# Supplementary material for: Epigenetic modulation of brain gene networks for cocaine and alcohol abuse
Source: Front Neurosci. 2015 May 20;9:176. doi: 10.3389/fnins.2015.00176 (PMC4438259; doi:10.3389/fnins.2015.00176)
Supplement: Supplemental Table 1 — Differential gene expression of RNA-Seq data for alcohol dependence and cocaine addiction. [file Table1.XLSX]

## Sheet: Alcohol_RNASeq_DE
GeneSymbol	logFC	AveExpr	t	P.Value	adj.P.Val
HIST1H4E	1.69918	4.17415	12.3603	1.07e-09	2.09e-05
CDR1	1.36285	7.01918	7.66833	8.47e-07	0.00831098
TRIMP1	-1.38684	0.891541	-7.21787	1.84e-06	0.0120183
USP6	-1.49808	0.74904	-6.86454	3.44e-06	0.0168639
LOC100131824	0.942596	2.95756	6.68994	4.72e-06	0.0185016
PAPD1	1.17212	3.02405	6.45613	7.24e-06	0.0236887
FAM123A	0.919387	4.57417	5.93921	1.92e-05	0.0521437
PACS2	0.563896	5.01466	5.8869	2.13e-05	0.0521437
POLR1B	-0.603647	2.18553	-5.73063	2.88e-05	0.0577729
SNORD89	1.29881	5.39506	5.64521	3.4e-05	0.0577729
TCEA1	-0.710717	2.98035	-5.62927	3.51e-05	0.0577729
IGSF9B	0.761527	2.27834	5.60048	3.72e-05	0.0577729
ERF	0.824924	3.96069	5.583	3.85e-05	0.0577729
LOC338758	0.831612	3.76069	5.51283	4.42e-05	0.0577729
LOC643153	0.831612	3.76069	5.51283	4.42e-05	0.0577729
SCARNA17	1.07719	5.3227	5.46801	4.83e-05	0.0591927
LOC729143	0.631134	3.59273	5.42462	5.26e-05	0.0607275
RN7SK	1.31392	7.5694	5.37653	5.79e-05	0.0631223
RNY5	-1.47966	4.74224	-5.27557	7.09e-05	0.0694986
LOC100132011	0.710518	2.12022	5.18894	8.44e-05	0.0694986
LOC100129701	0.746387	2.01819	5.17177	8.74e-05	0.0694986
LOC730004	-0.811561	4.30955	-5.16366	8.88e-05	0.0694986
TAOK2	0.678484	4.26418	5.16085	8.93e-05	0.0694986
PPP1R16B	0.506551	4.66231	5.15723	9e-05	0.0694986
FRMD5	0.781179	3.29023	5.14172	9.28e-05	0.0694986
SNORD116-29	-1.82021	4.34231	-5.11524	9.8e-05	0.0694986
CREB5	0.754311	2.90496	5.10907	9.92e-05	0.0694986
MDM2	0.51278	2.66111	5.08483	0.000104194	0.0694986
CNOT6	0.739181	2.88949	5.07209	0.000106927	0.0694986
ADAMTS4	0.78688	3.07878	5.0595	0.000109697	0.0694986
LOC646543	0.768974	2.37618	5.05898	0.000109815	0.0694986
IRF7	0.46374	2.0884	5.01325	0.00012053	0.0721502
SEL1L	0.630117	3.76894	5.00989	0.00012136	0.0721502
DOCK5	0.556806	3.26152	4.98078	0.000128786	0.0725076
DDX39	0.596681	3.07488	4.97707	0.000129767	0.0725076
CENTB5	0.612944	4.90941	4.96485	0.000133048	0.0725076
LOC100132779	0.558088	4.69973	4.91845	0.000146302	0.0760617
LENG8	0.717587	5.20279	4.90457	0.000150524	0.0760617
LOC100129082	1.28049	1.03648	4.90238	0.000151201	0.0760617
VPS53	0.731264	3.5071	4.88652	0.000156201	0.0766129
TMEM165	0.618881	3.68447	4.86637	0.000162802	0.0768269
CACNB2	0.614663	3.59283	4.86141	0.00016447	0.0768269
LOC220906	0.77476	3.97978	4.83907	0.000172199	0.0781419
LOC100131056	1.18872	0.594361	4.81327	0.000181594	0.0781419
CCR5	-1.18872	0.594361	-4.81327	0.000181594	0.0781419
GPR62	0.535462	4.70777	4.80419	0.000185024	0.0781419
TMC3	1.2142	0.607102	4.79852	0.0001872	0.0781419
VEGFB	-0.518312	4.84337	-4.76232	0.000201718	0.0824482
CNP	0.907999	7.83686	4.72474	0.000218016	0.0844256
DNAJC7	0.907999	7.83686	4.72474	0.000218016	0.0844256
ABCA2	0.725554	6.61381	4.70804	0.000225683	0.0844256
OSBPL7	0.347673	2.6373	4.70048	0.000229246	0.0844256
BCAT1	-0.48196	2.8454	-4.69826	0.000230301	0.0844256
TTC25	-0.501733	1.85585	-4.69383	0.000232424	0.0844256
LOC100131630	0.72325	2.40702	4.68334	0.000237534	0.0844256
LOC286157	-0.619959	5.3263	-4.65549	0.000251659	0.0844256
LRCH4	0.653419	3.1639	4.64578	0.000256785	0.0844256
SFRS6	0.575378	4.33823	4.63256	0.000263937	0.0844256
RRAGB	-0.432003	2.98854	-4.6324	0.000264022	0.0844256
ACBD7	-0.679416	3.92314	-4.61225	0.000275318	0.0844256
CD82	0.494326	3.62373	4.60255	0.000280928	0.0844256
C1orf198	0.406466	4.21597	4.59182	0.000287274	0.0844256
SNORD4B	-1.48488	4.01468	-4.59149	0.000287473	0.0844256
SNORD42A	-1.48488	4.01468	-4.59149	0.000287473	0.0844256
TLCD1	-1.48488	4.01468	-4.59149	0.000287473	0.0844256
LOC100132913	1.29982	0.84803	4.57883	0.000295152	0.0844256
SH3GLB2	0.514681	5.63109	4.57404	0.000298108	0.0844256
C22orf9	0.549055	5.55064	4.57182	0.000299493	0.0844256
MAOA	-0.807607	3.4775	-4.5691	0.000301193	0.0844256
C20orf112	0.52721	3.28343	4.56905	0.000301228	0.0844256
LTK	1.2806	0.838418	4.53399	0.000324072	0.0880341
LOC100129514	0.53339	2.59626	4.53067	0.000326323	0.0880341
EXOC6B	0.548813	3.58581	4.52786	0.000328246	0.0880341
LOC729080	-1.22926	0.812753	-4.51871	0.000334576	0.0880341
LOC729989	-1.21995	0.808096	-4.51591	0.000336539	0.0880341
ZNF248	0.475325	3.04643	4.49249	0.000353416	0.0912324
DNAJA2	0.621621	4.55425	4.48122	0.000361841	0.0921942
MORC1	-1.18872	0.792481	-4.47308	0.000368051	0.0925744
NUP188	0.451688	5.5996	4.42622	0.000405999	0.100827
LOC100129656	0.74242	5.53201	4.3937	0.000434654	0.106059
ZGPAT	0.507021	3.2831	4.38616	0.000441583	0.106059
DKFZP434B0335	0.481656	3.3551	4.38433	0.000443285	0.106059
RBM34	-0.752014	3.23764	-4.3778	0.0004494	0.106226
LOC100128844	0.858088	4.35186	4.36725	0.000459467	0.10715
LOC100129828	0.430567	5.39651	4.36234	0.000464233	0.10715
MBD3	0.549523	5.11795	4.32129	0.000506075	0.114393
CCDC61	0.58187	2.54206	4.30802	0.000520408	0.114393
RNU5B	-1.55379	0.776895	-4.30643	0.000522146	0.114393
LOC100129473	0.829169	3.67927	4.30573	0.000522917	0.114393
LOC100133169	0.769692	3.8589	4.30236	0.00052664	0.114393
PCBP4	0.466934	4.74204	4.2988	0.000530597	0.114393
PSMD12	0.864832	4.68127	4.28711	0.000543823	0.115199
TCEAL2	-0.468947	5.35921	-4.28515	0.000546079	0.115199
PHLDA3	0.372618	4.43718	4.27996	0.000552076	0.115225
PBX2	0.47988	3.56369	4.25554	0.000581238	0.120035
HIP1R	0.526837	4.7822	4.24358	0.000596083	0.120526
SNAPC3	0.58292	3.86822	4.23694	0.000604481	0.120526
PRKCZ	0.465435	5.47489	4.22384	0.000621427	0.120526
ARHGEF18	0.411374	3.20411	4.22197	0.000623889	0.120526
PBX1	0.437479	3.45092	4.21977	0.000626782	0.120526
SPCS3	0.843284	3.7715	4.2153	0.000632733	0.120526
LOC100132013	0.843284	3.7715	4.2153	0.000632733	0.120526
LOC100130868	0.783695	3.00634	4.21527	0.000632761	0.120526
ELP3	0.52671	3.24541	4.20054	0.000652762	0.123049
HAPLN2	0.572036	4.70772	4.19635	0.000658552	0.123049
CLDN11	0.702821	5.24014	4.18972	0.000667843	0.123608
LOC100133048	1.26399	1.22635	4.18187	0.000679012	0.123936
EAPP	-0.663239	3.43438	-4.17673	0.000686434	0.123936
TCEAL4	-0.5441	5.16473	-4.17526	0.000688568	0.123936
LOC100129446	0.603919	1.98958	4.16609	0.000702042	0.124284
HIST1H2BD	0.760403	2.65675	4.16533	0.000703174	0.124284
LOC729154	0.773276	2.38576	4.15	0.000726334	0.127232
RAB11FIP4	0.614819	5.11632	4.13493	0.000749853	0.129161
FLJ44653	0.519432	2.02122	4.13452	0.000750517	0.129161
SNORA47	1.47617	1.64256	4.10792	0.000793967	0.135451
LPO	1.23827	1.07622	4.08439	0.000834533	0.13942
HIVEP3	0.586807	2.65755	4.08439	0.000834542	0.13942
CRYAB	0.574048	7.81764	4.08213	0.000838549	0.13942
LOC728796	0.79886	3.3309	4.06856	0.000863002	0.13995
IL17RD	-0.438103	2.26137	-4.06703	0.00086581	0.13995
MUTYH	0.638017	2.55765	4.06546	0.000868686	0.13995
C4orf12	0.616392	3.40259	4.0646	0.000870273	0.13995
HNRPH1	0.718389	5.45343	4.05138	0.00089501	0.140859
MAP7D2	-0.539154	4.01255	-4.0481	0.000901259	0.140859
DEGS2	0.531223	2.04497	4.04594	0.00090539	0.140859
MAMDC4	0.491757	2.12741	4.04372	0.00090967	0.140859
CBARA1	-0.494115	4.27051	-4.0426	0.000911824	0.140859
LOC285412	-0.855308	2.24645	-4.03841	0.000919958	0.141005
MDM4	0.53703	2.69077	4.03337	0.000929843	0.141415
PRAF2	-0.477944	4.77627	-4.02405	0.000948415	0.14313
SCG2	-0.576187	4.72327	-4.01557	0.000965629	0.144616
CCDC91	-0.71959	3.41758	-4.00241	0.000992967	0.14655
ELFN2	0.584707	4.67139	4.00217	0.000993484	0.14655
PWWP2B	0.600315	3.19217	3.99802	0.00100226	0.146742
LOC729751	0.609153	2.45642	3.98556	0.00102912	0.149558
PCTK3	0.630977	4.90761	3.96086	0.00108455	0.154332
SNHG10	-0.804093	3.62229	-3.9598	0.00108699	0.154332
KCNA2	0.738202	3.03937	3.95739	0.00109257	0.154332
L3MBTL	0.452719	2.61637	3.9442	0.00112363	0.154332
TNRC6C	0.692564	3.55392	3.94321	0.001126	0.154332
HNRNPL	0.476723	5.12755	3.94159	0.00112988	0.154332
CTNNAL1	-0.588134	2.04232	-3.93417	0.00114782	0.154332
SLC43A2	0.318038	3.29169	3.93354	0.00114936	0.154332
ZCWPW1	0.498931	3.39314	3.92959	0.00115904	0.154332
ZNF536	0.456493	3.07963	3.92948	0.00115932	0.154332
ABCG1	0.495196	2.90828	3.92825	0.00116236	0.154332
LOC400129	-0.635103	1.94212	-3.92746	0.00116431	0.154332
CTDSPL2	0.585679	2.55488	3.92575	0.00116854	0.154332
GPD2	-0.488026	3.46849	-3.92184	0.0011783	0.154332
LOC729545	1.1217	1.15521	3.92117	0.00117997	0.154332
SYN3	0.30228	2.71231	3.91172	0.00120392	0.156422
MXRA8	0.528665	3.48076	3.90684	0.00121648	0.157014
PPP1R14A	0.763516	6.04593	3.87966	0.00128885	0.165268
PUS3	-0.507814	2.28387	-3.8683	0.00132036	0.167655
RANBP3L	-0.78702	2.54402	-3.86451	0.00133106	0.167655
SEMA7A	0.733633	3.70198	3.86379	0.0013331	0.167655
LOC100131446	0.77423	6.38742	3.85892	0.00134699	0.168322
SLC13A5	-0.548125	2.26263	-3.84908	0.00137549	0.170597
PLXDC2	0.532948	2.99698	3.84666	0.00138259	0.170597
WBP11P1	-0.611325	2.71884	-3.83968	0.00140326	0.171349
SNORD115-48	-1.61529	1.61938	-3.83872	0.00140615	0.171349
FAM151A	-0.641266	1.9912	-3.82893	0.00143574	0.173288
GNL3L	-0.550916	2.8879	-3.82763	0.00143972	0.173288
LOC728989	1.20168	1.41335	3.80515	0.00151029	0.180355
C2orf21	0.565157	2.68133	3.80312	0.00151682	0.180355
KIAA1370	0.617487	3.26747	3.80002	0.00152687	0.180456
MIF	0.524689	7.77837	3.79189	0.00155352	0.182035
BIN1	0.47891	5.87967	3.7903	0.00155879	0.182035
KCNJ2	0.526142	2.25246	3.78603	0.00157303	0.182337
RPS4X	-0.379512	6.1039	-3.78396	0.00157997	0.182337
ZNF692	0.560331	3.47023	3.77718	0.00160293	0.18346
RPLP2	0.541029	7.78881	3.77361	0.00161517	0.18346
GJC2	0.670784	3.81573	3.77054	0.00162577	0.18346
SLC25A36	-0.434913	3.55908	-3.77015	0.0016271	0.18346
ZIM2	0.790951	3.58601	3.76559	0.00164299	0.184193
CCBL2	-0.437615	2.8279	-3.76277	0.00165291	0.184252
LOC100129437	0.725143	2.92351	3.75937	0.00166489	0.18454
LOC148696	0.611585	2.11425	3.75367	0.00168525	0.18529
NFKBIZ	-0.713707	2.75546	-3.75219	0.00169055	0.18529
LOC400566	-0.453169	2.59978	-3.74684	0.00170994	0.186374
IFI16	-0.470424	2.78282	-3.73786	0.00174294	0.188921
NLK	0.585425	3.78082	3.73206	0.00176461	0.189887
NADSYN1	0.596452	3.0271	3.73008	0.00177206	0.189887
SNX27	0.371605	3.88378	3.72705	0.00178354	0.189887
FAM131B	0.518133	4.49341	3.72235	0.0018015	0.189887
PROX2	-0.366318	1.81161	-3.71908	0.00181409	0.189887
HSP90AB2P	-1.38524	3.85062	-3.71713	0.00182161	0.189887
ZC3H12C	-0.3978	2.35835	-3.71707	0.00182186	0.189887
ALS2CR4	-0.354498	2.52625	-3.71502	0.00182985	0.189887
NXPH3	0.769717	3.35314	3.71269	0.00183896	0.189887
NDRG1	0.488701	5.84562	3.70943	0.00185174	0.190206
STIM2	0.420154	3.64224	3.70396	0.00187346	0.191434
LMTK2	0.519965	3.62124	3.68452	0.00195267	0.197574
IQSEC3	0.47755	3.96318	3.68428	0.00195369	0.197574
SLC13A3	0.372832	2.81482	3.67704	0.00198403	0.198628
NMD3	-0.596331	2.86652	-3.67697	0.00198436	0.198628
CSNK1G2	0.461221	4.24125	3.66904	0.00201815	0.200237
LOC100128405	0.53315	5.25337	3.66067	0.00205445	0.200237
KIAA1430	-0.468113	2.76277	-3.66051	0.00205517	0.200237
ADORA1	0.274345	4.61767	3.66037	0.00205578	0.200237
LOC283547	0.57251	2.55956	3.65872	0.00206304	0.200237
LOC729177	0.561269	3.09973	3.6545	0.00208167	0.200237
C6orf199	-0.699148	2.24232	-3.65047	0.00209961	0.200237
C9orf3	0.730648	4.01702	3.64869	0.0021076	0.200237
NTSR2	-0.685582	3.70492	-3.64614	0.00211908	0.200237
CTDSP2	0.438095	3.93641	3.64418	0.00212794	0.200237
KIAA0329	0.738342	4.6577	3.64196	0.002138	0.200237
CCDC104	-0.485963	4.22329	-3.62822	0.00220156	0.200237
ILF2	-0.414572	3.7899	-3.62801	0.00220254	0.200237
C16orf72	0.663844	3.65687	3.62736	0.00220556	0.200237
POLR2F	0.553899	4.80624	3.62545	0.00221459	0.200237
LOC100131746	0.573158	2.03911	3.61784	0.00225075	0.200237
LOC100128230	0.526246	2.21913	3.61288	0.00227467	0.200237
EHBP1	-0.508113	3.84533	-3.60909	0.00229311	0.200237
DLEU2L	-0.990602	0.495301	-3.60665	0.00230509	0.200237
LOC100132058	0.990602	1.08966	3.60665	0.00230509	0.200237
CLDN20	0.990602	1.08966	3.60665	0.00230509	0.200237
KIAA1659	0.990602	0.495301	3.60665	0.00230509	0.200237
MSH4	0.990602	1.08966	3.60665	0.00230509	0.200237
KIF2C	-0.990602	0.495301	-3.60665	0.00230509	0.200237
FLJ23556	0.990602	0.495301	3.60665	0.00230509	0.200237
LOC342892	0.990602	0.495301	3.60665	0.00230509	0.200237
LOC729327	0.990602	0.495301	3.60665	0.00230509	0.200237
LOC100129933	0.990602	1.08966	3.60665	0.00230509	0.200237
LOC100131043	0.990602	0.495301	3.60665	0.00230509	0.200237
HISPPD1	-0.496663	2.39828	-3.60484	0.002314	0.200237
OGFRL1	-0.547168	3.53806	-3.60426	0.00231682	0.200237
WDR82	-0.319647	4.75368	-3.60196	0.00232825	0.200273
GALNT13	-0.478706	2.60863	-3.60006	0.00233766	0.200273
AGXT2L1	-0.803164	4.06622	-3.59422	0.00236696	0.201733
CCDC60	-1.02506	0.51253	-3.59101	0.00238316	0.201733
TSPYL4	-0.415198	5.10247	-3.58896	0.00239361	0.201733
LOC100131530	0.553165	2.79546	3.58737	0.00240175	0.201733
RNF166	0.467127	2.8288	3.58576	0.00241001	0.201733
OSBPL8	-0.50639	3.1594	-3.58424	0.00241781	0.201733
C9orf139	0.888402	3.07861	3.58252	0.00242667	0.201733
INPP5A	0.700882	5.00808	3.576	0.00246064	0.202343
NKX6-2	0.700882	5.00808	3.576	0.00246064	0.202343
PPCS	-0.610453	3.12053	-3.57497	0.00246604	0.202343
CDKN1B	0.481574	3.93866	3.57321	0.00247527	0.202343
LOC728469	0.616276	2.5222	3.56816	0.00250206	0.203584
CCNYL1	0.435368	1.88147	3.56642	0.00251136	0.203584
MORF4L2	-0.358986	5.8272	-3.56451	0.00252158	0.203584
CPOX	0.732096	3.29981	3.56194	0.00253544	0.203864
LOC100128484	0.732233	2.91206	3.55054	0.00259778	0.207298
BEX1	-0.412262	6.68321	-3.55027	0.00259929	0.207298
LOC100128225	0.620963	6.03268	3.54797	0.00261205	0.207473
ACTR3B	0.539315	4.20959	3.54462	0.00263075	0.208116
SYT1	-0.565126	6.61194	-3.53768	0.0026699	0.210365
LOC100129444	0.522754	2.20289	3.53043	0.00271146	0.211992
SLCO5A1	-1.07132	0.53566	-3.53031	0.00271217	0.211992
SMARCA2	-0.580035	4.68346	-3.5234	0.00275238	0.214281
MLLT11	-0.427144	5.88785	-3.52121	0.00276524	0.214432
LOC100129852	-1.03214	1.13701	-3.50961	0.00283438	0.214797
PLSCR4	-0.507605	2.56393	-3.50847	0.00284133	0.214797
RAE1	-0.287463	2.93925	-3.50721	0.00284894	0.214797
GNA13	-0.5435	2.92941	-3.5057	0.0028581	0.214797
LOC653052	0.805562	5.2417	3.50511	0.00286169	0.214797
LOC100130148	0.416609	1.88994	3.505	0.0028624	0.214797
FLNC	0.405028	2.79147	3.50317	0.00287358	0.214797
PDE10A	-0.506778	2.04326	-3.49817	0.00290429	0.214797
PGRMC2	0.631363	4.73685	3.49716	0.00291057	0.214797
LDLRAP1	0.404911	2.98253	3.49709	0.002911	0.214797
ABCB1	0.361055	2.62065	3.49648	0.00291479	0.214797
NR2E1	-0.555061	2.68869	-3.49547	0.00292107	0.214797
LOC728809	0.387739	1.77883	3.49362	0.00293258	0.214797
TRIM8	-0.460929	4.53013	-3.4922	0.00294148	0.214797
WDR20	0.425211	3.27138	3.49198	0.00294286	0.214797
NSBP1	-0.66285	2.30792	-3.4904	0.00295277	0.214797
POLR2A	-0.506405	4.04786	-3.48626	0.00297893	0.214797
OLIG2	0.565613	4.61732	3.48609	0.00298001	0.214797
CETN2	-0.574395	4.08079	-3.48553	0.00298356	0.214797
ACTN4	0.528142	5.23114	3.48238	0.00300364	0.214797
CTR9	-0.515194	3.19453	-3.48133	0.00301032	0.214797
LOC728730	0.747152	4.2514	3.47997	0.00301906	0.214797
KRTAP5-2	0.543721	2.84092	3.47659	0.00304086	0.214797
SMAD7	0.464529	2.81968	3.47374	0.00305935	0.214797
FAM124A	0.48273	2.81551	3.4731	0.00306354	0.214797
LOC100129303	0.48273	2.81551	3.4731	0.00306354	0.214797
LOC100130667	0.447018	1.94284	3.47279	0.00306556	0.214797
TFR2	-0.569432	2.31981	-3.46887	0.00309124	0.215826
PDXDC1	0.291802	3.51006	3.46638	0.0031077	0.216205
FAM3C	0.822569	4.04513	3.46044	0.00314723	0.21781
RGS12	0.641886	3.96156	3.458	0.0031636	0.21781
LOC100131225	0.491515	3.01411	3.4557	0.00317913	0.21781
LOC100129908	0.777942	1.82386	3.45442	0.00318784	0.21781
CCND1	0.433969	3.70794	3.45436	0.00318824	0.21781
MUM1	0.412446	4.38267	3.45166	0.00320663	0.21781
LOC643327	0.583388	2.89896	3.45139	0.00320847	0.21781
HDAC2	-0.577264	3.79757	-3.44827	0.00322986	0.217893
ZDHHC11B	0.990867	2.68368	3.44797	0.00323192	0.217893
LOC100132902	1.2253	1.00889	3.4453	0.00325029	0.217935
MID1IP1	0.623901	5.33175	3.44466	0.00325475	0.217935
SBNO2	0.384457	2.30423	3.4401	0.00328648	0.218597
LOC646871	0.701956	2.53632	3.44004	0.00328692	0.218597
MYBBP1A	0.402706	4.24709	3.43524	0.00332064	0.219235
SPNS2	0.402706	4.24709	3.43524	0.00332064	0.219235
FLJ23356	0.446224	2.49522	3.43391	0.00333004	0.219235
LOC646644	-1.51497	1.35185	-3.4299	0.00335858	0.220375
ZNF589	0.356627	2.79173	3.42774	0.00337411	0.220655
LOC647163	0.521892	2.25826	3.42515	0.00339275	0.220787
RAMP3	0.657786	2.69036	3.42433	0.00339863	0.220787
LOC338756	-1.12269	0.957587	-3.4205	0.00342648	0.22167
RAB31	-0.549839	3.99679	-3.41935	0.00343481	0.22167
KIAA0495	0.438047	3.01382	3.41412	0.00347325	0.222763
XK	-0.516414	2.32012	-3.41396	0.00347447	0.222763
RSL1D1	-0.573322	3.68583	-3.41079	0.003498	0.22279
PHF15	0.586298	3.8413	3.41047	0.00350035	0.22279
TGIF1	-0.500301	2.04023	-3.40932	0.00350895	0.22279
HTATSF1	-0.479595	4.29442	-3.40277	0.00355819	0.225167
TRMT6	0.369095	2.76989	3.40028	0.00357706	0.225167
NSFL1C	0.531059	4.99054	3.39979	0.00358082	0.225167
LOC643534	-0.704993	3.13459	-3.39704	0.00360176	0.225406
FLJ42258	0.437171	1.91051	3.394	0.00362514	0.225406
DDX17	0.490207	5.76412	3.3933	0.00363058	0.225406
KDELR3	0.490207	5.76412	3.3933	0.00363058	0.225406
OTUD6B	-0.608918	2.3645	-3.38698	0.00367968	0.227734
LOC729497	1.10388	0.948182	3.383	0.00371096	0.228296
LOC100130356	-0.494876	2.19605	-3.38264	0.00371382	0.228296
LARP1	-0.281273	5.06989	-3.38044	0.00373124	0.228296
SNORD115-7	0.917137	1.64729	3.37974	0.00373676	0.228296
TPM4	0.428835	3.98658	3.37846	0.00374695	0.228296
ADAMTS18	1.03738	1.35171	3.37589	0.0037675	0.228832
SLC1A4	-0.590344	3.92973	-3.37379	0.00378437	0.228832
FASTKD3	-0.397778	1.88321	-3.37175	0.00380079	0.228832
MGC22014	0.396394	2.57728	3.37155	0.00380241	0.228832
TTLL11	0.758737	3.51852	3.3684	0.00382791	0.228994
IRGQ	0.53414	3.09598	3.36834	0.00382844	0.228994
UFM1	-0.496219	4.36236	-3.3641	0.00386308	0.230364
DDX24	-0.574738	5.73084	-3.35762	0.00391671	0.231871
CTBP1	0.406157	5.68467	3.35461	0.00394183	0.231871
PPAN	0.316921	3.28504	3.35325	0.00395325	0.231871
DEF8	0.4049	3.86074	3.35292	0.00395602	0.231871
DPY19L3	-0.423662	2.84975	-3.35084	0.00397351	0.231871
FOXK2	0.329033	3.33079	3.35068	0.00397491	0.231871
PI15	-0.963333	1.1033	-3.34976	0.00398264	0.231871
MORN3	-0.478639	2.23785	-3.34766	0.00400046	0.231871
TCF6L1	-1.06562	0.92905	-3.34728	0.00400368	0.231871
KIAA0427	0.413613	4.49459	3.34695	0.00400653	0.231871
FLJ25006	-0.468978	3.94205	-3.3439	0.00403253	0.232176
SCARNA7	0.936226	4.91833	3.34264	0.00404334	0.232176
GAB1	0.459889	3.26872	3.34005	0.00406569	0.232176
LOC729350	0.837845	1.91492	3.33953	0.00407017	0.232176
KIAA1604	-0.52751	2.8358	-3.33944	0.00407098	0.232176
PAK3	-0.695023	4.62227	-3.33728	0.00408967	0.232389
CYorf15B	-0.408746	2.01125	-3.33628	0.00409841	0.232389
LOC100129222	1.00907	1.32075	3.33146	0.00414053	0.234101
CDKL3	-0.648105	2.15257	-3.32763	0.00417441	0.234728
RPAIN	-0.412352	4.21519	-3.32692	0.0041807	0.234728
LOC202459	-1.12683	0.761533	-3.32615	0.00418752	0.234728
MESP2	-1.01491	1.14922	-3.32259	0.00421933	0.235377
MAP3K5	-0.461287	2.93422	-3.32207	0.00422397	0.235377
C18orf1	0.454918	3.39255	3.32083	0.00423509	0.235377
ELK4	0.36322	2.46109	3.31891	0.00425243	0.235673
BRPF3	0.360915	3.22332	3.31582	0.00428037	0.235953
LOC100132502	0.966869	1.73765	3.31561	0.0042823	0.235953
UBE2R2	-0.392725	4.14348	-3.3141	0.00429606	0.235953
UBAP2	-0.903524	3.52971	-3.31306	0.00430559	0.235953
LOC100127999	1.04936	0.920919	3.30979	0.00433559	0.236936
PIGG	0.451947	2.88136	3.30224	0.00440568	0.240097
LOC441212	-0.454096	2.85796	-3.29978	0.00442867	0.240682
CNTN2	0.577754	5.12602	3.29432	0.00448031	0.241797
KCNJ9	0.508553	5.76205	3.29342	0.00448885	0.241797
IGSF8	0.508553	5.76205	3.29342	0.00448885	0.241797
LOC100132605	0.521748	2.23576	3.29187	0.00450366	0.241797
PTPRC	-0.436365	2.09867	-3.29113	0.00451081	0.241797
PCID2	-0.500701	2.62405	-3.2882	0.0045389	0.24219
TMEM168	-0.574646	2.5749	-3.28779	0.00454284	0.24219
LOC100129522	0.807917	3.0779	3.28193	0.00459968	0.244556
LOC100130564	-0.498951	4.69711	-3.28047	0.00461393	0.244651
COX4NB	0.792044	7.15628	3.27535	0.00466436	0.246476
GTF2A1	0.477188	3.20025	3.27443	0.00467347	0.246476
GSN	0.475023	5.2858	3.27288	0.00468883	0.246622
ATP1B2	-0.806363	5.38036	-3.26665	0.00475127	0.249206
LOC441009	0.647987	2.51981	3.26545	0.00476336	0.249206
LOC729222	-1.04992	0.723078	-3.26373	0.00478072	0.24942
LOC100132658	-1.39706	1.49101	-3.26061	0.00481255	0.24942
HEATR1	-0.337197	3.34569	-3.25974	0.00482139	0.24942
LARP2	-0.750475	2.99472	-3.25974	0.00482145	0.24942
HIST1H2AC	0.430582	3.13728	3.2588	0.00483102	0.24942
CCDC148	-0.554271	2.07857	-3.2574	0.00484542	0.249508
LOC100129189	-1.02002	0.708131	-3.25334	0.00488729	0.250479
LOC100130906	0.725045	2.71445	3.25277	0.00489315	0.250479
LOC100131436	0.648981	4.009	3.24962	0.00492599	0.250479
CYBRD1	-0.478202	2.92605	-3.24842	0.00493855	0.250479
RAD21	-0.596758	4.51055	-3.24832	0.00493955	0.250479
LOC100133286	0.57403	5.12713	3.2472	0.0049513	0.250479
LARP6	0.454633	4.37156	3.24698	0.00495366	0.250479
ANAPC13	-0.422299	3.92733	-3.24156	0.00501089	0.252007
PSCD1	0.475887	3.99495	3.24092	0.00501763	0.252007
CYP4Z1	-1.0063	0.701272	-3.24047	0.00502241	0.252007
ADC	0.610786	3.74425	3.23705	0.00505897	0.252971
C10orf68	-0.545757	2.0621	-3.23135	0.00512045	0.252971
RNASEH2C	0.419194	4.13553	3.22372	0.00520399	0.252971
TTC7A	0.366231	2.76387	3.22348	0.0052066	0.252971
RFPL1S	-0.405842	3.8908	-3.22163	0.00522701	0.252971
LOC100130190	-0.503659	2.36	-3.22127	0.00523098	0.252971
LOC100128332	0.690843	5.02359	3.21939	0.00525194	0.252971
PPIL5	-0.990602	0.693421	-3.21905	0.00525565	0.252971
ZNF572	-0.990602	0.693421	-3.21905	0.00525565	0.252971
LOC391142	0.990602	0.693421	3.21905	0.00525565	0.252971
LOC391359	0.990602	0.693421	3.21905	0.00525565	0.252971
LOC729239	0.990602	0.693421	3.21905	0.00525565	0.252971
LOC100128186	-0.990602	0.891541	-3.21905	0.00525565	0.252971
LOC100129555	0.990602	0.693421	3.21905	0.00525565	0.252971
LOC100130685	-0.990602	0.693421	-3.21905	0.00525565	0.252971
PCDHGB8P	0.990602	0.891541	3.21905	0.00525565	0.252971
KCNJ16	-0.396703	1.96681	-3.21737	0.00527438	0.252971
GNRHR2	-0.521207	3.49252	-3.21619	0.00528765	0.252971
LGALS8	-0.332911	3.34784	-3.21437	0.00530809	0.252971
POMP	-0.464516	4.42904	-3.21368	0.00531585	0.252971
KIAA1219	-0.42698	3.19121	-3.21249	0.00532919	0.252971
IFITM1	0.636252	4.29229	3.21241	0.00533008	0.252971
LOC728055	0.714093	4.72722	3.21152	0.00534021	0.252971
SNORD114-18	1.14623	1.13984	3.21056	0.00535109	0.252971
ZNF546	-0.385613	1.87278	-3.2044	0.00542131	0.254445
USP8	-0.787599	3.39894	-3.2036	0.0054305	0.254445
PPP1R7	0.464978	5.37461	3.20223	0.00544623	0.254445
GNG2	-0.643159	4.8132	-3.20077	0.00546318	0.254445
SAP30	0.465777	2.83748	3.2005	0.00546631	0.254445
PIK3C2B	0.327205	3.13146	3.19954	0.0054774	0.254445
ALDOC	-0.371114	7.58129	-3.19943	0.00547865	0.254445
LAMA3	-0.50107	2.04104	-3.1988	0.00548601	0.254445
PSEN1	0.543258	3.85616	3.19246	0.00556011	0.25713
RSRC1	-0.589143	3.11154	-3.19153	0.00557104	0.25713
SCLT1	-0.564047	2.42043	-3.1905	0.00558322	0.25713
RNF182	-0.585996	2.66298	-3.18796	0.0056133	0.25791
PGM1	-0.400468	3.58649	-3.18503	0.00564819	0.258335
SNORA73A	0.808474	2.73048	3.18452	0.00565434	0.258335
ZNF74	0.302635	2.63576	3.18387	0.00566206	0.258335
PA2G4P4	-0.65365	2.64116	-3.18141	0.00569167	0.258566
LOC100129917	0.552141	2.41617	3.17975	0.00571173	0.258566
C20orf116	0.462409	4.4289	3.17938	0.00571609	0.258566
SR140	-0.536646	4.25305	-3.17907	0.00571985	0.258566
FKBP7	-0.935005	1.25998	-3.17764	0.00573718	0.258754
C6orf165	-0.319451	1.74469	-3.17383	0.00578365	0.259659
UPF3B	-0.334372	2.95402	-3.17382	0.00578373	0.259659
LOC727776	0.664824	2.02112	3.17194	0.00580683	0.259751
DNAL1	-0.432849	2.36775	-3.17087	0.00582001	0.259751
SEMA4B	-0.492307	3.2248	-3.16933	0.00583901	0.259751
C2orf62	-0.954792	1.26988	-3.16856	0.00584845	0.259751
TNKS2	-0.397241	3.18127	-3.16828	0.00585198	0.259751
PCGF3	0.319368	3.64872	3.16593	0.00588111	0.260203
LOC100130828	0.588268	4.77297	3.16409	0.00590402	0.260203
C12orf65	-0.589598	2.93813	-3.16356	0.00591071	0.260203
SCN1B	0.806597	5.05596	3.16317	0.00591553	0.260203
NEBL	-0.522152	4.27871	-3.16196	0.00593066	0.260203
C10orf39	0.536002	2.89466	3.15993	0.00595624	0.260203
KCNB1	0.389589	3.33354	3.15991	0.00595651	0.260203
ING1	0.465279	2.86438	3.15897	0.00596825	0.260203
UBXD2	-0.741309	4.22449	-3.15791	0.00598168	0.26021
FAM79A	0.460597	5.27388	3.15288	0.0060457	0.261721
LHX2	-0.49423	4.00766	-3.15188	0.00605843	0.261721
DNAJC12	-0.55972	3.31962	-3.15151	0.00606313	0.261721
ZNF497	0.451624	2.51538	3.15099	0.00606978	0.261721
LOC654780	0.985129	1.28505	3.14821	0.00610557	0.261771
C1QL3	-1.02921	4.5054	-3.14777	0.00611135	0.261771
SPG20	-0.727088	4.28763	-3.14359	0.00616553	0.261771
MYO1B	-0.609905	2.23438	-3.14289	0.00617463	0.261771
LOC730254	0.519155	2.28113	3.14227	0.0061827	0.261771
LOC100128314	0.458472	2.14903	3.14189	0.00618773	0.261771
POLR3G	-0.651813	2.24288	-3.14174	0.00618972	0.261771
CDK5RAP1	0.614087	3.49188	3.14141	0.006194	0.261771
MRPS33	-0.400864	3.45366	-3.14047	0.00620623	0.261771
COL10A1	0.943343	1.26415	3.14039	0.00620731	0.261771
LOC645851	0.399006	2.27538	3.1396	0.00621771	0.261771
RPS6KA4	0.404153	3.21833	3.13824	0.00623563	0.261963
AEBP2	0.435537	3.39033	3.13651	0.00625845	0.262322
CDC42EP1	0.384944	4.26316	3.13385	0.0062937	0.262322
TMEM63B	0.325807	3.96719	3.13152	0.00632469	0.262322
HARS2	0.720151	4.14714	3.13061	0.00633688	0.262322
LOC100129083	0.90426	1.24461	3.13056	0.00633759	0.262322
GGTA1	-0.589314	2.63499	-3.13004	0.0063446	0.262322
ORMDL1	-0.399123	3.02981	-3.12754	0.00637808	0.262322
GMNN	-0.358115	1.9434	-3.12743	0.00637957	0.262322
ATP5E	-0.423209	6.51953	-3.12545	0.00640633	0.262322
TMSB10	0.567311	8.48103	3.12516	0.00641024	0.262322
QDPR	0.68288	6.96149	3.12422	0.00642304	0.262322
LOC100131657	0.939526	1.50873	3.12097	0.00646728	0.262322
RHOT2	0.403812	3.77986	3.12093	0.00646778	0.262322
ZDHHC8	0.374609	3.33892	3.12007	0.00647952	0.262322
SPRY1	-0.405695	1.8637	-3.11913	0.00649238	0.262322
C18orf56	0.516641	2.39722	3.1183	0.00650385	0.262322
LRMP	-0.367553	2.48611	-3.11763	0.00651309	0.262322
SEC14L5	0.434507	3.55634	3.11752	0.00651459	0.262322
SFRS2IP	-0.553994	3.45312	-3.11485	0.00655137	0.262322
FLJ10357	-0.483126	3.41152	-3.11399	0.00656319	0.262322
CDC40	-1.02031	3.211	-3.11384	0.00656528	0.262322
TTC35	-0.392274	3.41241	-3.1121	0.00658943	0.262322
FXR1	0.342957	4.23492	3.11131	0.00660043	0.262322
SIRPA	-0.386292	5.52111	-3.11069	0.00660915	0.262322
ACOT9	-0.538917	2.35354	-3.1088	0.00663549	0.262322
RCAN1	0.350563	4.19291	3.10801	0.00664661	0.262322
VANGL1	0.416676	1.7933	3.10779	0.00664969	0.262322
PCNP	0.368349	5.09217	3.10728	0.00665687	0.262322
CPLX3	0.661059	2.81454	3.10703	0.00666034	0.262322
SNORD114-20	-1.10132	0.994306	-3.10657	0.00666685	0.262322
PIP4K2A	0.68394	5.67892	3.10625	0.00667136	0.262322
LOC100131988	0.638968	3.54706	3.10479	0.00669193	0.262322
HP1BP3	-0.48794	4.1985	-3.10457	0.00669504	0.262322
SNORA2A	-1.13822	1.16347	-3.10431	0.00669877	0.262322
PSMC1	-0.753832	2.48915	-3.10042	0.00675396	0.263121
LOC100131504	-0.441645	5.64926	-3.09949	0.00676713	0.263121
MYLIP	0.47889	2.89509	3.09792	0.00678958	0.263121
C6orf159	0.442338	2.88024	3.09647	0.00681045	0.263121
HSPA14	-0.559677	2.28827	-3.09579	0.00682028	0.263121
LOC100130155	0.42021	1.96767	3.09455	0.00683801	0.263121
CHRNA2	0.92486	2.26161	3.09384	0.00684831	0.263121
HDGFRP3	-0.740719	4.90391	-3.09296	0.00686109	0.263121
GPT	0.349848	2.4289	3.09169	0.00687943	0.263121
ARHGEF4	0.425288	5.85417	3.09004	0.00690341	0.263121
C4orf14	-0.373273	2.63892	-3.08927	0.00691459	0.263121
GPAM	-0.527408	2.33217	-3.08859	0.00692456	0.263121
C8orf79	0.450658	2.57456	3.08826	0.00692937	0.263121
SENP5	0.368353	3.19884	3.08816	0.0069308	0.263121
SHOX2	1.22737	0.613684	3.0868	0.00695079	0.263121
FIP1L1	-0.435563	3.56182	-3.0867	0.00695226	0.263121
RCOR2	0.383954	2.39009	3.08582	0.00696508	0.263121
TBC1D10C	0.318207	1.78958	3.08536	0.00697185	0.263121
CCDC137	0.609047	3.33334	3.0849	0.00697871	0.263121
LOC642681	-0.905798	1.24538	-3.08431	0.00698741	0.263121
MYO9B	0.466284	3.69517	3.08193	0.00702255	0.263938
HIF1AN	0.31849	3.25358	3.08032	0.00704641	0.264078
U2AF2	0.355039	5.24414	3.07986	0.00705321	0.264078
LOC100132033	0.668409	3.81808	3.0774	0.0070899	0.264644
LOC646450	0.647129	2.69865	3.07704	0.0070953	0.264644
DOCK7	-0.350405	2.73151	-3.07027	0.00719721	0.266993
OXA1L	-0.445712	3.97059	-3.07021	0.00719804	0.266993
RBM42	0.539965	4.52833	3.06859	0.00722272	0.266993
GJB6	-0.598196	3.14104	-3.06788	0.00723352	0.266993
SHROOM4	0.36481	2.70103	3.06778	0.00723507	0.266993
LOC100128232	0.523235	2.26575	3.06746	0.00723994	0.266993
LOC644075	0.64144	1.71765	3.06654	0.00725404	0.267011
LOC730032	0.442437	2.68157	3.06465	0.00728298	0.267468
LOC100133138	0.247623	1.73445	3.06221	0.00732044	0.267468
RPPH1	-0.700058	6.30606	-3.06218	0.00732098	0.267468
LOC100132444	-0.700058	6.30606	-3.06218	0.00732098	0.267468
LOC646127	0.882738	1.23385	3.05941	0.00736383	0.268533
ARL6IP2	0.500491	2.70686	3.05833	0.00738048	0.268641
WNT2B	0.362913	1.87783	3.05503	0.00743195	0.268736
ZFYVE16	-0.425327	2.96467	-3.05476	0.00743627	0.268736
HIST1H4H	0.661193	2.28545	3.05373	0.0074523	0.268736
SCHIP1	-0.520039	5.35014	-3.05276	0.00746758	0.268736
PAIP2	0.681518	6.08149	3.05139	0.0074891	0.268736
SNORD21	-0.804541	2.359	-3.05053	0.00750269	0.268736
RICS	0.336095	3.58633	3.05043	0.00750437	0.268736
CD99L2	0.394517	5.34954	3.04978	0.00751465	0.268736
DHX34	0.464868	2.62081	3.04976	0.00751498	0.268736
AS3MT	-0.385917	2.22182	-3.04943	0.00752007	0.268736
LOC100129865	-0.489796	2.8494	-3.04689	0.00756042	0.269196
WASF2	0.663086	3.68384	3.04626	0.00757044	0.269196
LOC100128396	0.356056	1.76299	3.04603	0.00757411	0.269196
CPM	0.415194	2.80054	3.04446	0.00759929	0.269603
C2orf55	-0.503186	3.98845	-3.04115	0.00765238	0.269691
PGM2L1	-0.547953	4.79792	-3.04023	0.00766719	0.269691
ZNF709	0.434357	1.93678	3.03969	0.00767591	0.269691
VARS	-0.302057	3.37369	-3.03838	0.00769709	0.269691
LOC100128283	0.660069	3.22899	3.03789	0.00770505	0.269691
LOC653658	-0.680276	5.42425	-3.0378	0.00770641	0.269691
COPS4	-0.398979	3.58292	-3.03682	0.00772233	0.269691
LOC100130614	0.697317	2.82893	3.03662	0.00772569	0.269691
TTC21A	0.477717	2.29688	3.03536	0.00774623	0.269691
LOC255783	-0.350884	4.43337	-3.03521	0.00774861	0.269691
PFDN2	0.509621	5.82784	3.03494	0.00775299	0.269691
SNIP	0.615004	4.67686	3.03198	0.00780142	0.270157
UBE2D2	-0.415753	4.17158	-3.03175	0.00780519	0.270157
TIGD6	0.410672	2.18787	3.0316	0.0078077	0.270157
DPYSL5	0.420169	3.81181	3.02659	0.00789036	0.272537
LOC100128695	0.724718	6.05989	3.02308	0.00794876	0.274072
LOC619208	-0.473865	4.12504	-3.0217	0.00797199	0.27439
STX1B	0.442472	4.90569	3.01875	0.00802153	0.275612
AKR1CL2	-0.352907	1.79974	-3.01585	0.0080705	0.275858
HOXD1	0.400954	1.79059	3.01574	0.0080725	0.275858
LCTL	-0.86422	1.42271	-3.01476	0.00808904	0.275858
POLK	-0.482654	2.44341	-3.01457	0.00809232	0.275858
CD22	0.402403	3.31533	3.01418	0.008099	0.275858
ACADSB	-0.38099	2.63899	-3.01278	0.00812286	0.276191
STX4	0.446141	4.13343	3.01149	0.00814479	0.276458
LOC100132944	0.441192	2.23357	3.00854	0.00819548	0.27767
ACCN3	0.423965	3.51137	3.00776	0.00820892	0.27767
C17orf28	0.294364	3.98829	3.00695	0.00822296	0.27767
ADH5	-0.414228	3.51868	-3.00521	0.00825307	0.278096
COL4A3BP	0.568013	3.53834	3.00458	0.00826392	0.278096
TBC1D10B	-0.265509	4.25884	-2.99887	0.00836376	0.280275
NUDT3	0.569476	5.28729	2.99848	0.00837058	0.280275
LIME1	0.395052	3.1242	2.99778	0.00838285	0.280275
GABRA2	-0.517885	3.5277	-2.99737	0.00839011	0.280275
RAB35	0.437464	3.91508	2.99648	0.00840572	0.280275
ARV1	-0.46197	3.89586	-2.99526	0.00842733	0.280275
ZNF469	0.389426	2.34845	2.99519	0.00842867	0.280275
CHMP4B	0.370187	5.52301	2.99296	0.00846816	0.280688
HYAL1	0.414906	2.05081	2.99287	0.00846972	0.280688
THNSL1	-0.421873	2.08794	-2.991	0.00850305	0.281318
LOC729608	0.501759	4.1929	2.9894	0.00853163	0.281788
TIMP3	-0.511246	4.00098	-2.98526	0.00860607	0.28312
CIR	-0.516579	3.8325	-2.98507	0.00860962	0.28312
INHA	0.598774	3.08755	2.98465	0.00861715	0.28312
HMG2L1	-0.564329	2.75599	-2.98282	0.00865024	0.28312
TPM1	-0.554074	4.16447	-2.98241	0.00865779	0.28312
LOC643778	-0.874956	1.22996	-2.98195	0.0086662	0.28312
CCDC147	-0.874569	1.22977	-2.98157	0.00867298	0.28312
LOC387647	0.495655	3.49633	2.97775	0.00874278	0.28462
CCDC59	-0.466239	3.11481	-2.97747	0.00874793	0.28462
LOC100128977	1.11411	5.4598	2.9752	0.0087898	0.284834
LOC100131662	0.731047	4.33487	2.97359	0.00881946	0.284834
C9orf95	0.54691	2.52838	2.97345	0.00882213	0.284834
SKP2	0.284569	1.78008	2.97182	0.00885235	0.284834
ADAMTSL1	0.363598	1.8435	2.97139	0.00886027	0.284834
DSCAML1	0.447991	3.06326	2.97129	0.00886213	0.284834
C21orf49	0.863938	1.22445	2.96962	0.00889322	0.284834
HNRNPU	0.347386	5.75984	2.96894	0.00890599	0.284834
CERCAM	0.730027	6.54992	2.96854	0.00891334	0.284834
TRIB1	-0.549288	2.55983	-2.96853	0.00891365	0.284834
LOC201229	-0.293665	4.19804	-2.96849	0.00891423	0.284834
LOC100132535	0.729447	6.54963	2.96559	0.00896861	0.286106
SLC38A6	0.434441	2.18379	2.96441	0.00899086	0.286275
HIRIP3	0.416256	3.48359	2.963	0.00901754	0.286275
ERP29	-0.390113	4.94956	-2.96299	0.00901767	0.286275
SNORD115-4	0.827836	1.60264	2.96114	0.0090527	0.286922
SEMA5B	0.404615	2.92324	2.95979	0.00907833	0.287271
FMN2	0.326925	3.59309	2.95752	0.00912165	0.287886
YRDC	0.611484	4.8755	2.95724	0.00912713	0.287886
LOC100128729	0.416831	2.32832	2.95339	0.0092009	0.289526
RSPO3	-0.846211	3.04788	-2.95299	0.00920863	0.289526
FLJ35776	-0.635279	2.63057	-2.95136	0.00924015	0.290052
SYNGR2	0.490025	3.69816	2.94944	0.00927752	0.290237
UPP2	-0.394351	1.81946	-2.94933	0.00927958	0.290237
ARFRP1	0.510909	3.8871	2.94837	0.00929832	0.290237
NIT1	0.568844	5.79823	2.9479	0.00930735	0.290237
NDUFA8	0.659383	5.92755	2.94726	0.00932	0.290237
KIAA0754	0.395071	2.62532	2.94558	0.00935276	0.290795
GAP43	-0.369962	7.1399	-2.94211	0.00942105	0.292455
AJAP1	-0.759732	3.56016	-2.93838	0.00949494	0.294057
SLC1A3	-0.703415	5.70225	-2.93799	0.00950262	0.294057
SBDS	-0.436276	4.49885	-2.93589	0.00954444	0.294134
RRP15	-0.432553	2.51685	-2.93422	0.00957786	0.294134
SSNA1	0.2633	4.35561	2.9317	0.0096286	0.294134
CD63	-0.388416	5.26107	-2.93155	0.0096315	0.294134
LOC100133304	0.713308	3.34138	2.93108	0.00964103	0.294134
LENG9	0.452126	5.06673	2.93065	0.0096497	0.294134
GSTZ1	-0.538999	2.89143	-2.93018	0.00965932	0.294134
RPS6KA1	0.368237	2.5919	2.93002	0.00966246	0.294134
SPG11	-0.66432	3.47353	-2.92977	0.00966757	0.294134
C1orf84	0.856385	1.69695	2.92976	0.00966768	0.294134
CXorf56	-0.386316	2.09439	-2.92905	0.00968219	0.294134
TMEM55B	0.508581	3.85096	2.92891	0.00968502	0.294134
MAP1A	-0.493382	7.50001	-2.92677	0.00972836	0.294993
FAM53C	-0.394924	3.84888	-2.9259	0.0097461	0.295075
TOP1	-0.600717	3.54485	-2.92019	0.00986321	0.298051
SRGAP2	0.246342	3.5932	2.91963	0.00987476	0.298051
CCDC28A	-0.402462	3.56956	-2.91765	0.00991587	0.298832
KCTD20	-0.312114	3.14373	-2.91548	0.00996089	0.299728
ITSN1	-0.779717	4.00402	-2.9134	0.0100043	0.299833
CCBE1	-0.399975	2.00698	-2.91336	0.0100051	0.299833
CREBZF	0.470302	3.61362	2.91283	0.0100163	0.299833
FLJ44342	-0.398321	2.73339	-2.9122	0.0100294	0.299833
HRASLS3	0.512486	5.84605	2.91166	0.0100408	0.299833
GSK3B	-0.626334	3.74842	-2.90972	0.0100815	0.300248
PIK3C2A	-0.455923	2.73289	-2.90909	0.0100949	0.300248
PCDHGB7	-0.403906	2.43403	-2.90853	0.0101067	0.300248
C6orf138	0.880062	1.25819	2.90809	0.0101159	0.300248
ICAM3	0.371588	2.54897	2.90675	0.0101443	0.300635
RAP2B	0.514064	3.57132	2.90317	0.0102205	0.301596
LOC388339	0.554102	6.57439	2.90246	0.0102357	0.301596
PFAAP5	-0.420795	3.63554	-2.90189	0.0102479	0.301596
GNAO1	-0.500349	6.0456	-2.9015	0.0102562	0.301596
PAFAH1B2	0.509226	4.44519	2.90116	0.0102634	0.301596
PIAS2	0.313405	2.89895	2.90091	0.0102689	0.301596
MANBAL	-0.372402	4.20866	-2.89994	0.0102898	0.301758
TMEM138	-0.442265	2.46909	-2.89864	0.0103177	0.302123
LAYN	-0.510145	2.53143	-2.89611	0.0103723	0.302564
PTGFR	-0.847569	1.43196	-2.89596	0.0103756	0.302564
LOC283331	0.398881	1.99496	2.8953	0.01039	0.302564
LOC100129502	-0.47255	2.14693	-2.89509	0.0103944	0.302564
GTPBP10	-0.386467	2.22108	-2.89412	0.0104156	0.302732
LOC100127974	-0.374003	3.02421	-2.8921	0.0104597	0.303254
PSMD1	-0.362503	4.66964	-2.89186	0.0104649	0.303254
CCDC88C	-0.413233	1.9555	-2.89117	0.0104799	0.303254
BMP2K	0.458504	2.39115	2.88931	0.0105207	0.303984
RPL6	-0.665472	5.17953	-2.88735	0.0105638	0.304535
RBM16	-0.311862	3.0099	-2.88704	0.0105708	0.304535
PPIL4	-0.569837	3.00772	-2.882	0.0106824	0.3073
TMOD3	-0.727045	2.5168	-2.87944	0.0107396	0.307752
SEC11C	-0.554722	5.06864	-2.87899	0.0107497	0.307752
LOC729566	-1.04492	1.11682	-2.87831	0.0107651	0.307752
SFPQ	-0.523758	5.03109	-2.87766	0.0107796	0.307752
KIAA0492	0.455884	2.5016	2.87714	0.0107914	0.307752
FAM107A	-0.681542	7.08683	-2.8771	0.0107923	0.307752
LOC283999	0.600606	3.87239	2.87553	0.0108277	0.308315
TINP1	-0.79015	3.63359	-2.87373	0.0108684	0.308594
MGC12966	0.434811	3.17347	2.87361	0.0108711	0.308594
ZNF547	0.584341	3.00752	2.8724	0.0108985	0.308594
GRIN2B	0.4809	3.81651	2.87183	0.0109116	0.308594
LOC346329	0.687847	2.39449	2.87079	0.0109352	0.308594
RNF130	0.339091	4.20001	2.87033	0.0109457	0.308594
EPHB4	0.304506	1.7795	2.87025	0.0109476	0.308594
LIPA	0.410797	3.86563	2.86915	0.0109728	0.308707
TIMP2	-0.485497	5.74866	-2.86787	0.0110019	0.308707
PPP3CB	-0.567756	5.35294	-2.86729	0.0110154	0.308707
TFRC	-0.454679	2.88754	-2.86565	0.011053	0.308707
MUPCDH	0.64535	1.72058	2.86516	0.0110644	0.308707
BEX5	-0.414011	5.29949	-2.86506	0.0110668	0.308707
ATP1A2	-0.647959	6.34115	-2.86472	0.0110745	0.308707
LOC100128370	0.388183	2.46942	2.86405	0.0110899	0.308707
ATP8A2	0.413203	3.52252	2.86391	0.0110932	0.308707
SLC25A39	-0.381478	4.23273	-2.86311	0.0111116	0.308781
TANK	0.33663	2.8224	2.85916	0.0112035	0.310893
SRR	-0.295302	3.04512	-2.85732	0.0112465	0.311258
SNORD59B	1.26941	1.48803	2.85725	0.0112484	0.311258
LOC730098	0.610568	3.68269	2.85457	0.0113113	0.312557
NME6	-0.370506	1.94521	-2.84702	0.0114906	0.317067
USP39	-0.444808	3.16928	-2.84481	0.0115435	0.317818
LOC728969	0.850514	2.17004	2.84453	0.0115502	0.317818
ZDHHC4	-0.394185	3.42495	-2.84248	0.0115996	0.318192
FNBP1	0.324338	4.19715	2.84086	0.0116388	0.318192
DACH2	-0.447156	2.171	-2.8398	0.0116647	0.318192
LOC100128537	0.48138	2.55739	2.83979	0.0116649	0.318192
PELI1	-0.374817	2.90073	-2.8388	0.0116889	0.318192
HDAC8	-0.334763	2.77104	-2.83804	0.0117072	0.318192
TCEAL6	-0.403851	4.21216	-2.83786	0.0117117	0.318192
LOC387654	0.7151	2.35939	2.83731	0.0117253	0.318192
IQCK	0.495205	6.212	2.8373	0.0117255	0.318192
SLC31A2	0.699284	3.65995	2.83727	0.011726	0.318192
KCNF1	0.486049	4.75221	2.83431	0.0117985	0.319716
SNRP70	0.337826	6.25805	2.83355	0.0118172	0.319716
GRIK3	0.478718	2.69688	2.83227	0.0118488	0.319716
TRIM11	0.360749	3.09215	2.83193	0.0118571	0.319716
CCDC7	-0.406591	2.27253	-2.82945	0.0119185	0.319716
SNORD115-20	0.584832	2.42488	2.8292	0.0119248	0.319716
IMAA	0.605479	2.33206	2.82885	0.0119334	0.319716
NFATC3	0.332313	2.43387	2.82869	0.0119372	0.319716
LOC100128881	0.593097	2.72501	2.8275	0.0119669	0.319716
NRBP1	0.342448	4.10822	2.82681	0.0119841	0.319716
FGF12	-0.521997	3.64861	-2.82558	0.0120147	0.319716
ACAT1	-0.418958	3.68971	-2.8238	0.0120595	0.319716
SATB2	0.509291	2.62386	2.82364	0.0120633	0.319716
MCCC1	-0.405188	3.52766	-2.82318	0.012075	0.319716
UBAP2L	0.3634	4.11025	2.82292	0.0120815	0.319716
DDAH1	-0.568331	5.45417	-2.82097	0.0121304	0.319716
PROSC	0.255376	3.74894	2.81976	0.0121612	0.319716
LOC100129835	0.848213	2.0983	2.81858	0.012191	0.319716
RPL13	0.52972	6.91388	2.81691	0.0122332	0.319716
SNORD68	0.52972	6.91388	2.81691	0.0122332	0.319716
PSAP	0.37204	8.27605	2.81684	0.012235	0.319716
LOC100130325	0.473497	2.89815	2.8162	0.0122515	0.319716
TMBIM4	-0.540601	3.36379	-2.81516	0.0122779	0.319716
HYAL3	0.462047	2.57512	2.81509	0.0122796	0.319716
ZC3H7B	0.304463	4.98745	2.81495	0.0122832	0.319716
ATPBD4	-0.325431	1.76525	-2.81485	0.0122858	0.319716
LSM12	0.624441	2.09895	2.81455	0.0122935	0.319716
LOC100132560	1.06516	1.14358	2.81321	0.0123278	0.319716
CSMD1	0.317846	3.06633	2.8125	0.0123459	0.319716
ZBTB17	0.374787	3.30211	2.81155	0.0123702	0.319716
CD36	-0.836127	1.40866	-2.81111	0.0123817	0.319716
MOSC2	-0.285512	2.39397	-2.80698	0.0124882	0.319716
MED27	-0.343611	3.28312	-2.80546	0.0125279	0.319716
PMS2	-0.422655	2.57234	-2.80527	0.0125329	0.319716
MUM1L1	-0.494777	2.17405	-2.80242	0.0126072	0.319716
IHPK3	0.350027	1.96306	2.79806	0.0127217	0.319716
TMTC3	-0.456322	2.37162	-2.79798	0.0127238	0.319716
C11orf37	0.802377	0.401188	2.79757	0.0127347	0.319716
GZMM	0.792481	0.396241	2.79742	0.0127386	0.319716
HIST1H3A	0.792481	0.396241	2.79742	0.0127386	0.319716
REM1	0.792481	0.396241	2.79742	0.0127386	0.319716
SNORA58	-0.792481	0.396241	-2.79742	0.0127386	0.319716
LOC729870	0.792481	0.396241	2.79742	0.0127386	0.319716
LOC100130226	0.792481	0.396241	2.79742	0.0127386	0.319716
LOC100130322	0.792481	0.396241	2.79742	0.0127386	0.319716
LOC100131210	0.792481	0.396241	2.79742	0.0127386	0.319716
LOC100132672	0.792481	0.396241	2.79742	0.0127386	0.319716
LOC387876	-0.792481	0.396241	-2.79742	0.0127386	0.319716
LOC401717	-0.792481	0.396241	-2.79742	0.0127386	0.319716
LOC642406	-0.792481	0.396241	-2.79742	0.0127386	0.319716
LOC643911	-0.792481	0.396241	-2.79742	0.0127386	0.319716
LOC729173	-0.792481	0.396241	-2.79742	0.0127386	0.319716
INMT	-0.792481	1.18872	-2.79742	0.0127386	0.319716
SLC5A11	0.41854	3.09519	2.79685	0.0127537	0.319716
TCP11L2	0.465885	2.23789	2.7963	0.0127683	0.319716
HSD17B6	-0.459053	2.52764	-2.79607	0.0127744	0.319716
LOC646049	0.810053	0.405027	2.79604	0.0127753	0.319716
SURF1	-0.599629	3.38764	-2.79527	0.0127956	0.319716
PMS2L11	0.651812	1.74556	2.79436	0.0128198	0.319716
SNX1	0.319084	4.25705	2.79395	0.0128308	0.319716
HNRNPR	-0.502352	4.71885	-2.79359	0.0128402	0.319716
CXCL5	-0.830358	1.23424	-2.79358	0.0128405	0.319716
SPTB	0.429981	3.8603	2.79355	0.0128413	0.319716
LOC100129913	0.429981	3.8603	2.79355	0.0128413	0.319716
EMX2OS	-0.315678	3.44003	-2.79299	0.0128562	0.319716
ZRF1	-0.425769	2.73103	-2.79294	0.0128577	0.319716
CCDC101	-0.570174	2.73941	-2.79069	0.0129177	0.3208
LOC100128034	-0.823711	0.411855	-2.79004	0.0129353	0.320831
LOC643355	0.432908	2.45128	2.78876	0.0129695	0.321057
GGA3	0.599522	3.94694	2.78848	0.0129771	0.321057
LOC100130773	0.881452	1.4831	2.78752	0.0130029	0.321231
RUNX2	0.675789	1.77651	2.78635	0.0130345	0.321231
HIST1H2BE	0.865364	1.43284	2.78511	0.0130681	0.321231
LOC645955	0.588933	2.35954	2.78406	0.0130968	0.321231
LOC728467	-0.515384	2.23329	-2.78286	0.0131291	0.321231
LOC100132528	0.86021	1.25382	2.78253	0.0131381	0.321231
ARL8B	-0.474193	4.69937	-2.78169	0.0131613	0.321231
AFF2	-0.489738	2.80453	-2.78067	0.0131889	0.321231
C16orf5	-0.443955	5.81168	-2.78067	0.013189	0.321231
LOC100128124	0.837463	0.418732	2.78019	0.013202	0.321231
LOC729269	0.427987	2.45406	2.77914	0.013231	0.321231
LOC100129675	0.324942	1.74743	2.77767	0.0132712	0.321231
LOC646688	-1.05559	1.24932	-2.77678	0.0132958	0.321231
SPOP	-0.414766	4.32913	-2.77598	0.0133179	0.321231
GPRC5B	0.487331	6.21594	2.77572	0.013325	0.321231
SNORD115-21	0.608679	2.39125	2.7751	0.0133421	0.321231
LOC390595	0.292269	2.81237	2.77507	0.0133431	0.321231
CNTROB	0.360437	2.85811	2.77503	0.0133441	0.321231
TLR4	-0.466764	2.49059	-2.77446	0.0133598	0.321231
C3orf28	-0.421442	4.12324	-2.77444	0.0133604	0.321231
LOC728026	-0.844252	0.422126	-2.77408	0.0133704	0.321231
C21orf51	-0.465868	3.16715	-2.77379	0.0133784	0.321231
PSCA	0.844825	0.422412	2.77353	0.0133856	0.321231
RAP1B	0.672962	3.48133	2.77324	0.0133937	0.321231
FGFR2	0.356195	4.10488	2.77231	0.0134194	0.321231
RERE	-0.421832	4.1473	-2.77223	0.0134217	0.321231
FLJ12355	-0.485046	2.29803	-2.77202	0.0134275	0.321231
TPM3	0.467272	5.37892	2.77148	0.0134426	0.321231
LOC730241	-0.852824	1.45434	-2.76853	0.013525	0.322807
2014-09-11	-0.549427	4.34648	-2.7671	0.0135652	0.323373
PBEF1	-0.512296	2.86712	-2.76459	0.0136358	0.324168
LOC100128142	0.407982	2.27815	2.76367	0.0136618	0.324168
ZNF511	0.331225	3.34187	2.7634	0.0136695	0.324168
LOC100133091	0.919668	1.7839	2.76315	0.0136764	0.324168
CMYA5	-0.340412	2.12103	-2.76243	0.0136969	0.324168
LOC399818	0.618086	2.61829	2.7624	0.0136977	0.324168
LOC388177	0.801186	3.15571	2.76155	0.0137218	0.324346
PSMG1	-0.422945	3.06498	-2.76069	0.0137462	0.324481
LOC644694	-0.857367	0.428684	-2.76019	0.0137606	0.324481
PVRIG	0.411745	3.97721	2.75895	0.0137959	0.324925
SPATA5L1	0.333307	1.84907	2.7579	0.0138259	0.325241
SYPL1	0.455977	3.28549	2.75649	0.0138662	0.325663
EPB41L5	-0.383055	2.60031	-2.75612	0.0138771	0.325663
SGTB	-0.280139	3.19862	-2.75327	0.0139592	0.327199
LOC100128710	0.864194	0.432097	2.75198	0.0139962	0.327476
ZMPSTE24	-0.518252	2.93689	-2.75167	0.0140054	0.327476
MCOLN1	0.320066	3.26576	2.75113	0.0140211	0.327476
MAP7D3	-0.352515	1.82568	-2.74999	0.014054	0.327855
GPLD1	-0.517583	2.2062	-2.74843	0.0140996	0.328527
PRKCA	-0.506099	4.91565	-2.74751	0.0141264	0.328746
TXLNA	0.394243	3.4082	2.74696	0.0141425	0.328746
MGC15523	0.351477	3.29231	2.74503	0.0141991	0.329179
EIF2C1	0.376172	3.21988	2.74498	0.0142006	0.329179
LOC730173	-0.443369	2.38304	-2.74267	0.0142683	0.329179
PROM1	-0.421514	1.93894	-2.74267	0.0142685	0.329179
KITLG	-0.450037	2.07703	-2.74264	0.0142694	0.329179
PSCD2	0.330336	3.78649	2.74252	0.014273	0.329179
GPR101	-0.950095	0.475047	-2.74193	0.0142903	0.329179
FBXL8	0.328429	3.01103	2.74176	0.0142954	0.329179
TMEM32	-0.340234	2.9066	-2.73963	0.0143585	0.330246
SDCCAG10	-0.57958	3.10648	-2.73893	0.0143792	0.330335
SDC2	-0.448826	2.89846	-2.73776	0.014414	0.330517
CPT1A	-0.411697	2.95783	-2.73753	0.0144209	0.330517
TAF4B	-0.412891	2.12051	-2.73547	0.0144823	0.330824
HDAC4	0.329822	2.77917	2.73454	0.0145103	0.330824
PPP2R5D	-0.320108	5.17317	-2.73441	0.0145142	0.330824
MKS1	0.322532	2.14734	2.73269	0.0145658	0.330824
EEF1D	0.445773	5.78131	2.73239	0.0145749	0.330824
LOC619207	0.766064	2.45696	2.7323	0.0145774	0.330824
RNF138P1	0.658306	2.62675	2.73178	0.0145932	0.330824
NOLA1	0.534194	2.50986	2.73162	0.014598	0.330824
TMEM135	-0.414138	2.16452	-2.73132	0.014607	0.330824
GNL3	-0.475654	3.44941	-2.7309	0.0146197	0.330824
SNORD69	-0.475654	3.44941	-2.7309	0.0146197	0.330824
ARNT2	-0.403984	5.54864	-2.72993	0.014649	0.331103
RPAP1	-0.374632	2.70854	-2.72816	0.0147028	0.331147
C11orf9	0.384691	4.99369	2.72777	0.0147144	0.331147
SH2B3	-0.318522	2.61937	-2.72758	0.0147202	0.331147
EIF4EBP3	-0.377848	2.14758	-2.72693	0.0147399	0.331147
WDR43	-0.529344	2.64109	-2.72669	0.0147473	0.331147
LOC100128107	0.372333	4.12642	2.72563	0.0147796	0.331147
LOC100129540	0.460618	2.04835	2.7249	0.0148018	0.331147
IL33	-0.503854	2.24277	-2.72488	0.0148027	0.331147
LOC728254	0.971079	1.0799	2.72487	0.0148028	0.331147
LDB3	0.416614	3.02892	2.7218	0.014897	0.332212
BAIAP2	0.463802	5.37164	2.72165	0.0149017	0.332212
LOC100130360	0.474258	2.54021	2.72118	0.0149161	0.332212
LOC641298	0.491494	2.08286	2.72111	0.0149181	0.332212
PPP1R3C	-0.66066	3.1309	-2.71859	0.0149961	0.333067
C19orf23	0.628852	5.81894	2.71798	0.0150149	0.333067
ZMAT3	0.529747	2.99096	2.71746	0.0150309	0.333067
ZNF33A	-0.449524	2.72081	-2.71705	0.0150439	0.333067
FLJ35024	0.478137	1.85839	2.71671	0.0150542	0.333067
C4orf20	-0.352387	2.90083	-2.71619	0.0150704	0.333067
TYSND1	0.275085	2.43653	2.71603	0.0150754	0.333067
LOC138864	-0.908205	2.66228	-2.71385	0.0151435	0.334001
ANTXR1	-0.509836	3.20033	-2.71324	0.0151626	0.334001
LOC644907	0.428707	6.54142	2.71304	0.0151687	0.334001
LOC643965	0.520115	4.64505	2.71191	0.015204	0.334403
BTG3	-0.516639	2.54269	-2.71069	0.0152423	0.3346
XKR4	0.341821	2.6392	2.71031	0.0152543	0.3346
PHF6	-0.47548	2.60098	-2.70987	0.0152681	0.3346
PLDN	-0.678841	3.68369	-2.70946	0.0152812	0.3346
HNRPAB	0.380193	4.38239	2.70803	0.0153261	0.334954
SNORA25	-0.556312	2.04298	-2.70786	0.0153317	0.334954
LOC644456	-0.423814	3.54594	-2.70697	0.0153598	0.334954
FILIP1	-0.428571	2.84434	-2.70678	0.0153657	0.334954
PM20D2	-0.384442	2.1545	-2.7058	0.0153968	0.335262
ANAPC2	0.241048	4.32177	2.70483	0.0154276	0.33556
C14orf143	0.325543	1.87324	2.70395	0.0154558	0.335799
BTRC	-0.256434	3.80715	-2.70249	0.0155023	0.336438
HK1	-0.3965	6.09134	-2.69983	0.0155874	0.337911
EBAG9	-0.454524	3.38421	-2.69903	0.0156133	0.338003
PPAN-P2RY11	0.429232	4.76496	2.69836	0.0156347	0.338003
FAM39B	0.461258	2.39868	2.69809	0.0156434	0.338003
OTUD7A	0.284014	3.11881	2.69666	0.0156896	0.338629
ZNF568	0.40515	2.12915	2.69581	0.015717	0.338848
LOC728586	-0.363113	1.91112	-2.69512	0.0157394	0.338902
DUSP22	0.292212	3.47057	2.69274	0.0158166	0.338902
LOC440917	-0.41619	5.87699	-2.69233	0.0158302	0.338902
MEA1	-0.310144	5.17815	-2.69226	0.0158325	0.338902
IRS2	-0.640425	4.75231	-2.69204	0.0158396	0.338902
RALGPS1	0.248818	2.97028	2.69172	0.01585	0.338902
FAM53B	0.364531	3.9019	2.69168	0.0158514	0.338902
ALDH5A1	-0.41586	3.69006	-2.69148	0.0158577	0.338902
RPLP1	0.448038	7.86928	2.68839	0.0159589	0.340694
WIPF3	0.628407	3.58921	2.68776	0.0159797	0.340768
CNDP1	0.445097	4.52107	2.68692	0.0160073	0.340986
CCR1	-0.870456	1.29451	-2.68537	0.0160587	0.341359
LOC400553	0.384474	2.04065	2.68488	0.0160746	0.341359
BRD3	0.415462	3.56713	2.68481	0.016077	0.341359
TTTY15	0.48842	2.90577	2.68205	0.0161685	0.342523
TIMM23	-0.453252	3.95885	-2.68167	0.0161814	0.342523
NRBP2	0.396358	4.3345	2.68158	0.0161842	0.342523
LOC100128968	0.76867	1.37494	2.67943	0.0162562	0.343628
FXC1	-0.288699	3.0608	-2.67897	0.0162715	0.343628
ITSN2	-0.67677	3.34215	-2.67708	0.0163347	0.344347
CHM	-0.510731	2.91204	-2.67638	0.0163583	0.344347
PHACTR2	-0.488972	2.66365	-2.6759	0.0163743	0.344347
STX12	-0.268067	4.01302	-2.67586	0.0163758	0.344347
ZNF415	-0.469879	2.98483	-2.6749	0.016408	0.344459
GLT25D1	0.34815	3.13528	2.67466	0.0164162	0.344459
CRNKL1	-0.375073	2.69499	-2.67131	0.0165296	0.346467
ANXA11	-0.332344	4.56343	-2.67061	0.0165534	0.346488
PECI	-0.359736	2.95692	-2.67025	0.0165658	0.346488
LPHN1	0.437904	5.40143	2.66711	0.0166731	0.347671
ZBED3	0.289373	2.55684	2.66545	0.01673	0.347671
SLCO4A1	0.418135	2.27644	2.66497	0.0167466	0.347671
LCMT1	-0.424833	4.17504	-2.66491	0.0167485	0.347671
IQGAP3	0.941859	1.06529	2.66472	0.016755	0.347671
TCEAL5	-0.448104	4.63596	-2.66453	0.0167618	0.347671
TCERG1L	0.440224	2.51896	2.66435	0.0167679	0.347671
SNORD116-2	-0.916307	3.0901	-2.66365	0.0167921	0.347671
SMURF1	0.347641	3.28261	2.66364	0.0167925	0.347671
TTC8	-0.43611	2.57468	-2.66301	0.0168142	0.347671
C10orf6	0.414262	3.68772	2.66291	0.0168174	0.347671
EXOSC7	0.541002	3.65762	2.66044	0.0169032	0.348774
ZBTB10	0.420759	2.46298	2.66035	0.0169062	0.348774
S100A16	-0.46631	3.75081	-2.65966	0.01693	0.348897
ATMIN	-0.453917	3.70891	-2.65873	0.0169625	0.348931
MLXIP	0.295184	2.68568	2.65859	0.0169672	0.348931
LOC100133241	0.962578	1.07565	2.65784	0.0169935	0.349031
PPM1D	-0.393504	2.18365	-2.65671	0.0170331	0.349031
MON2	0.330619	2.80437	2.65652	0.0170397	0.349031
IRF3	0.464383	3.60445	2.65642	0.0170433	0.349031
FLJ30719	-0.933136	1.06093	-2.65574	0.017067	0.349068
SNORD113-4	-0.776185	1.57681	-2.65465	0.0171053	0.349068
RPS5	0.358204	6.24971	2.65449	0.0171106	0.349068
FZD7	-0.71746	2.66975	-2.65434	0.0171162	0.349068
LOC728154	0.929652	1.05919	2.65269	0.0171741	0.349884
NLRP2	-0.774523	1.37786	-2.65046	0.0172531	0.350416
P2RY11	0.346255	4.69851	2.6495	0.0172871	0.350416
EIF3G	0.346255	4.69851	2.6495	0.0172871	0.350416
PIAS4	0.339398	2.88947	2.64908	0.0173019	0.350416
ZNF584	0.424218	2.64404	2.64894	0.0173067	0.350416
PRDX1	-0.365176	6.0874	-2.64842	0.0173252	0.350416
MMACHC	-0.365176	6.0874	-2.64842	0.0173252	0.350416
FADS1	-0.571414	4.29902	-2.64734	0.0173638	0.350446
ZNF704	0.252639	2.73786	2.64693	0.0173783	0.350446
HCN3	0.535623	2.3531	2.64687	0.0173803	0.350446
TBCC	-0.42558	3.28204	-2.64637	0.0173984	0.350452
TNFRSF12A	0.773379	1.37729	2.64434	0.0174709	0.351551
SCARNA5	0.76443	3.13985	2.64349	0.0175013	0.351801
MRPL50	0.38359	2.57806	2.64274	0.0175283	0.351807
BMPER	0.378997	2.2138	2.64249	0.0175375	0.351807
LOC100128266	-1.06162	2.1627	-2.64162	0.0175684	0.351898
KLHL21	0.390841	3.65816	2.64136	0.0175778	0.351898
LYAR	-0.49918	2.22693	-2.63865	0.0176758	0.353182
COIL	-0.477746	2.39346	-2.63755	0.0177156	0.353182
CLDN5	0.515905	4.52334	2.637	0.0177357	0.353182
C10orf93	0.763071	1.37214	2.6357	0.017783	0.353182
FUT1	0.694446	1.5455	2.63538	0.0177947	0.353182
RPUSD1	0.305711	3.20383	2.6339	0.0178488	0.353182
UBR4	-0.404912	4.78365	-2.63376	0.0178538	0.353182
SNORD4A	-0.722375	1.55888	-2.63374	0.0178546	0.353182
LOC100131254	-0.987061	1.40865	-2.63293	0.0178843	0.353182
SCUBE1	0.828052	1.46493	2.63288	0.0178863	0.353182
SYT17	-0.541887	3.90223	-2.63251	0.0178999	0.353182
ABCF1	-0.333044	3.69022	-2.63205	0.0179165	0.353182
EFR3B	0.408377	4.27633	2.6318	0.0179256	0.353182
SLC26A1	0.42017	2.38437	2.63135	0.0179421	0.353182
SLC25A10	0.453626	2.61618	2.63135	0.0179425	0.353182
AATK	0.457073	5.36828	2.63082	0.0179618	0.353182
LOC100131170	0.457073	5.36828	2.63082	0.0179618	0.353182
CCDC41	-0.39777	2.27618	-2.6307	0.0179661	0.353182
TACC2	-0.324829	3.57314	-2.62931	0.0180175	0.35384
CDC34	0.326278	4.90899	2.62865	0.0180419	0.353964
TMUB2	-0.423819	5.23543	-2.627	0.0181027	0.354803
LETM2	-0.259339	1.8554	-2.62549	0.0181589	0.355261
MYBPC1	-0.380357	3.04631	-2.62481	0.0181842	0.355261
RLBP1	-0.353487	2.06721	-2.6246	0.018192	0.355261
FOXJ3	0.347396	3.85448	2.62425	0.0182052	0.355261
TUBA8	0.563077	4.03527	2.62347	0.0182342	0.355261
KIAA1310	-0.313464	3.22029	-2.62318	0.0182449	0.355261
BAIAP3	-0.460324	5.18829	-2.62297	0.0182529	0.355261
ARL8A	0.333467	5.26881	2.62189	0.0182931	0.355453
SCRN3	-0.391075	2.99219	-2.6213	0.0183153	0.355453
SNORD74	0.913528	1.05112	2.62106	0.0183242	0.355453
LOC100128811	0.46569	2.20716	2.62077	0.0183352	0.355453
LGI3	0.480502	4.69203	2.61866	0.0184144	0.356637
ZNF10	-0.351849	2.09829	-2.61784	0.0184455	0.356885
NECAP2	-0.431956	2.96724	-2.6165	0.0184962	0.35725
NCOA1	-0.323957	4.32469	-2.6158	0.0185226	0.35725
FAM153C	0.879537	1.57297	2.61573	0.0185254	0.35725
ARMC3	-0.840412	1.49288	-2.61542	0.0185372	0.35725
HSPA2	0.480981	5.24997	2.61382	0.0185979	0.35755
C7orf25	0.29208	2.70967	2.61381	0.0185982	0.35755
ZBTB8	-0.243971	1.77799	-2.61357	0.0186074	0.35755
SNORD115-41	0.487278	1.9293	2.6119	0.0186709	0.358418
LOC100132774	-0.323067	3.09991	-2.60955	0.0187608	0.359793
LOC100128077	0.753574	1.36739	2.60857	0.0187984	0.360162
DDN	-0.607958	6.60498	-2.6079	0.0188244	0.360307
C17orf68	0.415688	2.45482	2.6071	0.018855	0.360396
SNORA15	-0.606379	2.8876	-2.60682	0.0188657	0.360396
COMMD7	0.421851	3.80987	2.60633	0.0188849	0.36041
LOC100130834	0.560914	3.4856	2.60582	0.0189046	0.360436
RNF128	-0.441633	2.13881	-2.60496	0.0189378	0.360719
C1orf59	-0.397679	2.41841	-2.60284	0.0190201	0.361423
PRKRIR	-0.670181	1.83994	-2.60261	0.0190287	0.361423
FOXRED2	-0.375046	3.34503	-2.60258	0.01903	0.361423
GPATCH2	-0.48213	2.69875	-2.60046	0.0191127	0.362643
LOC643008	0.457258	2.24741	2.59923	0.0191607	0.362645
LOC134505	-0.49928	2.96861	-2.59895	0.0191716	0.362645
HERC2P2	0.754456	3.26527	2.59893	0.0191724	0.362645
ADNP2	0.282604	2.51553	2.59857	0.0191868	0.362645
THEM5	0.357584	2.38473	2.59751	0.0192282	0.363078
CERKL	-0.388091	1.88363	-2.59673	0.0192588	0.36314
SELI	-0.375418	3.4857	-2.59648	0.0192687	0.36314
DYNLRB2	-0.625965	1.77128	-2.59602	0.019287	0.36314
STMN3	-0.23569	7.02046	-2.59519	0.0193197	0.363407
C14orf172	0.316905	3.589	2.59466	0.0193406	0.363451
LMAN2	0.363984	4.16462	2.5932	0.0193982	0.364186
TXNDC9	-0.553145	2.5217	-2.59207	0.0194428	0.364511
TXNRD2	0.313953	3.03156	2.59182	0.0194527	0.364511
LOC100129206	0.376378	2.83808	2.59025	0.0195152	0.365333
CSPP1	-0.457835	2.95793	-2.5888	0.0195731	0.366068
C12orf31	-0.773148	2.70199	-2.58817	0.0195982	0.366188
CYHR1	0.475912	3.53036	2.58741	0.0196288	0.36641
C8orf58	-0.35579	1.90153	-2.58669	0.0196578	0.366602
LOC730107	-0.774894	3.06364	-2.58489	0.0197301	0.367527
CEP63	-0.379295	2.82125	-2.58452	0.0197448	0.367527
SLC22A23	0.288031	3.54553	2.5839	0.0197697	0.367642
RCHY1	0.384904	3.3979	2.58313	0.0198008	0.367871
LTBP1	-0.319699	2.21384	-2.58068	0.0199	0.369364
TERF2	0.36441	3.82587	2.57812	0.020004	0.369681
WDR1	-0.413393	4.68466	-2.57781	0.0200167	0.369681
GAL3ST1	0.404453	3.12595	2.57777	0.0200185	0.369681
LOC730144	-0.542049	4.28001	-2.57768	0.0200223	0.369681
C9orf96	0.311592	3.39597	2.57753	0.0200282	0.369681
EXOC1	-0.483024	3.20382	-2.57744	0.0200319	0.369681
MYH15	-0.323884	1.92943	-2.57702	0.0200489	0.369681
TNXB	0.318326	2.07421	2.57638	0.0200753	0.369819
SYT16	0.351514	2.47436	2.57535	0.0201173	0.370088
LOC389386	0.27768	2.42282	2.57499	0.0201321	0.370088
KIAA0892	0.292433	3.40208	2.57464	0.0201465	0.370088
MGC70863	-0.51347	2.30399	-2.57185	0.0202614	0.37185
SNORD115-34	-1.24372	3.27124	-2.57083	0.0203037	0.37196
SLC4A4	-0.733964	3.2713	-2.57047	0.0203186	0.37196
MTMR12	-0.335761	2.98611	-2.57033	0.0203242	0.37196
ENOPH1	0.398163	5.22531	2.5688	0.0203876	0.372772
BCAS3	-0.426309	3.60662	-2.56808	0.0204176	0.372831
ZNF575	0.315366	2.39782	2.56771	0.020433	0.372831
MRPS7	0.456129	4.10728	2.56689	0.0204672	0.372831
LOC100127983	-0.640779	4.41621	-2.56538	0.02053	0.372831
RNASEN	-0.389066	3.33201	-2.56402	0.0205872	0.372831
DKFZP564J0863	0.421614	2.15858	2.56396	0.0205898	0.372831
EIF1AY	-0.460483	2.84674	-2.56395	0.0205902	0.372831
GRIN2C	-0.374408	3.26792	-2.56364	0.0206032	0.372831
ZBTB38	-0.295014	3.37311	-2.56343	0.020612	0.372831
IMMP2L	-0.426165	1.87683	-2.56306	0.0206275	0.372831
SLC5A9	-0.818048	1.26648	-2.56246	0.0206526	0.372831
TMEM16E	0.421373	2.6142	2.56239	0.0206555	0.372831
PCDHA7	0.700533	1.53899	2.5615	0.0206929	0.372831
MOXD1	-0.591205	2.85684	-2.56002	0.0207556	0.372831
B4GALT1	-0.323005	2.00653	-2.55988	0.0207612	0.372831
MRPL23	0.367532	4.55025	2.55984	0.0207632	0.372831
UCKL1	0.420759	3.20602	2.55968	0.02077	0.372831
DUT	0.511083	3.95762	2.55941	0.0207814	0.372831
LOC100130218	0.511083	3.95762	2.55941	0.0207814	0.372831
PLTP	-0.599418	4.70939	-2.55929	0.0207862	0.372831
WDFY1	-0.276623	2.71226	-2.55807	0.0208379	0.372831
LOC440338	0.458564	2.24962	2.55778	0.0208502	0.372831
TMEM14C	-0.425008	3.93788	-2.55773	0.0208526	0.372831
ROD1	-0.433749	2.2644	-2.55745	0.0208644	0.372831
ATXN7L3	-0.392876	5.2509	-2.55718	0.0208757	0.372831
NECAB1	-0.635343	4.41893	-2.55696	0.0208849	0.372831
UCHL5	0.548825	4.08211	2.55617	0.0209185	0.373092
TNK2	-0.395199	5.38641	-2.55563	0.0209417	0.373165
ZNF672	0.285459	3.0667	2.55431	0.0209979	0.373488
LOC100130262	0.285459	3.0667	2.55431	0.0209979	0.373488
TRIM52	0.319237	2.88835	2.55362	0.0210275	0.373555
ITFG3	0.289281	3.27798	2.55295	0.0210559	0.373555
PDHB	-0.371039	3.94711	-2.5528	0.0210624	0.373555
BBOX1	-0.485049	2.29229	-2.55219	0.0210888	0.373555
LEMD2	0.262417	3.33123	2.55177	0.0211067	0.373555
TNFRSF18	0.864041	1.02638	2.55156	0.0211159	0.373555
KGFLP2	-0.771281	1.7008	-2.55015	0.0211763	0.374286
GNAS	-0.36226	8.62266	-2.5485	0.0212475	0.374856
LOC100130884	0.355053	1.87606	2.54782	0.021277	0.374856
ABL1	0.261092	3.51069	2.54731	0.0212988	0.374856
ZDHHC21	0.550285	3.26311	2.54725	0.0213017	0.374856
KIAA1787	0.281777	3.45699	2.54719	0.0213041	0.374856
TMEM28	-0.310452	2.26639	-2.54561	0.0213726	0.375095
STX16	0.314878	4.07448	2.54555	0.0213753	0.375095
PCYOX1L	-0.381625	2.93165	-2.54535	0.0213838	0.375095
LIX1	-0.379868	3.14945	-2.5448	0.0214078	0.375095
WHDC1L1	-0.911389	1.07862	-2.54425	0.0214318	0.375095
CLIC4	0.309887	3.95482	2.54424	0.0214324	0.375095
LOC100131598	0.728397	1.3548	2.5423	0.0215167	0.375773
C22orf27	0.412789	2.70019	2.54204	0.0215281	0.375773
CALN1	-0.398387	3.98175	-2.54203	0.0215286	0.375773
TYW1	-0.306086	2.0371	-2.54009	0.0216138	0.376926
GHSR	-0.676897	1.52717	-2.53934	0.0216469	0.377167
DGAT2	0.498563	2.2915	2.5387	0.0216747	0.377317
DPYSL2	0.365599	6.72522	2.53751	0.0217271	0.377672
LOC645693	-0.960244	0.876363	-2.53704	0.0217478	0.377672
DEPDC6	0.367879	2.81099	2.53693	0.0217529	0.377672
MRPL22	0.432756	3.7374	2.53634	0.021779	0.377791
DAND5	-0.857488	1.02311	-2.53574	0.0218053	0.377913
SRGAP1	-0.424368	2.26943	-2.53409	0.0218785	0.377993
PURG	-0.410287	2.31582	-2.53379	0.021892	0.377993
HRNR	0.987741	0.890111	2.53363	0.021899	0.377993
LOC100128604	0.635693	1.85866	2.53362	0.0218997	0.377993
LOC100130664	0.990863	0.693552	2.53347	0.0219062	0.377993
INSM2	0.855035	1.02188	2.53248	0.0219503	0.378282
LOC646778	0.399768	2.57694	2.53223	0.0219615	0.378282
IKZF1	0.345762	1.8719	2.53139	0.0219987	0.37859
LOC729199	0.722349	1.35178	2.53074	0.022028	0.378629
KLHL15	0.31784	1.85846	2.53048	0.0220396	0.378629
LZTFL1	-0.327995	2.69274	-2.52966	0.0220763	0.378929
LRCH3	0.349719	2.18697	2.52805	0.0221483	0.379271
XRN1	-0.331115	2.37481	-2.52782	0.0221587	0.379271
RSBN1L	0.379783	3.3009	2.5274	0.0221777	0.379271
C14orf38	-0.943387	0.867934	-2.52646	0.02222	0.379271
SIKE	-0.35331	2.3299	-2.52638	0.0222237	0.379271
SOCS7	0.354918	3.16989	2.52632	0.0222263	0.379271
GRM2	0.420512	2.61675	2.52543	0.0222665	0.379271
SRGAP2L	0.576753	3.50803	2.52503	0.0222846	0.379271
LOC100133095	0.576753	3.50803	2.52503	0.0222846	0.379271
SPATS2	-0.289189	3.11021	-2.52485	0.0222927	0.379271
GHRL	0.719409	1.35031	2.52449	0.0223089	0.379271
LOC730017	0.967966	0.880223	2.52296	0.0223785	0.37982
OXR1	-0.463762	3.88204	-2.52292	0.0223799	0.37982
LOC100131049	0.3783	2.04399	2.52212	0.0224165	0.380112
DUS3L	0.3581	2.65623	2.52078	0.0224775	0.380649
KRT5	0.874285	1.30393	2.52001	0.0225126	0.380649
SLC2A12	-0.493802	2.38136	-2.51975	0.0225241	0.380649
KLK6	0.346228	4.38926	2.51951	0.0225352	0.380649
GLUD2	-0.533047	4.06117	-2.51929	0.0225452	0.380649
MIB2	0.439692	4.58157	2.5183	0.0225905	0.380952
ATP13A3	-0.408105	2.82563	-2.51793	0.0226076	0.380952
FAM122B	-0.398253	3.01207	-2.51763	0.0226214	0.380952
C1orf61	-0.575665	7.11052	-2.51566	0.022712	0.38215
C2orf7	0.387232	3.29551	2.51506	0.0227395	0.382284
LOC729903	-0.637111	3.45788	-2.51449	0.0227658	0.382399
BZRAP1	0.37739	4.45466	2.51346	0.0228133	0.382617
TERF1	-0.325186	3.36155	-2.5131	0.0228297	0.382617
DGKI	0.297398	2.27811	2.51257	0.0228543	0.382617
PLAA	-0.28889	2.63124	-2.51211	0.0228757	0.382617
LRRCC1	-0.361705	2.3697	-2.51103	0.0229259	0.382617
CARKL	0.269456	2.56755	2.51087	0.0229332	0.382617
LOC100128585	0.435414	2.22736	2.51013	0.0229677	0.382617
APOB48R	0.311801	1.74086	2.50962	0.0229913	0.382617
TBCA	-0.495579	4.42156	-2.50937	0.023003	0.382617
ZNF333	0.292032	2.15744	2.50839	0.0230486	0.382617
SIRT2	0.291483	5.27897	2.50788	0.0230724	0.382617
C17orf89	-0.472555	5.11635	-2.50768	0.023082	0.382617
ABHD8	0.28266	4.44751	2.50728	0.0231008	0.382617
NPDC1	0.264439	5.75543	2.50727	0.023101	0.382617
DVL3	0.361989	4.08397	2.50713	0.0231077	0.382617
DKK2	-0.84864	1.01868	-2.50707	0.0231103	0.382617
POLM	0.377305	2.30289	2.50694	0.0231166	0.382617
IDS	-0.419038	7.44357	-2.50665	0.0231298	0.382617
PCMT1	0.831698	5.71903	2.50546	0.0231857	0.383219
GRM1	0.435305	2.85082	2.50464	0.0232241	0.38353
TIAM1	-0.382318	4.10092	-2.50233	0.0233332	0.385008
METTL7A	-0.359683	4.15387	-2.50099	0.0233963	0.385226
PCDHGB1	-0.319008	1.98051	-2.50073	0.0234086	0.385226
LRRC43	-0.292227	1.82832	-2.49994	0.0234461	0.385226
GPR125	-0.426443	3.19845	-2.49935	0.0234744	0.385226
AP2B1	-0.422071	5.90555	-2.4988	0.0235003	0.385226
UCK1	0.214424	4.15533	2.49876	0.0235025	0.385226
LOC100128382	0.653097	1.539	2.49874	0.0235032	0.385226
LOC129293	0.897882	0.937901	2.49873	0.0235035	0.385226
CCT6A	-0.376669	4.19341	-2.49824	0.0235271	0.38529
MAP2K6	0.470166	1.97091	2.497	0.0235858	0.385691
CPNE7	0.462059	3.44474	2.4969	0.0235909	0.385691
UCHL3	-0.484165	3.11684	-2.49596	0.0236358	0.386104
PXK	0.428657	4.25275	2.49478	0.0236922	0.386703
BOP1	0.549021	2.78704	2.49344	0.0237565	0.387327
ARHGAP30	0.371313	2.01736	2.49316	0.0237699	0.387327
NCL	-0.387394	5.77897	-2.49267	0.0237936	0.387391
SH3TC2	0.392015	2.7791	2.49167	0.0238414	0.387848
IIP45	0.289653	2.79258	2.48892	0.0239744	0.389133
COL27A1	0.3293	2.08512	2.48842	0.0239984	0.389133
UTP11L	-0.357574	3.08811	-2.48817	0.0240108	0.389133
PPAP2C	0.287686	3.22213	2.48803	0.0240174	0.389133
GNG4	-0.387416	3.60585	-2.48799	0.0240196	0.389133
TMEM100	-0.300423	1.82809	-2.48695	0.0240702	0.389597
WBP5	-0.565335	3.29138	-2.48658	0.024088	0.389597
EFHD2	0.769405	5.09009	2.48446	0.0241914	0.390834
LOC100131180	0.831433	1.01008	2.48418	0.0242053	0.390834
C10orf64	0.867104	1.038	2.48289	0.0242681	0.390834
GATAD1	0.260982	3.02954	2.48232	0.0242961	0.390834
LRRTM4	0.336252	2.44844	2.4823	0.0242973	0.390834
CLK2P	0.327416	1.78759	2.481	0.0243607	0.390834
RFX2	-0.461551	2.30391	-2.48015	0.0244027	0.390834
CD6	0.300597	1.73526	2.48014	0.0244032	0.390834
CHRM5	-0.273054	1.73867	-2.48006	0.0244072	0.390834
LOC388796	-0.608115	2.36042	-2.47979	0.0244207	0.390834
CLINT1	-0.346159	3.45259	-2.47886	0.0244663	0.390834
CELSR3	0.360049	3.12547	2.47845	0.0244867	0.390834
ARHGEF6	-0.331459	3.4249	-2.47831	0.0244937	0.390834
GPX4	0.379697	7.21494	2.47806	0.0245061	0.390834
HMG20B	0.371344	3.18541	2.47732	0.0245426	0.390834
LOC727916	0.809829	3.38007	2.47704	0.0245566	0.390834
LOC100131904	0.809829	3.38007	2.47704	0.0245566	0.390834
MCF2L	0.426743	3.79542	2.47684	0.0245661	0.390834
NEURL2	0.524317	2.7122	2.47638	0.024589	0.390834
LOC100128492	0.828847	1.00878	2.47614	0.0246011	0.390834
PRH1	-0.414879	4.11979	-2.47571	0.0246226	0.390834
PRR4	-0.414879	4.11979	-2.47571	0.0246226	0.390834
LOC100129361	-0.414879	4.11979	-2.47571	0.0246226	0.390834
MAP3K6	0.345595	2.14516	2.47399	0.024708	0.391353
KIAA1755	0.232999	3.16184	2.47392	0.0247116	0.391353
PPAPDC3	0.413683	2.90599	2.47341	0.0247371	0.391353
ARHGEF9	-0.359138	4.92046	-2.47327	0.024744	0.391353
LOC100128569	0.251736	4.22529	2.47305	0.024755	0.391353
ENOX1	-0.32101	2.90653	-2.47244	0.0247856	0.39152
CASP3	-0.267307	2.38384	-2.47203	0.0248061	0.391529
PRPF40A	-0.564489	3.19153	-2.47154	0.0248302	0.391595
KIAA0644	-0.426397	3.76612	-2.47094	0.0248603	0.391754
ADCY6	0.226503	3.40131	2.4701	0.0249025	0.392105
METAP2	-0.5645	4.22706	-2.46962	0.0249269	0.392174
WDR92	-0.401381	2.44735	-2.46905	0.0249553	0.392306
MGC33657	-0.376053	2.08296	-2.46785	0.0250157	0.392941
KIAA1833	0.43726	2.79713	2.46581	0.0251188	0.394062
SFRS16	0.411616	3.59352	2.46565	0.0251273	0.394062
TPPP	0.397627	6.22732	2.46487	0.0251665	0.394362
FHL1	-0.371104	4.63202	-2.46353	0.0252343	0.394625
LOC728147	0.702489	4.01366	2.46346	0.025238	0.394625
ATP9A	-0.367708	5.55762	-2.46335	0.0252436	0.394625
SNX16	-0.398735	2.00815	-2.46295	0.025264	0.394629
C14orf176	-0.70548	1.34334	-2.46216	0.0253041	0.394941
BXDC1	-0.489086	3.12005	-2.46107	0.0253599	0.395319
UCK2	0.580488	3.09642	2.4609	0.0253686	0.395319
LOC344593	-0.514463	2.46682	-2.45961	0.0254348	0.395595
TBK1	-0.389239	2.97258	-2.4594	0.0254455	0.395595
BRUNOL4	-0.549761	5.27324	-2.45929	0.025451	0.395595
YWHAB	-0.418055	7.18513	-2.45806	0.0255142	0.395595
PTMS	-0.340682	6.52115	-2.45684	0.0255771	0.395595
SYNPO2L	0.702772	1.34199	2.45678	0.0255799	0.395595
HMGCS1	-0.522748	4.57873	-2.4567	0.0255842	0.395595
MAP7D1	0.292231	5.66895	2.45662	0.0255882	0.395595
NBPF1	0.682582	3.44214	2.45638	0.0256007	0.395595
SLC16A8	0.365868	2.27031	2.45567	0.0256375	0.395595
LOC727865	0.890362	0.841421	2.45544	0.0256489	0.395595
LOC100128739	0.876201	0.636221	2.45511	0.0256664	0.395595
SNORD102	0.878814	0.637527	2.45509	0.0256673	0.395595
LOC387841	-0.880878	0.638559	-2.45501	0.0256712	0.395595
SMN1	-0.887852	0.642046	-2.45435	0.0257056	0.395595
RGS7	0.283858	3.63498	2.45407	0.02572	0.395595
ARHGAP28	-0.860593	0.628417	-2.45324	0.0257627	0.395595
OSTF1	0.474703	3.55744	2.45318	0.0257663	0.395595
LHFP	0.425477	3.95894	2.45254	0.0257992	0.395595
EHD1	0.34826	3.51206	2.45239	0.0258073	0.395595
ELMO3	0.257127	1.8184	2.45234	0.0258097	0.395595
FAM133A	-0.423931	2.14636	-2.45138	0.0258594	0.395616
LOC100131482	1.29963	1.76669	2.45118	0.0258698	0.395616
SHB	0.267831	2.84223	2.45106	0.0258763	0.395616
ALG13	0.648482	1.99008	2.45073	0.0258932	0.395616
ESR1	-0.904686	0.650464	-2.45033	0.0259143	0.395616
FBN1	0.293961	2.33095	2.44991	0.0259362	0.395616
TMEM191B	0.923672	0.970282	2.4495	0.0259577	0.395616
TROVE2	0.522755	4.10796	2.44887	0.0259904	0.395616
C11orf24	0.37239	3.14744	2.44883	0.0259926	0.395616
FOXC2	-0.844252	0.620246	-2.44743	0.0260661	0.396314
SGOL2	-0.694028	1.33762	-2.44718	0.0260789	0.396314
RNF34	0.221405	3.41321	2.44659	0.0261099	0.396478
KIAA0513	0.252463	5.32943	2.44616	0.0261325	0.396514
LOC100130267	0.791687	1.26426	2.44534	0.0261754	0.396859
DKFZp761E198	0.28008	2.72631	2.44422	0.0262348	0.397453
SIRPB1	-1.1164	1.04202	-2.44333	0.0262817	0.397855
SFT2D2	0.647941	2.57782	2.44271	0.0263142	0.39804
MAN2A2	0.255676	4.54919	2.4414	0.0263836	0.398383
LOC728411	0.818379	1.77947	2.44108	0.026401	0.398383
LOC644538	-0.430642	2.229	-2.44023	0.0264459	0.398383
NUDT6	-0.413238	2.30419	-2.43967	0.0264756	0.398383
ZNF561	-0.323259	1.87852	-2.43932	0.0264941	0.398383
LOC100128842	0.347365	1.93817	2.43883	0.0265204	0.398383
LOC650095	1.13908	2.59739	2.43788	0.0265711	0.398383
NEDD8	0.479947	6.29476	2.43769	0.026581	0.398383
HIST1H2BF	0.907738	0.85011	2.43722	0.0266066	0.398383
TMEM86A	0.302253	2.01095	2.43707	0.0266143	0.398383
ZNF583	-0.408645	2.10325	-2.4368	0.0266287	0.398383
EDNRB	-0.516018	3.11741	-2.43675	0.0266317	0.398383
KIAA0020	-0.501615	2.63833	-2.43654	0.0266424	0.398383
PLCXD2	0.459849	2.07157	2.43597	0.0266734	0.398383
PTGDS	0.372313	8.55279	2.43563	0.0266916	0.398383
FLJ45224	0.372313	8.55279	2.43563	0.0266916	0.398383
DIAPH2	-0.488082	2.43034	-2.4353	0.0267094	0.398383
HMGN2	0.70857	5.50288	2.43524	0.0267126	0.398383
RPS23	0.381142	7.21185	2.43505	0.0267227	0.398383
SERF2	0.243295	6.39002	2.43397	0.0267804	0.398941
HSPH1	-0.436269	5.21893	-2.43308	0.0268284	0.399352
DIPAS	0.891842	0.842162	2.43202	0.0268855	0.399898
AMPD3	0.284625	2.54513	2.43118	0.026931	0.400273
C1orf110	-0.819059	0.60765	-2.42984	0.0270037	0.401049
PHLDB1	0.394856	5.11806	2.42931	0.0270322	0.401169
EBP	0.249956	3.52018	2.42877	0.0270619	0.401305
L1CAM	-0.474205	4.76496	-2.42712	0.0271512	0.401327
RAB3D	0.461131	2.93284	2.42583	0.0272219	0.401327
CCDC82	-0.43256	3.36494	-2.42517	0.0272578	0.401327
DDX47	-0.451221	3.19462	-2.42511	0.0272613	0.401327
GPM6B	-0.344647	6.46496	-2.42348	0.0273503	0.401327
PABPC1L2B	-0.444586	2.09472	-2.423	0.0273766	0.401327
LOC399947	0.421293	3.56893	2.4228	0.0273875	0.401327
SLC4A10	-0.565566	4.1971	-2.42093	0.0274904	0.401327
PI4K2B	-0.242663	1.71144	-2.42089	0.027493	0.401327
MTERFD3	-0.290305	2.78286	-2.42032	0.0275242	0.401327
NAP1L4	0.254237	4.70945	2.42016	0.0275333	0.401327
RAB24	0.596573	4.27041	2.41854	0.0276226	0.401327
BGN	-0.405424	3.39638	-2.4176	0.0276746	0.401327
LOC728532	-0.492335	3.91208	-2.4176	0.0276751	0.401327
LOC100128392	0.80713	0.601685	2.41756	0.0276771	0.401327
SNORA39	0.662002	1.80391	2.41725	0.027694	0.401327
FAM20A	0.691602	1.3364	2.41722	0.0276957	0.401327
KIAA1467	-0.431332	3.9786	-2.41711	0.0277018	0.401327
NKD1	0.34645	2.49386	2.4168	0.0277194	0.401327
ARL3	-0.357411	4.16458	-2.41642	0.0277404	0.401327
B4GALNT4	0.363718	4.48609	2.41585	0.0277721	0.401327
GRIA1	-0.533494	5.55498	-2.41466	0.0278385	0.401327
KCNE1L	-0.429698	2.22417	-2.41419	0.0278646	0.401327
HNRNPA0	0.378758	4.333	2.41407	0.0278711	0.401327
MAPK8	0.474037	2.61383	2.41361	0.0278968	0.401327
SELT	-0.361356	4.0643	-2.41275	0.0279452	0.401327
FRMD4B	0.285771	2.9266	2.41097	0.0280448	0.401327
LSM6	-0.434705	2.52582	-2.41079	0.0280552	0.401327
C7orf51	0.286388	4.37547	2.40976	0.0281128	0.401327
LOC100129436	0.405777	2.352	2.40958	0.0281233	0.401327
SEC14L1	0.327033	4.10323	2.40934	0.0281364	0.401327
LOC283932	0.403779	3.19712	2.40918	0.0281454	0.401327
PLXNB3	0.408548	4.25163	2.40823	0.028199	0.401327
GRM4	0.453808	2.42245	2.40795	0.0282148	0.401327
ADCYAP1R1	-0.505479	4.70176	-2.40716	0.0282599	0.401327
LOC284837	0.708031	1.34462	2.40692	0.0282735	0.401327
HMOX1	-0.498187	2.18904	-2.40679	0.0282806	0.401327
LOC100130101	-0.6713	1.32625	-2.40659	0.028292	0.401327
C9orf166	0.600194	4.20255	2.40614	0.0283174	0.401327
MMP25	0.352142	1.90653	2.40611	0.0283192	0.401327
ZFP106	-0.314441	3.81416	-2.40608	0.028321	0.401327
VPS41	-0.303255	3.73226	-2.40578	0.028338	0.401327
C5orf5	-0.270256	3.5177	-2.40556	0.0283505	0.401327
RAB3B	0.555005	2.9373	2.40529	0.0283656	0.401327
LOC647121	-0.795066	0.991894	-2.40516	0.0283732	0.401327
BDH2	-0.514154	2.57979	-2.40512	0.0283755	0.401327
HDHD1A	0.307165	2.50155	2.40425	0.0284249	0.401327
ODZ2	-0.474318	3.96789	-2.40385	0.0284474	0.401327
LRRC51	-0.265401	2.38323	-2.40288	0.0285028	0.401327
USP37	-0.325829	2.05128	-2.40287	0.0285034	0.401327
RIBC2	-0.716413	1.38231	-2.40235	0.0285329	0.401327
LOC729291	0.529226	3.28522	2.40229	0.0285365	0.401327
LOC100133296	0.648148	4.24685	2.40195	0.0285561	0.401327
RBJ	-0.348961	3.02647	-2.40169	0.0285706	0.401327
ZNF543	0.311521	1.83758	2.40145	0.0285843	0.401327
CAMKV	-0.394515	6.06989	-2.40144	0.0285849	0.401327
INF2	0.425045	4.61381	2.40142	0.0285865	0.401327
LOC100128444	-0.872829	0.832655	-2.40122	0.0285976	0.401327
SETD3	-0.282029	3.87736	-2.40115	0.0286019	0.401327
TSPAN6	-0.532293	2.27954	-2.39956	0.0286926	0.401327
OPN3	0.448372	2.56352	2.3994	0.0287018	0.401327
LOC645947	-0.869183	0.830832	-2.39888	0.0287316	0.401327
CFTR	0.792481	0.594361	2.39878	0.0287375	0.401327
MLANA	-0.792481	0.594361	-2.39878	0.0287375	0.401327
IL1RL1	0.792481	0.594361	2.39878	0.0287375	0.401327
CENPM	-0.792481	0.990602	-2.39878	0.0287375	0.401327
C4orf36	0.792481	0.594361	2.39878	0.0287375	0.401327
C20orf75	0.792481	0.990602	2.39878	0.0287375	0.401327
LOC642451	-0.792481	0.990602	-2.39878	0.0287375	0.401327
LOC646160	0.792481	0.594361	2.39878	0.0287375	0.401327
LOC100128548	-0.792481	0.594361	-2.39878	0.0287375	0.401327
SNORD116-28	-0.792481	0.594361	-2.39878	0.0287375	0.401327
CSN1S1	0.792481	0.594361	2.39878	0.0287375	0.401327
FAM19A3	-0.792481	0.594361	-2.39878	0.0287375	0.401327
LOC645586	0.792481	0.990602	2.39878	0.0287375	0.401327
SNORD114-19	0.792481	0.594361	2.39878	0.0287375	0.401327
SNORD115-26	0.792481	0.990602	2.39878	0.0287375	0.401327
LOC100132728	0.792481	0.594361	2.39878	0.0287375	0.401327
IMP5	0.792481	0.990602	2.39878	0.0287375	0.401327
CC2D2B	-0.792481	0.594361	-2.39878	0.0287375	0.401327
LOC100132593	-0.792481	0.594361	-2.39878	0.0287375	0.401327
NDUFS7	0.367876	5.29788	2.39872	0.0287408	0.401327
POLD4	-0.30925	3.51864	-2.39833	0.0287637	0.401361
LOC729743	0.696888	1.33905	2.39787	0.0287898	0.401441
PWCR1	0.423555	2.5153	2.39732	0.0288213	0.401595
SNORA61	-1.03662	4.5986	-2.39627	0.0288821	0.401745
MPHOSPH6	-0.542935	2.96838	-2.39605	0.0288952	0.401745
C21orf70	0.534037	3.06829	2.39587	0.0289055	0.401745
ZBTB37	0.315395	1.79426	2.39516	0.0289461	0.401745
C10orf56	0.564227	5.26337	2.39451	0.0289841	0.401745
MYO1G	0.693319	1.33726	2.39436	0.0289927	0.401745
LOC284371	0.295817	2.45569	2.39332	0.0290531	0.401745
ZNF815	-0.430616	2.38654	-2.39316	0.0290622	0.401745
SLC25A14	-0.471913	2.72628	-2.393	0.0290714	0.401745
LOC284023	0.478188	1.95292	2.39293	0.0290758	0.401745
PAFAH2	0.356576	2.06151	2.39255	0.0290975	0.401745
PSMG3	0.36607	4.06821	2.39223	0.0291165	0.401745
GAMT	0.367221	5.29755	2.39195	0.0291324	0.401745
LOC392275	-0.387334	1.93398	-2.39185	0.0291383	0.401745
HCCA2	0.366231	3.6475	2.39184	0.0291392	0.401745
CPO	-0.627406	1.50242	-2.39108	0.0291835	0.401958
LRFN2	0.270238	2.75092	2.39019	0.0292354	0.401958
DECR1	-0.444952	3.17136	-2.3901	0.0292403	0.401958
NCAN	-0.323034	4.75452	-2.38999	0.0292471	0.401958
METTL5	-0.515301	3.66372	-2.38982	0.0292572	0.401958
FYB	-0.41283	2.17369	-2.38908	0.0293	0.402266
COL2A1	0.686452	1.33898	2.38796	0.0293656	0.402772
MAPK1	-0.38878	5.25094	-2.38686	0.0294303	0.402772
LOC100130370	0.414171	3.21278	2.38648	0.0294526	0.402772
MEGF11	-0.406498	2.68274	-2.38642	0.0294565	0.402772
NRCAM	-0.390537	4.96369	-2.38595	0.029484	0.402772
ESF1	-0.386883	3.21002	-2.38568	0.0294998	0.402772
PABPC3	-0.456626	3.44974	-2.38551	0.0295099	0.402772
LOC100133039	0.507105	2.75834	2.38535	0.0295195	0.402772
HTR1A	-0.38258	3.47187	-2.38503	0.0295382	0.402772
PTGES2	0.357552	4.71715	2.38496	0.0295422	0.402772
C10orf85	-0.38527	2.07312	-2.38446	0.0295716	0.402836
SPRYD3	0.485249	5.81916	2.38419	0.029588	0.402836
PTN	-0.357337	5.61129	-2.38315	0.0296492	0.403125
PICK1	0.369734	4.02699	2.38242	0.0296925	0.403125
SDAD1	-0.289025	3.10822	-2.38207	0.0297135	0.403125
HIF1A	-0.510771	3.49537	-2.38103	0.0297747	0.403125
CHMP2A	-0.295917	4.90033	-2.38056	0.0298027	0.403125
LRIG3	0.280194	1.83052	2.38032	0.0298169	0.403125
LOC100132352	-1.19224	1.19048	-2.379	0.0298958	0.403125
USP27X	-0.315172	2.8852	-2.37891	0.0299012	0.403125
PIGT	0.345724	3.82589	2.37841	0.029931	0.403125
LOC100130934	0.660257	1.32073	2.37826	0.0299399	0.403125
SFRS3	0.436954	5.28678	2.37825	0.0299405	0.403125
ARSK	-0.322439	1.85453	-2.37822	0.0299423	0.403125
BARX2	-0.788836	0.992424	-2.37799	0.0299562	0.403125
TTC33	-0.303026	2.73541	-2.37756	0.0299819	0.403125
FLJ39303	0.717557	1.66699	2.37733	0.0299957	0.403125
ATF7IP	0.229437	2.77959	2.37723	0.0300017	0.403125
APPL2	-0.210696	2.91957	-2.3772	0.0300036	0.403125
C10orf57	-0.241932	2.62088	-2.37715	0.0300065	0.403125
FLJ44635	-0.708871	3.93429	-2.37704	0.0300127	0.403125
SNAPC4	0.34958	2.69456	2.37692	0.0300202	0.403125
LOC100131998	0.354161	2.29495	2.37625	0.0300604	0.403389
FAM50A	0.30447	4.29665	2.37446	0.0301678	0.404256
LOC100131831	0.508954	1.64647	2.37433	0.0301758	0.404256
RNASE1	0.395872	6.10624	2.3738	0.0302076	0.404256
CCDC66	-0.386361	2.79977	-2.37359	0.0302203	0.404256
SFRS14	0.292121	4.83301	2.37346	0.030228	0.404256
PRPF4B	-0.469165	3.50117	-2.37303	0.030254	0.404328
LOC100130261	0.400022	2.91213	2.37223	0.0303023	0.404697
LDOC1	-0.279605	5.2073	-2.37184	0.030326	0.404738
ARF6	0.35416	3.18845	2.3707	0.0303948	0.404779
LOC100132430	0.35416	3.18845	2.3707	0.0303948	0.404779
RBX1	0.486958	5.46992	2.37037	0.0304146	0.404779
SCAMP5	0.284637	6.3013	2.37037	0.0304147	0.404779
LOC100129146	0.385319	3.79433	2.37008	0.0304322	0.404779
PTK7	0.328643	1.90581	2.36901	0.0304976	0.40515
WDR89	-0.326224	2.37904	-2.36894	0.0305014	0.40515
SNX5	-0.339486	2.8642	-2.36848	0.0305295	0.405249
NAIP	-0.835972	0.814227	-2.36804	0.0305566	0.405335
C14orf147	0.358426	2.99682	2.36687	0.0306278	0.405831
ZNF175	0.231186	2.2408	2.36674	0.0306354	0.405831
PRICKLE1	-0.421428	3.46511	-2.36609	0.0306756	0.406012
ORC5L	-0.350291	2.77592	-2.36584	0.0306905	0.406012
DNAJA3	0.414234	3.55789	2.36422	0.0307898	0.407052
CETN3	-0.443888	2.45729	-2.36365	0.0308247	0.407238
GPX2	0.669068	1.33522	2.36249	0.0308959	0.407533
TMTC2	0.248012	3.09825	2.36218	0.0309152	0.407533
ACSL4	-0.381566	3.73091	-2.3621	0.0309199	0.407533
PSMA4	-0.546275	4.14644	-2.36194	0.03093	0.407533
UBE2K	0.424929	4.63772	2.3615	0.0309573	0.407618
ZFP161	-0.300659	2.55208	-2.35957	0.0310763	0.408885
CCHCR1	-0.267469	2.50894	-2.35926	0.0310952	0.408885
XPNPEP3	0.304738	2.14207	2.35888	0.0311187	0.40892
SIGIRR	0.354725	3.40086	2.35821	0.0311606	0.40912
SLC25A27	0.361072	3.26893	2.3572	0.0312232	0.40912
C6orf186	-0.666074	1.32364	-2.35708	0.0312308	0.40912
PIK3CD	-0.225908	6.95583	-2.35624	0.0312827	0.40912
CLSTN1	-0.225908	6.95583	-2.35624	0.0312827	0.40912
KEL	0.290253	1.86309	2.35545	0.0313321	0.40912
TNS3	-0.461466	3.78841	-2.35539	0.031336	0.40912
CNN3	-0.397309	4.47706	-2.35537	0.0313368	0.40912
SNORD115-33	-1.22	3.40606	-2.35491	0.0313659	0.40912
IKZF5	0.505294	2.92151	2.35477	0.0313742	0.40912
FTCD	0.43759	2.03353	2.35467	0.0313809	0.40912
NCOA4	-0.329692	3.80188	-2.35436	0.0313999	0.40912
FAM127A	-0.253466	6.57639	-2.354	0.0314226	0.40912
BCL2L11	-0.190863	1.68039	-2.35373	0.0314396	0.40912
C6orf176	0.877784	1.09356	2.35361	0.0314467	0.40912
PPP5C	0.354105	4.31161	2.35303	0.0314832	0.409323
WDR60	-0.561205	3.44957	-2.35248	0.0315175	0.409498
LOC100130503	0.284546	3.88059	2.35124	0.0315956	0.410241
RHOF	0.285228	2.93519	2.34994	0.0316772	0.410959
GK	-0.821901	0.807191	-2.34947	0.0317068	0.410959
SFRS9	0.433277	5.14078	2.34936	0.0317138	0.410959
C20orf7	-0.456127	2.81752	-2.34813	0.0317913	0.411101
ZBTB4	-0.253327	4.79252	-2.34782	0.0318111	0.411101
ZNF616	-0.290363	1.79368	-2.34772	0.0318172	0.411101
ZFAND1	-0.356236	2.78262	-2.34754	0.0318289	0.411101
PCDHGA8	-0.442565	6.63911	-2.34737	0.0318394	0.411101
LOC100129147	0.665029	1.33418	2.3471	0.0318567	0.411101
GRLF1	0.316516	4.94848	2.34656	0.0318911	0.411101
KIAA0922	0.254638	1.76952	2.34575	0.031942	0.411101
AVEN	0.34972	2.12069	2.34572	0.0319443	0.411101
PLS3	-0.315556	3.47572	-2.3455	0.0319579	0.411101
PARP8	-0.278	2.82999	-2.34543	0.0319629	0.411101
LOC729086	0.471052	2.14011	2.34488	0.0319977	0.411101
LOC100132984	0.659247	1.32023	2.3447	0.0320087	0.411101
ELF4	-0.648846	1.31502	-2.34387	0.0320615	0.411101
VPS39	0.228331	4.12112	2.34377	0.0320682	0.411101
TNIP3	0.817963	0.805222	2.34367	0.0320748	0.411101
C21orf77	0.264174	1.78465	2.34312	0.0321098	0.411101
PDE6B	0.425745	3.1048	2.34304	0.0321147	0.411101
FAM150B	-0.510875	1.64228	-2.34289	0.0321245	0.411101
AP3M2	-0.471687	3.82939	-2.34245	0.0321526	0.411101
RIMS1	-0.526304	4.3735	-2.34209	0.0321753	0.411101
ZDHHC11	0.610251	2.48937	2.34181	0.0321931	0.411101
LOC387856	0.378425	3.86707	2.3416	0.0322067	0.411101
TRPM6	0.278807	1.76734	2.33972	0.0323271	0.411236
LOC284801	-0.523591	7.17438	-2.33935	0.0323509	0.411236
CYP27A1	0.39771	3.51636	2.33919	0.0323609	0.411236
DOHH	0.336486	4.52768	2.33909	0.0323679	0.411236
LSM8	-0.353643	2.31154	-2.339	0.0323733	0.411236
VWA1	0.339661	4.75566	2.33881	0.0323856	0.411236
LOC100128612	0.527842	1.65076	2.33859	0.0323997	0.411236
DMXL2	-0.346759	4.13602	-2.33836	0.0324143	0.411236
EXPH5	-0.558799	1.71984	-2.33713	0.0324941	0.411236
ZNF808	-0.316237	1.97393	-2.33692	0.0325076	0.411236
STK33	-0.371229	2.06033	-2.33675	0.0325184	0.411236
TIGD1	-0.46438	2.06197	-2.33651	0.0325339	0.411236
TRMT11	-0.292547	2.30882	-2.33642	0.0325399	0.411236
RPP38	-0.297727	2.59624	-2.33632	0.0325461	0.411236
KIAA0319	-0.393539	3.25651	-2.33629	0.0325479	0.411236
COPS2	-0.3071	3.29832	-2.33614	0.0325575	0.411236
LOC100129405	-0.349617	1.99921	-2.33581	0.0325791	0.411236
PNPLA7	0.528498	4.54005	2.33492	0.0326369	0.411236
WASL	-0.773474	4.90379	-2.33407	0.0326919	0.411236
TOLLIP	0.360447	5.27255	2.33395	0.0326998	0.411236
CLDN15	0.371504	5.79309	2.33392	0.0327017	0.411236
LOC730034	0.328725	2.35973	2.33376	0.0327118	0.411236
IRX2	-0.653675	1.31744	-2.33367	0.0327174	0.411236
LOC645967	0.67054	1.56606	2.33318	0.0327499	0.411236
TMEM30A	-0.524837	5.4438	-2.33309	0.0327556	0.411236
KIF3A	-0.491646	4.63984	-2.33298	0.0327622	0.411236
ZNF37B	0.363054	2.26146	2.33194	0.03283	0.411823
TLE6	-0.806264	1.02425	-2.33094	0.0328952	0.412118
CPSF4	0.285333	3.77545	2.33068	0.0329123	0.412118
POLR3GL	-0.471763	3.10439	-2.33051	0.0329234	0.412118
LOC100131199	0.628493	1.86239	2.33029	0.0329375	0.412118
SCGN	-0.798319	2.10236	-2.32971	0.0329755	0.41233
KIAA1394	0.471012	5.67726	2.32686	0.0331626	0.413775
SLC22A15	0.267396	2.58886	2.32682	0.033165	0.413775
LOC100129029	0.635628	1.50654	2.3264	0.0331931	0.413775
RAB4A	0.372745	3.97429	2.32619	0.0332069	0.413775
AP1S3	-0.628094	1.50277	-2.32507	0.0332803	0.413775
LOC257396	-0.253344	1.7761	-2.32458	0.0333131	0.413775
RAB30	-0.259399	2.23256	-2.32456	0.033314	0.413775
ERMP1	0.257819	3.13608	2.32424	0.0333351	0.413775
SPP1	0.666478	6.12226	2.3242	0.0333378	0.413775
PTPRD	-0.465582	4.22774	-2.32414	0.0333419	0.413775
PIM3	0.342502	3.77416	2.32406	0.0333472	0.413775
PCDHB4	-0.344988	1.98581	-2.32381	0.0333638	0.413775
C14orf149	0.390464	2.19011	2.32379	0.0333652	0.413775
UBE2V1	-0.28019	4.70758	-2.32313	0.0334084	0.414049
ARHGAP24	-0.392838	2.75952	-2.32188	0.0334913	0.414651
FKBP8	0.294337	7.23382	2.32151	0.0335158	0.414651
C21orf59	-0.398783	3.85371	-2.32144	0.0335204	0.414651
WDR5B	-0.443678	2.9479	-2.32063	0.0335745	0.414856
LOC644604	-0.619316	1.49838	-2.32021	0.0336028	0.414856
LRRN3	-0.325411	3.03399	-2.31993	0.0336209	0.414856
C21orf63	0.287294	2.32719	2.31948	0.0336512	0.414856
LOC727843	0.61327	1.49536	2.3192	0.0336696	0.414856
LBXCOR1	0.646704	1.31395	2.31869	0.0337041	0.414856
PNMA1	-0.326312	5.32153	-2.31838	0.0337245	0.414856
ANXA3	0.262062	1.79871	2.31824	0.0337341	0.414856
NUDT1	0.302583	2.8512	2.31818	0.0337379	0.414856
MGC24975	0.282923	1.80872	2.31754	0.0337805	0.414856
SPRED1	-0.350947	3.40042	-2.31743	0.0337879	0.414856
S100A13	-0.535733	5.98085	-2.31731	0.0337963	0.414856
ZBTB7C	-0.295108	1.87867	-2.31707	0.0338123	0.414856
MAPK4	-0.42739	3.50152	-2.31676	0.033833	0.414856
SPAG16	0.408091	4.32235	2.31567	0.0339056	0.415123
PEX5	0.38457	4.84157	2.3156	0.0339104	0.415123
CDH11	0.373856	3.08619	2.31549	0.0339183	0.415123
STK24	-0.358689	3.88389	-2.31508	0.0339453	0.415195
DAZAP1	0.275112	4.06857	2.31312	0.0340773	0.416392
MXD4	0.355051	4.20812	2.31287	0.0340944	0.416392
HSD17B1	0.384751	3.05994	2.31219	0.0341403	0.416392
VTI1B	-0.274319	4.47495	-2.31206	0.0341493	0.416392
LRRIQ1	-0.38896	1.94223	-2.31193	0.0341577	0.416392
CMTM5	0.307236	4.11354	2.31174	0.0341705	0.416392
RELL1	-0.295841	2.21652	-2.31039	0.0342621	0.416566
ZNF330	-0.289801	2.69911	-2.31017	0.0342768	0.416566
CTSA	-0.525901	4.74615	-2.30992	0.034294	0.416566
BRF1	0.303297	3.6671	2.30982	0.0343004	0.416566
LOC100129139	0.797632	0.795056	2.30934	0.0343333	0.416566
KIAA1826	-0.501356	3.24069	-2.30909	0.0343502	0.416566
TMEM119	0.434978	2.25301	2.30835	0.0344005	0.416566
SPSB1	0.272416	2.41705	2.30811	0.0344169	0.416566
SUV420H2	0.303814	2.54104	2.30796	0.034427	0.416566
LOC284395	0.63773	2.67385	2.30795	0.0344275	0.416566
ZNF284	0.256421	1.71317	2.30784	0.0344355	0.416566
LOC100132215	-0.435272	3.58541	-2.30757	0.0344539	0.416566
LOC168474	0.266326	1.91274	2.30747	0.0344608	0.416566
METRN	-0.376235	6.17356	-2.30633	0.0345383	0.41667
LOC646344	0.894967	1.23996	2.30623	0.0345451	0.41667
SYT14	-0.395911	1.99745	-2.30603	0.0345589	0.41667
ACP5	0.641192	1.3112	2.30589	0.0345684	0.41667
METTL9	-0.343952	3.72839	-2.30575	0.0345776	0.41667
MED7	-0.319993	2.48137	-2.30543	0.0345994	0.41667
GUCA1A	-0.307728	2.07457	-2.30495	0.0346329	0.41667
MAP3K7IP1	0.227363	3.39884	2.30469	0.0346501	0.41667
TMEM121	0.30841	2.95347	2.30454	0.0346605	0.41667
ZNF638	-0.476765	4.06962	-2.304	0.0346976	0.416674
HEATR6	-0.378233	2.52233	-2.30386	0.0347076	0.416674
GAS6	0.475598	4.19166	2.30249	0.0348012	0.416674
FTO	-0.344871	4.38499	-2.30214	0.0348254	0.416674
LRRC1	0.367001	2.27186	2.30096	0.0349065	0.416674
LOC100128156	0.330576	3.31383	2.30047	0.0349408	0.416674
RUNX3	-0.792481	0.792481	-2.29948	0.0350091	0.416674
RPL7	-0.792481	0.792481	-2.29948	0.0350091	0.416674
SHH	0.792481	0.792481	2.29948	0.0350091	0.416674
ELA2B	-0.792481	0.792481	-2.29948	0.0350091	0.416674
FAM132A	0.792481	0.792481	2.29948	0.0350091	0.416674
LOC100101266	0.792481	0.792481	2.29948	0.0350091	0.416674
LOC100131958	0.792481	0.792481	2.29948	0.0350091	0.416674
TTLL13	-0.792481	0.792481	-2.29948	0.0350091	0.416674
SRP19	-0.588166	3.11011	-2.29929	0.0350218	0.416674
DPY19L1	0.549159	3.36985	2.29898	0.0350435	0.416674
KCNJ4	0.480359	4.46668	2.29843	0.035082	0.416674
ST3GAL3	0.265543	3.78799	2.29841	0.035083	0.416674
LOC649395	0.736437	2.10836	2.29821	0.035097	0.416674
FLJ37453	-0.346288	2.6398	-2.29809	0.0351052	0.416674
LOC100128716	0.348299	1.83341	2.29776	0.0351278	0.416674
LOC441239	0.376117	2.28168	2.29776	0.0351281	0.416674
GARS	-0.444684	4.34249	-2.2969	0.0351877	0.416894
RASSF8	-0.377165	2.51365	-2.29688	0.0351892	0.416894
FLJ39653	0.471182	2.44339	2.29641	0.0352218	0.417028
B4GALT3	0.244115	3.07636	2.29579	0.0352653	0.417136
KIAA1622	-0.516283	3.31134	-2.29567	0.0352734	0.417136
LOC401433	0.304419	3.24326	2.29494	0.0353242	0.417486
C9orf31	0.603967	4.18343	2.2936	0.0354179	0.418089
LOC100128064	0.603967	4.18343	2.2936	0.0354179	0.418089
NPFF	-0.352373	2.25496	-2.29308	0.0354544	0.418268
RFC3	-0.36442	2.07913	-2.29202	0.0355282	0.418887
PRDX6	-0.38528	4.23104	-2.29119	0.0355865	0.418914
OGFOD1	-0.36734	3.10574	-2.29076	0.0356169	0.418914
ARHGEF7	0.320167	4.14719	2.2905	0.0356349	0.418914
TMEM179	0.544995	3.03828	2.28997	0.0356724	0.418914
KCTD1	-0.263018	3.75399	-2.28984	0.0356814	0.418914
NLGN4Y	0.279081	2.5436	2.2898	0.0356845	0.418914
C8orf15	-0.763132	1.27099	-2.28959	0.0356995	0.418914
KPNA5	-0.421505	2.57109	-2.28932	0.035718	0.418914
PHTF1	-0.33321	2.52935	-2.28926	0.0357227	0.418914
SCN2A	-0.669698	5.20144	-2.28894	0.0357451	0.418927
TRO	-0.205858	3.73718	-2.2881	0.035804	0.419366
RGS3	0.346381	3.0564	2.28731	0.03586	0.419589
HIATL2	0.372253	1.89628	2.28723	0.0358658	0.419589
VPS13C	-0.419706	3.42669	-2.28655	0.0359139	0.419901
LOC100130166	0.656417	1.33545	2.28488	0.0360325	0.42083
HSP90B1	-0.47522	5.96996	-2.28432	0.0360724	0.42083
CEP350	-0.39302	2.90001	-2.28357	0.0361253	0.42083
LOC440335	0.318526	1.87691	2.28315	0.0361552	0.42083
GANC	0.338328	2.03939	2.28304	0.0361631	0.42083
CABYR	-0.257463	2.54452	-2.2829	0.036173	0.42083
COL28A1	-0.485601	1.62964	-2.28268	0.0361891	0.42083
RPAP3	-0.335555	2.70865	-2.28243	0.036207	0.42083
NAG	-0.368833	3.39731	-2.28223	0.0362214	0.42083
HSPE1	0.430528	4.98893	2.28201	0.0362365	0.42083
DMD	-0.539035	3.31008	-2.28149	0.0362738	0.42083
ST8SIA4	-0.261316	1.71562	-2.28131	0.0362871	0.42083
ZFR	-0.330666	4.61095	-2.2813	0.0362874	0.42083
ChGn	-0.359243	3.02667	-2.28121	0.0362936	0.42083
MYO15B	0.315003	3.15076	2.28004	0.0363775	0.420854
CPNE3	-0.245896	2.76407	-2.27934	0.0364279	0.420854
HILS1	0.77497	1.00558	2.27803	0.0365218	0.420854
USP11	-0.391834	6.05721	-2.27776	0.0365413	0.420854
TRBJ2-3	0.85197	1.08819	2.27726	0.0365775	0.420854
C1orf114	-0.373581	2.57039	-2.2767	0.0366175	0.420854
BRSK2	0.31429	4.44574	2.27644	0.0366368	0.420854
PHF10	0.251059	3.68724	2.2763	0.0366464	0.420854
CENTD2	0.304102	3.58128	2.27629	0.0366472	0.420854
CCDC33	-0.830285	1.20762	-2.27614	0.0366583	0.420854
LOC645018	0.65628	1.84002	2.27612	0.0366596	0.420854
P11	-0.497671	1.67014	-2.2761	0.0366611	0.420854
CFL1	-0.266009	7.61593	-2.27597	0.0366705	0.420854
NBN	-0.482372	2.71705	-2.27555	0.0367005	0.420854
PEBP1	-0.36861	7.87518	-2.27493	0.0367456	0.420854
TMCO1	-0.326223	3.38383	-2.27472	0.0367607	0.420854
RNF26	0.285592	3.13301	2.2746	0.0367695	0.420854
B3GNT5	-0.335008	1.79726	-2.27455	0.036773	0.420854
LOC645676	0.451515	2.48181	2.27447	0.036779	0.420854
EIF2C2	0.23864	2.58383	2.27429	0.0367917	0.420854
CDC5L	-0.271238	3.40156	-2.27397	0.0368151	0.420854
CXorf26	-0.400204	2.74274	-2.27343	0.0368541	0.420854
FXR2	0.397966	4.41736	2.27316	0.0368742	0.420854
RPS27L	-0.342495	3.41624	-2.27218	0.0369451	0.420854
RPL5	-0.310881	6.07043	-2.27205	0.0369544	0.420854
ZNF384	0.32742	3.04537	2.27196	0.0369614	0.420854
URM1	0.320686	4.32505	2.27184	0.0369698	0.420854
EIF5	-0.560839	5.29091	-2.27123	0.037014	0.420854
TRMU	0.25589	3.1785	2.27094	0.0370355	0.420854
SNRPB2	-0.289877	3.42431	-2.2704	0.0370745	0.420854
ATP5H	-0.282278	5.28349	-2.27026	0.0370851	0.420854
LOC339674	-0.499345	4.43133	-2.27023	0.0370875	0.420854
LOC100131404	-0.499345	4.43133	-2.27023	0.0370875	0.420854
LOC100131664	0.479161	1.62642	2.26998	0.0371056	0.420854
DDI2	0.311505	2.35365	2.26986	0.0371139	0.420854
KLHL12	-0.350421	3.03166	-2.26977	0.0371206	0.420854
FLJ43080	-0.596731	1.79888	-2.26952	0.0371391	0.420854
C9orf125	-0.343899	4.29634	-2.26945	0.0371439	0.420854
ANKMY2	-0.363403	3.03068	-2.2694	0.0371474	0.420854
SEMA3B	0.35579	5.21402	2.26932	0.0371538	0.420854
MBTPS2	0.407102	2.3195	2.26873	0.0371968	0.420964
CCDC43	-0.28606	3.26206	-2.2686	0.0372064	0.420964
ZBTB44	0.306309	2.48679	2.26793	0.0372553	0.421078
STAT4	0.445775	2.15108	2.26787	0.0372594	0.421078
ACOT8	0.293237	3.99354	2.26676	0.0373412	0.42176
FLJ36848	0.531536	4.57748	2.26625	0.037379	0.421944
KIAA1600	-0.448058	2.69841	-2.26551	0.0374333	0.422131
NDUFAB1	-0.432222	4.84019	-2.26543	0.0374386	0.422131
FLJ46082	-0.772455	0.604374	-2.26507	0.0374657	0.422143
C16orf62	-0.254499	3.2528	-2.26484	0.0374827	0.422143
SYK	-0.322468	1.8408	-2.26381	0.0375581	0.422749
LOC100131152	0.510562	2.47037	2.26295	0.037622	0.422759
PCLO	-0.545982	4.48309	-2.26289	0.0376266	0.422759
PRKD3	-0.361816	2.20188	-2.26272	0.0376389	0.422759
ZNF630	-0.344933	1.84763	-2.26264	0.0376452	0.422759
KRCC1	-0.556952	3.04409	-2.26221	0.0376766	0.42287
VGF	-0.294822	4.80589	-2.26158	0.0377235	0.423155
EDNRA	-0.607931	1.49891	-2.26078	0.0377829	0.423387
PCK2	-0.348183	2.22212	-2.2606	0.0377959	0.423387
PLEKHG3	0.316339	4.1263	2.26042	0.0378091	0.423387
C12orf39	-0.402318	2.11955	-2.26014	0.0378305	0.423387
CA7	0.277635	2.60257	2.25948	0.0378793	0.423691
ZNF570	-0.268423	1.81867	-2.25913	0.0379055	0.423708
HIST1H2BG	0.512703	1.69526	2.25888	0.037924	0.423708
BUD13	-0.271317	2.14925	-2.25784	0.0380012	0.424084
LOC389435	0.318847	6.21043	2.25721	0.0380487	0.424084
TMEM205	0.293583	5.04018	2.25716	0.0380524	0.424084
ZNF425	-0.232009	2.15308	-2.25708	0.038058	0.424084
LOC339483	-0.505094	3.45799	-2.25682	0.0380781	0.424084
DOPEY2	0.219603	2.3916	2.25669	0.0380874	0.424084
PXN	0.294489	2.86359	2.25603	0.0381372	0.424274
SVIP	-0.396155	3.46665	-2.25589	0.0381477	0.424274
MATR3	-0.40836	5.74042	-2.25482	0.038228	0.42464
CCDC81	-0.621955	1.30158	-2.25471	0.0382362	0.42464
EIF4A2	-0.367336	6.38569	-2.25458	0.0382456	0.42464
FVT1	-0.313984	3.06348	-2.25343	0.0383323	0.425085
RUFY3	0.383981	4.80371	2.25303	0.0383619	0.425085
LOC100129105	0.339931	2.49577	2.25212	0.0384305	0.425085
AK3L2	0.766805	1.00344	2.25191	0.0384469	0.425085
ZNF483	0.526161	3.51179	2.25157	0.0384724	0.425085
BRUNOL6	-0.309122	3.0286	-2.25155	0.0384738	0.425085
CCDC23	-0.339262	3.12302	-2.25154	0.0384744	0.425085
LOC729948	-0.720399	1.71668	-2.25148	0.0384791	0.425085
TBC1D9B	0.234151	4.59304	2.25146	0.0384806	0.425085
AGT	-0.516648	5.57568	-2.25093	0.0385206	0.425288
CENPQ	-0.326494	1.82842	-2.24979	0.0386069	0.4258
SNORD76	0.612783	5.04733	2.24974	0.0386104	0.4258
EIF1	0.584847	7.35723	2.24899	0.0386678	0.425861
MLH3	-0.335101	2.57615	-2.24897	0.0386691	0.425861
CDC42EP4	-0.409062	4.11704	-2.24796	0.0387454	0.425861
LOC100130897	0.485849	3.25847	2.24783	0.0387554	0.425861
LOC439950	0.619535	1.30037	2.24755	0.0387768	0.425861
DNAJA1	0.533943	5.70882	2.24745	0.0387848	0.425861
FAM128B	0.417871	6.43299	2.2468	0.0388342	0.425861
CMTM6	-0.332268	2.41383	-2.24677	0.0388362	0.425861
LOC728780	0.765903	1.00389	2.24674	0.0388383	0.425861
SLC12A2	0.51846	3.66993	2.24664	0.0388461	0.425861
LOC341378	-0.832526	1.20874	-2.24653	0.0388548	0.425861
ST8SIA1	0.317122	2.55418	2.24512	0.038962	0.426653
PALMD	-0.447837	2.5767	-2.24481	0.0389856	0.426653
RHCE	0.27558	3.75299	2.24473	0.0389923	0.426653
HIST1H4C	-0.470359	4.423	-2.24375	0.0390667	0.427229
UHMK1	-0.446345	3.04459	-2.24306	0.0391201	0.427575
KHDRBS2	0.553288	3.04253	2.24226	0.0391809	0.427763
LOC391358	0.509811	3.36888	2.24184	0.0392134	0.427763
APAF1	-0.373099	2.8	-2.24163	0.0392295	0.427763
SAAL1	-0.331895	1.979	-2.24158	0.0392338	0.427763
ISY1	-0.284016	2.57388	-2.24141	0.0392467	0.427763
C6orf72	-0.36627	2.67846	-2.24113	0.0392681	0.427763
HSF2BP	0.71077	1.41546	2.24006	0.0393505	0.428032
ABI2	-0.439938	4.77146	-2.23986	0.0393655	0.428032
LOC442175	-0.926043	1.34308	-2.23974	0.0393752	0.428032
C4orf42	0.467393	3.37898	2.23968	0.0393801	0.428032
OS9	-0.288578	4.82726	-2.23936	0.0394048	0.428063
PTPRZ1	-0.427718	4.44203	-2.23862	0.039462	0.428448
LGALS3	-0.457262	2.82949	-2.23811	0.0395013	0.428637
FIS1	0.283588	5.83705	2.23747	0.0395504	0.42872
LIPE	0.581562	3.97553	2.23744	0.0395526	0.42872
GCAT	-0.316154	3.04817	-2.237	0.0395868	0.428854
CMTM3	-0.363879	2.31668	-2.23638	0.039635	0.429027
RPS24	-0.326402	7.16545	-2.23601	0.0396641	0.429027
MRPS14	-0.240231	3.07566	-2.23595	0.0396685	0.429027
LOC100130230	0.30321	2.20062	2.23548	0.0397054	0.429098
ATXN7L2	0.380635	2.672	2.23524	0.0397235	0.429098
LOC129881	-0.569396	2.48316	-2.23502	0.0397406	0.429098
RY1	-0.525417	3.86818	-2.2344	0.0397892	0.429274
DNAI1	-0.557461	1.7449	-2.23425	0.0398006	0.429274
ROCK1	-0.403271	2.93761	-2.23388	0.03983	0.429354
FLJ41484	0.240952	1.72816	2.2336	0.0398518	0.429354
DICER1	0.25482	3.3077	2.23257	0.0399323	0.429984
C9orf37	0.24864	3.19038	2.23204	0.0399733	0.430189
FEZ2	-0.469552	3.79296	-2.23137	0.0400259	0.430519
CTSL1	0.319839	4.40042	2.23094	0.0400596	0.43063
STOX1	-0.385251	2.87166	-2.23045	0.0400982	0.43063
UBLCP1	-0.280873	3.00021	-2.22991	0.04014	0.43063
PLEKHA7	0.294372	2.23855	2.22972	0.040155	0.43063
TRPM2	0.277623	3.21203	2.22955	0.0401689	0.43063
HNRPD	0.401524	5.26934	2.2294	0.0401807	0.43063
HDAC11	0.326043	4.76236	2.22916	0.0401995	0.43063
C5orf38	-0.502053	1.67998	-2.22882	0.0402264	0.43063
LOC643932	-0.872988	1.11457	-2.22872	0.0402337	0.43063
ZDHHC2	-0.384173	2.46539	-2.2267	0.0403932	0.431193
SUMO1P3	-0.575893	2.30958	-2.22666	0.040396	0.431193
RAB11FIP1	-0.259684	1.78826	-2.22643	0.0404148	0.431193
BIRC3	-0.26835	1.96996	-2.22633	0.0404221	0.431193
DIRAS3	-0.459346	2.0693	-2.2263	0.0404247	0.431193
RBBP4	-0.397269	3.40866	-2.22629	0.0404253	0.431193
RBM17	0.260324	4.184	2.22587	0.040459	0.431193
LOC100131869	-0.537114	2.65004	-2.22565	0.0404759	0.431193
AP2M1	0.407066	7.00652	2.2255	0.0404879	0.431193
ARF3	0.242451	6.66759	2.22492	0.0405338	0.431193
C7orf10	-0.681011	1.37638	-2.2247	0.0405513	0.431193
DOCK2	-0.274803	1.76208	-2.22451	0.0405662	0.431193
NOTCH2	-0.329001	2.9428	-2.22444	0.040572	0.431193
LOC100132369	0.390881	4.14618	2.22275	0.0407063	0.431718
APOBEC3G	-0.59303	1.49513	-2.22259	0.0407187	0.431718
LILRA2	0.816794	1.20088	2.22251	0.0407253	0.431718
MAN1A2	-0.720245	5.66483	-2.22249	0.0407266	0.431718
ZNF219	-0.327897	3.56294	-2.22237	0.0407362	0.431718
ALX3	0.257342	1.87106	2.22216	0.0407535	0.431718
POLG	0.324531	3.3263	2.22161	0.0407969	0.431946
WDR59	0.275183	2.99052	2.22034	0.0408981	0.432252
CFDP1	-0.305698	4.10412	-2.22018	0.0409113	0.432252
SNORD116-8	-0.862406	1.86343	-2.21962	0.040956	0.432252
FAM122A	0.319263	2.95972	2.21947	0.040968	0.432252
MYEF2	-0.347929	3.65952	-2.21933	0.0409795	0.432252
KATNAL2	0.334382	2.01124	2.21887	0.0410161	0.432252
ICOSLG	0.373812	3.18935	2.21885	0.0410177	0.432252
LOC100129293	0.525189	2.43641	2.21871	0.0410292	0.432252
UNC5B	0.261154	3.31121	2.21816	0.0410733	0.432252
LOC729417	0.420764	1.86103	2.21787	0.0410964	0.432252
LOC338328	0.400848	3.33009	2.21786	0.0410969	0.432252
SH3BGRL	-0.343482	4.4409	-2.2177	0.0411099	0.432252
PPP2CA	0.411175	5.11989	2.21713	0.0411556	0.432252
SLC9A6	-0.365758	4.09812	-2.21694	0.0411713	0.432252
PXDN	0.313842	2.21727	2.2167	0.0411904	0.432252
C3orf10	0.433281	5.97218	2.21595	0.0412503	0.432252
LOC389168	-0.632792	3.15158	-2.21595	0.0412506	0.432252
LOC400013	-0.443172	2.67663	-2.21564	0.0412756	0.432252
LOC100132272	0.62454	4.08848	2.21513	0.0413164	0.432252
ARHGAP26	-0.291713	3.4502	-2.21498	0.0413284	0.432252
ARHGEF2	0.256216	4.42811	2.21483	0.0413409	0.432252
FJX1	-0.51352	3.20098	-2.21449	0.0413682	0.432252
MRPL9	-0.279753	3.50022	-2.21375	0.0414284	0.432252
LOC100128994	-0.713676	1.2369	-2.21372	0.041431	0.432252
C8orf55	0.27729	3.50917	2.21368	0.0414336	0.432252
SMPD4	0.531424	5.42324	2.21361	0.0414399	0.432252
MED29	0.238438	4.50821	2.21354	0.0414449	0.432252
PALLD	-0.353764	3.16149	-2.21341	0.0414557	0.432252
CLDN10	-0.386001	3.13681	-2.2133	0.0414649	0.432252
LOC642828	-0.811688	1.19833	-2.21243	0.0415353	0.432516
CMIP	-0.38882	4.80093	-2.2123	0.0415457	0.432516
OR6V1	0.809187	0.829404	2.2108	0.0416678	0.432516
SH3PXD2B	0.28433	2.64225	2.21012	0.0417225	0.432516
PDCD10	-0.345204	2.88042	-2.21005	0.0417288	0.432516
AMOT	-0.36909	3.33298	-2.20999	0.0417336	0.432516
USP50	-0.493145	1.66241	-2.20942	0.04178	0.432516
S100A6	0.388838	5.14333	2.20887	0.0418246	0.432516
TYMS	0.307616	2.85098	2.20875	0.0418344	0.432516
ADAM9	0.310273	3.07605	2.20863	0.0418442	0.432516
PRPF39	-0.449539	3.94729	-2.2086	0.0418463	0.432516
PMPCA	0.285017	3.68376	2.20811	0.0418867	0.432516
PSME2	-0.463974	3.52258	-2.20802	0.0418936	0.432516
HRAS	0.278289	5.04065	2.20799	0.0418963	0.432516
PTER	-0.64563	3.81509	-2.20795	0.0418994	0.432516
C16orf42	-0.38914	5.22388	-2.2079	0.0419037	0.432516
RASD1	0.342523	4.05283	2.20766	0.0419238	0.432516
YY1	0.415537	3.8714	2.20759	0.0419294	0.432516
BAHD1	0.41175	3.05537	2.20758	0.04193	0.432516
GJA1	-0.635611	4.70091	-2.20757	0.0419311	0.432516
LOC441666	-0.653493	1.36233	-2.20639	0.0420277	0.432649
UBL7	-0.273069	4.38841	-2.20614	0.0420476	0.432649
MAP3K11	0.315074	3.91379	2.20588	0.0420693	0.432649
FANCL	0.340816	2.85999	2.20587	0.0420696	0.432649
CDK7	-0.317704	2.21997	-2.20577	0.0420783	0.432649
BBS2	-0.341383	3.93512	-2.20572	0.0420827	0.432649
KRT17	1.24663	2.58271	2.20553	0.0420983	0.432649
EXTL2	-0.403883	2.66792	-2.20526	0.0421204	0.432649
JARID1C	0.240013	3.75391	2.20397	0.0422261	0.433508
DDR1	-0.291525	5.13562	-2.20337	0.0422758	0.433617
LOC441632	0.837096	1.21103	2.20295	0.0423104	0.433617
NUDT14	0.470013	4.15627	2.20266	0.0423339	0.433617
FZD4	-0.259808	2.11445	-2.2024	0.0423552	0.433617
SALL2	-0.291103	3.53502	-2.20236	0.0423589	0.433617
LOC100131755	0.331784	1.97547	2.20122	0.0424532	0.433617
BTF3	0.374052	5.08776	2.20059	0.042505	0.433617
RAD52	0.324776	2.37216	2.20051	0.0425114	0.433617
LOC728475	-0.381869	2.21722	-2.20017	0.0425395	0.433617
LEF1	0.296149	2.08954	2.19987	0.042565	0.433617
LOC100130191	0.462025	2.74501	2.19981	0.0425699	0.433617
NPHP4	0.793095	4.94371	2.19979	0.0425712	0.433617
ILK	-0.425365	5.23594	-2.19978	0.0425725	0.433617
DHRS7B	-0.381927	2.64885	-2.19905	0.042633	0.433617
RUSC1	-0.333624	3.91538	-2.19871	0.042661	0.433617
BRD7P2	-0.465107	2.92067	-2.19861	0.042669	0.433617
GPR56	-0.394213	4.34062	-2.19812	0.0427098	0.433617
SLCO1C1	-0.291444	2.54048	-2.19766	0.0427482	0.433617
LOC645106	0.279894	1.97259	2.19726	0.0427813	0.433617
GPR39	-0.607888	4.53085	-2.19609	0.042879	0.433617
LYPD1	-0.607888	4.53085	-2.19609	0.042879	0.433617
FLJ20021	0.453926	5.06323	2.19572	0.0429099	0.433617
ZNF16	-0.298438	1.97809	-2.19563	0.0429175	0.433617
AMIGO2	-0.335829	1.8352	-2.19478	0.0429887	0.433617
LOC100131602	0.574189	1.47582	2.19469	0.0429963	0.433617
FLJ21865	0.384485	2.95893	2.19461	0.0430026	0.433617
PHF3	-0.460159	3.55821	-2.19421	0.0430365	0.433617
SSU72	0.293795	5.73398	2.19329	0.0431134	0.433617
STEAP2	-0.354783	2.87342	-2.19273	0.0431606	0.433617
LOC399988	0.966236	1.23914	2.19106	0.0433012	0.433617
KCNK10	0.294285	1.97713	2.19101	0.0433055	0.433617
TAF10	-0.419432	5.23891	-2.19048	0.0433499	0.433617
MATK	0.343236	4.35004	2.19007	0.0433846	0.433617
TRAPPC1	-0.241759	4.83762	-2.18765	0.0435893	0.433617
ME1	-0.322734	2.87698	-2.1872	0.0436272	0.433617
SENP3	0.400893	4.18209	2.18689	0.0436537	0.433617
GFM2	-0.323283	3.06284	-2.18582	0.0437446	0.433617
BRE	-0.370519	3.45027	-2.18562	0.043762	0.433617
HSPC152	0.481483	6.20214	2.18495	0.0438188	0.433617
LOC402176	-0.236072	1.72848	-2.18426	0.0438772	0.433617
CCDC12	0.314869	3.87523	2.18391	0.0439071	0.433617
TBC1D10A	0.253785	2.66891	2.1834	0.043951	0.433617
LOC728178	0.238015	1.73055	2.183	0.0439852	0.433617
TPD52	0.460038	5.03536	2.18286	0.0439974	0.433617
HLA-DPB1	-0.356277	3.40789	-2.1828	0.0440018	0.433617
C8orf32	-0.305227	2.33096	-2.17922	0.0443095	0.433617
NOLC1	-0.272365	3.84485	-2.17911	0.044319	0.433617
VPS13D	0.29613	3.66823	2.17905	0.0443238	0.433617
CLIC3	0.62297	1.32582	2.17903	0.0443259	0.433617
EPB41L3	0.422024	5.38454	2.17893	0.0443342	0.433617
WNT1	0.355866	1.95325	2.17888	0.0443387	0.433617
SNORD78	-0.549065	2.46278	-2.17835	0.0443841	0.433617
LOC100130019	-0.549065	2.46278	-2.17835	0.0443841	0.433617
IGF1R	0.300401	3.06367	2.17755	0.0444535	0.433617
JARID1B	-0.422764	3.44957	-2.17706	0.0444953	0.433617
BMP2KL	0.657968	1.35851	2.17588	0.0445973	0.433617
VPS36	-0.224191	3.27289	-2.17533	0.0446455	0.433617
ATP2B4	-0.408574	4.94639	-2.1752	0.0446563	0.433617
SNORA29	-0.602312	2.36741	-2.17492	0.0446806	0.433617
ZNF260	-0.266952	1.95446	-2.17466	0.0447032	0.433617
SNORD42B	-1.0657	1.38193	-2.17465	0.0447043	0.433617
OAS3	-0.230301	2.39568	-2.17398	0.0447618	0.433617
C12orf11	-0.414439	2.4992	-2.17379	0.0447788	0.433617
LOC728927	0.603455	1.75543	2.17351	0.0448026	0.433617
THOC2	-0.466112	3.01746	-2.17334	0.0448179	0.433617
USP31	0.217848	3.08942	2.17319	0.0448307	0.433617
BSN	-0.506686	5.66069	-2.17283	0.0448624	0.433617
LOC646483	-0.365847	4.69218	-2.17195	0.044939	0.433617
FAM40B	0.226083	2.12479	2.17188	0.0449449	0.433617
C14orf131	-0.300735	3.20374	-2.17186	0.0449467	0.433617
OGFR	0.360401	3.90251	2.17185	0.0449477	0.433617
HSPA4	-0.188196	4.30296	-2.17169	0.0449619	0.433617
C1orf103	-0.320819	2.48048	-2.17166	0.0449644	0.433617
PI4KB	-0.255824	3.77561	-2.17143	0.0449841	0.433617
ZNF687	-0.255824	3.77561	-2.17143	0.0449841	0.433617
YWHAE	-0.2975	7.53208	-2.17108	0.0450146	0.433617
LOC728737	-0.67446	2.01178	-2.17106	0.0450168	0.433617
LOC100130817	0.418999	1.91295	2.17003	0.0451063	0.433617
ZMAT2	-0.283722	4.86582	-2.16901	0.0451956	0.433617
ARAF	-0.407723	6.90567	-2.16886	0.0452089	0.433617
SYN1	-0.407723	6.90567	-2.16886	0.0452089	0.433617
LOC100128547	0.347798	3.52774	2.16831	0.0452573	0.433617
ANKRD37	-0.350389	2.78175	-2.16765	0.0453152	0.433617
CRTC1	0.295913	4.24635	2.16629	0.0454344	0.433617
LOC100131104	-0.576654	1.74754	-2.16582	0.0454765	0.433617
C11orf70	-0.819806	0.658218	-2.16569	0.045488	0.433617
HPCAL1	-0.358669	5.05357	-2.16497	0.0455507	0.433617
P4HB	0.343672	4.5841	2.16477	0.0455689	0.433617
[truncated: 17,620 more rows]

## Sheet: Cocaine_RNASeq_DE
GeneSymbol	logFC	AveExpr	t	P.Value	adj.P.Val	B
IFITM1	1.35805	4.65319	11.2237	3.81e-09	7.47e-05	9.75939
HIST1H4E	1.56892	4.10901	9.86491	2.47e-08	0.000242157	8.40264
DDX17	1.02075	6.0294	7.73627	6.93e-07	0.00312192	5.77349
KDELR3	1.02075	6.0294	7.73627	6.93e-07	0.00312192	5.77349
RN7SK	2.42442	8.12465	7.65539	7.96e-07	0.00312192	5.65988
FLJ23556	1.40113	0.700563	7.12572	2e-06	0.00585437	4.88917
CDR1	1.80619	7.24085	7.10231	2.09e-06	0.00585437	4.85402
SNORD89	1.52609	5.50871	7.018	2.43e-06	0.00595594	4.7267
HIVEP3	0.69772	2.71301	6.46109	6.74e-06	0.0133331	3.85544
PAPD1	0.953992	2.91499	6.45632	6.8e-06	0.0133331	3.84774
SNORA73A	1.41394	3.03321	6.37477	7.92e-06	0.0141245	3.7157
LRCH4	0.804725	3.23955	6.24357	1.01e-05	0.0165921	3.5009
C3orf28	-0.932413	3.86776	-6.08771	1.37e-05	0.0195413	3.24199
SNORA74B	1.60061	3.15825	6.07726	1.39e-05	0.0195413	3.22449
C20orf112	0.816431	3.42804	5.94026	1.82e-05	0.0215986	2.99333
DPYSL2	0.926158	7.0055	5.9396	1.82e-05	0.0215986	2.99222
LOC100128537	0.984109	2.80876	5.89996	1.96e-05	0.0215986	2.92476
SNX27	0.68378	4.03986	5.87658	2.06e-05	0.0215986	2.88484
CACNB2	0.870152	3.72058	5.86436	2.11e-05	0.0215986	2.86396
RIN2	0.651618	3.37957	5.84152	2.2e-05	0.0215986	2.82483
LOC148696	0.949314	2.28311	5.76505	2.56e-05	0.0238931	2.69325
LOC100131117	0.996835	3.63491	5.67593	3.05e-05	0.027182	2.53872
SCARNA17	1.30322	5.43572	5.54548	3.95e-05	0.0331808	2.31024
IGF1R	0.800242	3.31359	5.50315	4.3e-05	0.0331808	2.23555
ELK4	0.604369	2.58167	5.49825	4.34e-05	0.0331808	2.22688
ZMAT3	0.619286	3.03573	5.49147	4.4e-05	0.0331808	2.21489
NDUFAF1	-0.734129	2.72129	-5.44034	4.87e-05	0.0353956	2.12419
MDM4	1.00555	2.92503	5.37404	5.57e-05	0.0379927	2.00601
LOC100129701	0.676366	1.98318	5.36473	5.67e-05	0.0379927	1.98936
LPHN1	0.7195	5.54222	5.33465	6.03e-05	0.0379927	1.93547
TMSB4Y	-0.558126	1.95771	-5.32485	6.15e-05	0.0379927	1.91789
IRGQ	0.755136	3.20648	5.32071	6.2e-05	0.0379927	1.91048
LENG8	0.772093	5.23004	5.27313	6.82e-05	0.0392356	1.82487
AEBP2	0.896827	3.62098	5.25421	7.09e-05	0.0392356	1.79074
MCCC1	-1.00696	3.22677	-5.24653	7.2e-05	0.0392356	1.77688
CD36	-1.43049	1.11148	-5.24352	7.24e-05	0.0392356	1.77143
SELT	-0.813345	3.83831	-5.2217	7.57e-05	0.0392356	1.73199
MCM6	-0.576801	2.04938	-5.21998	7.6e-05	0.0392356	1.72887
LOC100131225	0.77089	3.15379	5.18854	8.1e-05	0.0395763	1.6719
SCARNA5	1.50257	3.50892	5.17731	8.29e-05	0.0395763	1.65151
SNORA15	-0.99939	2.69109	-5.17426	8.34e-05	0.0395763	1.64597
BEX4	-0.583363	5.91457	-5.1562	8.65e-05	0.0395763	1.61314
ILF2	-0.654357	3.67001	-5.14545	8.84e-05	0.0395763	1.59357
RAP2B	0.978772	3.80368	5.14373	8.88e-05	0.0395763	1.59044
SCARNA7	1.53474	5.21759	5.1154	9.4e-05	0.0410012	1.53881
LOC100132779	0.581991	4.71168	5.10322	9.64e-05	0.0411209	1.51658
SNORA47	1.81559	1.81227	5.08007	0.000101093	0.0421988	1.47425
MRPS17	-0.798614	2.44173	-5.03866	0.000110049	0.0448351	1.39838
CCDC104	-0.724111	4.10421	-5.02528	0.000113115	0.0448351	1.3738
ZNF483	1.13549	3.81646	5.01443	0.000115665	0.0448351	1.35386
MRPL15	-0.599301	2.68897	-5.00603	0.000117678	0.0448351	1.33842
LOC642590	-1.48088	2.01164	-5.00127	0.000118835	0.0448351	1.32967
TXLNA	0.660613	3.54139	4.98931	0.000121797	0.0450854	1.30764
SNORA39	1.67101	2.30841	4.94472	0.000133515	0.0485079	1.22539
BMF	-1.25683	1.02466	-4.91097	0.000143148	0.0510624	1.16296
TMEM168	-0.67271	2.52587	-4.87176	0.000155241	0.0533144	1.09025
FAM123A	0.715996	4.47247	4.86683	0.000156833	0.0533144	1.0811
HIST1H4H	1.03153	2.47062	4.86443	0.000157614	0.0533144	1.07665
GRIN2B	0.860107	4.00612	4.82394	0.000171417	0.0552018	1.00133
LENG9	0.72739	5.20436	4.81721	0.000173825	0.0552018	0.988801
LOC100129656	1.1141	5.71785	4.81426	0.000174893	0.0552018	0.983304
HNRPH1	0.807982	5.49823	4.80803	0.000177172	0.0552018	0.97168
LOC441461	-1.18872	0.990602	-4.79084	0.000183612	0.0552018	0.939621
ACRV1	-1.18872	0.594361	-4.79084	0.000183612	0.0552018	0.939621
LRCH3	0.759614	2.39191	4.78658	0.000185245	0.0552018	0.931672
SLC8A1	0.926001	4.20592	4.78334	0.000186497	0.0552018	0.925621
SNORD4B	-1.47181	4.02122	-4.75865	0.000196329	0.0552018	0.879469
SNORD42A	-1.47181	4.02122	-4.75865	0.000196329	0.0552018	0.879469
TLCD1	-1.47181	4.02122	-4.75865	0.000196329	0.0552018	0.879469
KLHL12	-0.748398	2.83267	-4.75711	0.000196958	0.0552018	0.876591
LOC644589	-0.831327	2.73493	-4.72802	0.000209264	0.0576158	0.822127
TARBP1	-0.695612	3.02853	-4.72305	0.000211445	0.0576158	0.812805
ZGPAT	0.553896	3.30654	4.71208	0.000216335	0.0581408	0.79225
KIAA0754	0.712524	2.78404	4.67965	0.000231491	0.0612912	0.731354
SIRPB1	-1.60022	0.80011	-4.64507	0.000248847	0.0612912	0.666303
RANBP17	-1.35918	0.877709	-4.64327	0.000249785	0.0612912	0.66292
RPL13A	0.741234	6.37176	4.63707	0.00025305	0.0612912	0.651231
SNORD35A	0.741234	6.37176	4.63707	0.00025305	0.0612912	0.651231
SNORD34	0.741234	6.37176	4.63707	0.00025305	0.0612912	0.651231
SNORD33	0.741234	6.37176	4.63707	0.00025305	0.0612912	0.651231
SNORD32A	0.741234	6.37176	4.63707	0.00025305	0.0612912	0.651231
ATP5O	-0.612741	5.72025	-4.62735	0.000258253	0.0617885	0.632912
LOC100130600	0.763355	2.57791	4.59724	0.000275068	0.0650187	0.576117
SLC25A14	-0.782759	2.57085	-4.58161	0.000284234	0.0663857	0.546592
GTF2A1	0.738954	3.33113	4.54903	0.00030436	0.0702498	0.48496
LOC729080	-1.22926	0.812753	-4.50648	0.000332849	0.075116	0.40431
LOC389607	1.21566	0.805952	4.50008	0.000337362	0.075116	0.392168
LOC100128851	0.599451	2.10011	4.49618	0.000340142	0.075116	0.384767
SLA2	1.25413	0.825186	4.49532	0.000340758	0.075116	0.383137
MTA2	0.777176	4.16543	4.48819	0.000345914	0.0754054	0.369596
LOC283547	0.606673	2.57664	4.4695	0.000359803	0.0769097	0.334093
SNORA62	1.87303	5.05019	4.46838	0.000360655	0.0769097	0.331959
STIM2	0.746154	3.80524	4.43505	0.000386914	0.0816222	0.268559
ZBTB16	0.570092	3.9339	4.41437	0.000404181	0.0843577	0.229161
CENTB5	0.536517	4.8712	4.3859	0.000429245	0.088619	0.174855
LOC100132739	0.828643	2.37859	4.38109	0.000433632	0.088619	0.165677
SENP5	0.457716	3.24352	4.36759	0.000446185	0.0897757	0.139912
PHACTR1	0.73442	5.02529	4.36521	0.000448444	0.0897757	0.135353
CDS2	0.593755	5.02498	4.36023	0.000453191	0.0898097	0.125844
LOC100131824	0.782163	2.87734	4.35314	0.000460044	0.0899961	0.112293
LOC391160	-1.38292	1.28582	-4.34525	0.000467792	0.0899961	0.0972109
KCNA2	0.665418	3.00298	4.34514	0.000467893	0.0899961	0.0970147
RPSA	1.56161	5.2059	4.33065	0.000482479	0.0919005	0.0692919
ERF	0.647855	3.87216	4.32355	0.000489787	0.0923956	0.0557124
PBXIP1	0.908317	4.97598	4.31119	0.000502786	0.0934511	0.0320515
SYNPO2	0.614726	3.24246	4.3092	0.00050491	0.0934511	0.0282449
COL4A3BP	0.83084	3.66975	4.28125	0.000535736	0.0976776	-0.0252962
LOC284023	0.426289	1.92697	4.27812	0.000539307	0.0976776	-0.0312998
TMEM14B	-0.794094	2.37621	-4.27518	0.000542681	0.0976776	-0.0369342
SNX2	-0.55445	2.93356	-4.2692	0.000549611	0.0980256	-0.0484008
PPCS	-0.797746	3.02689	-4.26325	0.000556593	0.0983766	-0.0598083
SNORD76	1.21092	5.3464	4.25601	0.000565212	0.099008	-0.0736952
LOC400553	0.547543	2.12218	4.2518	0.000570282	0.099012	-0.0817651
MRPS28	-0.775656	2.98109	-4.23596	0.000589801	0.100877	-0.112183
STX1B	0.692428	5.03067	4.23476	0.000591307	0.100877	-0.114488
NF2	0.738365	4.30279	4.2256	0.000602923	0.101152	-0.132073
SNORD74	1.36662	1.27767	4.22338	0.000605772	0.101152	-0.136334
LOC374443	-1.17403	1.02918	-4.22008	0.000610033	0.101152	-0.142671
PHF16	-0.451971	1.82523	-4.21568	0.000615763	0.101152	-0.151122
UQCRH	-0.742219	4.80904	-4.20744	0.000626651	0.101152	-0.166968
ZIM2	1.12593	3.7535	4.20623	0.00062826	0.101152	-0.169286
ARID5B	0.724468	3.34765	4.20567	0.000629009	0.101152	-0.170363
SNORD116-13	0.563868	2.00763	4.18695	0.000654557	0.104404	-0.206359
SCARNA2	0.801662	6.86554	4.17143	0.000676531	0.107039	-0.236216
LOC100128761	1.23122	4.10198	4.13309	0.000734074	0.115214	-0.310039
HINT1	-0.750158	5.08433	-4.12464	0.0007474	0.116375	-0.326312
LOC100129086	-1.62613	1.2093	-4.10277	0.000783061	0.120967	-0.368473
LMTK2	0.614361	3.66844	4.09716	0.000792491	0.121468	-0.379301
C9orf3	0.697652	4.00052	4.08269	0.00081732	0.124302	-0.407209
SCARNA6	1.02856	2.30586	4.07198	0.000836197	0.126195	-0.427867
LOC100128314	0.54832	2.19396	4.06758	0.000844091	0.126414	-0.436368
ZBTB44	0.606763	2.63702	4.06158	0.000854964	0.12691	-0.447947
MTCH2	-0.49581	3.61566	-4.05864	0.000860341	0.12691	-0.45362
MRPL27	-0.500855	3.89274	-4.05203	0.000872571	0.127754	-0.466391
ETFA	-0.465449	3.01848	-4.04762	0.000880813	0.128005	-0.474897
BEX1	-0.658958	6.55986	-4.04402	0.00088761	0.128044	-0.481853
LOC100129514	0.583296	2.62121	4.03403	0.000906735	0.128944	-0.501142
MCCD1	0.585892	4.84262	4.03138	0.000911887	0.128944	-0.506268
TMEM14C	-0.620492	3.84014	-4.03052	0.000913565	0.128944	-0.507931
RNF41	-0.605223	3.87865	-4.02509	0.000924214	0.129515	-0.518418
SLC24A4	0.889139	2.16858	4.0194	0.000935523	0.13017	-0.529423
SCNN1A	1.73038	1.54284	4.01199	0.000950435	0.131314	-0.543733
P2RX5	-0.728933	2.57855	-4.00574	0.000963216	0.132149	-0.555821
RNF8	-0.42662	2.84027	-3.99655	0.000982304	0.133832	-0.573579
C4orf12	0.781983	3.48539	3.97808	0.00102184	0.138259	-0.60929
LOC729626	-0.775345	3.49552	-3.97348	0.00103194	0.138669	-0.618193
LOC100133039	0.745402	2.87749	3.96725	0.00104578	0.139573	-0.630249
XKR4	0.508356	2.72247	3.96282	0.00105572	0.139948	-0.63881
LRRTM4	0.767339	2.66398	3.94633	0.00109362	0.143998	-0.670729
DNAJC19	-0.737705	2.83481	-3.94027	0.00110787	0.14405	-0.682444
TARS2	-0.527194	2.7878	-3.93993	0.0011087	0.14405	-0.68312
FMN2	0.537115	3.69819	3.93555	0.00111911	0.144131	-0.691585
PLXDC2	0.663826	3.06242	3.93351	0.00112401	0.144131	-0.695537
SIAE	-0.512661	3.373	-3.92834	0.00113651	0.144787	-0.705546
LOC100132605	0.589741	2.26975	3.92171	0.00115275	0.145508	-0.718385
CD74	-1.10484	5.73203	-3.91999	0.001157	0.145508	-0.721718
ZNF518A	0.532488	2.93697	3.9151	0.00116917	0.146101	-0.731183
TIMM23	-0.646959	3.862	-3.90857	0.00118561	0.147218	-0.743823
SLC25A20	-0.532129	2.08279	-3.90357	0.00119835	0.147482	-0.753502
GUCY1B3	-0.500118	3.93084	-3.90185	0.00120277	0.147482	-0.756831
LOC646543	0.921542	2.45247	3.89665	0.00121624	0.147601	-0.766913
RAB6A	-0.788385	4.81097	-3.89567	0.00121878	0.147601	-0.7688
ALS2CR4	-0.599178	2.40391	-3.88064	0.00125863	0.151269	-0.797915
PPP3CA	0.911542	6.6389	3.87847	0.0012645	0.151269	-0.802126
GRP	-0.72071	2.06708	-3.87353	0.00127792	0.151599	-0.811683
THYN1	-0.643295	3.63039	-3.87179	0.00128271	0.151599	-0.815068
OLFML3	-0.687782	2.14728	-3.86388	0.00130461	0.152224	-0.83039
LOC100132011	0.522953	2.02644	3.8623	0.00130902	0.152224	-0.833449
H2AFZ	-0.622523	3.97246	-3.85129	0.00134023	0.152224	-0.854774
UBE2V2	-0.768253	3.84008	-3.85027	0.00134317	0.152224	-0.856758
PXN	0.50123	2.96696	3.84747	0.00135126	0.152224	-0.862191
C6orf98	-1.07294	1.13083	-3.84595	0.00135567	0.152224	-0.865137
BAT1	0.482139	4.8945	3.84545	0.00135711	0.152224	-0.866098
AP3M2	-0.702918	3.71377	-3.8427	0.00136514	0.152224	-0.871438
TSC22D2	0.622618	3.14508	3.84042	0.00137181	0.152224	-0.875851
ZBTB7B	0.579321	3.09272	3.83939	0.00137483	0.152224	-0.87784
KLF7	0.520294	3.02511	3.83915	0.00137554	0.152224	-0.878312
SULT1A1	-0.455641	3.31996	-3.83367	0.00139178	0.152224	-0.888933
2014-03-06	0.791606	5.32756	3.83039	0.0014016	0.152224	-0.895293
MAMDC4	0.590567	2.17682	3.82791	0.00140904	0.152224	-0.900087
LOC100128844	1.08748	4.46656	3.82594	0.00141501	0.152224	-0.903912
PRPSAP2	-0.668821	2.90482	-3.82206	0.0014268	0.152224	-0.911425
TFR2	-0.650589	2.27923	-3.82103	0.00142998	0.152224	-0.913436
IFITM3	1.16421	5.99687	3.81997	0.00143322	0.152224	-0.915489
PACS2	0.403032	4.93423	3.81833	0.00143827	0.152224	-0.918672
PIP4K2A	0.758207	5.71606	3.81473	0.0014494	0.152224	-0.925646
SNHG1	0.963142	4.33633	3.81423	0.00145093	0.152224	-0.926604
MGC22014	0.819576	2.78887	3.80935	0.0014662	0.153007	-0.936074
TMEM14A	-0.741716	3.07882	-3.80528	0.00147903	0.15353	-0.943962
HMSD	-1.05835	1.12354	-3.79879	0.00149974	0.154859	-0.956543
CAMK2D	-0.723199	3.60361	-3.79073	0.00152585	0.156042	-0.972167
STX12	-0.498319	3.8979	-3.79035	0.00152709	0.156042	-0.972903
RNF187	-0.600499	6.35039	-3.78682	0.00153868	0.156411	-0.979743
SNORD36A	-0.598294	4.354	-3.78363	0.00154923	0.156671	-0.985926
SPON2	0.428568	1.9268	3.776	0.00157476	0.158437	-1.00072
FLJ27365	0.631782	2.48162	3.77144	0.00159023	0.159177	-1.00957
MUPCDH	0.827186	1.81149	3.75574	0.00164464	0.163787	-1.04001
NDUFAB1	-0.860773	4.62591	-3.75185	0.00165839	0.164323	-1.04755
SDHA	-0.485521	4.39296	-3.74647	0.00167764	0.164983	-1.05799
PSMG1	-0.73576	2.90857	-3.74529	0.00168187	0.164983	-1.06027
SUMO1P3	-0.836008	2.17952	-3.74111	0.00169701	0.16564	-1.06838
HADHB	-0.588158	3.9597	-3.73274	0.00172774	0.167805	-1.08462
LRP1B	0.521889	3.07202	3.72175	0.00176892	0.169716	-1.10593
GPT	0.462417	2.48518	3.72073	0.00177278	0.169716	-1.1079
C16orf72	0.535342	3.59262	3.72057	0.00177337	0.169716	-1.10821
ACTL6A	-0.482973	2.35585	-3.71073	0.00181118	0.172263	-1.12729
QSER1	0.639615	2.72575	3.70728	0.00182463	0.172263	-1.13399
MAD2L1	-1.27056	1.03152	-3.70684	0.00182633	0.172263	-1.13483
C9orf119	-0.605301	2.81865	-3.70247	0.00184353	0.173054	-1.14331
DHX34	0.534095	2.65543	3.69062	0.00189097	0.175506	-1.1663
LOC401220	1.11106	2.5793	3.68896	0.0018977	0.175506	-1.16952
KLF13	0.395086	4.36295	3.68631	0.0019085	0.175506	-1.17465
LILRB1	-1.15474	1.20906	-3.68539	0.00191225	0.175506	-1.17642
LOC100129892	0.623656	2.85396	3.68475	0.00191487	0.175506	-1.17766
GSTZ1	-0.754701	2.78358	-3.67883	0.00193935	0.175506	-1.18915
POLR1D	-0.68396	3.65614	-3.67741	0.00194527	0.175506	-1.19191
LOC442454	-0.912267	4.88115	-3.67317	0.00196302	0.175506	-1.20013
AFF1	0.466348	2.74808	3.67316	0.00196307	0.175506	-1.20015
C9orf139	0.902615	3.08571	3.67304	0.00196357	0.175506	-1.20038
TOR3A	-0.510447	2.3331	-3.67175	0.001969	0.175506	-1.20288
LOC653052	1.04855	5.36319	3.66842	0.00198309	0.175506	-1.20933
DCXR	0.526166	5.62049	3.66712	0.00198863	0.175506	-1.21185
SNORD116-29	-1.68471	4.41006	-3.66246	0.00200861	0.175506	-1.2209
HERC1	0.440618	4.35766	3.65745	0.00203029	0.175506	-1.23061
UBE2D2	-0.520517	4.1192	-3.6564	0.00203486	0.175506	-1.23264
TIMP2	-0.625949	5.67843	-3.65547	0.00203892	0.175506	-1.23445
LOC730144	-0.649988	4.22604	-3.65122	0.00205756	0.175506	-1.24268
SNORD59B	1.50865	1.60765	3.65117	0.00205782	0.175506	-1.24279
C17orf38	-1.0063	1.09751	-3.64951	0.00206512	0.175506	-1.24599
LOC730017	1.23521	1.01385	3.64861	0.0020691	0.175506	-1.24774
SFT2D2	0.814358	2.66102	3.64734	0.00207478	0.175506	-1.25021
PHLDA2	1.00489	1.0968	3.64523	0.00208414	0.175506	-1.25429
JARID1B	-0.563786	3.37906	-3.64519	0.00208436	0.175506	-1.25438
HDAC2	-0.746859	3.71278	-3.64106	0.00210287	0.176308	-1.26238
CNOT6	0.541167	2.79049	3.63605	0.00212558	0.177454	-1.27209
C9orf105	-0.65299	3.68494	-3.63175	0.00214523	0.177893	-1.28042
LOC92755	-1.09637	3.36934	-3.63094	0.00214897	0.177893	-1.28199
ARRDC3	0.75861	2.93452	3.626	0.00217188	0.178849	-1.29158
PRICKLE2	0.839702	4.59395	3.62452	0.00217875	0.178849	-1.29444
LOC100132658	-1.56201	1.40854	-3.61512	0.00222312	0.180067	-1.31267
L3MBTL	0.461121	2.62057	3.61295	0.00223348	0.180067	-1.31688
NDUFB10	-0.427031	5.40173	-3.61278	0.00223428	0.180067	-1.3172
LOC100132902	1.37491	1.08369	3.60961	0.00224951	0.180067	-1.32335
TRO	-0.487818	3.5962	-3.60249	0.00228412	0.180067	-1.33715
GPR132	-1.06167	1.14929	-3.60241	0.0022845	0.180067	-1.3373
MTTP	-0.990602	0.495301	-3.59751	0.00230859	0.180067	-1.34679
HIST1H3A	0.990602	0.495301	3.59751	0.00230859	0.180067	-1.34679
LOC342892	0.990602	0.495301	3.59751	0.00230859	0.180067	-1.34679
LOC646243	-0.990602	0.495301	-3.59751	0.00230859	0.180067	-1.34679
LOC100131043	0.990602	0.495301	3.59751	0.00230859	0.180067	-1.34679
GYS2	1.00489	0.502443	3.59691	0.00231159	0.180067	-1.34796
MDM2	0.508786	2.65911	3.59437	0.00232418	0.180067	-1.35288
SNORD115-41	0.571972	1.97165	3.59221	0.00233497	0.180067	-1.35706
PTPRD	-0.676776	4.12214	-3.59171	0.0023375	0.180067	-1.35804
HNRNPU	0.69864	5.93547	3.59112	0.00234044	0.180067	-1.35918
LOC100132193	0.701185	2.91637	3.5886	0.00235312	0.180336	-1.36406
ZMAT2	-0.553743	4.73081	-3.57811	0.00240659	0.183716	-1.38438
INE1	0.572238	1.97087	3.57608	0.00241709	0.183802	-1.38831
LOC645944	-0.619521	4.1427	-3.56716	0.00246373	0.186625	-1.40559
NUFIP2	0.722476	3.39363	3.55915	0.00250639	0.188726	-1.42111
DIPAS	1.21182	1.00215	3.55671	0.00251956	0.188726	-1.42585
BRAF	0.466621	2.47266	3.55447	0.00253164	0.188726	-1.43017
C11orf38	-1.04992	0.524958	-3.55262	0.00254169	0.188726	-1.43375
SEC61G	-0.690307	3.22153	-3.55166	0.00254695	0.188726	-1.43562
GZMM	1.07029	0.535147	3.55066	0.0025524	0.188726	-1.43755
CALR	0.412468	6.47012	3.54949	0.00255881	0.188726	-1.43982
C3orf1	-0.564489	3.39877	-3.54631	0.0025763	0.189028	-1.44598
ARHGAP17	0.582652	2.87446	3.54439	0.00258695	0.189028	-1.44971
IGSF9B	1.05483	2.425	3.54351	0.0025918	0.189028	-1.4514
CTDSP2	0.49377	3.96425	3.54003	0.00261119	0.189182	-1.45814
C6orf35	-0.582434	2.74249	-3.53967	0.0026132	0.189182	-1.45883
PKIA	-0.549941	4.37655	-3.53779	0.00262379	0.189251	-1.46249
LOC653479	-1.16183	0.580916	-3.53321	0.00264963	0.189968	-1.47135
PSMC2	-0.552087	3.74669	-3.5326	0.0026531	0.189968	-1.47253
POLR2G	-0.647237	3.66817	-3.53002	0.0026678	0.190325	-1.47752
TLE3	0.515653	2.95583	3.52627	0.00268932	0.191166	-1.48479
OTUD7A	0.582336	3.26797	3.51889	0.00273221	0.193011	-1.49908
EXOC6B	0.505733	3.56427	3.5179	0.00273797	0.193011	-1.50099
LOC100131929	1.12359	1.61171	3.51674	0.00274479	0.193011	-1.50323
TAOK2	0.558753	4.20432	3.51376	0.00276238	0.193554	-1.50901
PCYOX1L	-0.676824	2.78405	-3.51104	0.00277851	0.193991	-1.51427
LOC644096	-0.57101	2.89905	-3.50898	0.00279077	0.194156	-1.51825
PHC3	0.404845	3.11389	3.50349	0.00282382	0.195762	-1.52888
LOC651746	0.720567	3.44914	3.49902	0.00285096	0.196947	-1.53753
SBNO2	0.65535	2.43968	3.49681	0.00286447	0.197186	-1.5418
IQCH	-1.10611	1.05193	-3.49134	0.00289826	0.198127	-1.55239
LOC729435	-1.15725	3.42815	-3.48768	0.00292103	0.198127	-1.55946
EIF2C1	0.50971	3.28665	3.48724	0.0029238	0.198127	-1.56032
LOC647983	-1.15953	0.976004	-3.48667	0.0029274	0.198127	-1.56143
LOC729306	0.987702	1.1054	3.48408	0.00294364	0.198127	-1.56643
ARV1	-0.633754	3.80997	-3.48276	0.00295201	0.198127	-1.56899
LOC729143	0.476722	3.51552	3.48081	0.00296433	0.198127	-1.57276
LOC100129446	0.650121	2.01268	3.48019	0.00296826	0.198127	-1.57395
FLJ45032	0.521281	2.10024	3.47694	0.00298898	0.198127	-1.58023
C21orf51	-0.586609	3.10678	-3.4767	0.00299054	0.198127	-1.58071
GSTA4	-0.640404	3.4457	-3.47462	0.00300388	0.198127	-1.58473
TM2D3	-0.620757	3.60568	-3.47101	0.00302721	0.198127	-1.59171
C2orf28	-0.424384	3.00777	-3.47086	0.00302819	0.198127	-1.59201
CSPG5	-0.571355	4.75636	-3.47067	0.00302942	0.198127	-1.59238
LOC100130155	0.490949	2.00304	3.47064	0.00302963	0.198127	-1.59244
MICALL2	0.549535	3.21718	3.46886	0.00304115	0.19822	-1.59587
SFRS6	0.672079	4.38658	3.46477	0.00306788	0.199301	-1.60377
MTERFD3	-0.426199	2.71491	-3.45752	0.00311592	0.201579	-1.6178
HSPG2	0.670522	2.47567	3.45357	0.00314236	0.201579	-1.62543
VISA	0.438002	3.04951	3.45352	0.0031427	0.201579	-1.62553
RFXAP	0.622362	2.50866	3.45332	0.00314405	0.201579	-1.62592
C18orf32	-0.480772	4.62952	-3.45085	0.00316073	0.201988	-1.6307
AMPD3	0.366957	2.58629	3.44802	0.00317987	0.202022	-1.63615
CMAS	-0.628054	4.76493	-3.4449	0.0032012	0.202022	-1.64219
LOC389634	-1.03618	1.14691	-3.44396	0.00320768	0.202022	-1.64401
ZNF704	0.40234	2.81271	3.4431	0.00321359	0.202022	-1.64567
PACS1	-0.399702	4.04961	-3.44253	0.00321748	0.202022	-1.64677
LOC730004	-0.783175	4.32374	-3.44022	0.00323346	0.202022	-1.65124
LOC729830	1.39086	0.893551	3.43895	0.00324226	0.202022	-1.65369
HBA2	1.21803	5.91228	3.43796	0.00324909	0.202022	-1.65559
LOC100129022	0.477046	2.90869	3.43727	0.00325393	0.202022	-1.65694
C22orf30	0.378846	2.74275	3.43407	0.00327625	0.202291	-1.66311
LOC645851	0.559028	2.35539	3.43353	0.00328006	0.202291	-1.66416
LOC151457	-0.982727	2.04635	-3.43223	0.0032892	0.202291	-1.66667
TNKS1BP1	0.596128	3.71837	3.4296	0.00330779	0.202798	-1.67176
HLA-DPB1	-0.525638	3.32321	-3.42004	0.00337609	0.206314	-1.69021
LOC100129082	1.13609	0.964285	3.41865	0.00338616	0.206314	-1.6929
LOC158345	-0.747916	3.35231	-3.41273	0.00342929	0.208063	-1.70432
PHYH	-0.450398	2.29248	-3.41181	0.00343608	0.208063	-1.70611
C1QBP	-0.383926	4.30962	-3.40739	0.00346871	0.208259	-1.71464
MFAP4	0.650616	2.4767	3.40558	0.00348221	0.208259	-1.71815
MCFD2	-0.483087	3.52756	-3.40303	0.00350125	0.208259	-1.72307
LAMA5	0.538368	2.66502	3.40189	0.00350975	0.208259	-1.72525
AS3MT	-0.495341	2.16711	-3.40046	0.00352053	0.208259	-1.72802
KCNE1L	-0.514165	2.18194	-3.40003	0.00352378	0.208259	-1.72886
LOC440993	0.579613	2.16952	3.39904	0.00353125	0.208259	-1.73077
LOC441009	0.789954	2.59079	3.3988	0.00353304	0.208259	-1.73123
GAS5	1.01133	5.44619	3.39638	0.00355139	0.208259	-1.7359
SLC41A3	-0.587478	3.66842	-3.39539	0.00355893	0.208259	-1.73781
PSTPIP1	-0.404169	1.85412	-3.395	0.00356189	0.208259	-1.73856
ATP5H	-0.449539	5.19986	-3.39316	0.00357593	0.208259	-1.74212
NDUFA5	-0.913784	4.44085	-3.39298	0.00357731	0.208259	-1.74246
SNORA54	0.821223	5.51822	3.39115	0.00359133	0.20828	-1.74599
LOC100129531	-0.672061	2.58716	-3.38979	0.00360181	0.20828	-1.74862
MLXIP	0.371045	2.72361	3.38878	0.00360953	0.20828	-1.75055
TTC19	-0.397588	3.8985	-3.38727	0.0036212	0.208341	-1.75347
MUC20	0.578621	2.31115	3.38532	0.00363633	0.2086	-1.75723
LARP4	0.552221	2.67138	3.38166	0.00366491	0.209627	-1.76429
MYO19	-0.792318	3.44481	-3.37953	0.00368166	0.209972	-1.76841
CLASP2	-0.435007	4.24365	-3.37814	0.0036926	0.209986	-1.77108
OLA1	-0.645793	3.80304	-3.37612	0.0037086	0.210286	-1.77498
SNORD4A	-1.31446	1.26284	-3.3744	0.00372225	0.210452	-1.7783
CHST3	0.513004	2.76005	3.37247	0.00373764	0.210715	-1.78202
LYPLA1	-0.419139	1.82564	-3.37108	0.00374875	0.210736	-1.7847
MLLT6	0.484079	4.29636	3.36912	0.00376449	0.211016	-1.78848
EIF1B	-0.561288	4.24839	-3.3673	0.00377921	0.211188	-1.792
C14orf24	-0.686313	3.68417	-3.36607	0.00378909	0.211188	-1.79436
COL4A1	0.684232	2.52111	3.35822	0.0038532	0.211577	-1.80949
FIBIN	-0.47919	2.53401	-3.35715	0.00386204	0.211577	-1.81156
C1orf128	-0.668533	4.80399	-3.35633	0.00386884	0.211577	-1.81314
BHLHB3	-0.449157	3.62364	-3.35512	0.00387881	0.211577	-1.81546
C16orf63	-0.536442	2.88241	-3.35227	0.00390255	0.211577	-1.82097
LOC390414	1.10731	0.949894	3.35183	0.00390625	0.211577	-1.82182
SPATS2	0.405624	3.45762	3.34812	0.00393731	0.211577	-1.82897
SLC25A5	-0.692157	5.02379	-3.34645	0.00395139	0.211577	-1.83218
SNORD12	0.812381	3.66175	3.3457	0.00395771	0.211577	-1.83363
BRD3	0.472752	3.59577	3.34503	0.00396338	0.211577	-1.83492
EDARADD	-0.659209	5.12376	-3.34493	0.00396423	0.211577	-1.83511
PPP1CB	0.746638	5.21648	3.34419	0.00397046	0.211577	-1.83653
MBD3	0.513828	5.10011	3.34272	0.003983	0.211577	-1.83937
LGALS8	-0.393429	3.31758	-3.34208	0.00398842	0.211577	-1.8406
HEATR1	-0.393429	3.31758	-3.34208	0.00398842	0.211577	-1.8406
SETD5	0.520725	4.37895	3.34188	0.00399018	0.211577	-1.84099
SNORD115-20	0.684919	2.47492	3.34096	0.00399802	0.211577	-1.84277
TXN	-0.654017	4.0614	-3.34082	0.00399914	0.211577	-1.84302
SHPRH	0.494373	2.53963	3.33965	0.00400921	0.211577	-1.84529
PTDSS2	0.401417	3.93721	3.33935	0.00401176	0.211577	-1.84586
LOC100128647	-1.03108	3.07966	-3.33644	0.00403679	0.211903	-1.85147
LOC100129710	-1.06426	0.928372	-3.33464	0.00405231	0.211903	-1.85493
NBR1	-0.512663	3.25851	-3.33379	0.00405965	0.211903	-1.85656
IL11RA	-0.431598	2.77424	-3.33362	0.00406114	0.211903	-1.85689
LRPAP1	-0.356133	4.92084	-3.32943	0.00409768	0.212116	-1.86497
LETMD1	-0.548706	3.3985	-3.32817	0.00410872	0.212116	-1.86739
TGFB3	0.692306	3.44422	3.32796	0.00411057	0.212116	-1.8678
LOC729494	-0.765517	3.1394	-3.32616	0.00412635	0.212116	-1.87125
IRF3	0.637114	3.69082	3.3255	0.0041322	0.212116	-1.87253
RPAIN	-0.383206	4.22977	-3.32534	0.00413361	0.212116	-1.87284
ABCA4	1.23886	1.71879	3.32316	0.00415287	0.212116	-1.87703
CCDC61	0.590681	2.54647	3.32254	0.00415843	0.212116	-1.87823
LOC729887	-0.530267	2.04368	-3.32171	0.00416582	0.212116	-1.87983
TNIK	0.583212	4.00334	3.32012	0.00417997	0.212116	-1.88289
LYRM5	-0.480211	3.25397	-3.31901	0.00418985	0.212116	-1.88502
DNMT3A	0.728986	3.12494	3.31844	0.00419496	0.212116	-1.88612
ZNF114	1.05687	0.924674	3.31356	0.00423888	0.213244	-1.89551
TPI1	-0.504374	6.61051	-3.31248	0.00424865	0.213244	-1.89758
BAHD1	0.537377	3.11818	3.31114	0.00426091	0.213244	-1.90018
HIST1H4C	0.695044	5.00571	3.31106	0.00426157	0.213244	-1.90032
SPTBN1	0.419418	6.86521	3.30996	0.00427162	0.213244	-1.90244
LOC201229	-0.636826	4.02646	-3.30773	0.00429196	0.213716	-1.90672
KLC1	-0.375798	6.41382	-3.30245	0.00434061	0.215591	-1.91688
LOC100131199	0.802751	1.94952	3.29696	0.00439179	0.215991	-1.92745
C2orf7	0.438948	3.32137	3.29502	0.00441004	0.215991	-1.93118
C7orf46	-0.620948	2.69136	-3.29479	0.00441221	0.215991	-1.93163
TM2D2	-0.455893	2.98191	-3.29357	0.0044237	0.215991	-1.93397
LOC440345	-1.02576	0.90912	-3.2927	0.00443188	0.215991	-1.93564
C1orf215	-1.03114	0.911813	-3.29105	0.00444752	0.215991	-1.93881
LOC729172	0.367344	2.20824	3.28998	0.00445768	0.215991	-1.94086
SNORD115-33	-0.971575	3.53027	-3.28854	0.0044714	0.215991	-1.94363
SOCS7	0.432391	3.20862	3.28843	0.0044725	0.215991	-1.94386
HPS6	-0.626792	2.45298	-3.28745	0.00448187	0.215991	-1.94574
BSG	0.399892	6.71229	3.28735	0.00448276	0.215991	-1.94592
C8orf47	-1.0267	0.909591	-3.28528	0.00450267	0.215991	-1.94991
IGF2	1.30226	4.22393	3.28526	0.0045028	0.215991	-1.94994
INS-IGF2	1.30226	4.22393	3.28526	0.0045028	0.215991	-1.94994
ZNF32	-0.476989	3.47943	-3.28272	0.00452728	0.216219	-1.95482
MPV17	-0.47685	3.92128	-3.28248	0.00452958	0.216219	-1.95528
HMBOX1	0.718406	3.19362	3.27828	0.00457035	0.216339	-1.96335
LOC727833	-0.870655	2.17283	-3.27752	0.00457776	0.216339	-1.96481
PDGFA	0.476578	3.93263	3.27471	0.00460527	0.216339	-1.97021
LOC147650	0.538935	2.81956	3.27357	0.00461655	0.216339	-1.97241
ZNF462	0.456189	3.14191	3.26837	0.00466799	0.216339	-1.98239
RMRP	0.818552	7.93493	3.26821	0.00466954	0.216339	-1.98269
SNORA18	-0.529601	1.99792	-3.26767	0.00467498	0.216339	-1.98374
SNORD5	-0.529601	1.99792	-3.26767	0.00467498	0.216339	-1.98374
GAD1	-0.776852	3.74844	-3.26612	0.00469042	0.216339	-1.98671
BMP8B	-0.450702	2.02835	-3.26571	0.00469452	0.216339	-1.9875
PABPN1	0.313823	5.82922	3.26482	0.00470348	0.216339	-1.98922
ABCA1	0.463592	2.4924	3.26338	0.00471788	0.216339	-1.99197
KLHL1	-1.05713	0.726687	-3.26293	0.00472241	0.216339	-1.99284
YWHAH	-0.562699	7.53928	-3.26196	0.00473222	0.216339	-1.99471
PPP1R1B	0.74624	5.45262	3.26093	0.00474266	0.216339	-1.99669
STK32C	-0.547038	3.69337	-3.26032	0.00474881	0.216339	-1.99786
LOC100131894	1.03021	1.5057	3.26031	0.00474895	0.216339	-1.99788
NAIP	-1.03409	0.715167	-3.26023	0.00474972	0.216339	-1.99803
LOC645947	-1.0673	0.731772	-3.26018	0.00475024	0.216339	-1.99813
DOCK5	0.465041	3.21564	3.25994	0.00475265	0.216339	-1.99858
GPR75	0.515743	3.0138	3.25861	0.00476616	0.216452	-2.00114
RNASEN	-0.567988	3.24255	-3.25302	0.00482323	0.218367	-2.01186
PEX19	-0.566914	3.72959	-3.25035	0.00485083	0.218367	-2.017
GTF2F2	-0.516503	2.77422	-3.2489	0.00486583	0.218367	-2.01978
SIGLEC9	1.00489	0.898684	3.24853	0.00486961	0.218367	-2.02048
NRP1	0.745276	3.87768	3.24758	0.00487956	0.218367	-2.02231
CPO	-1.11237	1.25994	-3.24749	0.00488049	0.218367	-2.02249
GRLF1	0.490607	5.03553	3.24359	0.00492115	0.218367	-2.02996
FLJ12355	-0.585053	2.24803	-3.24334	0.00492382	0.218367	-2.03044
HIF1AN	0.356394	3.27253	3.24322	0.00492504	0.218367	-2.03067
MAGEH1	-0.573781	4.03722	-3.24314	0.00492589	0.218367	-2.03082
BCL10	0.518568	2.12996	3.24071	0.0049515	0.218367	-2.03549
LOC100130887	0.587974	1.98133	3.23843	0.0049756	0.218367	-2.03986
LOC100128302	-1.22913	1.40776	-3.23674	0.00499359	0.218367	-2.04311
EBNA1BP2	-0.562158	4.00584	-3.2362	0.00499934	0.218367	-2.04415
NDRG3	-0.670136	4.7048	-3.23418	0.0050209	0.218367	-2.04802
LOC100132502	0.962914	1.73568	3.23334	0.00502986	0.218367	-2.04963
GFOD1	0.548373	4.20606	3.23072	0.005058	0.218367	-2.05465
SPRED3	0.363537	2.86381	3.2296	0.0050701	0.218367	-2.0568
SNORD17	1.31357	5.93628	3.22956	0.00507056	0.218367	-2.05688
ACOT2	-0.452361	2.2846	-3.22803	0.00508704	0.218367	-2.0598
PLDN	-0.851262	3.59748	-3.22736	0.00509438	0.218367	-2.0611
LOC100128266	-1.19749	2.09476	-3.22524	0.00511735	0.218367	-2.06515
ALOX12	0.453129	2.14581	3.22464	0.00512389	0.218367	-2.0663
ARIH1	0.656979	4.08777	3.2239	0.00513196	0.218367	-2.06771
C11orf47	0.517261	2.28547	3.2227	0.00514516	0.218367	-2.07003
GPR62	0.398577	4.63933	3.22018	0.00517279	0.218367	-2.07485
ELA2B	-0.990602	0.693421	-3.21681	0.00521003	0.218367	-2.0813
LOC100131519	-0.990602	0.693421	-3.21681	0.00521003	0.218367	-2.0813
ZNF165	-0.990602	0.891541	-3.21681	0.00521003	0.218367	-2.0813
CENPM	-0.990602	0.891541	-3.21681	0.00521003	0.218367	-2.0813
C6orf190	-0.990602	0.891541	-3.21681	0.00521003	0.218367	-2.0813
LOC391142	0.990602	0.693421	3.21681	0.00521003	0.218367	-2.0813
LOC100128843	0.990602	0.693421	3.21681	0.00521003	0.218367	-2.0813
IL12RB1	-0.990602	0.693421	-3.21681	0.00521003	0.218367	-2.0813
FNDC3B	0.552175	2.46602	3.21598	0.00521927	0.218367	-2.0829
ZDHHC11B	0.995664	2.68607	3.2149	0.00523129	0.218367	-2.08497
SNORD22	1.16809	2.36611	3.21383	0.00524322	0.218367	-2.08702
FRG1B	-0.565816	3.15413	-3.2137	0.00524473	0.218367	-2.08728
RPA2	-0.56534	3.2726	-3.21327	0.00524947	0.218367	-2.08809
EVI5	0.639042	2.96615	3.21203	0.00526336	0.218367	-2.09047
ECOP	-0.418328	2.6268	-3.21192	0.00526466	0.218367	-2.09069
FLJ32065	-0.623306	2.91353	-3.20938	0.00529313	0.218966	-2.09554
HELZ	0.507742	2.8461	3.20675	0.00532289	0.218966	-2.10058
F8	-0.556232	2.44201	-3.20601	0.00533125	0.218966	-2.102
LOR	-1.04803	0.93454	-3.20523	0.00534016	0.218966	-2.1035
LOC100133181	0.948168	1.26657	3.20433	0.0053503	0.218966	-2.10521
CNO	-0.49149	2.46026	-3.20391	0.00535518	0.218966	-2.10602
RNF175	-0.587532	2.76307	-3.20373	0.00535723	0.218966	-2.10637
BCL6	0.474666	3.49823	3.20062	0.00539275	0.219959	-2.11232
ZNF821	-0.485291	3.13813	-3.19936	0.00540719	0.22009	-2.11472
XK	-0.547318	2.30466	-3.19593	0.00544686	0.221246	-2.1213
ANKHD1-EIF4EBP3	0.965788	1.27538	3.19265	0.00548501	0.222336	-2.12757
LOC400566	-0.492165	2.58028	-3.18849	0.0055337	0.223847	-2.13552
ATP7B	0.433488	2.40421	3.18479	0.00557749	0.225154	-2.14261
TAC4	0.954984	1.12175	3.18197	0.00561107	0.226044	-2.14801
BAALC	-0.478558	5.34795	-3.17784	0.00566057	0.227257	-2.15591
EID1	-0.469045	5.89425	-3.17752	0.00566434	0.227257	-2.15651
MON2	0.361104	2.81961	3.17254	0.00572469	0.229055	-2.16604
DICER1	0.370388	3.36548	3.1719	0.0057325	0.229055	-2.16726
DUOX1	0.442137	2.09567	3.17	0.00575562	0.229511	-2.17088
ABCG4	-0.53685	2.84891	-3.16634	0.00580069	0.230592	-2.17789
MSI1	0.596402	2.67447	3.16545	0.00581162	0.230592	-2.17959
TOMM20	-0.40146	5.207	-3.16494	0.00581797	0.230592	-2.18057
COX5B	-0.366653	6.49689	-3.16062	0.00587155	0.231839	-2.18881
ZXDC	0.324922	2.91902	3.15887	0.00589349	0.231839	-2.19216
ADAMTS4	0.645142	3.00791	3.15704	0.00591644	0.231839	-2.19565
KIAA0841	0.424308	2.3792	3.15675	0.00592001	0.231839	-2.19619
TMEM126A	-0.880084	3.32738	-3.15647	0.00592357	0.231839	-2.19673
FXR1	0.521452	4.32416	3.15605	0.00592891	0.231839	-2.19754
C11orf58	-0.484584	4.45562	-3.15579	0.00593216	0.231839	-2.19804
SNORA44	0.776559	3.04866	3.15227	0.00597672	0.232095	-2.20476
SNORA16A	0.776559	3.04866	3.15227	0.00597672	0.232095	-2.20476
LOC100132870	0.776559	3.04866	3.15227	0.00597672	0.232095	-2.20476
SLC7A3	-0.936664	1.26081	-3.15153	0.00598604	0.232095	-2.20616
P2RX4	-0.390912	2.40496	-3.14991	0.00600674	0.23227	-2.20927
MAPK7	0.544803	2.64572	3.14932	0.00601423	0.23227	-2.21038
HSD17B6	-0.552116	2.48111	-3.14813	0.00602944	0.2324	-2.21266
LOC153364	-0.583723	2.75702	-3.14622	0.006054	0.232889	-2.21631
LOC100129675	0.447338	1.80863	3.14299	0.0060957	0.233842	-2.22248
ERCC3	-0.421096	3.04783	-3.14245	0.0061026	0.233842	-2.22349
ZNF815	-0.562932	2.32038	-3.14038	0.00612955	0.234291	-2.22745
ZDHHC4	-0.671488	3.2863	-3.13971	0.00613822	0.234291	-2.22872
DKFZP564J0863	0.666748	2.28115	3.13748	0.00616746	0.23495	-2.23299
ZNF425	-0.438762	2.04971	-3.13444	0.0062074	0.235885	-2.23879
C17orf58	-0.497873	2.30497	-3.13378	0.00621605	0.235885	-2.24004
EYA1	0.456209	2.05515	3.13137	0.00624788	0.236635	-2.24463
RFC2	-0.398096	2.33778	-3.12949	0.00627294	0.237127	-2.24822
NALCN	-0.425803	3.3339	-3.12642	0.00631395	0.238172	-2.25408
ALKBH8	-0.350227	1.80753	-3.1256	0.00632487	0.238172	-2.25563
VGLL4	0.352691	3.67163	3.12099	0.0063871	0.239239	-2.26442
MTERFD2	0.536328	3.45167	3.12015	0.00639847	0.239239	-2.26602
STMN1	-0.594768	6.42379	-3.1199	0.00640194	0.239239	-2.26651
KIAA1370	0.668028	3.29274	3.11979	0.00640336	0.239239	-2.26671
LOC645431	0.555928	2.15688	3.119	0.00641417	0.239239	-2.26822
LOC100130148	0.582096	1.97268	3.11373	0.0064863	0.24147	-2.27826
SNORD8	1.22735	2.06495	3.11112	0.00652228	0.241991	-2.28323
LOC100128570	0.686634	2.17763	3.11093	0.00652495	0.241991	-2.2836
MRPS9	-0.530852	3.33445	-3.10932	0.00654723	0.242359	-2.28666
ANKRD46	-0.531206	3.2403	-3.10795	0.00656619	0.242603	-2.28925
SLC2A1	0.687469	4.46989	3.10635	0.0065885	0.242784	-2.2923
SNORD83B	0.877713	2.91536	3.10583	0.00659584	0.242784	-2.2933
RNU4B2	1.35528	2.03252	3.10138	0.00665839	0.243658	-2.30177
LRIG2	0.367848	2.14641	3.1013	0.0066595	0.243658	-2.30192
GMFG	-0.621848	2.16438	-3.1005	0.00667082	0.243658	-2.30345
PLAC9	0.662608	2.61065	3.10022	0.00667471	0.243658	-2.30397
OTX2	1.50758	1.2679	3.09973	0.00668168	0.243658	-2.30491
C10orf32	-0.639382	2.81143	-3.0975	0.00671344	0.244362	-2.30916
CREB1	0.435944	3.06534	3.09624	0.00673127	0.244557	-2.31154
ATF7IP	0.467813	2.89878	3.09505	0.00674836	0.244725	-2.31382
FXYD4	-0.976317	0.700563	-3.09048	0.00681396	0.246563	-2.3225
GPR175	-0.335473	3.06455	-3.08952	0.00682793	0.246563	-2.32434
MOSC1	-0.441991	2.33018	-3.08891	0.00683677	0.246563	-2.3255
TSN	-0.455459	3.35325	-3.08513	0.00689163	0.247731	-2.33267
HIST1H4D	0.921027	1.26981	3.08468	0.00689828	0.247731	-2.33354
AIF1	-0.687031	2.60074	-3.08245	0.00693097	0.247731	-2.33778
EPHX1	0.454587	5.32052	3.08185	0.00693973	0.247731	-2.33891
TMEM63A	0.454587	5.32052	3.08185	0.00693973	0.247731	-2.33891
CAPN2	0.420803	4.06778	3.0815	0.00694491	0.247731	-2.33958
LOC644456	-0.562052	3.47682	-3.07707	0.00701041	0.249614	-2.34801
JAGN1	-0.414235	2.92357	-3.07605	0.0070256	0.249702	-2.34995
PGLS	-0.492276	3.20964	-3.07386	0.00705822	0.250407	-2.3541
LOC100127940	0.885114	1.23504	3.07204	0.00708541	0.250918	-2.35755
HSPA14	-0.573147	2.28154	-3.0696	0.00712214	0.25111	-2.36219
DHRS3	0.485713	4.09096	3.06878	0.00713455	0.25111	-2.36375
MUC6	0.677512	2.31599	3.06847	0.00713919	0.25111	-2.36434
PGF	0.475887	1.91703	3.06749	0.00715402	0.25111	-2.3662
TNRC6C	0.594038	3.50466	3.06744	0.00715484	0.25111	-2.3663
OAT	-0.52322	4.28862	-3.0659	0.00717813	0.251478	-2.36921
KLHL24	0.446689	2.99896	3.06249	0.00723015	0.252379	-2.37569
COPS4	-0.66157	3.45162	-3.0623	0.00723302	0.252379	-2.37605
LOC285908	0.355073	2.06214	3.06169	0.00724243	0.252379	-2.37721
CSF1	0.570103	2.87456	3.06015	0.00726608	0.252398	-2.38014
ANAPC13	-0.497284	3.88984	-3.05979	0.00727158	0.252398	-2.38081
LEF1	0.689831	2.28639	3.05808	0.00729794	0.252398	-2.38406
LOC619208	-0.495296	4.11432	-3.05795	0.00729996	0.252398	-2.38431
SIX5	0.484117	4.03627	3.05664	0.00732018	0.252398	-2.38679
LOC388553	0.484117	4.03627	3.05664	0.00732018	0.252398	-2.38679
KIAA1305	0.442927	2.17005	3.05445	0.00735423	0.252688	-2.39095
TBC1D23	-0.43616	2.5839	-3.0536	0.00736756	0.252688	-2.39257
ATP5E	-0.396918	6.53267	-3.05213	0.00739037	0.252688	-2.39534
MYST3	0.454374	3.76603	3.05212	0.00739061	0.252688	-2.39537
CCDC59	-0.521204	3.08732	-3.05197	0.00739297	0.252688	-2.39566
RAD52	0.460969	2.44026	3.04806	0.00745434	0.253888	-2.40307
MRPL45	-0.717745	2.80939	-3.04801	0.00745508	0.253888	-2.40316
LOC100132406	0.762108	2.60264	3.04721	0.00746775	0.253888	-2.40468
DKFZp434J1015	0.366211	4.01667	3.04556	0.00749395	0.253888	-2.40782
DKFZp547K054	0.366211	4.01667	3.04556	0.00749395	0.253888	-2.40782
FLJ25006	-0.399578	3.97675	-3.04309	0.00753316	0.253888	-2.4125
ZNF428	-0.376158	5.30397	-3.04163	0.00755649	0.253888	-2.41527
NDUFV3	-0.61461	4.428	-3.04076	0.00757026	0.253888	-2.4169
LOC645291	0.477594	1.94754	3.03775	0.00761869	0.253888	-2.42262
HBB	1.17009	6.19511	3.03596	0.00764747	0.253888	-2.426
SYPL2	0.897072	1.24102	3.03533	0.00765767	0.253888	-2.42719
C10orf39	0.556666	2.90499	3.03503	0.00766258	0.253888	-2.42777
CREB3L2	0.358033	2.65336	3.03477	0.00766681	0.253888	-2.42826
MYBPH	0.681055	1.75617	3.03419	0.0076762	0.253888	-2.42936
NGFRAP1	-0.453465	7.16971	-3.03344	0.00768841	0.253888	-2.43078
LOC100128328	-0.453465	7.16971	-3.03344	0.00768841	0.253888	-2.43078
MRPS18C	-0.548912	3.39338	-3.03338	0.0076893	0.253888	-2.43089
FLJ45340	0.485276	2.44699	3.03252	0.00770338	0.253888	-2.43253
CREG1	-0.50084	3.68567	-3.03162	0.00771802	0.253888	-2.43423
SPINT2	-0.614658	4.03118	-3.03115	0.00772577	0.253888	-2.43513
AASDHPPT	-0.471816	3.90063	-3.0302	0.00774129	0.253888	-2.43692
LOC390251	-1.13461	1.50172	-3.02993	0.00774565	0.253888	-2.43743
LOC646127	0.890486	1.23772	3.02954	0.00775197	0.253888	-2.43816
TTTY15	0.679383	3.00125	3.02899	0.00776098	0.253888	-2.4392
HRSP12	-0.473698	3.12692	-3.02897	0.00776132	0.253888	-2.43924
COX6C	-0.379388	5.87674	-3.02878	0.00776456	0.253888	-2.43961
KIAA1199	0.701765	2.45513	3.02698	0.00779407	0.254258	-2.44301
RARB	-0.530843	3.85182	-3.02651	0.0078018	0.254258	-2.4439
TMEM85	-0.634962	4.56829	-3.02344	0.00785266	0.255491	-2.44972
DYNC1I1	-0.68889	4.65849	-3.01986	0.00791226	0.257004	-2.4565
FEN1	-0.448227	2.54578	-3.01777	0.00794727	0.257715	-2.46045
KIAA1546	0.598372	2.40737	3.01423	0.0080069	0.258404	-2.46715
LOC100130882	0.41252	2.02545	3.01291	0.00802924	0.258404	-2.46964
IIP45	0.336856	2.81618	3.01229	0.00803975	0.258404	-2.47081
SNORD26	0.90847	4.26949	3.01218	0.00804162	0.258404	-2.47102
SNORD25	0.90847	4.26949	3.01218	0.00804162	0.258404	-2.47102
SLC35C1	-0.391871	2.40262	-3.01183	0.00804754	0.258404	-2.47168
MMRN2	0.554025	2.44248	3.01068	0.00806709	0.258608	-2.47385
C11orf1	-0.577487	2.56396	-3.00754	0.00812082	0.259775	-2.4798
GPHN	-0.471409	3.32869	-3.00701	0.00812996	0.259775	-2.48081
MRPS23	-0.634107	3.0657	-3.00606	0.00814627	0.259833	-2.4826
FKBP3	-0.565315	4.61928	-3.00491	0.00816595	0.259833	-2.48476
NDUFS2	-0.486219	4.2663	-3.00459	0.00817151	0.259833	-2.48537
TIPRL	-0.442085	2.83305	-3.00049	0.00824256	0.261668	-2.49312
WDR65	-0.863962	3.69443	-2.99705	0.00830258	0.262357	-2.49962
NAP1L3	-0.473313	4.66745	-2.99695	0.00830439	0.262357	-2.49981
LOC100132210	-0.473313	4.66745	-2.99695	0.00830439	0.262357	-2.49981
ZNF469	0.451806	2.37964	2.99469	0.00834397	0.262523	-2.50407
LOC648283	-0.91483	1.4623	-2.99346	0.00836575	0.262523	-2.5064
C11orf17	-0.482773	2.5987	-2.9933	0.00836846	0.262523	-2.50669
OSBPL7	0.398708	2.66281	2.9928	0.00837735	0.262523	-2.50765
NFATC3	0.354514	2.44497	2.99205	0.00839067	0.262523	-2.50907
PABPC1L2A	-0.871606	1.6763	-2.99181	0.00839489	0.262523	-2.50952
IDI1	-0.544729	4.60428	-2.99085	0.00841185	0.262523	-2.51132
LDHA	-0.538803	5.57735	-2.98921	0.0084411	0.262523	-2.51443
SEPN1	0.564507	4.53514	2.98917	0.00844183	0.262523	-2.51451
MORC2	0.444139	3.28351	2.98908	0.00844346	0.262523	-2.51468
ZNF490	0.51156	2.49465	2.98734	0.00847433	0.263066	-2.51795
LOC100128396	0.314584	1.74225	2.98136	0.00858186	0.265984	-2.52923
ARL1	-0.384377	3.67635	-2.97894	0.00862578	0.266331	-2.5338
TNXB	0.454307	2.1422	2.97869	0.00863031	0.266331	-2.53427
NPM3	-0.970242	2.57716	-2.97778	0.00864688	0.266331	-2.53598
C9orf102	0.514249	2.85902	2.97776	0.00864739	0.266331	-2.53604
PIGS	-0.408603	3.581	-2.97609	0.0086779	0.266775	-2.53919
ZNF16	-0.394123	1.93025	-2.97421	0.00871235	0.266775	-2.54273
KLF15	0.578124	3.1643	2.97364	0.00872266	0.266775	-2.54379
LOC220906	0.513481	3.84914	2.97305	0.00873361	0.266775	-2.54491
LLGL1	0.438642	4.34924	2.97269	0.0087402	0.266775	-2.54559
IHPK3	0.404925	1.99051	2.97252	0.00874339	0.266775	-2.54592
LOC100127930	-1.2841	2.74842	-2.97171	0.00875823	0.266813	-2.54743
LOC391135	-0.712309	2.87445	-2.97028	0.00878479	0.267208	-2.55014
FAM131C	-0.486956	2.29253	-2.96885	0.00881129	0.267598	-2.55284
MARVELD1	0.466848	2.18101	2.96742	0.00883787	0.267806	-2.55553
CCNDBP1	-0.601561	3.05841	-2.96685	0.00884836	0.267806	-2.55659
MESP2	-0.864194	1.22458	-2.96535	0.00887652	0.267806	-2.55943
EPHA6	0.585737	2.59952	2.96517	0.00887987	0.267806	-2.55977
CLN8	0.432418	3.50659	2.96457	0.0088911	0.267806	-2.5609
RABL3	-0.409831	2.45915	-2.96356	0.00890991	0.267806	-2.56279
SFRS16	0.383778	3.5796	2.96252	0.00892959	0.267806	-2.56476
COL10A1	0.848837	1.2169	2.96244	0.00893104	0.267806	-2.56491
BOLA3	-0.643101	3.37715	-2.96109	0.00895644	0.267806	-2.56745
LOC100129852	-0.860593	1.22278	-2.96044	0.00896879	0.267806	-2.56868
CCDC132	-0.581791	2.87127	-2.95995	0.00897806	0.267806	-2.56961
HIPK3	0.523011	3.19247	2.95974	0.00898192	0.267806	-2.56999
PRPF39	-0.669009	3.83756	-2.95868	0.00900201	0.267886	-2.57199
UBTF	0.397046	4.49893	2.9581	0.00901293	0.267886	-2.57307
SLC17A5	-0.47632	2.13735	-2.95667	0.00904013	0.267886	-2.57577
PTPN14	0.507415	2.24462	2.95593	0.00905424	0.267886	-2.57716
FLCN	0.598499	3.63579	2.9556	0.00906051	0.267886	-2.57778
RREB1	0.344828	1.8874	2.95529	0.00906654	0.267886	-2.57838
ELOF1	0.383573	4.14781	2.95409	0.0090895	0.268161	-2.58064
NPY5R	-0.846	1.21548	-2.95271	0.00911585	0.268534	-2.58323
SETD1B	0.411281	2.70373	2.95101	0.00914855	0.268854	-2.58643
SH3GL3	-0.553834	4.28104	-2.95067	0.00915507	0.268854	-2.58706
C3orf26	-0.452019	3.46071	-2.94954	0.00917686	0.268854	-2.58919
RAB33A	-0.490765	2.97079	-2.9493	0.00918152	0.268854	-2.58964
NKIRAS1	-0.628018	3.92683	-2.94473	0.00927036	0.271051	-2.59825
C1orf55	0.341426	2.50978	2.94234	0.00931711	0.271535	-2.60275
IQSEC3	0.368048	3.90843	2.94174	0.0093288	0.271535	-2.60387
DAZAP1	0.424176	4.1431	2.94123	0.00933884	0.271535	-2.60483
C11orf41	0.498923	3.72608	2.94019	0.00935927	0.271535	-2.60678
UNC50	-0.477776	3.67036	-2.93971	0.00936861	0.271535	-2.60767
DGKH	0.47798	2.21134	2.9382	0.00939857	0.271535	-2.61053
TXNDC9	-0.67396	2.46129	-2.93616	0.00943888	0.271535	-2.61435
LOH11CR2A	-0.407905	2.46368	-2.93616	0.00943894	0.271535	-2.61436
ZSCAN5	-0.618376	1.69603	-2.93575	0.00944714	0.271535	-2.61513
DMXL2	-0.444619	4.08709	-2.93574	0.00944733	0.271535	-2.61515
LOC100128648	0.523881	4.19091	2.93523	0.00945745	0.271535	-2.61611
TOP3B	0.418818	2.37006	2.93518	0.0094584	0.271535	-2.6162
BAIAP3	-0.575514	5.1307	-2.93299	0.00950202	0.271535	-2.62031
LOC729708	-0.739721	5.38349	-2.93212	0.00951935	0.271535	-2.62194
LOC100133118	-0.739721	5.38349	-2.93212	0.00951935	0.271535	-2.62194
AHCY	-0.347164	3.58456	-2.93177	0.00952652	0.271535	-2.62261
C16orf42	-0.538582	5.14916	-2.93166	0.00952865	0.271535	-2.62281
LOC100131667	0.571558	2.34533	2.93129	0.00953604	0.271535	-2.6235
CNOT3	0.37446	3.40658	2.93038	0.00955435	0.271662	-2.62522
ZBTB20	0.84906	3.89414	2.92876	0.00958685	0.271971	-2.62825
NLP	0.392251	2.48019	2.92846	0.00959296	0.271971	-2.62882
WDR42C	-1.36056	1.75336	-2.92618	0.00963904	0.272884	-2.6331
TMEM128	-0.641598	2.47921	-2.92388	0.00968582	0.273658	-2.63743
TADA1L	-0.599233	2.55614	-2.9234	0.00969559	0.273658	-2.63833
LOC400013	-0.716542	2.53995	-2.92278	0.00970822	0.273658	-2.63949
C8orf32	-0.472801	2.24717	-2.92188	0.0097265	0.273779	-2.64117
BRWD1	-0.509803	3.80676	-2.92071	0.0097505	0.274062	-2.64337
SNORD13	0.773445	7.13548	2.91869	0.009792	0.274254	-2.64717
HMBS	-0.382556	2.08315	-2.91839	0.00979824	0.274254	-2.64774
GRINL1A	-0.385946	2.83953	-2.91834	0.00979928	0.274254	-2.64783
C4orf23	0.370869	2.10913	2.91685	0.00982997	0.274418	-2.65062
CYSLTR2	0.830864	1.20791	2.91656	0.00983589	0.274418	-2.65116
SNORA53	-0.515168	5.17535	-2.91473	0.00987375	0.274418	-2.65459
LOC729545	1.08025	1.13448	2.91418	0.0098851	0.274418	-2.65562
LOC645805	-0.643401	3.57592	-2.91416	0.00988558	0.274418	-2.65566
SYN2	-0.678498	4.83668	-2.9137	0.00989513	0.274418	-2.65652
RBM14	0.464817	3.51484	2.91322	0.00990517	0.274418	-2.65743
TTC35	-0.423508	3.39679	-2.91265	0.00991702	0.274418	-2.6585
LOC100132944	0.37815	2.20205	2.91096	0.0099522	0.275003	-2.66166
SLC16A12	0.926624	1.5034	2.90959	0.00998088	0.275398	-2.66423
LOC100131859	-0.640056	2.63934	-2.90836	0.0100068	0.275398	-2.66654
FRAP1	-0.395535	3.53194	-2.90827	0.0100086	0.275398	-2.6667
TOP2B	-0.39488	4.15342	-2.90754	0.010024	0.275436	-2.66808
DYNLT3	-0.849524	3.41112	-2.90606	0.0100552	0.275905	-2.67085
GOLSYN	-0.484354	4.14387	-2.90429	0.0100927	0.276549	-2.67418
LOC642620	1.09889	1.14381	2.90358	0.0101077	0.276574	-2.6755
LOC645139	-0.835042	2.4836	-2.89978	0.0101886	0.2784	-2.68262
EPM2A	-0.566866	3.1778	-2.89843	0.0102175	0.278613	-2.68515
OTUB2	-0.342118	1.87352	-2.89809	0.0102249	0.278613	-2.68579
LOC100132528	0.875404	1.26141	2.89706	0.0102469	0.278827	-2.68771
HYLS1	-0.771718	1.90721	-2.89613	0.0102669	0.278983	-2.68945
PTCD2	-0.433945	2.06975	-2.89457	0.0103006	0.279513	-2.69238
XYLT2	0.63465	3.42438	2.89025	0.0103943	0.281583	-2.70046
BZRAP1	0.483056	4.50749	2.88973	0.0104056	0.281583	-2.70143
MOXD1	-0.658773	2.82306	-2.8882	0.0104392	0.282104	-2.7043
LOC100128729	0.483321	2.36156	2.88645	0.0104776	0.282179	-2.70758
SPATA6	0.472633	2.35379	2.88627	0.0104815	0.282179	-2.70791
HYAL2	0.593769	2.88055	2.8861	0.0104852	0.282179	-2.70822
LOC646329	0.4117	2.92894	2.8845	0.0105205	0.282743	-2.71123
CTNNA2	-0.437482	4.7897	-2.88265	0.0105614	0.283452	-2.71468
ADAL	-0.390369	1.96516	-2.8809	0.0106003	0.284108	-2.71796
LOC100130104	1.05986	1.13438	2.87927	0.0106365	0.284688	-2.721
RNASEL	-0.343412	1.83522	-2.87785	0.0106683	0.284993	-2.72367
SLC3A1	-0.823082	3.95007	-2.87746	0.0106769	0.284993	-2.72439
SLC30A9	-0.53142	3.53496	-2.8756	0.0107185	0.285033	-2.72785
SNRPA1	-0.729046	3.0847	-2.87546	0.0107216	0.285033	-2.72812
GARNL1	-0.449487	2.83402	-2.87545	0.010722	0.285033	-2.72814
C7	0.557	1.92641	2.87348	0.0107663	0.285269	-2.73182
GNPDA1	-0.407276	2.95685	-2.87341	0.0107679	0.285269	-2.73196
LOC729852	-0.425583	2.41383	-2.87312	0.0107745	0.285269	-2.7325
C6orf122	-0.818157	1.20156	-2.87236	0.0107915	0.285335	-2.73391
ZNF471	0.307817	2.69417	2.87154	0.0108102	0.285444	-2.73545
SMYD2	-0.590288	2.75026	-2.87066	0.0108301	0.285532	-2.73709
BMP4	1.218	1.93396	2.86892	0.0108697	0.285532	-2.74035
LOC729317	-0.554855	4.014	-2.86839	0.0108816	0.285532	-2.74133
WDR21A	-0.378267	2.0933	-2.86795	0.0108918	0.285532	-2.74216
MPP3	-0.456374	2.03831	-2.86752	0.0109015	0.285532	-2.74295
HIST1H2BG	0.678908	1.77836	2.86748	0.0109024	0.285532	-2.74303
PLRG1	-0.416877	2.91092	-2.86691	0.0109154	0.285532	-2.74409
ATXN2L	0.423181	4.20035	2.86617	0.0109325	0.285598	-2.74548
LOC442245	-0.651977	2.49344	-2.86541	0.0109499	0.285673	-2.7469
RTL1	0.407971	2.03293	2.86443	0.0109724	0.285757	-2.74874
LOC100128494	0.544367	3.31532	2.864	0.0109822	0.285757	-2.74953
ZFP41	0.462688	3.08561	2.8616	0.0110375	0.286499	-2.754
C1orf54	-0.490752	2.15264	-2.86139	0.0110424	0.286499	-2.7544
PDHB	-0.52269	3.87129	-2.86086	0.0110546	0.286499	-2.75538
PLOD3	0.408953	3.1266	2.85953	0.0110856	0.286923	-2.75788
LOC729903	-0.594806	3.47903	-2.85393	0.0112161	0.288763	-2.76831
C10orf57	-0.342289	2.5707	-2.85378	0.0112197	0.288763	-2.7686
SNORD115-48	-0.867287	1.99338	-2.85348	0.0112267	0.288763	-2.76916
PYCRL	-0.482905	3.16156	-2.8534	0.0112285	0.288763	-2.7693
FABP7	-0.582961	4.2458	-2.8531	0.0112356	0.288763	-2.76986
RUFY3	0.538818	4.88113	2.85195	0.0112627	0.288763	-2.77201
C14orf100	-0.447135	2.76394	-2.85175	0.0112674	0.288763	-2.77238
SRCAP	0.267202	3.61697	2.85094	0.0112865	0.288763	-2.77389
MRPS7	-0.362522	3.69796	-2.85072	0.0112919	0.288763	-2.77431
CCNH	-0.476119	2.95046	-2.85021	0.0113039	0.288763	-2.77526
DLGAP3	0.435037	4.97121	2.84843	0.011346	0.289145	-2.77857
KRT222P	-0.530861	3.26821	-2.84833	0.0113483	0.289145	-2.77875
TBRG4	-0.291079	2.99253	-2.8473	0.0113728	0.289338	-2.78068
ATP5I	-0.325027	6.86453	-2.84677	0.0113854	0.289338	-2.78166
MIF4GD	-0.413129	3.51273	-2.84493	0.0114293	0.29008	-2.78509
CASP3	-0.426482	2.30425	-2.84325	0.0114695	0.290723	-2.78822
RARS	-0.39781	2.93571	-2.84157	0.01151	0.291293	-2.79136
NUPR1	0.67446	4.64	2.84108	0.0115217	0.291293	-2.79226
HLA-DPA1	-0.771672	3.1062	-2.83993	0.0115496	0.291377	-2.79442
NDUFA1	-0.40944	5.82902	-2.83971	0.0115547	0.291377	-2.79481
DCTD	-0.415676	3.18287	-2.83777	0.0116016	0.291708	-2.79842
RBMS3	0.590523	2.48933	2.83722	0.011615	0.291708	-2.79945
CPOX	0.684924	3.27622	2.83705	0.0116193	0.291708	-2.79978
GCN5L2	0.373818	4.53053	2.83672	0.0116273	0.291708	-2.80039
LOC100132560	1.13762	1.17981	2.83579	0.0116499	0.291867	-2.80212
SIPA1L3	0.562587	3.57027	2.83495	0.0116704	0.291867	-2.80369
DENR	-0.438001	3.51032	-2.83406	0.0116919	0.291867	-2.80533
EXTL2	-0.534965	2.60238	-2.83383	0.0116977	0.291867	-2.80577
CRLS1	-0.560217	2.64633	-2.83341	0.011708	0.291867	-2.80655
LOC646260	-0.998289	1.37723	-2.83278	0.0117235	0.291881	-2.80773
LOC100130794	-0.504714	6.01542	-2.83151	0.0117544	0.291943	-2.81007
ACOT9	-0.556387	2.34481	-2.83089	0.0117696	0.291943	-2.81123
NR1I3	-0.370041	3.29441	-2.82981	0.0117963	0.291943	-2.81324
TOMM40L	-0.370041	3.29441	-2.82981	0.0117963	0.291943	-2.81324
LOC100129960	-0.921828	2.16655	-2.82965	0.0118003	0.291943	-2.81355
CFH	0.434236	2.38775	2.8289	0.0118187	0.292029	-2.81493
LOC100129721	0.731588	1.75264	2.82655	0.0118769	0.292196	-2.81931
GPR18	0.914344	1.14207	2.82631	0.0118828	0.292196	-2.81975
C10orf93	0.815688	1.39845	2.82618	0.0118863	0.292196	-2.82001
PAIP2B	0.738722	4.5573	2.82588	0.0118935	0.292196	-2.82055
SNORD91B	1.04544	1.00105	2.82531	0.0119078	0.292196	-2.82162
HLA-DMB	-0.653379	2.29189	-2.8239	0.0119429	0.292196	-2.82424
GCA	-0.553399	2.56916	-2.82367	0.0119485	0.292196	-2.82466
PSMD4	-0.466837	5.13375	-2.82307	0.0119636	0.292196	-2.82578
ASCC1	-0.50161	3.03983	-2.823	0.0119653	0.292196	-2.82591
PRELP	0.591831	3.16849	2.82235	0.0119815	0.292196	-2.82711
RSRC1	-0.516004	3.14811	-2.82122	0.0120098	0.292196	-2.82922
RAE1	-0.495511	2.83523	-2.8197	0.0120481	0.292196	-2.83205
KIAA0528	-0.509869	3.09177	-2.81952	0.0120525	0.292196	-2.83237
PACRG	-0.849003	2.06534	-2.81893	0.0120675	0.292196	-2.83348
ENOX1	-0.477594	2.82824	-2.81725	0.0121098	0.292196	-2.8366
DNAJC10	-0.473886	2.85634	-2.81629	0.0121342	0.292196	-2.83839
SCARNA9	0.528889	3.01697	2.81426	0.0121855	0.292196	-2.84214
PARD6A	-0.469422	3.69061	-2.81222	0.0122378	0.292196	-2.84595
TMEM2	0.612522	3.44903	2.81165	0.0122522	0.292196	-2.84699
TMED8	0.331375	2.44879	2.81079	0.0122741	0.292196	-2.84859
COX7A2	-0.52421	5.51438	-2.80949	0.0123076	0.292196	-2.85101
PPP1R3B	0.624017	1.71642	2.80926	0.0123135	0.292196	-2.85144
POLE4	-0.427752	3.66668	-2.80818	0.0123411	0.292196	-2.85343
LOC642828	-1.00981	1.09926	-2.80658	0.0123826	0.292196	-2.85642
LOC100128881	0.529539	2.69323	2.80637	0.0123879	0.292196	-2.8568
CTPS2	-0.288773	1.92913	-2.80629	0.0123899	0.292196	-2.85694
PSMD10	-0.50388	3.6585	-2.80582	0.0124022	0.292196	-2.85782
ZNF554	-0.387694	2.39342	-2.80529	0.0124157	0.292196	-2.85879
RAB8A	0.387916	3.43015	2.80332	0.0124668	0.292196	-2.86245
ZNF646	0.381426	2.64782	2.80237	0.0124918	0.292196	-2.86423
EFR3B	0.502621	4.32345	2.80079	0.0125328	0.292196	-2.86715
ITFG3	0.326461	3.29657	2.79768	0.0126143	0.292196	-2.87291
ZMYND8	0.559898	4.33632	2.79672	0.0126397	0.292196	-2.8747
LOC100131401	-1.19472	1.28012	-2.79623	0.0126527	0.292196	-2.87561
EIF4E2	-0.502094	3.51983	-2.79543	0.0126737	0.292196	-2.87709
LOC100131217	0.547319	2.20524	2.79421	0.012706	0.292196	-2.87935
ARHGEF18	0.276528	3.13668	2.79322	0.0127323	0.292196	-2.88119
PROM2	0.363965	1.83348	2.79245	0.0127528	0.292196	-2.88262
C8orf6	0.806766	0.403383	2.79213	0.0127611	0.292196	-2.8832
LOC100129068	0.806766	0.403383	2.79213	0.0127611	0.292196	-2.8832
LOC100128320	0.806766	0.403383	2.79213	0.0127611	0.292196	-2.8832
PSCA	0.806766	0.403383	2.79213	0.0127611	0.292196	-2.8832
LOC100130966	0.806766	0.403383	2.79213	0.0127611	0.292196	-2.8832
SCN4A	0.792481	0.396241	2.79185	0.0127686	0.292196	-2.88372
PROK1	0.792481	0.396241	2.79185	0.0127686	0.292196	-2.88372
LOC158572	-0.792481	0.396241	-2.79185	0.0127686	0.292196	-2.88372
LOC100128562	0.792481	0.396241	2.79185	0.0127686	0.292196	-2.88372
LOC100130226	0.792481	0.396241	2.79185	0.0127686	0.292196	-2.88372
LOC100131056	0.792481	0.396241	2.79185	0.0127686	0.292196	-2.88372
H3F3A	-0.792481	0.396241	-2.79185	0.0127686	0.292196	-2.88372
PRTN3	-0.792481	0.396241	-2.79185	0.0127686	0.292196	-2.88372
NR2E3	-0.792481	0.396241	-2.79185	0.0127686	0.292196	-2.88372
SCN11A	-0.792481	0.396241	-2.79185	0.0127686	0.292196	-2.88372
IGF2AS	-0.792481	0.396241	-2.79185	0.0127686	0.292196	-2.88372
DNAH3	-0.792481	0.396241	-2.79185	0.0127686	0.292196	-2.88372
TLR10	-0.792481	0.396241	-2.79185	0.0127686	0.292196	-2.88372
LOC220077	-0.792481	0.396241	-2.79185	0.0127686	0.292196	-2.88372
MGC39900	-0.792481	0.396241	-2.79185	0.0127686	0.292196	-2.88372
LOC401717	-0.792481	0.396241	-2.79185	0.0127686	0.292196	-2.88372
LOC441131	-0.792481	0.396241	-2.79185	0.0127686	0.292196	-2.88372
LOC729412	-0.792481	0.396241	-2.79185	0.0127686	0.292196	-2.88372
LOC100131298	-0.792481	0.396241	-2.79185	0.0127686	0.292196	-2.88372
LOC283143	-0.792481	1.18872	-2.79185	0.0127686	0.292196	-2.88372
MRPL24	-0.435733	4.0175	-2.7908	0.0127967	0.292196	-2.88568
WDR59	0.270779	2.98832	2.79001	0.0128177	0.292196	-2.88713
P2RY5	-0.479661	2.25623	-2.78793	0.0128733	0.292196	-2.89098
LOC389768	-0.495382	1.93534	-2.78785	0.0128754	0.292196	-2.89113
TAF4B	-0.721553	1.96618	-2.78728	0.0128908	0.292196	-2.89219
TTC26	0.656257	2.12313	2.78728	0.0128909	0.292196	-2.89219
LOC100131656	-0.622224	2.18382	-2.78627	0.0129178	0.292196	-2.89405
EXOC8	0.343624	2.73085	2.78587	0.0129287	0.292196	-2.8948
ADAMTSL4	0.427642	1.81542	2.78572	0.0129327	0.292196	-2.89507
NUDT2	-0.357371	2.85248	-2.7857	0.0129332	0.292196	-2.89511
CLNS1A	-0.348682	3.89703	-2.78537	0.0129422	0.292196	-2.89573
HIPK1	0.480857	3.36005	2.78494	0.0129539	0.292196	-2.89653
LOC643339	0.85232	0.42616	2.78248	0.0130204	0.292196	-2.90108
LOC729835	-1.06712	1.12792	-2.78246	0.0130209	0.292196	-2.90112
SNX17	-0.416169	4.16116	-2.78197	0.0130342	0.292196	-2.90203
MRFAP1L1	-0.384898	4.69651	-2.7815	0.0130468	0.292196	-2.90288
FBXO46	0.312421	2.39367	2.78118	0.0130557	0.292196	-2.90349
SAR1P3	-1.178	0.98524	-2.78099	0.0130609	0.292196	-2.90384
ORC6L	-0.786308	1.38376	-2.78076	0.013067	0.292196	-2.90426
COPS5	-0.609983	3.64636	-2.78058	0.0130719	0.292196	-2.90459
FLJ21438	-0.875855	1.82308	-2.78041	0.0130765	0.292196	-2.90491
KIAA1659	0.835584	0.417792	2.77882	0.01312	0.292747	-2.90785
MRPL2	-0.397274	3.3976	-2.77841	0.013131	0.292747	-2.9086
CCDC115	-0.569705	3.50282	-2.77783	0.0131468	0.29275	-2.90967
TTC7A	0.32786	2.74469	2.77633	0.0131881	0.29275	-2.91246
NFIA	0.715993	3.54331	2.77614	0.0131934	0.29275	-2.91281
RNF181	-0.529315	4.09027	-2.77599	0.0131973	0.29275	-2.91308
DDEF1IT1	0.828007	1.40461	2.77548	0.0132114	0.29275	-2.91402
C14orf156	-0.367564	5.05843	-2.77514	0.0132207	0.29275	-2.91465
TM2D1	-0.509982	2.4821	-2.77313	0.0132761	0.293645	-2.91837
DNER	-0.430855	4.61849	-2.77258	0.0132913	0.293652	-2.91939
CD151	0.367531	3.99999	2.77174	0.0133146	0.293832	-2.92094
LOC100130770	0.933675	0.466837	2.77121	0.0133294	0.293832	-2.92193
PELI1	-0.453614	2.86133	-2.76767	0.0134279	0.293931	-2.92847
LOC653325	-0.292527	1.75657	-2.76748	0.0134332	0.293931	-2.92881
ZADH1	-0.680487	2.52731	-2.76609	0.0134719	0.293931	-2.93137
LOC644387	0.850969	0.425484	2.76534	0.0134931	0.293931	-2.93277
LOC432369	-0.483909	5.87335	-2.76484	0.0135071	0.293931	-2.93369
LOC642935	-0.851795	0.425898	-2.76451	0.0135165	0.293931	-2.93431
SPHAR	-0.518169	2.46406	-2.76388	0.0135341	0.293931	-2.93547
SNORD114-18	1.18334	1.1584	2.7632	0.0135533	0.293931	-2.93673
PVT1	0.89372	1.30423	2.76315	0.0135548	0.293931	-2.93682
LOC401640	0.853909	0.426954	2.76233	0.0135777	0.293931	-2.93832
OLFM3	-0.520514	2.3834	-2.76233	0.0135778	0.293931	-2.93833
PBLD	0.410372	3.92945	2.76152	0.0136006	0.293931	-2.93982
AKAP8L	0.436702	4.30144	2.76136	0.0136053	0.293931	-2.94012
CDH8	-0.602206	3.16435	-2.76112	0.0136119	0.293931	-2.94055
GPR6	-1.03016	1.10944	-2.76101	0.0136151	0.293931	-2.94076
RABGGTB	-0.53109	3.39377	-2.75855	0.0136849	0.293931	-2.94531
ACP2	-0.552117	3.66718	-2.75695	0.0137306	0.293931	-2.94826
DDB2	-0.552117	3.66718	-2.75695	0.0137306	0.293931	-2.94826
CCDC7	0.588669	2.77016	2.75656	0.0137417	0.293931	-2.94898
NPIP	-1.22811	1.01029	-2.75612	0.0137543	0.293931	-2.9498
CXorf40A	-0.616521	2.57728	-2.75574	0.0137652	0.293931	-2.9505
BEX5	-0.504892	5.25405	-2.75528	0.0137783	0.293931	-2.95134
CEP68	-0.607117	4.45878	-2.75465	0.0137964	0.293931	-2.95251
LOC100130868	0.49466	2.86182	2.75463	0.0137969	0.293931	-2.95254
TCEB3	0.372556	3.11574	2.75454	0.0137994	0.293931	-2.95271
MLLT11	-0.773651	5.7146	-2.75437	0.0138044	0.293931	-2.95303
C12orf63	0.975911	1.08232	2.7543	0.0138063	0.293931	-2.95315
GPR161	0.405633	2.51351	2.7542	0.0138091	0.293931	-2.95333
LOC100128332	0.548275	4.95231	2.75397	0.0138156	0.293931	-2.95375
MRPL16	-0.522838	3.14224	-2.75393	0.013817	0.293931	-2.95384
SNORD69	-0.612323	3.38108	-2.75384	0.0138196	0.293931	-2.954
LOC343515	-0.603221	4.37141	-2.75383	0.0138197	0.293931	-2.95401
ZSWIM4	0.452947	2.11675	2.75353	0.0138283	0.293931	-2.95456
ACTG1	-0.462602	7.51586	-2.75288	0.0138471	0.29401	-2.95576
SNORD15B	1.10025	1.37118	2.75195	0.0138738	0.29426	-2.95748
ADCY9	0.340721	3.12774	2.75081	0.0139067	0.294418	-2.95958
ANKRD29	-0.546792	2.43931	-2.75024	0.0139234	0.294418	-2.96065
SPIN4	-0.493725	2.00613	-2.75013	0.0139263	0.294418	-2.96083
CC2D2A	0.368703	2.4686	2.74956	0.0139429	0.294453	-2.96189
TMBIM4	-0.607965	3.3301	-2.74669	0.0140263	0.295825	-2.96718
IL18	-0.968856	1.39941	-2.74615	0.0140419	0.295825	-2.96817
VTI1B	-0.313798	4.45521	-2.74577	0.0140532	0.295825	-2.96888
LOC402057	-0.287665	4.15836	-2.74522	0.0140691	0.295842	-2.96988
IMMT	-0.408353	4.06757	-2.74414	0.0141009	0.295944	-2.97189
RPA3	-0.766745	2.45706	-2.74403	0.0141041	0.295944	-2.97209
TMEM64	0.421548	2.05598	2.73982	0.0142279	0.298067	-2.97985
MYH9	0.563192	4.8975	2.73956	0.0142356	0.298067	-2.98033
NHLRC2	0.472618	2.14736	2.73837	0.0142708	0.298455	-2.98252
KRTAP5-8	0.874569	0.437284	2.7379	0.0142846	0.298455	-2.98338
DVL1	0.357495	4.98195	2.73687	0.0143153	0.298561	-2.98528
E2F6	-0.348624	2.10346	-2.7367	0.0143201	0.298561	-2.98558
ST8SIA5	0.355136	3.2101	2.73605	0.0143395	0.298577	-2.98678
BRSK2	0.405368	4.49128	2.735	0.0143709	0.298577	-2.98872
PGRMC1	-0.667157	5.38863	-2.73464	0.0143815	0.298577	-2.98937
CCT7	-0.396833	4.84004	-2.73463	0.0143817	0.298577	-2.98939
ZNF513	-0.393629	4.0701	-2.7334	0.0144187	0.298844	-2.99167
C11orf31	-0.482817	4.59252	-2.7327	0.0144397	0.298844	-2.99296
LIN7C	0.603421	3.14283	2.73267	0.0144403	0.298844	-2.99299
GTF2A2	-0.491363	2.74136	-2.73135	0.0144801	0.299103	-2.99544
PCDH9	1.06014	5.87163	2.73061	0.0145024	0.299103	-2.9968
LOC653653	-1.00328	0.977921	-2.73028	0.0145122	0.299103	-2.9974
TRAF3IP2	0.360095	2.56819	2.7302	0.0145146	0.299103	-2.99755
C22orf27	0.559301	2.77345	2.7297	0.0145296	0.299103	-2.99846
C4orf28	-0.465048	2.25075	-2.72922	0.0145443	0.299103	-2.99936
LOC647307	-0.456237	5.5324	-2.72748	0.0145966	0.299865	-3.00255
HERC2P2	0.856481	3.31628	2.72512	0.0146683	0.301023	-3.00689
PPAN-P2RY11	0.39655	4.74862	2.72314	0.0147286	0.301442	-3.01052
SHOX2	0.971642	0.485821	2.72282	0.0147384	0.301442	-3.01112
ZFP36L2	0.570275	3.58224	2.72203	0.0147625	0.301442	-3.01257
PCBP4	0.330049	4.6736	2.72185	0.0147682	0.301442	-3.01291
LOC728215	0.490535	4.15664	2.72155	0.0147773	0.301442	-3.01345
TMEM45A	-0.799853	1.39053	-2.72143	0.014781	0.301442	-3.01367
PCDHA1	-0.327478	1.80099	-2.72036	0.0148137	0.301796	-3.01563
LOC646471	-0.321288	3.22455	-2.71899	0.0148558	0.302129	-3.01815
LOC729009	-1.61176	1.28512	-2.7181	0.0148832	0.302129	-3.01979
LOC100129905	1.11869	0.955583	2.7179	0.0148894	0.302129	-3.02016
LOC647163	0.625124	2.30987	2.71783	0.0148916	0.302129	-3.02029
C5orf24	0.522968	3.65135	2.71563	0.0149598	0.303031	-3.02434
REEP4	-0.44124	1.9226	-2.71539	0.014967	0.303031	-3.02476
ZWILCH	-0.395765	1.83959	-2.71249	0.0150573	0.304545	-3.03009
TXNL4A	-0.563235	4.8389	-2.71186	0.0150769	0.304628	-3.03125
CRHBP	-0.744413	2.60856	-2.71105	0.0151023	0.304828	-3.03274
ZFPM1	-0.391495	3.03002	-2.71025	0.0151272	0.305017	-3.0342
PITPNB	-0.302362	3.91726	-2.7091	0.0151632	0.305376	-3.03631
TMEM18	-0.644211	2.98527	-2.70869	0.0151762	0.305376	-3.03706
SNORA63	-0.812742	5.07453	-2.70621	0.0152542	0.306318	-3.04161
SNORA4	-0.812742	5.07453	-2.70621	0.0152542	0.306318	-3.04161
PATZ1	-0.388825	3.0682	-2.70377	0.0153316	0.307285	-3.04609
GBE1	-0.543815	2.17232	-2.70342	0.0153426	0.307285	-3.04673
FBRS	0.429349	3.67252	2.70321	0.0153494	0.307285	-3.04712
ATMIN	-0.49988	3.68593	-2.70269	0.0153658	0.3073	-3.04807
HAR1A	-0.469611	2.32007	-2.70199	0.0153882	0.307349	-3.04936
OR2H2	0.76815	1.37468	2.70105	0.015418	0.307349	-3.05107
FOXK1	0.314969	3.54641	2.70056	0.0154336	0.307349	-3.05197
ZDHHC8	0.386594	3.34491	2.70027	0.0154432	0.307349	-3.05252
FRMD5	0.440616	3.11995	2.70016	0.0154465	0.307349	-3.05271
LOC100130003	-0.967479	1.0781	-2.69781	0.0155218	0.30828	-3.05701
DMN	0.603112	4.11227	2.69772	0.0155248	0.30828	-3.05718
MRPL40	-0.490235	3.59415	-2.69693	0.01555	0.308469	-3.05862
ELAVL2	-0.54142	2.80458	-2.69618	0.0155742	0.30849	-3.06
CECR1	-0.462729	2.21213	-2.69592	0.0155825	0.30849	-3.06047
ASNS	-0.654026	4.17689	-2.69437	0.0156328	0.309172	-3.06332
UBE2A	-0.332738	3.19841	-2.6938	0.0156512	0.309225	-3.06437
TLR1	-0.778197	1.19586	-2.69326	0.0156685	0.309257	-3.06535
KIAA1688	0.488166	3.79704	2.69253	0.0156924	0.309416	-3.0667
RRAS	0.388208	2.83548	2.69018	0.0157687	0.310206	-3.07099
RPP38	-0.449415	2.5204	-2.68938	0.0157947	0.310206	-3.07245
LOC286016	-0.905056	3.47473	-2.68912	0.0158031	0.310206	-3.07292
YIPF5	0.387654	3.17318	2.68759	0.0158532	0.310206	-3.07572
SPG21	-0.442282	3.7684	-2.68638	0.0158931	0.310206	-3.07795
LOC439949	-0.540654	2.23074	-2.68582	0.0159115	0.310206	-3.07897
RAD1	-0.509863	2.93673	-2.6858	0.0159122	0.310206	-3.07901
FAM118A	0.567117	2.6481	2.68561	0.0159182	0.310206	-3.07934
FLJ41352	-0.648548	3.87453	-2.68531	0.0159283	0.310206	-3.07991
OR2L13	-0.615664	1.69467	-2.68528	0.015929	0.310206	-3.07995
MYO7A	0.430538	2.07889	2.68375	0.0159795	0.310206	-3.08275
C6orf166	-0.499998	3.75045	-2.68357	0.0159855	0.310206	-3.08308
ZMYM3	-0.355455	3.61865	-2.68316	0.0159991	0.310206	-3.08383
CRBN	-0.491149	3.57632	-2.6816	0.0160508	0.310206	-3.08669
LOC390595	0.284696	2.80859	2.68012	0.0160999	0.310206	-3.08939
FBXO9	-0.552743	3.59706	-2.68	0.0161039	0.310206	-3.08961
PRR19	-1.03864	2.43485	-2.67957	0.0161182	0.310206	-3.0904
SNX22	0.333854	5.64152	2.67889	0.0161408	0.310206	-3.09164
MIPOL1	0.399988	2.15949	2.67864	0.0161491	0.310206	-3.09209
DIP	0.325075	3.36944	2.67804	0.0161692	0.310206	-3.09319
HNRPCL1	-1.07471	1.74262	-2.678	0.0161706	0.310206	-3.09327
DHRS7	-0.298249	3.55791	-2.67717	0.0161984	0.310206	-3.09479
LOC100129111	0.770723	1.38551	2.6769	0.0162072	0.310206	-3.09527
LOC338328	0.57751	3.41842	2.67662	0.0162166	0.310206	-3.09579
LOC728055	0.564792	4.65257	2.67627	0.0162285	0.310206	-3.09643
BCHE	-0.426793	2.09999	-2.67617	0.0162316	0.310206	-3.0966
C7orf30	-0.436863	3.14876	-2.67577	0.0162453	0.310206	-3.09735
EIF3M	-0.418323	3.68347	-2.67567	0.0162485	0.310206	-3.09752
BCAT2	0.51453	2.94078	2.67561	0.0162504	0.310206	-3.09763
ATOH8	0.36552	2.52084	2.6748	0.0162778	0.310206	-3.09911
PNMAL1	-0.562866	4.72966	-2.67474	0.0162797	0.310206	-3.09922
LOC730107	-0.78204	3.06006	-2.67433	0.0162937	0.310206	-3.09998
LINGO2	-0.472473	2.1455	-2.67375	0.0163131	0.310206	-3.10104
PRPF19	-0.391958	4.53901	-2.67335	0.0163266	0.310206	-3.10177
PRDM16	0.374908	2.49471	2.67329	0.0163284	0.310206	-3.10186
MEA1	-0.322005	5.17222	-2.67273	0.0163473	0.310206	-3.10289
PPP2R5D	-0.322005	5.17222	-2.67273	0.0163473	0.310206	-3.10289
NOS3	0.433173	2.29241	2.67261	0.0163514	0.310206	-3.10311
YWHAG	-0.5543	7.03278	-2.67205	0.0163706	0.310206	-3.10415
PLCG1	0.395744	3.70285	2.67199	0.0163724	0.310206	-3.10424
COL6A1	0.488332	3.78105	2.67175	0.0163807	0.310206	-3.10469
ATOH7	-0.80412	1.44694	-2.67046	0.0164242	0.310482	-3.10704
POP4	-0.507546	3.05835	-2.67016	0.0164343	0.310482	-3.10758
TMEM182	-0.770485	1.37584	-2.66986	0.0164446	0.310482	-3.10813
EPHB4	0.345739	1.80012	2.66945	0.0164586	0.310482	-3.10889
ZNF25	-0.397974	3.27418	-2.66806	0.0165058	0.310576	-3.11142
C1orf151	-0.537967	5.94193	-2.66746	0.0165262	0.310576	-3.11252
STS	-0.411856	2.74313	-2.66741	0.0165281	0.310576	-3.11262
COMMD4	-0.54562	3.31255	-2.6674	0.0165284	0.310576	-3.11263
LOC100132140	0.465599	4.08045	2.66698	0.0165428	0.310576	-3.1134
PLEKHH3	0.350859	2.31543	2.66634	0.0165645	0.310686	-3.11456
C1orf198	0.363924	4.19469	2.66561	0.0165893	0.310855	-3.11589
LOC728787	-0.590953	3.1314	-2.66459	0.0166245	0.311217	-3.11776
LOC100127922	-1.23043	1.69142	-2.66313	0.0166744	0.31178	-3.12041
LOC100130884	0.432458	1.91477	2.66129	0.0167379	0.31178	-3.12377
PRKAB2	-0.353647	2.35815	-2.66125	0.0167394	0.31178	-3.12385
C15orf52	0.424101	2.73849	2.66123	0.0167399	0.31178	-3.12388
LHX6	-0.603015	2.52919	-2.66098	0.0167484	0.31178	-3.12433
LRRC27	-0.344965	2.7149	-2.66094	0.0167499	0.31178	-3.12441
PCF11	0.505981	3.32969	2.65965	0.0167947	0.312195	-3.12677
LOC644131	-0.666746	3.28633	-2.65891	0.0168202	0.312195	-3.12811
LOC730032	0.455635	2.68817	2.65886	0.016822	0.312195	-3.12821
TRIB1	-0.367897	2.65053	-2.658	0.0168517	0.312195	-3.12977
RDH12	-0.797898	1.22981	-2.6575	0.0168693	0.312195	-3.13069
LOC285412	-0.653104	2.34755	-2.65717	0.0168807	0.312195	-3.13128
SNORA28	0.918311	1.05352	2.65708	0.016884	0.312195	-3.13146
LOC728469	0.462978	2.44555	2.65652	0.0169033	0.312195	-3.13247
C10orf68	0.585743	2.62785	2.65579	0.0169287	0.312195	-3.1338
RASSF3	0.554286	2.33972	2.65572	0.0169313	0.312195	-3.13393
C20orf198	-0.508948	2.56806	-2.65268	0.0170377	0.313579	-3.13947
NDRG1	0.585063	5.8938	2.65266	0.0170383	0.313579	-3.1395
SNAP25	-0.857918	8.57349	-2.6522	0.0170546	0.313584	-3.14035
ACYP2	-0.407294	4.55658	-2.65038	0.0171185	0.314169	-3.14365
LOC100130653	0.678596	2.48268	2.65008	0.0171291	0.314169	-3.1442
OSBPL2	0.35267	3.67509	2.64993	0.0171345	0.314169	-3.14448
LOC284837	0.774885	1.37804	2.64917	0.0171614	0.314304	-3.14586
TMEM77	-0.439218	2.13128	-2.64876	0.0171757	0.314304	-3.1466
PCP4L1	-0.667088	3.29869	-2.64816	0.0171972	0.314304	-3.1477
CALM2	-0.765493	8.4287	-2.64783	0.0172088	0.314304	-3.1483
CCND2	0.387333	4.33633	2.64691	0.0172413	0.314304	-3.14997
YWHAZ	-0.502996	6.02158	-2.64633	0.017262	0.314304	-3.15103
KRTHB5	-0.890783	2.97353	-2.64613	0.017269	0.314304	-3.15139
TMEM60	-0.396209	2.19616	-2.64539	0.0172956	0.314304	-3.15274
LOC152217	-0.519762	3.64522	-2.64528	0.0172994	0.314304	-3.15294
RILPL1	0.493899	4.11821	2.64521	0.017302	0.314304	-3.15307
ANKDD1A	-0.482839	2.8055	-2.64286	0.0173856	0.31553	-3.15733
FLJ23356	0.441998	2.49311	2.64102	0.0174519	0.315934	-3.1607
TCEAL6	-0.502257	4.16296	-2.641	0.0174525	0.315934	-3.16073
SYT6	-0.390815	2.16225	-2.6409	0.0174562	0.315934	-3.16091
FAM153C	0.910245	1.58832	2.64041	0.0174736	0.315958	-3.16179
PCOLCE	0.558903	2.16603	2.63934	0.0175123	0.316367	-3.16375
ATG7	0.32571	3.65814	2.63886	0.0175296	0.316387	-3.16462
LOC643475	0.631061	1.78164	2.63804	0.0175591	0.316629	-3.16611
FGF14	0.60769	3.35105	2.63745	0.0175805	0.316676	-3.16718
C8orf68	0.910448	1.36972	2.63708	0.017594	0.316676	-3.16786
MGC70857	0.466756	3.80775	2.63656	0.0176128	0.316724	-3.1688
C17orf51	0.292768	3.81032	2.63494	0.0176714	0.317487	-3.17174
PDE6B	0.377824	3.08084	2.6342	0.0176982	0.317678	-3.17308
OCEL1	-0.567403	2.38209	-2.63267	0.0177543	0.318394	-3.17587
SOX9	0.665019	4.23714	2.63171	0.0177892	0.318459	-3.17761
PEBP1	-0.508665	7.80515	-2.63168	0.0177904	0.318459	-3.17767
LOC100131657	0.852057	1.465	2.63054	0.017832	0.318912	-3.17973
LOC646576	0.501398	2.9334	2.62965	0.0178647	0.319205	-3.18134
FAT3	0.296864	3.03554	2.62876	0.0178977	0.319504	-3.18297
PRDM11	-0.348132	1.79741	-2.62828	0.0179153	0.319504	-3.18384
BIRC4	0.383752	3.47237	2.62746	0.0179455	0.319504	-3.18533
CGGBP1	-0.334077	3.35634	-2.62743	0.0179466	0.319504	-3.18538
KIF13A	0.396905	3.2812	2.62609	0.0179959	0.319571	-3.18781
PARP2	-0.555375	2.92554	-2.62604	0.0179979	0.319571	-3.1879
HIC1	0.484719	2.03105	2.62601	0.0179992	0.319571	-3.18797
HADHA	0.481986	5.03737	2.62516	0.0180304	0.319668	-3.18949
SLC25A4	-0.501042	4.75542	-2.62498	0.0180372	0.319668	-3.18983
EIF2C2	0.377648	2.65334	2.62323	0.0181023	0.320478	-3.19301
SCRN3	-0.395082	2.99019	-2.62287	0.0181156	0.320478	-3.19366
PGLYRP1	0.389885	1.8881	2.6221	0.0181442	0.320507	-3.19505
TTR	2.95193	7.45026	2.62195	0.0181499	0.320507	-3.19533
AGPAT6	0.460045	3.73921	2.6199	0.0182266	0.321068	-3.19905
HAS1	-0.626883	1.70028	-2.61946	0.018243	0.321068	-3.19984
LOC100128156	0.497382	3.39723	2.61922	0.0182518	0.321068	-3.20027
NID1	0.426391	2.07314	2.61894	0.0182623	0.321068	-3.20077
C17orf60	-0.790726	1.38596	-2.61859	0.0182756	0.321068	-3.20142
RGMB	-0.389037	3.08957	-2.61848	0.0182799	0.321068	-3.20163
IGLV1-51	-0.9139	0.929892	-2.61764	0.0183114	0.321333	-3.20314
LMNB2	0.324667	3.27821	2.61672	0.0183459	0.321652	-3.20481
ZNF121	0.575954	2.0345	2.61562	0.0183876	0.321709	-3.20681
LOC100133143	-0.727623	2.92074	-2.61524	0.0184016	0.321709	-3.20748
LOC100130560	0.795994	1.39375	2.61502	0.01841	0.321709	-3.20788
SNRPE	-0.618005	2.39706	-2.6149	0.0184147	0.321709	-3.20811
BECN1	-0.368573	3.73578	-2.61439	0.0184339	0.321717	-3.20903
LOC100128811	0.553456	2.25105	2.6134	0.0184714	0.321717	-3.21082
R3HDM2	0.276478	4.06693	2.61318	0.01848	0.321717	-3.21123
TOB2	0.524215	3.99268	2.61315	0.0184808	0.321717	-3.21127
JTV1	-0.312517	4.10349	-2.61269	0.0184984	0.321738	-3.21211
KLHL13	-0.399739	2.03194	-2.61103	0.0185616	0.32201	-3.21512
C19orf43	0.271436	5.45551	2.61098	0.0185633	0.32201	-3.2152
LOC100131706	0.271436	5.45551	2.61098	0.0185633	0.32201	-3.2152
PCID2	-0.473977	2.63741	-2.61014	0.0185954	0.322283	-3.21673
PDIA4	0.552584	3.52263	2.606	0.018754	0.324744	-3.22422
SLC10A1	0.951272	1.75249	2.60514	0.0187874	0.3249	-3.22579
VCPIP1	0.42872	2.79736	2.60491	0.0187961	0.3249	-3.22619
CLMN	0.362233	3.1199	2.60413	0.0188262	0.325013	-3.22761
C3orf14	-0.674939	3.07544	-2.60377	0.0188402	0.325013	-3.22826
ATP8B2	0.343047	3.10805	2.60325	0.0188603	0.325013	-3.2292
HOM-TES-103	-0.331334	3.38189	-2.60239	0.0188934	0.325013	-3.23075
EBAG9	-0.427303	3.39783	-2.6022	0.0189009	0.325013	-3.23109
MUM1	0.490283	4.42158	2.60217	0.0189021	0.325013	-3.23115
FLJ46906	-0.469834	2.48489	-2.60167	0.0189215	0.325062	-3.23206
NGRN	-0.346182	5.79682	-2.59887	0.0190306	0.325856	-3.23713
DNAJC6	-0.591333	5.63766	-2.59867	0.0190384	0.325856	-3.23749
RAPH1	0.381858	2.88936	2.59763	0.0190789	0.325856	-3.23936
GPX3	1.19761	4.2034	2.59735	0.0190897	0.325856	-3.23986
AP3S1	-0.494446	4.16422	-2.59692	0.0191067	0.325856	-3.24064
C21orf67	-0.420677	2.032	-2.59643	0.0191261	0.325856	-3.24154
GATM	-0.38423	4.32074	-2.59576	0.0191523	0.325856	-3.24275
LOC100128225	0.551265	5.99783	2.59572	0.0191539	0.325856	-3.24282
ARID2	0.353959	2.57664	2.59565	0.0191564	0.325856	-3.24293
DMWD	0.344045	4.53514	2.59558	0.0191594	0.325856	-3.24307
PLD4	-0.866806	2.18667	-2.59554	0.0191609	0.325856	-3.24314
C20orf72	-0.39486	2.0329	-2.59538	0.0191671	0.325856	-3.24342
PRDX3	-0.554128	3.84316	-2.59492	0.0191853	0.325884	-3.24426
KIAA1632	0.354345	2.64871	2.59418	0.0192143	0.325928	-3.2456
AKAP8	0.361215	2.89644	2.59358	0.0192382	0.325928	-3.24669
KIAA0892	0.332486	3.4221	2.59265	0.0192748	0.325928	-3.24837
SNORD116-16	0.539784	2.64003	2.5924	0.0192845	0.325928	-3.24881
ZIC1	0.544023	2.84477	2.59186	0.0193058	0.325928	-3.24978
HTR3A	-0.758853	1.37003	-2.59148	0.0193208	0.325928	-3.25047
USP37	0.345926	2.38716	2.59108	0.0193367	0.325928	-3.25119
KLHDC3	-0.385344	5.70142	-2.59107	0.0193373	0.325928	-3.25122
IMPA2	-0.418928	1.94693	-2.59107	0.0193374	0.325928	-3.25122
ERMAP	-0.437148	2.3805	-2.59025	0.0193699	0.326195	-3.2527
FBXO28	-0.319126	2.45073	-2.58903	0.0194182	0.326728	-3.2549
COL28A1	-0.683721	1.53058	-2.58803	0.0194578	0.326983	-3.2567
LHX4	0.4317	1.8786	2.58781	0.0194666	0.326983	-3.25709
FOXK2	0.295467	3.31401	2.58722	0.0194902	0.327099	-3.25816
SNX25	-0.415064	2.79804	-2.58336	0.019645	0.329187	-3.26513
BEX2	-0.632129	5.8241	-2.58328	0.0196482	0.329187	-3.26527
CHMP2A	-0.348956	4.87381	-2.58267	0.0196728	0.329318	-3.26637
LOC644196	-0.731913	1.35656	-2.58148	0.0197206	0.329411	-3.26851
PTPRR	-0.534881	2.51104	-2.58127	0.0197291	0.329411	-3.26889
DCK	-0.786288	2.33057	-2.5811	0.0197363	0.329411	-3.26921
TMEM70	-0.693251	3.32143	-2.58087	0.0197455	0.329411	-3.26963
SLC25A38	-0.431557	2.699	-2.58021	0.0197722	0.329414	-3.27081
TRIM16L	-0.391141	1.93031	-2.58003	0.0197793	0.329414	-3.27113
KIAA1524	-0.439336	1.81891	-2.57886	0.0198267	0.329924	-3.27324
LOC728264	0.374224	1.87766	2.57803	0.0198604	0.33004	-3.27473
THBS1	0.661277	2.104	2.57786	0.0198673	0.33004	-3.27504
FAM35A	-0.327046	1.81174	-2.5764	0.0199268	0.330748	-3.27767
SVIL	0.471546	2.24762	2.5759	0.0199471	0.330792	-3.27857
BRD4	0.616556	4.58224	2.57503	0.0199828	0.330792	-3.28015
STX8	-0.513187	3.71674	-2.57493	0.019987	0.330792	-3.28033
NEK2	-0.878998	1.03386	-2.57469	0.0199969	0.330792	-3.28077
C10orf110	-0.565026	2.85465	-2.57394	0.0200273	0.331016	-3.28211
POMP	-0.402905	4.45984	-2.57242	0.0200896	0.331766	-3.28484
NDUFA12L	-0.52688	3.28006	-2.57084	0.0201549	0.332008	-3.28769
NFKBIZ	-0.564495	2.83007	-2.57076	0.020158	0.332008	-3.28783
PCDH15	0.439694	2.10853	2.57032	0.0201763	0.332008	-3.28863
PLA1A	0.864983	1.69155	2.56994	0.0201919	0.332008	-3.28931
PIAS2	0.360663	2.92258	2.56953	0.0202088	0.332008	-3.29005
LSM6	-0.516964	2.48469	-2.56906	0.0202281	0.332008	-3.29089
LOC727842	-0.853816	1.82301	-2.56878	0.02024	0.332008	-3.29141
NPY2R	-0.704893	1.56527	-2.56751	0.0202925	0.332008	-3.29369
SRFBP1	0.503891	2.22849	2.56725	0.0203031	0.332008	-3.29415
NIN	0.467874	3.47204	2.56699	0.0203141	0.332008	-3.29462
MXI1	0.29178	4.2039	2.56619	0.0203475	0.332008	-3.29607
FBLN1	1.0629	3.81083	2.5661	0.0203509	0.332008	-3.29622
LOC100129203	0.500036	2.66197	2.56592	0.0203587	0.332008	-3.29655
CASD1	-0.502138	3.35238	-2.56519	0.0203889	0.332008	-3.29786
C21orf66	0.346828	2.90099	2.56452	0.0204168	0.332008	-3.29906
CDC42EP5	0.826962	1.6884	2.56413	0.0204331	0.332008	-3.29976
SNORA29	-1.05938	2.13888	-2.56369	0.0204515	0.332008	-3.30055
LOC138864	-0.944252	2.64426	-2.56342	0.0204628	0.332008	-3.30104
ELFN2	0.621231	4.68965	2.56328	0.0204688	0.332008	-3.3013
SNORA2A	-1.03833	1.21342	-2.56321	0.0204716	0.332008	-3.30142
PNMA3	-0.381246	3.7373	-2.5631	0.0204762	0.332008	-3.30162
MARK2	0.414058	4.06758	2.56299	0.0204809	0.332008	-3.30182
SF3A1	-0.26492	3.73251	-2.56269	0.0204935	0.332008	-3.30236
C13orf1	-0.432815	3.60523	-2.56114	0.0205586	0.332788	-3.30515
PLEKHH2	0.399904	2.05278	2.56009	0.0206025	0.332959	-3.30703
KIAA0423	0.362907	2.93554	2.56008	0.0206031	0.332959	-3.30705
LDHAL3	-1.03678	1.95803	-2.5596	0.0206232	0.333009	-3.30791
ANAPC10	-0.818195	1.71041	-2.55903	0.0206471	0.333121	-3.30893
IDS	-0.514122	7.39602	-2.55826	0.0206799	0.333376	-3.31033
MIB1	0.572534	3.42301	2.55745	0.0207141	0.333654	-3.31178
LOC728975	-0.522995	2.2697	-2.55603	0.0207742	0.334348	-3.31433
WRB	-0.412331	4.32395	-2.55517	0.0208107	0.334584	-3.31588
BBC3	-0.442192	2.35132	-2.55485	0.0208241	0.334584	-3.31644
TBC1D10C	0.315253	1.78811	2.55441	0.0208431	0.334584	-3.31724
INSR	0.394474	3.1382	2.55408	0.0208571	0.334584	-3.31784
CRH	-0.94924	1.9888	-2.55258	0.0209211	0.334921	-3.32053
RPS6KC1	-0.312988	2.95385	-2.55242	0.0209276	0.334921	-3.3208
CDYL2	0.346499	2.62838	2.55184	0.0209528	0.334921	-3.32186
GPR137C	-0.493395	2.12032	-2.55164	0.0209612	0.334921	-3.32221
MRPS33	-0.491252	3.40846	-2.55159	0.0209635	0.334921	-3.32231
LOC100132219	0.450928	2.16602	2.55047	0.0210115	0.335414	-3.32432
CDC123	-0.475919	3.74535	-2.54889	0.0210792	0.336222	-3.32715
2014-03-10	0.771108	1.39888	2.54822	0.0211078	0.336405	-3.32834
SDHB	-0.415025	3.99631	-2.54777	0.0211274	0.336444	-3.32916
LOC100129244	0.363504	2.0523	2.54711	0.021156	0.336545	-3.33035
DSCAML1	0.319791	2.99916	2.54641	0.0211862	0.336545	-3.3316
PKP4	0.443059	6.04216	2.54566	0.0212186	0.336545	-3.33294
C6orf185	-0.883024	1.03587	-2.54507	0.021244	0.336545	-3.334
SATB2	0.591516	2.66498	2.545	0.0212469	0.336545	-3.33412
PLA2G4B	0.358751	3.26734	2.54487	0.0212529	0.336545	-3.33437
ACSL4	-0.445792	3.69879	-2.54417	0.0212829	0.336545	-3.33561
GLT1D1	-0.522356	3.22228	-2.54319	0.0213257	0.336545	-3.33737
RNF113A	-0.47073	5.79837	-2.54289	0.0213386	0.336545	-3.3379
GPRASP2	-0.592182	3.70615	-2.54263	0.02135	0.336545	-3.33837
MDP-1	-0.539679	3.24291	-2.54257	0.0213526	0.336545	-3.33848
IL12A	-1.0049	0.898692	-2.54202	0.0213767	0.336545	-3.33947
ZDHHC13	-0.386653	2.10189	-2.54197	0.0213789	0.336545	-3.33956
MUTYH	0.483784	2.48053	2.54187	0.0213832	0.336545	-3.33974
ARID5A	0.499365	2.85291	2.54157	0.0213963	0.336545	-3.34028
RNF5P1	-0.604595	2.64066	-2.54104	0.0214194	0.336545	-3.34123
LOC646483	-0.453666	4.64827	-2.54089	0.0214259	0.336545	-3.34149
SNHG6	-0.576201	5.21574	-2.53986	0.0214708	0.336545	-3.34333
LOC100128372	0.876201	1.03246	2.53953	0.0214856	0.336545	-3.34394
LOC100132892	0.876201	1.03246	2.53953	0.0214856	0.336545	-3.34394
LOC100131515	0.755227	1.39678	2.53834	0.0215378	0.336545	-3.34607
TMEM65	-0.310486	2.56047	-2.53828	0.0215401	0.336545	-3.34617
DDR2	0.448198	2.2916	2.53819	0.0215443	0.336545	-3.34634
LIN54	-0.404232	2.26349	-2.53809	0.0215486	0.336545	-3.34651
LOC439950	0.712919	1.34706	2.53758	0.021571	0.336545	-3.34742
COL27A1	0.497061	2.169	2.53738	0.0215798	0.336545	-3.34778
WDR40C	-0.853029	1.32805	-2.53572	0.0216528	0.337277	-3.35075
RNU86	-0.421624	7.18097	-2.53506	0.0216822	0.337277	-3.35194
C4orf14	-0.440124	2.60549	-2.5349	0.0216891	0.337277	-3.35222
LOC646201	-0.955961	0.676101	-2.53393	0.0217319	0.337277	-3.35396
ZNF277	-0.351657	2.23878	-2.53339	0.021756	0.337277	-3.35493
LOC100133303	0.336859	2.55048	2.53255	0.0217932	0.337277	-3.35643
SNORA23	0.967557	0.880019	2.53237	0.0218013	0.337277	-3.35676
UQCRQ	-0.526952	5.78747	-2.53182	0.0218255	0.337277	-3.35773
TIMM8B	-0.441925	4.34238	-2.53157	0.021837	0.337277	-3.35819
HTR1D	-0.86762	1.02817	-2.53137	0.0218457	0.337277	-3.35854
RABIF	-0.419828	2.56358	-2.53128	0.0218499	0.337277	-3.35871
TAF1B	-0.378693	1.9163	-2.53102	0.0218613	0.337277	-3.35917
C1orf59	-0.75737	2.23856	-2.531	0.0218624	0.337277	-3.35921
PSMD7	-0.556993	4.48996	-2.53086	0.0218684	0.337277	-3.35945
MXRA8	0.50328	3.46807	2.52955	0.021927	0.337277	-3.3618
GPX2	0.730496	1.36594	2.5295	0.0219289	0.337277	-3.36188
SLC13A4	2.13315	3.82038	2.52942	0.0219325	0.337277	-3.36203
LOC100129395	0.352559	4.21452	2.52922	0.0219417	0.337277	-3.3624
SNORA26	0.980147	1.14474	2.52896	0.0219534	0.337277	-3.36286
ZNF692	0.600056	3.4901	2.52788	0.0220015	0.337752	-3.36479
LOC100128370	0.325561	2.43811	2.52691	0.0220451	0.338157	-3.36652
XKR6	0.491064	2.24973	2.52606	0.022083	0.338265	-3.36803
CDK5R1	-0.510935	4.58908	-2.52598	0.0220866	0.338265	-3.36818
C6orf115	-0.704206	2.80222	-2.52529	0.0221177	0.338476	-3.36941
UGCGL1	0.309048	3.01106	2.52474	0.0221425	0.338592	-3.3704
RPL3	-0.413895	7.18484	-2.5241	0.0221715	0.338668	-3.37155
MIDN	0.586674	3.84753	2.52367	0.0221908	0.338668	-3.37231
EXOC6	-0.408523	2.88296	-2.52349	0.0221993	0.338668	-3.37265
METRNL	0.380175	3.01276	2.52275	0.0222324	0.33891	-3.37396
SRXN1	-0.402714	3.18357	-2.52179	0.0222758	0.339052	-3.37567
SOBP	-0.396425	4.3262	-2.52178	0.0222763	0.339052	-3.37569
LOC653375	-1.01394	0.903211	-2.52132	0.0222973	0.33911	-3.37652
ATP6AP2	-0.538848	4.76594	-2.52067	0.0223268	0.339294	-3.37767
HSPBP1	-0.323096	4.83567	-2.51894	0.0224056	0.340228	-3.38077
SMTN	0.285378	5.35913	2.51812	0.0224432	0.340272	-3.38224
SELM	0.285378	5.35913	2.51812	0.0224432	0.340272	-3.38224
FOLR1	1.78229	2.33414	2.51694	0.022497	0.340825	-3.38434
HSD17B4	-0.439151	3.87901	-2.51618	0.0225315	0.340943	-3.38569
LOC728187	0.810164	1.27019	2.51592	0.0225438	0.340943	-3.38617
C3orf21	-0.378098	2.29569	-2.51563	0.0225569	0.340943	-3.38668
FAP	-0.912364	0.654302	-2.51417	0.0226241	0.341695	-3.38929
GFM2	-0.454681	2.99714	-2.51229	0.0227104	0.342735	-3.39263
MGC57359	-0.484344	2.06657	-2.5116	0.0227425	0.342956	-3.39387
PNPLA8	-0.269801	3.37473	-2.51108	0.0227667	0.343057	-3.3948
C8orf79	0.539914	2.61918	2.51039	0.0227986	0.343273	-3.39603
RNF141	-0.394171	3.71992	-2.50769	0.0229241	0.344089	-3.40085
GNA15	-0.610328	1.78798	-2.5073	0.0229423	0.344089	-3.40154
ZNF543	0.285379	1.82451	2.50715	0.0229492	0.344089	-3.40181
PA2G4	0.296814	4.09864	2.50702	0.0229553	0.344089	-3.40204
UNC5B	0.292686	3.32697	2.50701	0.0229556	0.344089	-3.40205
LOC442175	-1.17124	1.22049	-2.50696	0.022958	0.344089	-3.40214
WDR5B	-0.495764	2.92185	-2.5063	0.022989	0.34429	-3.40333
FAM76A	0.388986	2.33003	2.50475	0.0230615	0.344771	-3.40609
PARG	-0.946943	1.63973	-2.50428	0.0230835	0.344771	-3.40693
HLA-DQA2	-0.89791	0.647075	-2.50404	0.0230947	0.344771	-3.40735
SST	-1.14446	5.07725	-2.5034	0.0231244	0.344771	-3.40848
RWDD1	-0.458921	3.81388	-2.50285	0.0231505	0.344771	-3.40947
LOC646709	-0.844545	1.01663	-2.50263	0.0231607	0.344771	-3.40985
SLC35F4	-0.935732	0.864106	-2.50253	0.0231653	0.344771	-3.41003
KLHL6	-0.844252	1.01649	-2.5022	0.023181	0.344771	-3.41062
CD82	0.440734	3.59694	2.50212	0.0231848	0.344771	-3.41077
PGAM1	-0.916101	3.57845	-2.50174	0.0232027	0.344771	-3.41144
NECAP1	-0.797061	3.95339	-2.50149	0.0232144	0.344771	-3.41188
MID1IP1	0.439247	5.23943	2.50072	0.0232506	0.345049	-3.41325
STAB1	0.469572	3.60899	2.49996	0.0232865	0.345059	-3.41461
NT5DC2	0.469572	3.60899	2.49996	0.0232865	0.345059	-3.41461
FASTKD2	-0.426782	2.34173	-2.49899	0.0233325	0.345479	-3.41634
NPAT	0.331963	2.39693	2.49839	0.0233611	0.345643	-3.41741
LOC283922	-0.550467	4.4867	-2.49786	0.0233863	0.345646	-3.41836
GABRA3	-0.651305	3.69441	-2.4974	0.0234082	0.345646	-3.41918
USP40	0.317254	2.93425	2.49727	0.0234142	0.345646	-3.4194
TRPS1	0.491776	2.86773	2.49645	0.0234534	0.345786	-3.42087
PARN	-0.529681	3.47556	-2.49611	0.0234692	0.345786	-3.42146
ETV6	0.26366	2.25188	2.49533	0.0235067	0.345786	-3.42286
NOLA2	-0.367083	4.41855	-2.49509	0.0235179	0.345786	-3.42328
LOC100128405	0.46509	5.21934	2.49473	0.0235355	0.345786	-3.42393
PUF60	-0.273341	5.11698	-2.4945	0.0235464	0.345786	-3.42434
LST1	-0.641177	2.50362	-2.49448	0.023547	0.345786	-3.42436
PSMG2	-0.449234	2.86514	-2.49339	0.0235994	0.346011	-3.42631
LOC100128146	0.833344	1.01103	2.49314	0.0236113	0.346011	-3.42675
FOSL2	0.517637	3.79817	2.49244	0.0236446	0.346011	-3.42799
ACYP1	-0.578012	3.46847	-2.49193	0.0236693	0.346011	-3.4289
HCFC1	0.321341	3.74949	2.49185	0.023673	0.346011	-3.42904
CPAMD8	0.406137	2.09387	2.49179	0.0236762	0.346011	-3.42916
PPP1CC	0.510549	4.79908	2.49159	0.0236858	0.346011	-3.42951
TFCP2L1	0.715558	1.35097	2.49063	0.0237318	0.346142	-3.43121
CBX6	0.459924	6.04222	2.49017	0.0237538	0.346142	-3.43202
FIS1	-0.318007	5.53625	-2.48985	0.0237692	0.346142	-3.43259
SUCLA2	-0.531846	3.41912	-2.48962	0.0237804	0.346142	-3.43301
SLC35A2	-0.302729	4.18851	-2.48929	0.0237962	0.346142	-3.43359
ACTR10	-0.526674	3.42806	-2.4892	0.0238007	0.346142	-3.43375
GHITM	-0.475076	4.73786	-2.48857	0.023831	0.346326	-3.43487
CXorf26	-0.539669	2.67301	-2.48757	0.0238795	0.346774	-3.43665
KLHDC2	-0.459618	3.20228	-2.4867	0.0239218	0.347119	-3.4382
LOC100132916	-0.490198	2.18083	-2.48635	0.0239386	0.347119	-3.43882
COMMD8	-0.409973	2.0455	-2.48507	0.0240007	0.347711	-3.44109
SR140	-0.502767	4.26999	-2.4846	0.0240239	0.347711	-3.44193
LOC728809	0.512734	1.84133	2.48387	0.0240593	0.347711	-3.44322
EP400	0.391001	3.36614	2.48344	0.0240803	0.347711	-3.44399
ZSWIM1	-0.348615	2.2517	-2.48297	0.0241031	0.347711	-3.44482
LOC100129447	0.916978	0.85473	2.48244	0.0241292	0.347711	-3.44577
TLR5	-0.858529	1.03791	-2.48179	0.024161	0.347711	-3.44692
C14orf2	-0.569568	5.9252	-2.48156	0.0241721	0.347711	-3.44732
ZNF318	0.496357	3.00808	2.48146	0.024177	0.347711	-3.4475
SCFD1	-0.430828	2.93089	-2.48059	0.0242196	0.347711	-3.44904
RPS15	0.379448	6.26926	2.48038	0.0242302	0.347711	-3.44943
CD300A	-0.686679	1.54635	-2.48034	0.0242322	0.347711	-3.4495
LOC440359	0.878122	1.7737	2.48002	0.0242478	0.347711	-3.45006
EXOC1	-0.4138	3.23843	-2.47941	0.0242776	0.347711	-3.45114
PAQR3	-0.431895	2.53974	-2.47917	0.0242896	0.347711	-3.45157
SNORA80	0.93723	1.2611	2.47917	0.0242897	0.347711	-3.45157
TBX15	0.902826	0.649533	2.47906	0.0242949	0.347711	-3.45176
NBEAL2	0.367288	2.29341	2.47899	0.0242985	0.347711	-3.45189
LOC100129064	0.909398	0.652819	2.47822	0.0243365	0.347748	-3.45326
VAMP2	-0.398047	7.26198	-2.47822	0.0243365	0.347748	-3.45326
POLK	0.480886	2.92518	2.47733	0.0243803	0.348016	-3.45483
FASTKD3	-0.571499	1.79635	-2.47707	0.024393	0.348016	-3.45529
SCT	0.754995	1.22175	2.47636	0.0244281	0.348016	-3.45655
EIF3B	0.342626	4.38719	2.47608	0.024442	0.348016	-3.45705
LOC645676	0.538272	2.52519	2.47547	0.0244722	0.348016	-3.45813
C4orf27	-0.524965	2.82799	-2.47515	0.024488	0.348016	-3.45869
DGKI	0.419911	2.33936	2.475	0.0244955	0.348016	-3.45896
ZC3HAV1L	0.737753	1.64804	2.47478	0.0245065	0.348016	-3.45935
C22orf9	0.372308	5.46227	2.47429	0.024531	0.348016	-3.46023
PEX5L	0.375653	3.62509	2.47339	0.0245758	0.348016	-3.46183
SERP2	-0.464665	3.92057	-2.47198	0.0246457	0.348016	-3.46431
UBL7	-0.612501	4.21869	-2.47164	0.0246625	0.348016	-3.46491
ORC3L	-0.555893	2.8561	-2.4714	0.0246745	0.348016	-3.46534
ZNF343	0.337883	2.42228	2.4711	0.02469	0.348016	-3.46589
ADCY1	-0.434384	4.40197	-2.47101	0.0246942	0.348016	-3.46604
LOC100131186	0.461485	1.92035	2.47096	0.0246969	0.348016	-3.46613
KLF9	0.43096	3.71081	2.46859	0.0248155	0.348016	-3.47032
BTRC	-0.304899	3.78292	-2.46839	0.0248257	0.348016	-3.47069
GDA	-0.610714	4.14794	-2.46786	0.0248521	0.348016	-3.47161
CSNK1G2	0.340791	4.18103	2.46775	0.0248576	0.348016	-3.47181
SH3TC2	0.448342	2.80726	2.4677	0.02486	0.348016	-3.47189
BBS12	-0.314688	1.93056	-2.46757	0.0248665	0.348016	-3.47212
THNSL1	-0.416948	2.0904	-2.46715	0.0248877	0.348016	-3.47287
EFHA2	-0.441229	3.06776	-2.46677	0.0249069	0.348016	-3.47354
LOC728622	-0.68425	4.17177	-2.46676	0.0249076	0.348016	-3.47357
PEX1	-0.416112	2.689	-2.46657	0.0249173	0.348016	-3.47391
POP1	0.375548	2.01747	2.46647	0.024922	0.348016	-3.47407
TNFRSF12A	0.865433	1.42332	2.46593	0.0249495	0.348016	-3.47504
AKR1B1	-0.413597	3.58344	-2.46573	0.0249597	0.348016	-3.4754
KPNB1	0.479684	4.79793	2.46546	0.0249729	0.348016	-3.47586
DPM1	-0.383696	3.0654	-2.46534	0.0249793	0.348016	-3.47609
LOC100132738	0.716618	1.58949	2.46492	0.0250006	0.348016	-3.47683
C1orf19	-0.413623	2.80611	-2.46454	0.0250194	0.348016	-3.47749
TRIP11	0.484755	3.09127	2.46405	0.0250443	0.348016	-3.47836
TAGLN2	0.590454	3.75575	2.46376	0.0250591	0.348016	-3.47888
DAZAP2	-0.425203	4.75186	-2.46271	0.0251126	0.348016	-3.48074
HCN2	-0.304891	5.25225	-2.46264	0.0251158	0.348016	-3.48085
NRL	-0.655325	1.53067	-2.46233	0.0251316	0.348016	-3.4814
LOC151579	-0.724948	2.00484	-2.46223	0.0251368	0.348016	-3.48159
NFATC2	0.326229	1.79054	2.46107	0.025196	0.348016	-3.48364
PCOLCE2	-0.759749	1.42134	-2.46103	0.025198	0.348016	-3.48371
LOC729751	0.405686	2.35469	2.46054	0.025223	0.348016	-3.48458
PVRIG	0.491835	4.01726	2.46021	0.0252397	0.348016	-3.48516
PYCR2	-0.346946	4.24571	-2.4589	0.0253066	0.348016	-3.48747
LOC646801	-0.880878	0.638559	-2.458	0.0253525	0.348016	-3.48906
LOC387841	-0.880878	0.638559	-2.458	0.0253525	0.348016	-3.48906
LOC653155	-0.876201	0.636221	-2.45796	0.0253549	0.348016	-3.48914
SPEF1	-0.463359	3.97123	-2.45777	0.0253642	0.348016	-3.48947
CENPC1	0.494012	2.53695	2.45734	0.0253863	0.348016	-3.49023
BRP44	-0.43941	4.55716	-2.45695	0.0254066	0.348016	-3.49093
RHOF	0.4072	2.99618	2.45679	0.0254146	0.348016	-3.4912
DKFZp779O175	0.839938	0.618089	2.45656	0.0254265	0.348016	-3.49161
SYT16	0.495377	2.54629	2.45633	0.0254382	0.348016	-3.49201
LOC399942	-1.00743	3.7629	-2.45559	0.0254765	0.348016	-3.49333
LPP	0.617994	2.38726	2.45542	0.0254851	0.348016	-3.49362
SCFD2	-0.322807	2.57625	-2.4549	0.0255122	0.348016	-3.49455
UTP14C	0.378347	3.25158	2.45445	0.025535	0.348016	-3.49534
ALG11	0.378347	3.25158	2.45445	0.025535	0.348016	-3.49534
LOC727973	0.837326	0.616783	2.45426	0.025545	0.348016	-3.49568
LHFP	0.502747	3.99757	2.45387	0.025565	0.348016	-3.49636
LOC729608	0.399416	4.14173	2.45373	0.0255723	0.348016	-3.49661
LOC401074	-0.853322	0.624781	-2.45334	0.0255925	0.348016	-3.4973
DMPK	0.294753	4.46235	2.45311	0.0256043	0.348016	-3.49771
HCRP1	-0.851795	0.624018	-2.45276	0.0256227	0.348016	-3.49833
AMIGO3	0.383324	2.3418	2.45274	0.0256237	0.348016	-3.49837
ZNF706	-0.402989	3.9415	-2.45254	0.0256336	0.348016	-3.49871
LOC440356	-0.902816	0.847648	-2.45251	0.0256355	0.348016	-3.49877
CUL2	-0.336006	2.96127	-2.45176	0.0256742	0.348016	-3.50009
ATXN1	0.382608	3.84025	2.45176	0.0256744	0.348016	-3.50009
GHSR	-0.662613	1.53431	-2.45175	0.0256747	0.348016	-3.50011
MBD6	-0.371563	4.67195	-2.4516	0.0256827	0.348016	-3.50038
SFT2D1	-0.688571	3.29333	-2.451	0.0257137	0.348016	-3.50143
ATP2A3	0.387729	1.93237	2.45073	0.0257275	0.348016	-3.5019
ACOT1	-0.950363	1.46578	-2.45044	0.025743	0.348016	-3.50243
ZNF609	0.446071	4.17227	2.45043	0.0257431	0.348016	-3.50243
NDUFS4	-0.527826	3.86094	-2.45035	0.0257476	0.348016	-3.50259
BRI3P1	-0.915118	0.655679	-2.4503	0.0257501	0.348016	-3.50267
TSNAX	-0.380108	3.21516	-2.45029	0.0257505	0.348016	-3.50268
DKFZP434B0335	0.344484	3.28651	2.4499	0.0257707	0.348016	-3.50337
LOC727789	-0.784182	2.10475	-2.44942	0.0257961	0.348016	-3.50423
FOXC2	-0.844252	0.620246	-2.44934	0.0258001	0.348016	-3.50437
HNRNPL	0.426063	5.10222	2.44852	0.0258426	0.348016	-3.50581
YWHAQ	-0.524662	5.55594	-2.4477	0.0258855	0.348016	-3.50726
MARS2	-0.332001	1.86913	-2.44721	0.0259111	0.348016	-3.50812
ARL8B	-0.607328	4.6328	-2.4472	0.0259118	0.348016	-3.50815
FAM110B	-0.31984	3.03958	-2.44702	0.0259209	0.348016	-3.50845
DECR2	-0.47596	2.7428	-2.44675	0.0259351	0.348016	-3.50893
ZNF85	-0.740871	1.21453	-2.44655	0.0259459	0.348016	-3.50929
CHST7	-0.510858	2.23164	-2.44622	0.0259629	0.348016	-3.50987
PPAN	0.354382	3.30377	2.44613	0.0259678	0.348016	-3.51003
RAB7L1	-0.330485	2.62687	-2.4461	0.0259695	0.348016	-3.51009
CCR10	0.405616	1.98787	2.44565	0.0259931	0.348094	-3.51088
TMEM68	-0.469466	2.18966	-2.44508	0.0260231	0.348258	-3.51189
SLC22A18	-0.733844	1.67553	-2.44467	0.0260443	0.348305	-3.5126
IER3IP1	-0.425112	2.63965	-2.44383	0.0260885	0.348658	-3.51408
LRPPRC	-0.332776	3.58691	-2.44315	0.0261246	0.348691	-3.51529
LOC100130182	0.372672	1.92646	2.44311	0.0261265	0.348691	-3.51536
VAPA	-0.361557	4.53174	-2.4426	0.0261532	0.348754	-3.51625
KITLG	-0.408059	2.09802	-2.44223	0.0261727	0.348754	-3.5169
KCNJ2	0.468756	2.22377	2.44078	0.0262498	0.348754	-3.51947
TUBA1B	-0.51039	7.48151	-2.44066	0.0262558	0.348754	-3.51967
C9orf156	-0.383859	2.07754	-2.4406	0.0262593	0.348754	-3.51979
MAP1D	-0.30708	1.89085	-2.44032	0.026274	0.348754	-3.52028
LOC100129522	0.590859	2.96937	2.43995	0.0262934	0.348754	-3.52092
AKTIP	-0.455279	3.73818	-2.43982	0.0263007	0.348754	-3.52116
RNF150	0.566699	3.11454	2.4393	0.0263279	0.348754	-3.52207
SLITRK2	0.384825	3.30968	2.4393	0.0263279	0.348754	-3.52207
PSMC5	-0.330523	5.19839	-2.43912	0.0263377	0.348754	-3.52239
SNORD116-7	0.704705	1.34295	2.43899	0.0263445	0.348754	-3.52262
TXNDC12	-0.426792	3.26676	-2.43862	0.026364	0.348777	-3.52327
LOC134505	-0.742648	2.84692	-2.43826	0.0263835	0.348799	-3.52391
PGM5P2	-0.939334	0.667787	-2.43759	0.0264188	0.349031	-3.52508
LOC100132585	-1.00586	1.35684	-2.43696	0.0264528	0.349244	-3.5262
DCTN2	-0.347477	4.70692	-2.43622	0.0264919	0.349381	-3.52749
LOC729915	0.694766	1.5361	2.436	0.026504	0.349381	-3.52789
COL6A3	0.516503	2.03272	2.43574	0.0265175	0.349381	-3.52834
LOC646208	-0.823711	0.609976	-2.43527	0.0265426	0.349381	-3.52916
PPP1R9B	0.469881	6.41097	2.43427	0.0265964	0.349381	-3.53093
EYA3	0.266975	2.21282	2.43376	0.0266239	0.349381	-3.53184
LOC648809	0.889241	0.840861	2.43353	0.0266363	0.349381	-3.53224
ZHX2	0.363641	3.23014	2.43334	0.0266464	0.349381	-3.53257
LRRC1	0.39933	2.28802	2.43332	0.0266475	0.349381	-3.53261
APOBEC3F	0.806766	0.997744	2.4331	0.026659	0.349381	-3.53299
LOC728254	0.806766	0.997744	2.4331	0.026659	0.349381	-3.53299
MORN3	-0.394971	2.27969	-2.43248	0.0266924	0.349582	-3.53408
CCDC23	-0.463552	3.06087	-2.43206	0.0267151	0.349582	-3.53482
GPD1	-0.44665	3.32364	-2.43182	0.0267278	0.349582	-3.53524
ANKRD17	0.444727	4.23436	2.43127	0.0267576	0.349732	-3.53621
LOC100131829	0.612575	1.76755	2.4304	0.0268045	0.349732	-3.53774
PLCXD3	-0.593043	2.73706	-2.43031	0.0268093	0.349732	-3.5379
PDSS1	-0.427581	2.57446	-2.43001	0.0268258	0.349732	-3.53843
CYP3A5	0.883723	0.838102	2.42988	0.0268327	0.349732	-3.53866
LOC100128077	0.675984	1.32859	2.42963	0.0268462	0.349732	-3.5391
PRPH2	-0.370852	1.9482	-2.42903	0.0268788	0.349924	-3.54016
ANXA5	0.454481	4.73019	2.42852	0.0269066	0.350053	-3.54106
FAM20A	0.675847	1.32853	2.4265	0.0270158	0.350136	-3.5446
YY1	0.507992	3.91763	2.42612	0.0270365	0.350136	-3.54526
CYFIP1	-0.388229	3.28914	-2.42555	0.0270675	0.350136	-3.54627
NME5	-0.364084	2.87008	-2.42233	0.027244	0.350136	-3.55194
ENDOGL1	0.303547	2.33773	2.42203	0.0272604	0.350136	-3.55247
PID1	-0.362146	3.54827	-2.42132	0.0272993	0.350136	-3.55371
C9orf85	-0.327857	1.81597	-2.42094	0.0273204	0.350136	-3.55438
HPRT1	-0.558234	3.72274	-2.4208	0.0273279	0.350136	-3.55462
SNORD114-13	-0.809118	0.60268	-2.42078	0.0273287	0.350136	-3.55465
ISOC1	-0.45006	2.45774	-2.42076	0.0273302	0.350136	-3.5547
CNOT7	-0.309658	3.70441	-2.42052	0.027343	0.350136	-3.55511
LOC100129129	-0.572055	1.82548	-2.42038	0.0273507	0.350136	-3.55535
LOC283710	-0.912368	0.852425	-2.41885	0.0274355	0.350136	-3.55805
CCL19	0.818406	1.70518	2.41882	0.0274369	0.350136	-3.5581
LOC643779	-0.965784	0.681012	-2.41839	0.0274605	0.350136	-3.55885
LOC100130564	-0.498119	4.69753	-2.41809	0.027477	0.350136	-3.55937
IGF2BP3	0.806766	0.601503	2.41808	0.0274778	0.350136	-3.5594
SCGB1A1	0.806766	0.601503	2.41808	0.0274778	0.350136	-3.5594
ODF3L1	0.806766	0.601503	2.41808	0.0274778	0.350136	-3.5594
FLJ41200	0.806766	0.601503	2.41808	0.0274778	0.350136	-3.5594
LOC727923	0.806766	0.601503	2.41808	0.0274778	0.350136	-3.5594
LOC100129555	0.806766	0.601503	2.41808	0.0274778	0.350136	-3.5594
APOOL	0.418235	2.70579	2.41764	0.0275019	0.350136	-3.56016
LOC400011	-0.517477	2.88441	-2.41709	0.0275326	0.350136	-3.56114
ADCK2	-0.427037	3.31781	-2.41691	0.0275425	0.350136	-3.56145
CREB5	0.444243	2.74993	2.4169	0.0275433	0.350136	-3.56147
CDH19	0.384867	1.95935	2.41646	0.0275675	0.350136	-3.56224
SNORD116-5	0.683743	1.53059	2.41557	0.0276168	0.350136	-3.5638
NRAS	0.411713	5.4474	2.41556	0.0276172	0.350136	-3.56381
RNU2B	1.03986	4.99487	2.41473	0.0276634	0.350136	-3.56527
ARPC2	0.38793	6.30955	2.41452	0.027675	0.350136	-3.56564
SMAD7	0.382524	2.77868	2.4141	0.0276984	0.350136	-3.56638
TMEM35	-0.705703	3.52668	-2.41405	0.0277014	0.350136	-3.56647
TMEM59	-0.358484	4.62981	-2.41328	0.0277444	0.350136	-3.56782
TRPM6	0.307313	1.78159	2.41185	0.0278244	0.350136	-3.57033
PML	0.36707	2.61142	2.41167	0.0278342	0.350136	-3.57064
C7orf28B	-0.997895	1.18361	-2.4115	0.0278437	0.350136	-3.57094
SYT9	-0.299807	2.44949	-2.41139	0.0278501	0.350136	-3.57114
MBD5	0.289488	2.6416	2.4112	0.0278607	0.350136	-3.57147
CLDN2	1.32146	2.14744	2.41118	0.0278615	0.350136	-3.5715
BAG5	0.367541	3.41779	2.41058	0.0278951	0.350136	-3.57255
LOC286144	-0.453366	2.53383	-2.41001	0.0279273	0.350136	-3.57355
CCDC24	0.423036	3.47532	2.40996	0.0279301	0.350136	-3.57364
HMG20A	-0.276373	3.07606	-2.4097	0.0279446	0.350136	-3.5741
OR13J1	0.358741	1.77539	2.40926	0.0279693	0.350136	-3.57486
HIGD1A	-0.546554	4.56527	-2.40923	0.027971	0.350136	-3.57492
CYB5B	-0.622795	4.32999	-2.40857	0.0280083	0.350136	-3.57608
C2	-0.641939	1.53826	-2.40775	0.0280544	0.350136	-3.57751
LOC653226	-0.654228	2.59488	-2.40683	0.0281063	0.350136	-3.57913
WNT10A	-0.700531	1.61492	-2.40628	0.0281375	0.350136	-3.58009
AFF3	0.419917	3.35337	2.40587	0.0281606	0.350136	-3.58081
ZNF3	0.411649	2.95153	2.40521	0.0281979	0.350136	-3.58196
FURIN	0.319394	3.91696	2.40521	0.028198	0.350136	-3.58197
LILRB4	-0.725553	1.67071	-2.40511	0.0282034	0.350136	-3.58213
TINP1	-0.632341	3.71249	-2.40475	0.0282241	0.350136	-3.58277
LOC391636	-0.922537	2.50088	-2.40467	0.0282285	0.350136	-3.58291
LOC100129899	0.34906	2.78036	2.40424	0.0282529	0.350136	-3.58366
PCDHGA1	-0.242369	1.72043	-2.40311	0.0283171	0.350136	-3.58564
TPR	0.32928	3.51759	2.40307	0.0283193	0.350136	-3.58571
LOC642891	0.401488	2.88809	2.403	0.0283235	0.350136	-3.58584
FBXL13	0.706949	1.34408	2.40281	0.0283344	0.350136	-3.58617
TAC1	-0.887873	3.01645	-2.40239	0.028358	0.350136	-3.5869
SHROOM4	0.390217	2.71373	2.40209	0.0283753	0.350136	-3.58743
NACAP1	-0.617915	2.12467	-2.40139	0.0284148	0.350136	-3.58864
EGFL7	0.511721	4.08547	2.40037	0.0284732	0.350136	-3.59043
TCEAL7	-0.373475	4.30533	-2.3998	0.0285059	0.350136	-3.59143
ZNF592	0.323251	3.34774	2.39961	0.0285166	0.350136	-3.59176
ASB2	-0.792481	0.990602	-2.39941	0.0285285	0.350136	-3.59212
FAAH2	-0.792481	0.990602	-2.39941	0.0285285	0.350136	-3.59212
GUCY2D	-0.792481	0.594361	-2.39941	0.0285285	0.350136	-3.59212
MSH4	0.792481	0.990602	2.39941	0.0285285	0.350136	-3.59212
RDH16	-0.792481	0.594361	-2.39941	0.0285285	0.350136	-3.59212
CHRNA6	-0.792481	0.594361	-2.39941	0.0285285	0.350136	-3.59212
ZNF486	-0.792481	0.594361	-2.39941	0.0285285	0.350136	-3.59212
CHST13	-0.792481	0.990602	-2.39941	0.0285285	0.350136	-3.59212
KRT18P34	0.792481	0.594361	2.39941	0.0285285	0.350136	-3.59212
LOC729239	0.792481	0.594361	2.39941	0.0285285	0.350136	-3.59212
LOC100129386	-0.792481	0.594361	-2.39941	0.0285285	0.350136	-3.59212
LOC100129988	-0.792481	0.990602	-2.39941	0.0285285	0.350136	-3.59212
LOC100130664	0.792481	0.594361	2.39941	0.0285285	0.350136	-3.59212
LOC100130691	0.792481	0.594361	2.39941	0.0285285	0.350136	-3.59212
HIST1H2AK	-0.792481	0.594361	-2.39941	0.0285285	0.350136	-3.59212
GPR84	-0.792481	0.594361	-2.39941	0.0285285	0.350136	-3.59212
JMJD2D	-0.792481	0.594361	-2.39941	0.0285285	0.350136	-3.59212
TSGA13	-0.792481	0.594361	-2.39941	0.0285285	0.350136	-3.59212
LBX2	0.792481	0.594361	2.39941	0.0285285	0.350136	-3.59212
FAM19A3	-0.792481	0.594361	-2.39941	0.0285285	0.350136	-3.59212
LOC100130102	-0.792481	0.594361	-2.39941	0.0285285	0.350136	-3.59212
KIAA1622	-0.659628	3.23967	-2.39936	0.0285313	0.350136	-3.59221
LOC100129951	-0.401326	2.53924	-2.39935	0.0285319	0.350136	-3.59223
COX6BP1	-1.14633	2.19201	-2.39913	0.0285441	0.350136	-3.5926
PPIL6	0.285329	1.84034	2.39895	0.0285548	0.350136	-3.59293
HSPC159	-0.309413	2.32109	-2.39794	0.0286124	0.350228	-3.59468
STBD1	-0.351533	2.06337	-2.39784	0.0286185	0.350228	-3.59487
LOC100129917	0.386799	2.3335	2.39737	0.0286454	0.350228	-3.59569
LOC645100	-0.862621	0.827551	-2.39719	0.0286554	0.350228	-3.59599
DTD1	-0.488766	3.92448	-2.39704	0.0286641	0.350228	-3.59626
RPS6P1	1.01579	1.21433	2.39695	0.0286695	0.350228	-3.59642
SVIP	-0.415905	3.45678	-2.39621	0.028712	0.350265	-3.59771
TRIM66	0.301583	2.15362	2.39598	0.0287253	0.350265	-3.59812
SLC7A5	0.577172	4.34385	2.39597	0.028726	0.350265	-3.59814
ARHGAP21	0.456881	5.41129	2.39509	0.0287767	0.350665	-3.59967
MOV10	0.565014	2.89723	2.3946	0.028805	0.350791	-3.60053
DEPDC6	0.289295	2.7717	2.39342	0.0288733	0.351238	-3.60259
SUFU	0.408322	2.70762	2.39335	0.0288774	0.351238	-3.60272
UQCC	-0.434375	3.52728	-2.39255	0.0289238	0.351444	-3.60412
LOC100128968	0.674054	1.32763	2.39222	0.028943	0.351444	-3.60469
FIGN	0.346282	1.86805	2.39198	0.0289565	0.351444	-3.6051
LOC100131990	0.845686	0.819083	2.3918	0.0289674	0.351444	-3.60543
HIPK2	0.619395	5.66919	2.39151	0.0289839	0.351444	-3.60593
LOC100132580	-0.854189	0.823335	-2.38998	0.0290732	0.352234	-3.6086
UBLCP1	-0.376431	2.95243	-2.38968	0.0290904	0.352234	-3.60912
DAAM1	0.467807	3.39021	2.38861	0.0291532	0.352234	-3.611
WDR77	-0.410697	3.124	-2.38855	0.0291565	0.352234	-3.6111
C1orf43	-0.370052	5.06392	-2.38843	0.0291636	0.352234	-3.61131
SNORD115-10	-1.06592	2.67164	-2.38828	0.0291721	0.352234	-3.61156
SLC25A29	0.301425	4.04818	2.38824	0.0291748	0.352234	-3.61164
DIDO1	0.328696	3.20619	2.38789	0.0291953	0.352264	-3.61225
EIF3IP1	-0.601614	2.50115	-2.38696	0.0292494	0.352421	-3.61387
ZNF497	0.29857	2.43885	2.38695	0.02925	0.352421	-3.61388
VAX2	-0.689958	1.33558	-2.38675	0.0292621	0.352421	-3.61424
MPO	-0.683377	1.34657	-2.38515	0.0293558	0.353194	-3.61703
LOC645422	0.670073	1.32564	2.38431	0.0294051	0.353194	-3.61849
P2RY11	0.301094	4.67593	2.38393	0.0294277	0.353194	-3.61916
EIF3G	0.301094	4.67593	2.38393	0.0294277	0.353194	-3.61916
NAT14	-0.361121	4.12502	-2.38382	0.0294342	0.353194	-3.61935
NCBP2	-0.425707	3.9141	-2.38382	0.0294344	0.353194	-3.61936
CLCN4	-0.425832	3.97532	-2.38324	0.0294682	0.353288	-3.62036
CDC42BPB	0.227131	5.10158	2.38297	0.0294842	0.353288	-3.62083
MED13L	0.382915	3.13356	2.38277	0.0294962	0.353288	-3.62118
ISYNA1	0.523281	3.35081	2.38207	0.0295376	0.353525	-3.6224
P2RY13	-0.731123	2.05915	-2.38175	0.0295569	0.353525	-3.62297
JMJD3	0.506297	2.85709	2.37975	0.0296751	0.353525	-3.62645
LOC729081	0.473961	1.82673	2.37957	0.0296858	0.353525	-3.62676
GABPAP	-0.921375	1.25317	-2.37942	0.0296948	0.353525	-3.62702
LCOR	0.609233	2.43044	2.37907	0.0297158	0.353525	-3.62764
FOXJ3	0.326142	3.84385	2.37879	0.0297326	0.353525	-3.62813
RAD54L2	0.353575	2.77253	2.3787	0.0297375	0.353525	-3.62827
ITGA6	0.361417	3.05906	2.37855	0.0297466	0.353525	-3.62854
TMED5	-0.330186	2.77801	-2.37791	0.0297845	0.353525	-3.62965
SNORD52	-0.400212	3.71291	-2.37781	0.029791	0.353525	-3.62984
CAB39	-0.317407	4.3583	-2.37778	0.0297928	0.353525	-3.62989
FANCG	-0.300758	1.94225	-2.37775	0.0297943	0.353525	-3.62994
ANKMY2	-0.434567	2.99509	-2.3773	0.0298212	0.353525	-3.63072
C9orf98	-0.289671	1.91232	-2.37726	0.0298238	0.353525	-3.6308
CSMD2	0.365104	2.86747	2.37716	0.0298295	0.353525	-3.63096
C14orf43	0.371214	3.15383	2.37678	0.029852	0.353525	-3.63162
TRIM52	0.266616	2.86204	2.37672	0.0298557	0.353525	-3.63173
EBPL	-0.434296	2.03354	-2.37658	0.0298642	0.353525	-3.63198
GGTLA1	0.703967	2.46276	2.37621	0.0298862	0.353525	-3.63262
LOC646973	-0.876012	1.07547	-2.376	0.0298988	0.353525	-3.63298
BIVM	-0.352663	2.47647	-2.37478	0.0299719	0.353525	-3.63511
SLC4A2	0.805939	3.74663	2.37463	0.0299807	0.353525	-3.63536
D4S234E	-0.55056	3.70483	-2.37463	0.0299812	0.353525	-3.63538
CALCOCO2	0.373577	3.37289	2.3745	0.0299888	0.353525	-3.6356
SNORA25	-0.487314	2.07748	-2.37419	0.0300074	0.353525	-3.63614
ATP6V1F	-0.570919	6.51804	-2.37398	0.0300199	0.353525	-3.6365
GCAT	-0.306785	3.05286	-2.37397	0.0300205	0.353525	-3.63652
LOC729973	-0.616508	4.21897	-2.37355	0.0300459	0.353612	-3.63726
TNFAIP6	-0.732175	1.21888	-2.37264	0.0301004	0.354041	-3.63883
UQCRB	-0.438163	5.89893	-2.3721	0.0301332	0.354214	-3.63978
CTNNB1	0.537512	5.55944	2.37094	0.0302029	0.354725	-3.64179
RABGAP1	0.302131	4.59322	2.37078	0.030213	0.354725	-3.64208
ISCU	-0.472814	5.01989	-2.3695	0.0302903	0.354725	-3.6443
LOC100131213	0.390845	2.2478	2.36916	0.0303107	0.354725	-3.64489
NMD3	-0.400719	2.96432	-2.36862	0.0303436	0.354725	-3.64583
SKAP2	-0.419825	2.82314	-2.3686	0.0303445	0.354725	-3.64586
C17orf45	0.364868	6.47997	2.36827	0.0303645	0.354725	-3.64643
C17orf76	0.364868	6.47997	2.36827	0.0303645	0.354725	-3.64643
SNORD65	0.364868	6.47997	2.36827	0.0303645	0.354725	-3.64643
FBN1	0.313505	2.34072	2.36815	0.0303721	0.354725	-3.64665
LOC100131868	0.305579	1.73775	2.36809	0.0303756	0.354725	-3.64675
HIST1H2BC	0.568542	2.2449	2.36746	0.0304138	0.354845	-3.64784
CYB5R1	-0.430103	3.38351	-2.3672	0.03043	0.354845	-3.6483
EIF3EIP	-0.253636	4.68899	-2.36703	0.0304401	0.354845	-3.64859
FAM127A	-0.373171	6.51654	-2.36627	0.0304865	0.35486	-3.64992
MTERFD1	-0.338188	2.24651	-2.36617	0.0304928	0.35486	-3.6501
LOC731075	0.74015	1.42556	2.3659	0.0305089	0.35486	-3.65056
P76	0.357697	3.61962	2.36581	0.0305143	0.35486	-3.65071
LOC100128940	0.299529	1.7523	2.36553	0.0305318	0.35486	-3.65121
SAPS3	0.342857	3.52543	2.36517	0.0305538	0.354905	-3.65183
COL24A1	0.553363	2.85462	2.36395	0.0306279	0.355555	-3.65394
TWF1	-0.426124	2.27993	-2.36294	0.0306899	0.355676	-3.6557
RG9MTD2	-0.276742	1.78354	-2.3623	0.0307291	0.355676	-3.65681
UBL3	-0.302689	4.28662	-2.36218	0.0307369	0.355676	-3.65703
RFPL1S	-0.424884	3.88128	-2.36161	0.030772	0.355676	-3.65802
SF3B1	-0.250708	4.27433	-2.36141	0.0307843	0.355676	-3.65837
PQBP1	-0.282111	4.19882	-2.36132	0.0307897	0.355676	-3.65852
ACTR5	-0.464228	2.19179	-2.36129	0.0307912	0.355676	-3.65856
HHIP	0.468067	2.95007	2.3609	0.0308157	0.355676	-3.65926
LOC100128823	0.740577	1.7502	2.36086	0.0308182	0.355676	-3.65933
SNORD78	-0.566044	2.45429	-2.36027	0.030854	0.355676	-3.66034
LOC100130019	-0.566044	2.45429	-2.36027	0.030854	0.355676	-3.66034
ZNF561	-0.318647	1.88083	-2.36024	0.0308559	0.355676	-3.66039
ZBTB6	-0.338533	1.88997	-2.35866	0.0309535	0.356452	-3.66313
NINJ2	-0.536568	2.8673	-2.35857	0.0309595	0.356452	-3.6633
GANAB	-0.386763	4.19409	-2.35813	0.0309865	0.356554	-3.66406
KGFLP2	-0.590199	1.79134	-2.35734	0.0310353	0.356906	-3.66543
WNT11	-0.825289	0.808885	-2.35652	0.031086	0.357279	-3.66685
LOC645212	-0.625272	3.4892	-2.35529	0.0311629	0.357756	-3.66899
NSDHL	-0.424412	2.88366	-2.35527	0.0311639	0.357756	-3.66902
PPIH	-0.477588	2.47112	-2.35347	0.031276	0.358832	-3.67214
SALL3	0.501742	2.25419	2.35256	0.0313328	0.359135	-3.67372
RTEL1	0.555657	2.80652	2.35233	0.0313476	0.359135	-3.67413
SCOC	-0.749392	4.76575	-2.3521	0.0313617	0.359135	-3.67452
LOC644101	-0.53274	2.86842	-2.35188	0.0313755	0.359135	-3.6749
NOVA2	0.277248	4.2503	2.35065	0.0314524	0.35964	-3.67703
STON2	0.473784	2.73418	2.35059	0.0314564	0.35964	-3.67714
LOC100128283	0.429575	3.11374	2.3478	0.0316319	0.361053	-3.68197
LOC440456	0.338781	2.27324	2.34769	0.0316386	0.361053	-3.68216
TJP1	0.533041	4.30173	2.34765	0.0316415	0.361053	-3.68224
RHOT2	0.277655	3.71678	2.34746	0.0316535	0.361053	-3.68257
USP35	0.259257	2.92043	2.34689	0.0316893	0.361251	-3.68355
PPP1R10	0.35768	3.47478	2.34617	0.0317348	0.361325	-3.68479
WWOX	0.407477	3.21776	2.34617	0.0317351	0.361325	-3.6848
LOC728971	0.380397	1.86761	2.34563	0.0317691	0.361325	-3.68573
LOC100129865	-0.512808	2.83789	-2.34555	0.0317744	0.361325	-3.68588
TULP4	0.634427	4.66373	2.34515	0.0317996	0.361325	-3.68656
GMDS	-0.306597	2.65173	-2.34504	0.0318063	0.361325	-3.68675
TRAC	-0.740912	1.37534	-2.34329	0.0319177	0.362164	-3.68978
TMEM29B	-0.816215	0.804348	-2.34312	0.0319287	0.362164	-3.69008
SMYD3	-0.382483	2.74242	-2.34301	0.0319356	0.362164	-3.69027
ADRB1	0.419756	2.79166	2.34227	0.0319827	0.362418	-3.69155
LOC100128574	-0.280484	3.14435	-2.34208	0.0319949	0.362418	-3.69188
IFIT1	-0.327663	3.05378	-2.34162	0.032024	0.362438	-3.69267
C3orf64	0.375912	2.15782	2.34147	0.0320336	0.362438	-3.69293
SACS	-0.277805	3.09378	-2.3403	0.0321085	0.362892	-3.69496
GNRHR2	-0.322778	3.59173	-2.34026	0.0321107	0.362892	-3.69502
SNORD115-40	-0.635573	1.50651	-2.33988	0.0321353	0.3629	-3.69568
WDR76	0.731261	1.23362	2.33967	0.0321484	0.3629	-3.69604
C3	-1.04909	4.69612	-2.33907	0.0321873	0.362986	-3.69709
C1orf107	-0.328115	2.31103	-2.33898	0.0321931	0.362986	-3.69724
SLC6A15	-0.511455	2.89357	-2.33862	0.0322159	0.363035	-3.69786
ATG2B	-0.255377	2.97147	-2.33823	0.0322412	0.363112	-3.69854
GOLGA8B	-0.594339	2.23074	-2.33742	0.0322933	0.363473	-3.69994
MED4	-0.437678	3.2673	-2.33715	0.0323104	0.363473	-3.7004
NAP1L5	-0.362232	4.88251	-2.3363	0.0323649	0.363671	-3.70186
FGR	0.481894	1.9617	2.33616	0.0323744	0.363671	-3.70212
DNM3	-0.339524	3.91218	-2.33575	0.0324008	0.363671	-3.70282
OTUD7B	0.445247	3.60023	2.33549	0.0324178	0.363671	-3.70328
SLC4A3	-0.37951	4.64304	-2.33544	0.0324206	0.363671	-3.70335
LOC100129895	0.52383	1.68292	2.33496	0.0324517	0.363811	-3.70418
FAM46A	0.512257	2.18646	2.33327	0.0325612	0.364473	-3.70711
LOC100129324	0.689619	1.86677	2.33263	0.0326026	0.364473	-3.70821
KIAA1946	0.379672	4.50253	2.33249	0.032612	0.364473	-3.70846
LOC646463	-1.1687	1.59225	-2.33218	0.0326321	0.364473	-3.709
ANKRD39	-0.482316	2.92442	-2.33123	0.0326935	0.364473	-3.71063
ARNTL2	-0.396751	1.99467	-2.33107	0.0327043	0.364473	-3.71091
LOC100129118	-0.628842	2.51246	-2.33088	0.0327162	0.364473	-3.71123
PIK3R1	0.325558	4.56693	2.33066	0.0327305	0.364473	-3.71161
AZGP1	0.667512	2.34676	2.33044	0.0327449	0.364473	-3.71199
PNOC	-0.537739	1.71714	-2.33024	0.0327583	0.364473	-3.71234
TCF12	0.301867	3.46679	2.33019	0.0327613	0.364473	-3.71242
CYP4Z1	-0.808184	0.800333	-2.33006	0.03277	0.364473	-3.71265
C19orf42	-0.427618	3.07311	-2.32951	0.032806	0.364473	-3.71361
GNL3	-0.450488	3.46199	-2.32902	0.0328379	0.364473	-3.71445
CTSS	-0.32595	1.79955	-2.32882	0.0328511	0.364473	-3.7148
LIX1L	0.344706	2.58996	2.32867	0.0328607	0.364473	-3.71505
EXT2	-0.339947	2.90524	-2.32775	0.0329207	0.364473	-3.71663
MYOM2	-0.456286	2.59023	-2.32763	0.0329284	0.364473	-3.71684
MLPH	0.806766	0.799623	2.32763	0.0329284	0.364473	-3.71684
LOC100127999	0.806766	0.799623	2.32763	0.0329284	0.364473	-3.71684
SNORD109A	0.806766	0.799623	2.32763	0.0329284	0.364473	-3.71684
LOC100128444	-0.858545	0.839797	-2.32759	0.0329314	0.364473	-3.71692
GUCA1A	-0.643623	1.90662	-2.32742	0.0329424	0.364473	-3.71721
FBXO22	-0.374295	2.17817	-2.32715	0.0329598	0.364473	-3.71766
LOC100132299	-0.454956	3.02458	-2.32692	0.0329751	0.364473	-3.71807
MAGEF1	-0.335839	4.05078	-2.32565	0.0330583	0.364917	-3.72025
LOC100131649	0.421645	2.84426	2.32561	0.0330612	0.364917	-3.72033
FAHD1	-0.455188	3.20766	-2.32546	0.0330711	0.364917	-3.72059
TMEM127	-0.419042	3.46004	-2.32482	0.0331134	0.365032	-3.7217
COX4I2	-0.858819	1.1843	-2.32474	0.0331188	0.365032	-3.72184
CNP	0.452947	7.60933	2.32374	0.0331843	0.365199	-3.72355
DNAJC7	0.452947	7.60933	2.32374	0.0331843	0.365199	-3.72355
TMEM14D	-0.942214	2.75396	-2.32335	0.0332099	0.365199	-3.72422
NFKB1	0.282101	2.45176	2.32318	0.0332216	0.365199	-3.72452
ABHD11	-0.411141	2.67595	-2.32309	0.033227	0.365199	-3.72466
C14orf172	0.260514	3.5608	2.32229	0.03328	0.365365	-3.72605
TRIM25	0.365691	2.7984	2.32191	0.0333052	0.365365	-3.7267
C7orf26	-0.319872	2.91782	-2.32167	0.0333212	0.365365	-3.72712
CNTN3	0.329683	2.76202	2.32134	0.033343	0.365365	-3.72769
MRPS36	-0.399093	3.10521	-2.3212	0.0333523	0.365365	-3.72793
ABL1	0.246072	3.50318	2.32118	0.0333538	0.365365	-3.72797
LOC729154	0.444907	2.22158	2.32045	0.033402	0.365454	-3.72922
NDUFS5	-0.355743	7.00361	-2.32037	0.0334075	0.365454	-3.72936
IL1RL1	1.09733	0.746783	2.32021	0.0334178	0.365454	-3.72963
MAP3K11	0.397848	3.95518	2.31986	0.0334412	0.365505	-3.73023
C10orf47	0.643105	1.31215	2.31937	0.0334739	0.365647	-3.73108
LOC100133091	0.697546	1.67284	2.31893	0.0335029	0.365647	-3.73183
NT5E	-0.322499	2.47776	-2.31883	0.0335101	0.365647	-3.73202
LOC200810	-0.778197	0.997744	-2.31823	0.0335501	0.365758	-3.73305
ZFYVE20	-0.315382	3.52364	-2.31788	0.033573	0.365758	-3.73364
NTNG2	0.565471	5.05058	2.31773	0.0335829	0.365758	-3.7339
CTDSPL2	0.302828	2.41346	2.31756	0.0335948	0.365758	-3.73421
FLJ20021	0.508518	5.09053	2.31715	0.033622	0.365807	-3.73491
SNX4	-0.389206	2.71202	-2.31693	0.0336366	0.365807	-3.73529
HVCN1	0.557438	2.80374	2.31597	0.033701	0.366255	-3.73694
RTCD1	-0.596651	2.84713	-2.31537	0.0337407	0.366255	-3.73796
CLUL1	-0.375181	1.91271	-2.31534	0.0337431	0.366255	-3.73802
LOC100127947	0.305031	2.67305	2.31502	0.0337645	0.366255	-3.73858
TMEFF2	-0.572411	3.77003	-2.31492	0.0337711	0.366255	-3.73874
MGC34774	0.619117	1.49828	2.31419	0.0338202	0.366396	-3.74
CCDC53	-0.30126	3.48979	-2.31393	0.0338378	0.366396	-3.74045
NEBL	-0.366479	4.35655	-2.31389	0.0338401	0.366396	-3.74051
MPHOSPH6	-0.584794	2.94745	-2.31319	0.0338874	0.366705	-3.74172
MRLC2	-0.446128	5.3262	-2.31219	0.0339547	0.367231	-3.74344
C12orf35	0.462761	2.81772	2.31154	0.0339982	0.367499	-3.74455
SNORA35	1.08617	1.13744	2.31124	0.0340187	0.367519	-3.74507
C9orf103	-0.491019	2.76478	-2.31018	0.0340903	0.368089	-3.74689
VPS28	-0.313291	4.88644	-2.30955	0.0341332	0.368122	-3.74798
PPIE	-0.424533	2.89217	-2.30952	0.034135	0.368122	-3.74803
MAGED2	-0.361426	4.73143	-2.30931	0.0341496	0.368122	-3.7484
LRRC8A	0.405411	4.51207	2.3083	0.0342181	0.368582	-3.75014
LOC100128242	0.535581	1.70896	2.30769	0.0342593	0.368582	-3.75118
SYT13	-0.49268	3.84821	-2.30717	0.0342943	0.368582	-3.75206
RPL28	0.402937	7.52925	2.30713	0.0342973	0.368582	-3.75214
DPP9	0.235373	2.83142	2.30646	0.0343432	0.368582	-3.7533
LOC645446	-0.485926	2.26431	-2.3061	0.0343674	0.368582	-3.7539
KIAA0492	0.444153	2.49573	2.30521	0.0344286	0.368582	-3.75545
C22orf26	0.588692	2.40784	2.30303	0.0345773	0.368582	-3.75918
CACNA1B	0.30018	3.53194	2.3029	0.0345863	0.368582	-3.7594
PAPPA	0.734033	1.45344	2.30285	0.03459	0.368582	-3.7595
SNORD15A	1.06989	1.27064	2.30242	0.0346196	0.368582	-3.76024
NADSYN1	0.380708	2.91923	2.30237	0.0346228	0.368582	-3.76032
ZNF672	0.275267	3.0616	2.30227	0.0346293	0.368582	-3.76048
LOC100130262	0.275267	3.0616	2.30227	0.0346293	0.368582	-3.76048
C19orf35	0.668659	1.34496	2.30204	0.0346451	0.368582	-3.76087
DARS2	-0.281374	1.82129	-2.30187	0.0346568	0.368582	-3.76117
RPAP3	-0.304562	2.72414	-2.30137	0.0346913	0.368582	-3.76203
GAS2	0.31073	1.75139	2.30136	0.0346922	0.368582	-3.76205
CCR5	-0.792481	0.792481	-2.30125	0.0346996	0.368582	-3.76223
FRK	0.792481	0.792481	2.30125	0.0346996	0.368582	-3.76223
FTHL3	-0.792481	0.792481	-2.30125	0.0346996	0.368582	-3.76223
KRTAP5-7	-0.792481	0.792481	-2.30125	0.0346996	0.368582	-3.76223
LOC100129109	-0.792481	0.792481	-2.30125	0.0346996	0.368582	-3.76223
LOC100132709	-0.792481	0.792481	-2.30125	0.0346996	0.368582	-3.76223
ABCG5	-0.792481	0.792481	-2.30125	0.0346996	0.368582	-3.76223
ZNF572	-0.792481	0.792481	-2.30125	0.0346996	0.368582	-3.76223
KLHL14	-0.792481	0.792481	-2.30125	0.0346996	0.368582	-3.76223
SBDS	-0.359065	4.53745	-2.30003	0.0347834	0.36898	-3.76432
SLC6A20	0.386471	1.94094	2.30002	0.0347847	0.36898	-3.76435
GLA	-0.348519	2.00693	-2.29984	0.0347965	0.36898	-3.76465
LOC727895	-0.877	1.10879	-2.29961	0.0348123	0.36898	-3.76504
ACTN4	0.453857	5.194	2.29895	0.0348581	0.369266	-3.76618
GSTM3	-0.352861	3.94272	-2.29848	0.0348905	0.36941	-3.76698
HSPB1	1.16169	5.901	2.29712	0.0349849	0.370201	-3.76932
SMYD4	-0.338605	2.25031	-2.29682	0.0350056	0.370201	-3.76983
LOC642776	0.560544	1.66711	2.29633	0.0350394	0.370201	-3.77067
DYNC1LI1	-0.406604	3.11111	-2.29631	0.0350407	0.370201	-3.7707
C2orf64	-0.406816	3.62062	-2.29541	0.0351036	0.370339	-3.77225
LCTL	-0.62364	1.543	-2.2954	0.0351043	0.370339	-3.77227
CSMD1	0.3841	3.09946	2.29495	0.0351356	0.370339	-3.77304
LOC729991	-0.420991	3.60146	-2.29475	0.0351496	0.370339	-3.77339
BAZ1B	0.44109	3.97871	2.29412	0.0351936	0.370339	-3.77447
MMP25	0.455996	1.95846	2.29407	0.0351971	0.370339	-3.77455
PXDN	0.475332	2.29801	2.2937	0.0352224	0.370339	-3.77518
DPP10	-0.409265	2.72512	-2.29357	0.0352315	0.370339	-3.7754
USP5	-0.346042	4.84006	-2.29301	0.0352705	0.370339	-3.77636
ALDH1L2	0.260634	1.75908	2.29292	0.035277	0.370339	-3.77652
MAP4K4	0.562645	5.62074	2.29275	0.0352888	0.370339	-3.77681
SPTB	0.374667	3.83264	2.2926	0.0352992	0.370339	-3.77706
LOC100129913	0.374667	3.83264	2.2926	0.0352992	0.370339	-3.77706
IMAA	0.576413	2.31753	2.29215	0.0353312	0.370417	-3.77784
SVOP	-0.63231	4.8377	-2.29196	0.0353444	0.370417	-3.77817
GAK	-0.3614	4.02396	-2.29131	0.0353896	0.370694	-3.77927
SOD3	0.994573	3.49184	2.29098	0.0354126	0.370736	-3.77983
EIF4ENIF1	-0.347105	3.06228	-2.29063	0.0354376	0.3708	-3.78044
ARL16	-0.431231	3.21579	-2.29009	0.0354752	0.370876	-3.78136
LPIN3	0.356874	2.1746	2.28998	0.0354827	0.370876	-3.78154
RPL26L1	-0.598316	3.04996	-2.28931	0.0355299	0.371	-3.78269
LOC100129268	0.29925	3.08704	2.28928	0.0355324	0.371	-3.78275
ZNF782	0.377882	2.21126	2.28835	0.0355976	0.371282	-3.78434
DACT3	-0.458954	4.32529	-2.28812	0.0356139	0.371282	-3.78474
SNORA12	0.77561	1.65988	2.28776	0.0356393	0.371282	-3.78535
DUSP26	-0.477735	4.18594	-2.28768	0.0356452	0.371282	-3.7855
C20orf144	0.653436	1.33396	2.28736	0.0356676	0.371282	-3.78604
TMOD2	-0.335753	4.71803	-2.28728	0.0356729	0.371282	-3.78617
PLXNB2	0.49948	3.49022	2.28655	0.035725	0.371396	-3.78743
CSNK1A1	0.365516	4.33139	2.2863	0.0357426	0.371396	-3.78786
LOC730025	0.368202	2.85095	2.28608	0.0357577	0.371396	-3.78822
C14orf122	-0.345937	3.50379	-2.2857	0.0357845	0.371396	-3.78887
PCDHGC5	0.485877	3.82878	2.28549	0.0357996	0.371396	-3.78923
BAT5	-0.431801	3.59143	-2.28507	0.0358297	0.371396	-3.78996
PMPCB	-0.390465	3.0482	-2.28487	0.0358433	0.371396	-3.79029
HS6ST2	-0.668102	2.54954	-2.28484	0.0358455	0.371396	-3.79034
LOC442113	0.620074	3.2107	2.28449	0.0358706	0.371396	-3.79095
KCTD4	-0.644133	3.1772	-2.28432	0.0358825	0.371396	-3.79123
LOC728758	-0.702922	2.52752	-2.28419	0.0358921	0.371396	-3.79147
HSD17B8	-0.654001	2.00983	-2.28362	0.0359322	0.371615	-3.79243
PRAF2	-0.325195	4.85265	-2.28309	0.03597	0.371616	-3.79334
HEXIM2	-0.458378	2.4608	-2.28283	0.0359882	0.371616	-3.79378
RPS4Y1	-0.340153	4.7333	-2.28282	0.0359891	0.371616	-3.7938
ZFHX2	0.407844	3.0464	2.28185	0.0360581	0.372044	-3.79545
ATAD3B	0.301236	2.59054	2.28171	0.0360684	0.372044	-3.7957
IFITM2	0.859627	4.19334	2.28088	0.0361276	0.372417	-3.79712
BCOR	0.344738	2.43171	2.28063	0.0361457	0.372417	-3.79755
SERF2	0.255155	6.39595	2.28014	0.0361806	0.372417	-3.79839
SERINC4	0.255155	6.39595	2.28014	0.0361806	0.372417	-3.79839
LRRC40	-0.477867	2.3306	-2.27818	0.0363205	0.373528	-3.80172
PRX	0.586253	2.04802	2.2781	0.0363266	0.373528	-3.80187
LOC727757	-0.492227	2.6582	-2.27768	0.0363566	0.373641	-3.80258
C7orf28A	-0.878237	1.444	-2.27728	0.0363856	0.373743	-3.80327
AFG3L1	0.278942	2.60688	2.27678	0.0364216	0.373917	-3.80412
EDNRB	-0.402541	3.17415	-2.27628	0.0364577	0.374011	-3.80498
TUBG2	-0.408266	5.2651	-2.27594	0.0364821	0.374011	-3.80556
LOC729362	-0.438759	5.06548	-2.27566	0.0365022	0.374011	-3.80603
CHL1	-0.422535	4.24314	-2.27555	0.0365104	0.374011	-3.80623
KPNA4	0.378257	4.12867	2.27533	0.0365261	0.374011	-3.8066
NXPH2	-0.664915	1.62816	-2.27496	0.0365525	0.374086	-3.80722
DBN1	0.399171	4.87897	2.27421	0.0366065	0.374364	-3.8085
EIF1AX	-0.431286	3.56122	-2.27394	0.036626	0.374364	-3.80896
MYSM1	0.374435	2.68946	2.27361	0.03665	0.374364	-3.80952
GPR61	-0.347535	2.30877	-2.27353	0.036656	0.374364	-3.80967
PWCR1	0.356404	2.48173	2.27292	0.0367004	0.374499	-3.81071
FLJ21865	0.466673	3.00002	2.27282	0.0367073	0.374499	-3.81087
LOC100131885	0.822645	1.2038	2.27199	0.0367677	0.374919	-3.81229
IPPK	0.340169	2.99376	2.2713	0.0368178	0.375041	-3.81347
CENPP	0.340169	2.99376	2.2713	0.0368178	0.375041	-3.81347
ID3	0.450931	3.51488	2.27093	0.0368448	0.375121	-3.8141
ZBTB43	0.444389	2.82768	2.26968	0.0369354	0.375837	-3.81622
LSM8	-0.403171	2.28678	-2.26944	0.0369534	0.375837	-3.81664
METTL2A	-0.252888	2.28739	-2.26906	0.0369812	0.375925	-3.81729
LOC253039	-0.427158	2.62079	-2.26862	0.0370129	0.376052	-3.81803
CCDC44	-0.318085	2.8576	-2.26778	0.0370743	0.376251	-3.81946
AMPD2	-0.363747	4.76669	-2.26777	0.0370755	0.376251	-3.81949
ACO2	-0.353609	5.6094	-2.26735	0.0371063	0.376251	-3.82021
MIS12	-0.355898	2.01685	-2.26731	0.0371092	0.376251	-3.82028
LOC100130123	0.47492	5.83047	2.2665	0.0371681	0.376567	-3.82165
TTC13	-0.319519	2.52305	-2.26636	0.0371787	0.376567	-3.82189
SLC5A3	0.713247	3.71576	2.26598	0.0372066	0.376654	-3.82254
PAPSS2	0.38516	1.88675	2.26557	0.0372366	0.376691	-3.82324
C15orf15	-0.541288	3.97178	-2.26513	0.0372689	0.376691	-3.82399
RAB2A	-0.319523	4.68106	-2.26511	0.0372704	0.376691	-3.82402
ZNF750	0.487291	1.63049	2.26488	0.037287	0.376691	-3.8244
LCMT1	-0.484424	4.14524	-2.26343	0.0373938	0.377109	-3.82687
KIAA1958	0.39565	2.33307	2.26249	0.0374631	0.377109	-3.82847
RAB11A	-0.514595	4.83617	-2.26224	0.0374816	0.377109	-3.8289
PODXL	0.448662	3.42878	2.26198	0.037501	0.377109	-3.82934
FZD5	0.400732	2.01047	2.26129	0.0375524	0.377109	-3.83052
RNF216	0.336786	3.47267	2.26111	0.0375655	0.377109	-3.83083
SH3RF1	0.374464	3.83695	2.26091	0.03758	0.377109	-3.83116
ITGA8	0.423544	2.17986	2.26058	0.0376047	0.377109	-3.83173
DCP1A	0.352253	2.70732	2.26042	0.0376164	0.377109	-3.83199
SMARCA2	-0.465961	4.7405	-2.2603	0.0376255	0.377109	-3.8322
LOC100129578	0.309314	1.96101	2.26015	0.0376366	0.377109	-3.83246
C10orf31	0.454525	2.31227	2.25987	0.0376576	0.377109	-3.83294
ATP6V1E1	-0.412137	5.70476	-2.25925	0.0377038	0.377109	-3.834
NEK3	-0.272848	2.55437	-2.25885	0.0377332	0.377109	-3.83467
MAX	0.280341	3.66197	2.25835	0.0377708	0.377109	-3.83553
ARID3B	0.318162	1.74404	2.25833	0.0377719	0.377109	-3.83555
TRIM33	0.430656	3.85067	2.25827	0.0377763	0.377109	-3.83565
BLVRA	-0.472365	3.32551	-2.25816	0.0377842	0.377109	-3.83584
RBM10	0.309736	3.77822	2.25816	0.0377844	0.377109	-3.83584
SNORA36A	0.886359	2.75861	2.25814	0.0377863	0.377109	-3.83588
ICA1L	-0.344069	3.09134	-2.25784	0.0378087	0.377109	-3.83639
MYH14	0.381642	3.75543	2.25757	0.0378286	0.377109	-3.83685
FBXW9	-0.314189	2.12136	-2.25757	0.0378287	0.377109	-3.83685
FBXL4	0.497363	2.11338	2.25751	0.0378326	0.377109	-3.83694
CRIPT	0.323566	3.05646	2.25738	0.0378423	0.377109	-3.83716
SYTL4	0.508851	2.48028	2.25729	0.0378496	0.377109	-3.83733
TTC8	-0.367416	2.60903	-2.25704	0.0378678	0.377109	-3.83774
NAALADL2	0.667252	1.36772	2.25643	0.0379139	0.377109	-3.83879
C6orf211	-0.394032	2.24283	-2.25614	0.037935	0.377109	-3.83927
ATPIF1	-0.655172	6.63759	-2.25607	0.0379408	0.377109	-3.8394
MEF2B	-0.605951	3.50898	-2.25597	0.0379481	0.377109	-3.83957
CRYM	-1.04179	4.94771	-2.25559	0.0379764	0.377109	-3.84021
ACADVL	0.277612	5.15582	2.25549	0.0379835	0.377109	-3.84037
DVL2	0.277612	5.15582	2.25549	0.0379835	0.377109	-3.84037
COBLL1	0.4407	2.58873	2.25526	0.0380012	0.377109	-3.84078
ABCD4	0.406106	3.05938	2.25369	0.0381191	0.378088	-3.84345
LOC441054	0.606587	1.87891	2.25271	0.0381925	0.378451	-3.84511
MAPK9	-0.568375	4.35155	-2.25261	0.0381999	0.378451	-3.84528
KHSRP	0.390366	4.40268	2.2523	0.0382233	0.378451	-3.8458
UBE2E1	-0.365241	4.38203	-2.25189	0.0382545	0.378451	-3.84651
C9orf125	-0.414746	4.26091	-2.25135	0.0382948	0.378451	-3.84741
CLTC	-0.476749	5.5911	-2.25129	0.0382991	0.378451	-3.84751
NCKAP1L	-0.426162	2.04706	-2.25115	0.0383098	0.378451	-3.84775
DFNB59	-0.641784	1.32578	-2.25115	0.03831	0.378451	-3.84776
ITGB8	0.404655	3.32041	2.25079	0.0383369	0.378526	-3.84836
METTL7A	0.376556	4.52199	2.25019	0.0383823	0.37867	-3.84938
SNORD112	0.649148	1.55537	2.24947	0.038437	0.37867	-3.85061
SMAP2	-0.429961	5.13544	-2.24934	0.0384468	0.37867	-3.85083
COX7B	-0.444169	5.40505	-2.24917	0.0384595	0.37867	-3.85112
SLC35B4	-0.260025	2.99817	-2.24907	0.0384668	0.37867	-3.85128
DHFR	0.387218	2.69565	2.24853	0.0385081	0.37867	-3.8522
FLJ12993	-0.367741	3.51662	-2.24832	0.0385236	0.37867	-3.85255
MCM3APAS	-0.404612	2.71843	-2.24831	0.0385244	0.37867	-3.85257
ARHGEF10	0.373474	3.07948	2.24808	0.0385419	0.37867	-3.85296
ACY3	-1.05374	1.98046	-2.24794	0.038553	0.37867	-3.85321
NUP35	-0.385441	2.04075	-2.24779	0.0385638	0.37867	-3.85345
NDUFB2	-0.33432	5.15048	-2.24689	0.0386323	0.379153	-3.85498
[truncated: 17,620 more rows]
