# Supplementary material for: Epigenetic modulation of brain gene networks for cocaine and alcohol abuse
Source: Front Neurosci. 2015 May 20;9:176. doi: 10.3389/fnins.2015.00176 (PMC4438259; doi:10.3389/fnins.2015.00176)
Supplement: Supplemental Table 2 — Differential expression of H3K4me3 signals (ChIP-Seq) for alcohol dependence and cocaine addiction. [file Table2.XLSX]

## Sheet: Alcohol_ChIPSeq_DE
GeneSymbol	t	logFC	AveExpr	P.Value	adj.P.Val
ZNF675	5.07053	0.206693	2.60502	8.98e-05	0.821236
BANK1	4.77456	0.247658	2.6002	0.00016834	0.821236
NSG1	4.62433	0.115229	3.2457	0.000232259	0.821236
ZNF730	4.61169	0.282792	2.409	0.000238655	0.821236
HJURP	4.45187	0.20336	2.89608	0.000336836	0.821236
CSAD	-4.31593	-0.104571	3.25998	0.000452194	0.821236
ASB4	-4.2372	-0.369733	1.97687	0.000536575	0.821236
ZNF862	4.23176	0.180043	3.06371	0.000542952	0.821236
DMBX1	4.18651	0.164734	2.74782	0.000599148	0.821236
SMYD3	-4.16258	-0.121154	3.17745	0.000631216	0.821236
PCDP1	3.99069	0.126329	3.00447	0.000918491	0.821236
GPD1	-3.97206	-0.281786	2.60244	0.000956655	0.821236
SPPL2A	-3.87248	-0.184733	3.01691	0.0011894	0.821236
MED4	3.80154	0.145393	2.82611	0.00138909	0.821236
EXOSC10	3.79453	0.135315	3.04513	0.00141056	0.821236
NACA	-3.7913	-0.236744	2.84863	0.00142057	0.821236
C5orf45	3.76692	0.114076	3.20427	0.00149842	0.821236
SQRDL	3.73109	0.215744	2.973	0.00162061	0.821236
CHD8	-3.70484	-0.159564	2.91512	0.00171642	0.821236
TCTN1	3.68697	0.155043	2.82539	0.00178487	0.821236
GPR78	3.65561	0.243809	2.66621	0.00191165	0.821236
MYOZ1	3.64328	0.106244	2.97721	0.00196388	0.821236
SLC35E1	-3.64096	-0.0856598	3.46781	0.00197391	0.821236
AIFM3	3.63982	0.229255	2.60868	0.0019788	0.821236
LOC101928179	3.63567	0.158036	2.72355	0.00199685	0.821236
PDPN	3.63411	0.179515	2.7372	0.00200366	0.821236
MIR1258	3.6278	0.176777	3.04564	0.00203153	0.821236
PRKCH	3.59722	0.144815	3.06876	0.00217203	0.821236
SSX2IP	-3.56605	-0.122666	3.20015	0.0023252	0.821236
COX6B2	3.55889	0.155916	2.72135	0.00236189	0.821236
CYP2R1	3.53645	0.117629	3.09413	0.00248058	0.821236
SLITRK2	3.53613	0.155393	2.963	0.00248235	0.821236
MIR671	3.53158	0.173646	2.692	0.00250713	0.821236
PPP1R11	-3.53036	-0.153224	2.80806	0.00251383	0.821236
MED19	-3.52138	-0.156842	3.15549	0.0025636	0.821236
CYTH4	-3.48557	-0.284294	2.40263	0.00277218	0.821236
PQBP1	-3.48449	-0.160677	2.79126	0.00277867	0.821236
TSN	-3.48391	-0.13657	2.97308	0.00278221	0.821236
PGM3	3.46444	0.106644	3.27155	0.00290299	0.821236
CCDC69	3.45758	0.155355	2.62925	0.0029468	0.821236
ECD	-3.44939	-0.109472	3.01794	0.00299991	0.821236
WDFY2	3.44591	0.0936205	3.32264	0.00302279	0.821236
NFIX	-3.4407	-0.0899589	3.46046	0.00305736	0.821236
PRSS38	3.42152	0.0761503	3.16227	0.00318796	0.821236
CNTN5	-3.42139	-0.704567	1.57501	0.00318886	0.821236
AQP11	3.41739	0.10104	3.26599	0.0032168	0.821236
IFITM3	3.41553	0.255095	2.46058	0.00322981	0.821236
KNSTRN	-3.41366	-0.123365	2.8246	0.00324303	0.821236
BANF1	-3.38762	-0.0953185	3.19712	0.00343243	0.821236
SNAPC4	3.38381	0.113538	3.26713	0.00346104	0.821236
ZNF611	3.38068	0.112015	2.88072	0.00348472	0.821236
LOC101928703;MGC45800	-3.37904	-0.0840083	3.28162	0.00349719	0.821236
HIST1H2BO	3.37854	0.317202	2.208	0.00350097	0.821236
PI4KB	-3.36473	-0.107331	2.98049	0.00360784	0.821236
GPR176	3.35965	0.0999893	3.23459	0.00364796	0.821236
GCH1	3.35952	0.0983736	3.28673	0.00364899	0.821236
COL22A1	-3.35072	-1.14114	1.4424	0.00371959	0.821236
NPM2	3.34466	0.190598	2.78695	0.00376899	0.821236
PRRC2A	-3.34412	-0.164936	2.94328	0.00377344	0.821236
POP5	3.34153	0.145397	2.85889	0.00379477	0.821236
KANSL2	-3.32725	-0.12906	3.03481	0.00391448	0.821236
PBRM1	-3.32428	-0.146039	3.11813	0.00393988	0.821236
TIMM22	3.31786	0.102354	3.05825	0.00399529	0.821236
PREP	-3.31731	-0.0868472	3.22541	0.00400005	0.821236
THSD7B	3.31163	0.161277	2.8932	0.00404975	0.821236
ZFP69B	-3.30317	-0.128174	3.02331	0.0041249	0.821236
CEP135	-3.30113	-0.109375	3.05142	0.00414321	0.821236
C11orf65	-3.30092	-0.200365	2.51032	0.00414516	0.821236
FLJ45825	3.28011	0.195853	2.59974	0.00433684	0.821236
HOXA13	-3.26337	-0.134287	2.99833	0.00449743	0.821236
AJUBA	3.25919	0.120556	3.03516	0.00453841	0.821236
PLSCR3	3.25677	0.109839	3.10466	0.00456228	0.821236
TNKS1BP1	3.24913	0.110959	2.96762	0.0046386	0.821236
POLD3	3.24049	0.161457	2.84864	0.00472629	0.821236
LOC113230	3.23513	0.101859	3.37736	0.00478161	0.821236
TMEM11	3.22208	0.0815579	3.33776	0.00491881	0.821236
YES1	3.22112	0.102955	3.17347	0.00492902	0.821236
GFER	3.20395	0.088338	3.27209	0.00511586	0.821236
WNT5B	-3.19526	-0.231236	2.35628	0.00521308	0.821236
MIR1293	-3.16944	-0.955381	1.5906	0.0055127	0.821236
PODXL2	-3.16507	-0.0870592	3.33313	0.00556499	0.821236
SHC1	-3.1611	-0.154325	2.92336	0.00561295	0.821236
SNORD7	-3.1545	-0.154311	2.70997	0.00569366	0.821236
MRGPRF	3.14457	0.265648	2.37565	0.00581719	0.821236
MSC	3.13764	0.202986	2.99529	0.00590486	0.821236
SMPD3	3.13613	0.0960545	3.11081	0.0059242	0.821236
KLHL7	3.1357	0.119291	3.11758	0.00592962	0.821236
KLHL2	-3.13471	-0.0748737	3.357	0.00594242	0.821236
PGAP1	-3.13158	-0.119022	3.07236	0.00598266	0.821236
SULT1A1	3.12886	0.119901	2.99415	0.00601786	0.821236
C14orf159	-3.12648	-0.14295	2.90061	0.00604889	0.821236
TUB	3.12486	0.112421	3.21798	0.00607007	0.821236
MEF2A	-3.12398	-0.0773405	3.34702	0.00608169	0.821236
SPATA32	3.1239	0.121745	2.9335	0.00608269	0.821236
CD74	-3.11454	-0.207458	2.62316	0.00620677	0.821236
MYH15	3.10817	0.287111	2.06457	0.00629273	0.821236
RAC3	3.10467	0.11009	3.12157	0.00634033	0.821236
MIR4271;C3orf62	-3.10345	-0.167047	2.46736	0.00635712	0.821236
METTL2B	3.09589	0.190458	2.63228	0.00646155	0.821236
TBC1D13	-3.09102	-0.120604	3.04174	0.00652982	0.821236
ZBTB21	3.08874	0.0876675	3.45654	0.00656192	0.821236
C12orf39	3.07967	0.151894	2.79679	0.00669136	0.821236
PITPNA	-3.0795	-0.120367	3.42145	0.00669379	0.821236
DUSP16	3.07519	0.0900476	3.26164	0.00675629	0.821236
PCDH8	3.07167	0.0898006	3.40227	0.00680762	0.821236
STAT1	-3.06534	-0.0897516	3.09988	0.0069011	0.821236
CLEC1B	-3.06333	-0.93563	1.26779	0.00693101	0.821236
NNAT	3.0563	0.170484	2.5424	0.00703671	0.821236
RIN1	3.05202	0.133328	2.95931	0.00710171	0.821236
TMEM14E	-3.05187	-0.877793	1.37218	0.00710409	0.821236
CACNA2D3	3.04257	0.0813898	3.36736	0.00724758	0.821236
KLK6	-3.04196	-0.154117	2.83427	0.00725708	0.821236
PM20D2	3.0367	0.0798125	3.43342	0.00733961	0.821236
BCL7C	3.03478	0.274708	2.34645	0.00736991	0.821236
PHF21A	-3.03066	-0.105967	3.30827	0.00743539	0.821236
HMCN1	-3.02426	-0.134534	2.69855	0.00753845	0.821236
PRPF6	-3.02212	-0.134061	3.00303	0.00757308	0.821236
ABHD4	-3.01189	-0.129704	2.90522	0.00774125	0.821236
ARHGEF15	-3.00821	-0.201702	2.40017	0.00780266	0.821236
NDUFA4	-2.9913	-0.105076	3.00633	0.00809085	0.821236
DCUN1D3	-2.99105	-0.0908854	3.23662	0.00809521	0.821236
SEMA5A	2.98235	0.0716241	3.44097	0.00824746	0.821236
GPD1L	-2.9805	-0.0951783	3.24857	0.00828027	0.821236
SNRNP48	2.97355	0.147952	2.97776	0.00840445	0.821236
SRRM1	2.97022	0.0731503	3.20538	0.00846458	0.821236
KCNA1	2.96657	0.0838501	3.10631	0.00853102	0.821236
MMRN2	2.96546	0.955496	1.31432	0.00855124	0.821236
CD70	-2.96516	-0.192366	2.80323	0.00855671	0.821236
RS1	2.95598	0.179184	2.56587	0.00872657	0.821236
TMLHE	2.95401	0.18911	2.60599	0.00876335	0.821236
GPR158	2.95117	0.0947829	3.2667	0.00881685	0.821236
FAT1	2.94942	0.0902366	3.45092	0.00884987	0.821236
MAG	-2.94431	-0.145863	3.15243	0.00894698	0.821236
NXNL2	-2.93522	-0.11077	3.02585	0.00912258	0.821236
C20orf196	-2.93512	-0.206365	2.33482	0.00912444	0.821236
BAX	2.93461	0.157434	2.94031	0.0091344	0.821236
NCF1B	2.93385	0.338748	2.10084	0.00914933	0.821236
MTERFD3	2.92881	0.229748	2.71135	0.00924834	0.821236
LRRC20	2.92467	0.14543	3.00258	0.00933033	0.821236
C18orf32	-2.91857	-0.123606	3.03541	0.00945266	0.821236
CD2AP	2.9101	0.0870985	3.22192	0.00962501	0.821236
GPM6A	-2.90916	-0.144506	2.90965	0.00964449	0.821236
SNX27	-2.90574	-0.116524	3.36854	0.00971496	0.821236
MED8	-2.90085	-0.110742	3.14808	0.00981675	0.821236
IFI35	-2.89846	-0.314006	2.3299	0.00986684	0.821236
PPP1R3F	-2.8962	-0.122049	3.10736	0.00991453	0.821236
C20orf195	2.89619	0.188632	2.50481	0.0099147	0.821236
CIR1	-2.89218	-0.122639	2.9683	0.0099999	0.821236
TEKT1	2.8897	0.228491	2.38066	0.0100529	0.821236
PON3	2.88829	0.195768	2.66627	0.010083	0.821236
KNDC1	2.88464	0.118385	3.0429	0.0101617	0.821236
PYGL	2.88291	0.0942104	3.15714	0.0101993	0.821236
ATF7IP2	2.8827	0.234503	2.63304	0.0102038	0.821236
REM1	2.88065	0.274567	2.30004	0.0102483	0.821236
APLN	2.8753	0.21359	2.87085	0.0103657	0.821236
CARS2	-2.8734	-0.168272	3.11313	0.0104078	0.821236
RAPH1	-2.87127	-0.102303	3.34352	0.010455	0.821236
CACNA1F	2.86952	0.793379	1.50795	0.010494	0.821236
C3orf27	2.85826	0.266324	2.23748	0.0107484	0.821236
SIGLEC9	-2.85805	-0.220035	2.35517	0.010753	0.821236
PRDX3	-2.85672	-0.120327	2.74641	0.0107835	0.821236
DBX1	-2.85483	-0.819877	1.54476	0.0108269	0.821236
CXCL5	2.85481	0.210312	2.57576	0.0108274	0.821236
FGD1	2.85161	0.134267	2.99927	0.0109012	0.821236
SPACA4	2.84958	0.292012	2.25913	0.0109484	0.821236
ELL	-2.84527	-0.0748924	3.30599	0.0110491	0.821236
SSTR1	-2.8452	-0.116721	3.11861	0.0110507	0.821236
UMPS	-2.8436	-0.124229	2.91532	0.0110883	0.821236
SEC14L1	2.84306	0.0831321	3.24363	0.011101	0.821236
MYO1F	-2.84117	-0.297032	2.32142	0.0111456	0.821236
DNMT1	-2.84083	-0.131446	3.11802	0.0111537	0.821236
TMEM65	2.83049	0.083638	3.41722	0.011401	0.821236
ODF2	2.83028	0.114654	3.18353	0.0114061	0.821236
SEMA4A	-2.81786	-0.26147	2.08199	0.0117105	0.821236
MDN1	-2.81388	-0.110428	3.06954	0.0118095	0.821236
C9orf72	-2.81361	-0.128481	2.98829	0.0118162	0.821236
MBLAC2	2.80455	0.084809	3.37713	0.0120452	0.821236
HYI	-2.80081	-0.121787	2.87461	0.012141	0.821236
DGKA	2.7983	0.128531	2.7863	0.0122057	0.821236
COL4A6	-2.79554	-0.216194	2.48347	0.0122771	0.821236
ZC3H10	-2.79503	-0.122965	3.15503	0.0122904	0.821236
ZBTB8A	-2.79416	-0.0757754	3.10965	0.0123129	0.821236
COPB2	2.79301	0.161414	2.83344	0.0123428	0.821236
KIAA1109	-2.79209	-0.0982195	3.10131	0.0123671	0.821236
HNRNPA1L2	-2.79162	-0.164223	2.71814	0.0123794	0.821236
PLA2R1	2.79111	0.107423	2.92205	0.0123927	0.821236
TRIM68	2.78974	0.140541	2.70197	0.0124287	0.821236
STX11	2.78778	0.0975472	3.18715	0.0124802	0.821236
DNASE2	2.78682	0.171144	2.77226	0.0125056	0.821236
CDKN2AIP	2.78073	0.102121	3.35175	0.0126674	0.821236
FRA10AC1	-2.77631	-0.149278	2.90025	0.0127863	0.821236
TOP1	2.77469	0.0942444	3.25907	0.0128301	0.821236
FUT1	2.773	0.127189	2.76404	0.012876	0.821236
KAT7	-2.77159	-0.103488	3.06035	0.0129145	0.821236
2014-09-04	-2.77138	-0.0856724	3.24285	0.0129202	0.821236
MAGOHB	2.76564	0.147275	2.77252	0.0130777	0.821236
ATP13A1	-2.76242	-0.0729457	3.37809	0.0131669	0.821236
BCL2	-2.75956	-0.0846084	3.39775	0.0132466	0.821236
MIRLET7B	2.75632	0.287324	1.97502	0.0133372	0.821236
STAT3	2.75234	0.0999956	3.15921	0.0134496	0.821236
TRO	-2.74892	-0.205664	2.51656	0.013547	0.821236
HPSE2	-2.74826	-0.142035	2.87382	0.0135658	0.821236
MIR129-1	2.7467	0.415209	2.16031	0.0136105	0.821236
ZHX2	2.74311	0.0758477	3.33193	0.0137137	0.821236
MMP11	2.7424	0.162389	2.78558	0.0137344	0.821236
PLIN3	-2.73984	-0.183996	2.7364	0.0138086	0.821236
INSR	2.7391	0.0885498	3.41711	0.01383	0.821236
GSX2	-2.73846	-0.13282	3.00495	0.0138487	0.821236
CAST	-2.73803	-0.0879131	3.35477	0.0138613	0.821236
TAX1BP3	2.73431	0.082074	3.32973	0.0139703	0.821236
STRA8	-2.73394	-0.658561	1.71464	0.0139812	0.821236
CAMK2G	-2.73354	-0.0768593	3.27301	0.0139929	0.821236
MIR623	-2.72943	-0.93855	1.18401	0.0141145	0.821236
MTF2	-2.72756	-0.129071	2.85391	0.0141701	0.821236
BRWD3	-2.72377	-0.207711	2.80849	0.0142833	0.821236
ITGA6	-2.7234	-0.0940118	3.2386	0.0142945	0.821236
API5	2.72288	0.119794	2.89785	0.0143104	0.821236
TMEM182	2.72266	0.221981	2.11381	0.0143168	0.821236
CCDC66	2.72088	0.16054	2.85077	0.0143706	0.821236
CLCN2	2.71813	0.0665603	3.40657	0.0144537	0.821236
RBM48	2.70963	0.080593	3.03227	0.0147143	0.821236
DTX1	2.70846	0.111376	3.1125	0.0147506	0.821236
DCTN4	-2.70772	-0.142022	2.77438	0.0147733	0.821236
COL5A1	2.70654	0.146881	2.93234	0.0148099	0.821236
FDFT1	2.70401	0.0904463	3.23559	0.0148891	0.821236
CIB2	2.70068	0.104255	3.10618	0.0149935	0.821236
C19orf47	-2.69826	-0.128898	2.99337	0.0150697	0.821236
TRIM69	-2.69737	-0.570292	1.86748	0.0150978	0.821236
SNORD116-1	-2.69635	-0.23036	2.60886	0.0151301	0.821236
STYXL1	2.69334	0.0766597	3.29275	0.015226	0.821236
CCR1	-2.69015	-0.759704	1.41513	0.0153282	0.821236
PYURF;PIGY	2.68852	0.0847438	3.11166	0.0153806	0.821236
TTLL9	-2.68751	-0.100082	3.26043	0.0154133	0.821236
WNT10A	2.68595	0.14952	2.82097	0.0154636	0.821236
ORC2	2.68563	0.150585	3.1428	0.015474	0.821236
URGCP	-2.68041	-0.0687404	3.10486	0.0156442	0.821236
IL15	2.6804	0.160828	3.00629	0.0156446	0.821236
BCAS1	-2.68003	-0.158738	2.91827	0.0156567	0.821236
TSEN15	-2.67805	-0.082949	3.04406	0.0157217	0.821236
RNF19B	-2.67651	-0.0769848	3.46379	0.0157725	0.821236
ABL1	2.67579	0.0952824	3.08242	0.0157962	0.821236
P2RY1	2.67567	0.0968937	3.30256	0.0158003	0.821236
AGK	-2.67391	-0.0946753	3.21886	0.0158588	0.821236
SPATA5L1	2.67086	0.0727697	3.52046	0.0159603	0.821236
WNT11	2.66926	0.0563377	3.55721	0.0160138	0.821236
SLC25A14	-2.66925	-0.146009	2.71046	0.0160142	0.821236
CHMP4B	2.66731	0.110799	3.10054	0.0160792	0.821236
ALG9	-2.6669	-0.141568	3.06342	0.0160929	0.821236
C14orf180	2.66497	0.289278	2.02039	0.0161582	0.821236
AMT	-2.66373	-0.242274	2.34361	0.0162	0.821236
C6orf165	2.66264	0.121542	2.95553	0.0162372	0.821236
CGB7	2.66077	0.122516	2.89097	0.0163007	0.821236
PTS	-2.66077	-0.11785	3.13234	0.0163009	0.821236
SECISBP2	-2.65985	-0.111004	3.07216	0.0163322	0.821236
MCFD2	2.65889	0.0789053	3.38641	0.0163649	0.821236
MED14	-2.65644	-0.10627	2.84703	0.016449	0.821236
GATAD2B	-2.65211	-0.110951	3.10556	0.0165984	0.821236
MBD3	-2.6516	-0.080875	3.17884	0.0166162	0.821236
TUBG2	2.65094	0.110012	2.88547	0.0166392	0.821236
RFX3	-2.6505	-0.0797872	3.39852	0.0166544	0.821236
ADRB3	2.64802	0.141815	2.85406	0.0167407	0.821236
ZFAT	2.64457	0.110545	2.89642	0.0168619	0.821236
KU-MEL-3	-2.64244	-0.53811	1.827	0.016937	0.821236
PDE4C;LOC729966	2.64126	0.288183	2.27196	0.0169787	0.821236
NUDT17	2.64098	0.169812	2.76569	0.0169887	0.821236
FAM71D	-2.6409	-0.776532	1.78081	0.0169915	0.821236
SEC14L2	-2.64063	-0.11021	3.03785	0.017001	0.821236
LOC101927446;GTPBP10	-2.63802	-0.158908	2.90135	0.0170938	0.821236
OCLN	2.63752	0.069375	3.34369	0.0171117	0.821236
LOC101929752	-2.63584	-0.0872308	3.32376	0.0171718	0.821236
PLXNA3	2.63555	0.08754	3.06848	0.0171823	0.821236
SOCS5	-2.63538	-0.0867141	3.31102	0.0171884	0.821236
MGMT	2.63463	0.113211	3.09225	0.0172154	0.821236
ZNF107	2.63247	0.177938	2.66146	0.017293	0.821236
TMIE	-2.63147	-0.164091	2.69175	0.0173292	0.821236
ACTR5	-2.63108	-0.0826535	3.29578	0.0173431	0.821236
PIDD	2.6297	0.135887	2.85672	0.0173931	0.821236
FADS3	2.62951	0.0826178	3.29038	0.0173999	0.821236
UACA	2.62861	0.0702121	3.27461	0.0174327	0.821236
GABRA4	-2.62668	-0.11043	2.93884	0.0175029	0.821236
UNC13C	-2.62588	-0.947949	1.2518	0.0175321	0.821236
TCERG1	2.62376	0.11716	3.0852	0.0176099	0.821236
MIR124-2	2.62305	0.136482	2.67788	0.0176358	0.821236
TGDS	-2.61898	-0.140432	2.89573	0.017786	0.821236
C14orf1	2.61779	0.185759	2.99523	0.0178301	0.821236
CALHM3	2.61396	0.668978	1.65601	0.0179728	0.821236
BCAR1	2.61317	0.0530605	3.38923	0.0180026	0.821236
FAM86C1	2.61204	0.120316	2.89052	0.0180447	0.821236
SNRPF	-2.61011	-0.119562	2.95215	0.0181174	0.821236
CCDC34	2.60761	0.108814	2.93574	0.0182118	0.821236
MARCO	2.60674	0.243739	2.07529	0.018245	0.821236
SMARCD2	2.60656	0.0983833	3.27617	0.0182517	0.821236
USP33	-2.60553	-0.0945657	3.02494	0.018291	0.821236
ZSCAN16	-2.60359	-0.215066	2.57669	0.0183648	0.821236
FEZ2	2.6033	0.0549438	3.02117	0.0183759	0.821236
FAM129B	-2.60167	-0.691067	1.85417	0.0184384	0.821236
PRR12	-2.6002	-0.0823097	3.17703	0.0184947	0.821236
GPR125	2.59918	0.0823003	3.19311	0.0185338	0.821236
TDRD5	2.59895	0.21751	2.43381	0.0185429	0.821236
SHC2	-2.59866	-0.0963538	3.18865	0.0185541	0.821236
C17orf53	2.59766	0.173922	2.59999	0.0185926	0.821236
B4GALNT4	-2.5968	-0.142344	3.13479	0.0186258	0.821236
AK1	-2.59607	-0.120444	3.0359	0.0186541	0.821236
KLK15	-2.5942	-0.164244	2.82205	0.0187269	0.821236
TAF1B	2.59117	0.0793342	3.02534	0.018845	0.821236
ARHGAP35	-2.58988	-0.156457	2.47474	0.0188953	0.821236
OPTN	-2.58749	-0.0953731	3.18565	0.0189893	0.821236
CCM2	-2.58669	-0.126486	3.02636	0.0190212	0.821236
GIMAP1	2.58581	0.181219	2.27479	0.0190557	0.821236
MIR4640;DDR1	-2.58409	-0.0880158	3.30867	0.019124	0.821236
ARF4	-2.58384	-0.0924939	3.02111	0.0191337	0.821236
MIR1306;DGCR8	-2.58358	-0.120806	3.1407	0.0191443	0.821236
LOC645166;LOC654342	2.58294	0.102773	2.79471	0.0191698	0.821236
MCMBP	2.58169	0.0950741	3.33556	0.0192194	0.821236
RMDN2	2.58054	0.115443	3.05822	0.0192654	0.821236
TTLL10-AS1	2.57684	0.846308	1.52588	0.0194136	0.821236
NRN1L	2.57465	0.253739	2.09971	0.019502	0.821236
YBEY	2.57002	0.298016	2.38262	0.01969	0.821236
DGUOK	2.56908	0.165039	2.65246	0.0197284	0.821236
RNF138	2.56894	0.0997159	3.25398	0.0197341	0.821236
PSMC6	-2.56876	-0.162176	2.86554	0.0197415	0.821236
DHRS4-AS1	2.56868	0.211349	2.74197	0.0197449	0.821236
DOPEY2	2.56836	0.0710119	3.35681	0.0197578	0.821236
SEPT7P2	2.56538	0.13272	2.83929	0.0198801	0.821236
TCF7L2	2.56464	0.0622208	3.20976	0.019911	0.821236
TP53INP2	-2.56429	-0.0941114	3.27147	0.0199251	0.821236
POMC	2.56384	0.162657	2.60607	0.0199439	0.821236
HCRTR1	2.56139	0.148991	2.72109	0.0200453	0.821236
DMRT1	2.561	0.169824	2.4439	0.0200616	0.821236
SCAF11	2.55994	0.0815209	3.32276	0.0201057	0.821236
TSSK2;DGCR14	-2.55962	-0.0956679	2.85287	0.0201187	0.821236
ZNF557	2.55945	0.0951422	2.97846	0.0201257	0.821236
GRIN2B	-2.55882	-0.0979112	3.10989	0.0201523	0.821236
LCP1	-2.55609	-0.0978377	2.88985	0.0202662	0.821236
PTP4A2	-2.55324	-0.109432	3.35485	0.0203863	0.821236
PSORS1C3	2.55165	0.208069	2.22765	0.0204536	0.821236
BCLAF1	-2.55081	-0.100236	3.11002	0.020489	0.821236
RAB15	2.54974	0.110478	3.10013	0.0205343	0.821236
GATS	-2.54962	-0.108293	3.06392	0.0205394	0.821236
PPIC	2.54957	0.0858781	3.27204	0.0205415	0.821236
PRR7	-2.54931	-0.0708609	3.3091	0.0205526	0.821236
TRIM25	2.54885	0.101255	3.28979	0.0205721	0.821236
TERF2	-2.54859	-0.106945	3.05083	0.0205833	0.821236
UBE2H	2.54757	0.0908781	3.22938	0.0206267	0.821236
RAB17	2.54694	0.293902	2.12882	0.0206535	0.821236
CHMP4C	-2.54667	-0.253793	2.37376	0.0206648	0.821236
SERGEF	2.54222	0.0816876	3.23854	0.0208561	0.821236
C1orf141	2.54179	0.594578	1.86945	0.0208746	0.821236
RHOD	2.54134	0.207536	2.47151	0.020894	0.821236
ANKRD28	2.53895	0.0829753	3.4395	0.0209974	0.821236
OGT	-2.53605	-0.152126	2.94461	0.0211233	0.821236
SPACA5;SPACA5B	-2.53428	-0.283905	2.02536	0.0212005	0.821236
POLR1E	-2.53389	-0.152044	2.93943	0.0212179	0.821236
DIO3	2.53183	0.243701	2.48732	0.0213084	0.821236
ZNF268	-2.53165	-0.0982969	3.19231	0.0213162	0.821236
PLEKHA1	-2.53141	-0.0746576	3.35538	0.0213265	0.821236
MYL4	-2.53109	-0.259313	2.00037	0.0213407	0.821236
C1QL4	2.53021	0.129769	2.76251	0.0213795	0.821236
EBAG9	-2.52746	-0.0809533	3.04447	0.0215012	0.821236
NSL1	2.52746	0.129857	2.9434	0.0215014	0.821236
CHUK	-2.52647	-0.0975773	2.99038	0.0215452	0.821236
KIAA1614	2.52515	0.0966794	3.21406	0.0216039	0.821236
REV1	-2.52393	-0.0763854	3.38441	0.0216581	0.821236
CASP2	-2.5238	-0.088906	3.12382	0.0216642	0.821236
CTSA	2.52285	0.0799168	3.34617	0.0217067	0.821236
FERMT2	-2.52098	-0.0739351	3.3155	0.0217905	0.821236
TTC39B	2.51673	0.107946	3.12402	0.0219819	0.821236
NSMCE4A	2.51619	0.0872265	3.19344	0.0220065	0.821236
APOL3	-2.50944	-0.168154	2.80241	0.0223144	0.821236
PABPN1	-2.50838	-0.105455	3.06323	0.0223633	0.821236
GLA	-2.50808	-0.182657	2.60941	0.0223772	0.821236
SLC12A8	-2.50801	-0.11126	2.90062	0.0223806	0.821236
CAPG	2.50667	0.153254	2.80221	0.0224421	0.821236
MPZL3	-2.50592	-0.187226	2.65124	0.022477	0.821236
EFHC1	-2.50479	-0.114973	3.01606	0.0225291	0.821236
LACE1	-2.50431	-0.0703661	2.94196	0.0225515	0.821236
HMG20A	-2.50098	-0.083665	3.35739	0.0227063	0.821236
JAGN1	2.49926	0.107056	3.06951	0.022787	0.821236
AKR1C3	-2.49884	-0.165108	2.23011	0.0228063	0.821236
RABL5	2.4964	0.0805471	2.94965	0.0229214	0.821236
NOS1AP	-2.49616	-0.0947014	3.3672	0.0229326	0.821236
ZNF496	2.49405	0.0994205	3.40493	0.0230323	0.821236
RBM23	-2.49237	-0.192165	2.641	0.0231119	0.821236
WDR7	-2.49169	-0.114641	2.95452	0.0231439	0.821236
APH1B	2.49048	0.100075	3.03066	0.0232017	0.821236
WEE1	2.4902	0.0753135	3.47917	0.0232152	0.821236
PBK	2.48921	0.173899	2.30126	0.0232625	0.821236
AIF1	-2.48907	-0.27734	1.8736	0.023269	0.821236
KIAA2018	-2.48877	-0.0800542	3.27418	0.0232832	0.821236
SFPQ	-2.48765	-0.0828537	3.46521	0.0233372	0.821236
FAM198A	2.48689	0.0988466	2.95733	0.0233736	0.821236
CLTA	-2.48539	-0.0843519	3.1966	0.0234457	0.821236
SWI5	-2.48536	-0.112295	3.03742	0.0234472	0.821236
PRDM13	2.48433	0.277773	2.05193	0.0234965	0.821236
CSMD3	-2.48215	-0.115141	3.3713	0.0236021	0.821236
PHLDB2	-2.4811	-0.0890806	2.84246	0.0236527	0.821236
TNS3	2.48061	0.106984	2.9563	0.0236767	0.821236
DPP6	2.47991	0.125762	3.02764	0.0237107	0.821236
CHP2	2.47983	0.182946	2.73788	0.0237147	0.821236
SFMBT2	2.4798	0.0716209	3.55607	0.0237159	0.821236
PTPN14	2.47786	0.131759	3.11853	0.0238105	0.821236
EPHA4	2.47529	0.0754704	3.34745	0.0239363	0.821236
CBS	2.4739	0.0619893	3.3779	0.0240048	0.821236
U2AF2	-2.47271	-0.0917534	3.23953	0.0240634	0.821236
STK3	2.47261	0.13707	2.97015	0.0240685	0.821236
DST	-2.47197	-0.0783913	3.36919	0.0240997	0.821236
SAMD3	2.47167	0.0782327	3.07468	0.0241145	0.821236
TAF10	-2.46974	-0.0905623	3.1638	0.0242102	0.821236
FAM161A	-2.4691	-0.0882814	3.08412	0.0242421	0.821236
RAB32	2.4662	0.0903532	3.07894	0.0243863	0.821236
FOXS1	2.46489	0.265448	2.13361	0.0244522	0.821236
MBD5	-2.4645	-0.14088	3.03649	0.0244718	0.821236
CEP76	2.4625	0.105117	3.16805	0.0245719	0.821236
KIAA1462	-2.46238	-0.0687371	3.15341	0.0245782	0.821236
EDC4	-2.46142	-0.109908	3.21422	0.0246264	0.821236
MARVELD3	2.45853	0.13591	2.82811	0.0247722	0.821236
SLC2A6	2.4578	0.0890653	3.057	0.0248093	0.821236
FARSA	-2.45523	-0.113723	3.11021	0.0249403	0.821236
N4BP2	2.453	0.0700307	3.37934	0.0250543	0.821236
ARMC7	2.44854	0.106491	2.90904	0.025284	0.821236
MPHOSPH10	2.44769	0.840321	1.52158	0.0253277	0.821236
STX16	2.44672	0.0664476	3.38182	0.0253779	0.821236
CLEC14A	2.44487	0.197869	2.85228	0.025474	0.821236
RNU6-83P	-2.44432	-0.168797	2.62798	0.0255026	0.821236
ZNF84	-2.44428	-0.0736603	3.0736	0.0255048	0.821236
INSM2	2.44384	0.0713989	3.36747	0.0255276	0.821236
DNAH1	2.44381	0.586285	1.70297	0.0255295	0.821236
MANBAL	2.44293	0.148486	2.89996	0.0255753	0.821236
MTCH2	2.44235	0.109485	3.01638	0.0256059	0.821236
SCAP	-2.44159	-0.109651	3.22822	0.0256453	0.821236
SLC35F6	2.44158	0.113612	2.99211	0.025646	0.821236
MGLL	-2.44034	-0.069096	3.28032	0.0257108	0.821236
USP37	-2.44033	-0.100036	3.14914	0.0257117	0.821236
APOM	-2.43787	-0.0968714	3.03391	0.0258411	0.821236
LOC284751	2.43712	0.19338	2.05707	0.0258804	0.821236
CCDC77	-2.43575	-0.213881	2.64755	0.0259528	0.821236
CMC1	2.4346	0.095097	3.07901	0.0260142	0.821236
CSRP3	-2.43312	-0.182447	2.1002	0.0260926	0.821236
SLC44A1	2.43246	0.0667198	3.39639	0.0261276	0.821236
SLC25A30	2.43231	0.0723128	2.98788	0.0261358	0.821236
C9orf41	-2.42785	-0.0716243	3.28504	0.0263748	0.821236
TLE1	2.42402	0.0882938	3.40033	0.0265814	0.821236
ZMYM6	-2.42311	-0.133755	2.9744	0.0266305	0.821236
RNASE1	-2.42307	-0.104903	2.96251	0.0266331	0.821236
FMN2	2.42306	0.0671941	3.36195	0.0266336	0.821236
SRY	-2.42246	-0.383873	1.78311	0.0266659	0.821236
TSPO	-2.422	-0.0927568	3.14405	0.026691	0.821236
RAN	-2.42064	-0.065301	3.33648	0.0267647	0.821236
MPRIP	-2.42007	-0.0892806	3.28317	0.026796	0.821236
LZIC	2.42007	0.122306	2.75788	0.026796	0.821236
TTC21A	2.41989	0.0573888	3.3585	0.0268059	0.821236
TUBB4B	-2.41904	-0.0965478	3.3384	0.0268521	0.821236
FAM214A	2.41892	0.530774	1.77322	0.0268587	0.821236
SEMA3A	-2.41835	-0.223198	2.49465	0.0268902	0.821236
C3orf37	-2.41542	-0.0634835	3.2146	0.0270507	0.821236
LAMC1	2.41187	0.0701757	3.39581	0.0272472	0.821236
RNASE12	2.41156	0.191845	2.66818	0.0272645	0.821236
SNX12	-2.41142	-0.185806	2.55921	0.0272721	0.821236
LINC00610	2.41122	0.674868	1.47074	0.027283	0.821236
RIMS2	2.41111	0.0690288	3.41328	0.0272892	0.821236
CHMP1A	2.41066	0.0781419	3.268	0.0273146	0.821236
NIPBL	2.41021	0.0770732	3.34924	0.0273391	0.821236
PRKACB	2.40651	0.0758921	3.28081	0.027546	0.821236
EXOSC4	-2.40594	-0.0691662	3.28829	0.0275776	0.821236
SSC5D	2.40583	0.22991	1.8084	0.0275841	0.821236
C15orf56	2.40536	0.133992	2.99666	0.0276101	0.821236
TMEM45B	2.39725	0.166904	2.34268	0.0280693	0.821236
PCDHA7	2.39566	0.198119	2.44595	0.02816	0.821236
ZNF621	2.39415	0.0916172	3.01598	0.0282464	0.821236
ZNF587	2.39326	0.205433	2.61417	0.0282974	0.821236
SMOC2	2.39202	0.09708	3.08905	0.0283689	0.821236
CANT1	-2.39165	-0.0677045	3.22098	0.0283902	0.821236
DAGLA	-2.39136	-0.0967055	3.21246	0.0284068	0.821236
TUBGCP5	2.39072	0.0922096	3.19892	0.0284437	0.821236
DVL2	-2.39025	-0.101973	3.0421	0.0284707	0.821236
LOC100130093;SNAP47	2.38944	0.157951	2.59735	0.0285174	0.821236
ZFYVE16	2.38822	0.125134	3.0298	0.0285884	0.821236
TAF1C	2.38577	0.131776	2.89836	0.0287306	0.821236
TP53TG5	2.38451	0.124784	2.58387	0.0288044	0.821236
LIMA1	-2.38192	-0.108471	3.06643	0.028956	0.821236
APITD1-CORT;APITD1	-2.38122	-0.10182	2.99595	0.0289972	0.821236
ZNF8	2.37935	0.110853	3.09963	0.029107	0.821236
LOC653375;WBSCR16	-2.37878	-0.0988972	3.08751	0.0291406	0.821236
CDK1	2.37861	0.255417	2.53876	0.029151	0.821236
ZDHHC20	2.37837	0.0791541	3.24181	0.0291652	0.821236
PNPLA5	2.37728	0.17984	2.45082	0.0292296	0.821236
DSP	2.37726	0.0824818	3.21599	0.0292304	0.821236
FBRS	2.37721	0.0563347	3.44226	0.0292338	0.821236
KLF1	2.3771	0.101204	2.82886	0.0292399	0.821236
DOHH	-2.37664	-0.143164	2.99903	0.0292676	0.821236
WASF1	-2.37663	-0.0704016	3.37417	0.0292677	0.821236
PRSS12	-2.37608	-0.112086	3.04523	0.0293004	0.821236
SCAMP1	2.37359	0.0602256	3.29891	0.0294486	0.821236
NARFL	2.37304	0.090691	3.12418	0.0294818	0.821236
MTNR1B	2.37238	0.208354	2.53811	0.0295209	0.821236
DPF1	-2.37202	-0.147436	2.93522	0.0295425	0.821236
PCNXL4	-2.37122	-0.0973489	3.07483	0.0295905	0.821236
ARMCX6	-2.37107	-0.219562	2.45497	0.029599	0.821236
MAP2K7	2.37074	0.0932179	3.1698	0.0296189	0.821236
TARS2	-2.36952	-0.148233	2.74757	0.0296922	0.821236
USP47	2.36887	0.0752558	3.0951	0.0297315	0.821236
SLC15A4	-2.3683	-0.0573068	3.56556	0.0297657	0.821236
ZNF155	-2.36789	-0.169401	2.61589	0.0297903	0.821236
TMEM164	-2.36763	-0.122065	2.91397	0.0298062	0.821236
SNORA7A	-2.36691	-0.151083	2.67765	0.0298495	0.821236
VEGFC	2.36601	0.108737	2.97476	0.0299039	0.821236
VOPP1	2.36574	0.0722525	3.32206	0.0299204	0.821236
PRPF38B	-2.36531	-0.0714438	3.2526	0.0299465	0.821236
SAE1	2.36465	0.170927	2.67127	0.029986	0.821236
SDR16C5	2.36384	0.178384	2.29349	0.0300352	0.821236
C22orf26	-2.35972	-0.21899	2.16771	0.0302868	0.821236
NUDT11	-2.35932	-0.216159	2.77346	0.0303112	0.821236
SLC26A1	2.35802	0.15689	2.74071	0.0303909	0.821236
MXRA7	2.35792	0.0816009	3.05658	0.0303969	0.821236
PLA2G4D	-2.35615	-0.68693	1.60735	0.0305058	0.821236
NAB1	2.35585	0.0803288	3.30078	0.0305243	0.821236
RWDD3	2.3556	0.0636382	3.06436	0.03054	0.821236
IP6K1	-2.35523	-0.0908953	3.1258	0.0305625	0.821236
PRICKLE2	2.35362	0.151634	2.70837	0.0306622	0.821236
IFT88	2.35179	0.101152	3.01315	0.0307759	0.821236
MRC2	2.35147	0.088003	3.14671	0.0307956	0.821236
PLSCR2	2.35129	0.134205	2.82435	0.0308065	0.821236
CHCHD2	2.35067	0.114251	2.85429	0.0308453	0.821236
ATPAF2	2.34917	0.0715378	3.3485	0.0309388	0.821236
PDLIM2	2.34894	0.0890364	3.07258	0.0309533	0.821236
MIR570	-2.34846	-0.740667	1.52332	0.0309831	0.821236
TRMT10C	-2.34823	-0.142981	2.69594	0.0309975	0.821236
BRCA2	2.34738	0.126878	2.87019	0.031051	0.821236
MEGF6	-2.34733	-0.114904	2.77998	0.0310538	0.821236
BCOR	2.34656	0.0913889	2.85812	0.0311024	0.821236
RDH11	-2.34629	-0.11143	2.74846	0.0311191	0.821236
UBB	-2.34455	-0.16909	2.86424	0.0312283	0.821236
GPRIN3	2.3445	0.0920902	3.09196	0.0312319	0.821236
EPHB6	2.34323	0.0838464	3.22368	0.0313116	0.821236
GALNT5	-2.34237	-0.215067	2.24309	0.0313661	0.821236
EIF3A	2.34211	0.090444	3.18408	0.0313827	0.821236
LSM2	-2.34178	-0.0992044	2.77189	0.0314034	0.821236
EIF4G3	-2.34176	-0.101151	3.08813	0.0314049	0.821236
RFC2	2.34151	0.115973	3.08981	0.0314208	0.821236
SMG5	-2.33958	-0.0782288	3.13714	0.0315433	0.821236
CCDC11	2.33829	0.243269	2.46779	0.0316251	0.821236
ENTPD7	-2.33775	-0.0571762	3.10412	0.0316599	0.821236
ACLY	2.33762	0.073423	3.20625	0.0316682	0.821236
TRAK2	-2.33687	-0.0584249	3.35689	0.0317162	0.821236
AHCYL2	-2.33593	-0.0590744	3.19986	0.031776	0.821236
NUP62CL	-2.33517	-0.556562	1.90912	0.0318247	0.821236
EPT1	-2.33483	-0.0866793	3.16549	0.0318463	0.821236
NPAS4	2.33388	0.179233	2.19165	0.0319075	0.821236
ZNF274	2.33297	0.0802163	3.15489	0.0319659	0.821236
AHNAK2	2.33266	0.0773283	3.0318	0.031986	0.821236
DLG4	-2.33194	-0.0796933	3.17035	0.0320322	0.821236
ARL3	2.3301	0.0954694	3.15622	0.0321513	0.821236
ALS2	-2.32889	-0.0799512	3.21295	0.0322298	0.821236
SCN3B	2.32824	0.086456	3.07005	0.0322718	0.821236
PITHD1	-2.32293	-0.114306	3.23844	0.0326187	0.821236
MAPRE1	-2.3229	-0.124048	3.02747	0.0326204	0.821236
RNF19A	2.32266	0.0607938	3.2743	0.0326362	0.821236
IFNAR2	2.32242	0.112672	3.21368	0.0326517	0.821236
SCN3A	2.32237	0.650099	1.42698	0.0326552	0.821236
UBE4B	-2.32167	-0.0852454	3.0062	0.0327014	0.821236
TMEM9	2.32144	0.147563	2.7298	0.0327162	0.821236
SH2D5	2.32077	0.0932436	3.19294	0.0327607	0.821236
TCERG1L	2.32034	0.131874	3.12402	0.0327891	0.821236
OTOG	2.31983	0.692153	1.50197	0.0328226	0.821236
PCDHA2	2.31925	0.735579	1.62292	0.0328604	0.821236
DDX55	2.31713	0.0931307	3.30083	0.033001	0.821236
ANKRD18CP	2.31646	0.126345	2.92906	0.0330454	0.821236
HELZ	2.31428	0.0734316	3.35596	0.0331905	0.821236
PRR15	2.31355	0.0683761	3.20772	0.0332391	0.821236
MDGA1	2.31311	0.11764	3.45824	0.0332683	0.821236
RRAGD	-2.31302	-0.0619254	3.44792	0.0332744	0.821236
AMZ2	2.31231	0.072073	3.13193	0.0333219	0.821236
PPAPDC1A	2.31164	0.0753608	3.22555	0.0333671	0.821236
PITX1	2.31115	0.11357	2.90556	0.0334	0.821236
PGD	2.31062	0.0534953	3.31105	0.0334351	0.821236
EDN3	2.3101	0.205062	2.46093	0.0334704	0.821236
FLJ42102	2.31	0.746864	1.12727	0.033477	0.821236
TCTE1	-2.30862	-0.0925857	2.90721	0.0335699	0.821236
CCDC86	2.30701	0.112676	2.98478	0.0336784	0.821236
CSTB	-2.30658	-0.0752618	3.29699	0.0337076	0.821236
STMN4	-2.30614	-0.143865	2.93422	0.0337373	0.821236
PLA2G1B	-2.30594	-0.185196	2.39462	0.0337505	0.821236
ZNF684	-2.30513	-0.111193	2.86275	0.0338055	0.821236
IBTK	-2.30456	-0.0760434	3.01696	0.0338443	0.821236
AR	2.3028	0.210433	2.32092	0.0339639	0.821236
CACHD1	2.3004	0.081186	3.28896	0.0341278	0.821236
CNIH4	-2.30008	-0.0793169	3.17384	0.0341501	0.821236
RLN1	2.29985	0.717228	1.57116	0.0341653	0.821236
RGL3	2.29983	0.0864731	3.07649	0.0341668	0.821236
ZFYVE26	-2.29886	-0.163484	2.73351	0.0342332	0.821236
TMPRSS12	2.29869	0.245614	2.0835	0.0342448	0.821236
TCTEX1D2	2.29805	0.111022	3.14707	0.0342889	0.821236
PTCHD2	-2.29802	-0.0630052	3.33553	0.0342913	0.821236
ZNF773	2.29743	0.278502	2.44448	0.034332	0.821236
NDN	2.29626	0.136287	2.74133	0.0344121	0.821236
ALKBH8	-2.29514	-0.125826	2.90557	0.0344897	0.821236
JMJD6	2.29503	0.0872207	3.26463	0.0344971	0.821236
PHB	-2.29391	-0.130793	2.90005	0.0345749	0.821236
OR10H2	-2.29191	-0.727772	1.50542	0.0347135	0.821236
PREX2	-2.29155	-0.0798645	3.21989	0.0347387	0.821236
CASK	-2.2908	-0.0898244	3.11257	0.0347904	0.821236
AK5	2.29063	0.0671851	3.36801	0.0348026	0.821236
GBP4	-2.29015	-0.23587	2.20107	0.0348356	0.821236
CORO6	2.28815	0.095722	2.89271	0.0349754	0.821236
VGLL3	-2.28812	-0.0889237	3.11982	0.0349779	0.821236
ZBBX	2.28736	0.167247	2.3963	0.0350306	0.821236
TMEM177	2.28704	0.0855477	2.8339	0.0350531	0.821236
COL20A1	-2.28674	-0.382136	1.87037	0.0350743	0.821236
HMGCR	-2.28512	-0.0808179	3.12266	0.0351885	0.821236
C15orf48	2.28508	0.205209	2.39139	0.0351908	0.821236
SLC35A2	-2.28496	-0.138835	2.68845	0.0351993	0.821236
PSMG3	2.28387	0.122036	3.10598	0.0352765	0.821236
KITLG	2.28347	0.10609	2.97858	0.0353043	0.821236
ENKUR	-2.282	-0.0665721	3.03411	0.0354086	0.821236
RASGRP2	2.28187	0.0698108	3.31202	0.0354175	0.821236
GDF10	-2.27969	-0.114852	3.17807	0.0355726	0.821236
CEP19	-2.2794	-0.077822	3.20208	0.0355931	0.821236
ZFP41	2.27896	0.0733175	3.20136	0.0356241	0.821236
OTP	2.27789	0.154374	2.46826	0.0357006	0.821236
DNAH2	2.27783	0.101212	2.83883	0.0357052	0.821236
SRCAP	2.2778	0.0632546	3.27913	0.035707	0.821236
SIX4	2.27663	0.0735118	3.37895	0.0357905	0.821236
C1D	-2.2757	-0.083478	2.73256	0.0358572	0.821236
GRB2	-2.27523	-0.0698407	3.21809	0.0358912	0.821236
DHX16	2.27502	0.146287	2.94854	0.0359057	0.821236
GABRR2	2.27241	0.209565	2.09091	0.0360936	0.821523
AURKA	-2.27028	-0.113096	3.09814	0.0362477	0.821523
RILPL2	2.26975	0.0982019	3.01299	0.0362855	0.821523
GOLGA8M	2.26936	0.130962	2.68946	0.0363141	0.821523
FANCI	-2.26871	-0.102789	2.92485	0.0363608	0.821523
THAP7	2.2671	0.0636545	3.25095	0.0364781	0.821523
HMX2	2.26671	0.146639	2.4389	0.0365064	0.821523
RFNG	-2.26607	-0.055913	3.51863	0.036553	0.821523
KCNJ1	2.26591	0.21641	2.07379	0.0365646	0.821523
HNRNPA3	-2.26507	-0.122439	3.04708	0.0366261	0.821523
MTX3	2.26433	0.0677169	3.06256	0.0366801	0.821523
ING3	-2.26365	-0.0979909	2.94403	0.0367298	0.821523
HM13	-2.26316	-0.057763	3.22853	0.0367661	0.821523
MIR584	-2.26283	-0.120825	2.74964	0.0367901	0.821523
TPRG1L	-2.26262	-0.0605673	3.42984	0.0368052	0.821523
CNTNAP2	-2.26096	-0.0786181	3.05833	0.0369275	0.821523
TMEM154	2.26047	0.20791	2.36102	0.036964	0.821523
BST1	-2.26038	-0.097635	2.67497	0.0369706	0.821523
NFASC	-2.25981	-0.0998951	3.19506	0.0370123	0.821523
CYB5B	-2.25852	-0.141036	2.85453	0.0371078	0.821523
CAPN7	-2.25757	-0.0763499	3.30594	0.0371781	0.821523
WT1	2.25691	0.109235	2.75233	0.0372264	0.821523
CNTN4	-2.25673	-0.465878	1.81806	0.0372401	0.821523
ZNF598	-2.25407	-0.0861301	3.2685	0.0374377	0.824609
TRAM2	2.2506	0.074825	3.22569	0.0376978	0.82802
ZNF329	-2.25004	-0.338801	1.89612	0.0377393	0.82802
ANXA5	2.24852	0.0842436	3.14241	0.0378541	0.82802
MRVI1-AS1	2.24816	0.656632	1.47668	0.0378809	0.82802
FNBP4	2.24712	0.0833728	3.21419	0.0379591	0.82802
TAOK3	2.24703	0.0621919	3.27395	0.037966	0.82802
AGGF1	-2.24661	-0.0606407	3.24836	0.037998	0.82802
EQTN	-2.24461	-0.710448	1.37501	0.0381496	0.828097
ZDHHC15	-2.24394	-0.198996	2.63715	0.0382	0.828097
BCAS3	2.24238	0.11274	2.86318	0.0383191	0.828097
PSMD4	-2.23945	-0.140509	2.67487	0.0385424	0.828097
NOVA2	-2.23551	-0.136344	3.01693	0.0388452	0.828097
USMG5	-2.23467	-0.0881147	3.06275	0.0389104	0.828097
FAXDC2	-2.23448	-0.14345	2.79811	0.0389252	0.828097
SEL1L3	-2.2343	-0.0867424	3.22735	0.0389389	0.828097
CCDC126	-2.23363	-0.0876236	3.06115	0.0389911	0.828097
METTL25	2.23349	0.644752	1.5055	0.0390014	0.828097
RSPO3	2.23261	0.100908	3.24741	0.0390698	0.828097
DACH2	-2.23111	-0.12339	2.63847	0.0391862	0.828097
AKAP1	-2.22716	-0.0605306	3.4035	0.0394946	0.828097
HSD17B7	2.2266	0.626278	1.77786	0.0395388	0.828097
MAD2L1BP	-2.22537	-0.120332	2.8529	0.0396349	0.828097
SEMA3B	-2.22345	-0.0861125	3.13163	0.0397862	0.828097
NKX2-1	2.2234	0.0703827	3.3177	0.0397898	0.828097
LOC100996657;SRSF10	-2.2234	-0.0846145	3.13283	0.03979	0.828097
CMPK2	2.22306	0.0553757	3.33714	0.0398172	0.828097
GLMN	2.22089	0.0954598	3.05392	0.0399887	0.828097
FAM87A	-2.22033	-0.673631	1.694	0.0400331	0.828097
DYM	2.22025	0.0886212	3.20323	0.0400396	0.828097
APOL1	2.2201	0.644068	1.52609	0.0400512	0.828097
BEST4	2.21904	0.137246	2.73909	0.0401352	0.828097
ST5	-2.21901	-0.139962	2.86865	0.0401378	0.828097
SH3BGRL2	2.21856	0.0718847	2.90931	0.0401737	0.828097
B3GNTL1	-2.21838	-0.0872864	3.27959	0.0401879	0.828097
DIRAS3	-2.21834	-0.199011	2.46522	0.0401911	0.828097
RNF14	2.21765	0.0803903	2.93327	0.0402456	0.828097
CMTR2	2.21673	0.0987776	2.97383	0.0403192	0.828097
DENND4B	-2.21298	-0.0596023	3.32724	0.0406195	0.828097
DCHS2	-2.21104	-0.0883772	3.16996	0.0407757	0.828097
MED7	-2.20987	-0.0986165	2.84594	0.0408701	0.828097
CSDC2	-2.20958	-0.206266	2.33188	0.0408939	0.828097
MAK	2.20947	0.0987382	2.905	0.0409025	0.828097
TIFA	2.20718	0.0926559	2.95002	0.0410886	0.828097
OR4A5	2.20638	0.233274	2.38452	0.0411533	0.828097
MFSD7	2.20634	0.106211	2.84088	0.0411564	0.828097
DUSP27	2.20579	0.213131	2.442	0.0412012	0.828097
MAFF	-2.20557	-0.0917615	3.19781	0.0412192	0.828097
THAP1	-2.20552	-0.115607	2.94103	0.0412233	0.828097
UBE2U	-2.205	-0.6031	1.65845	0.0412662	0.828097
SFTPC	-2.20468	-0.228157	2.07498	0.0412924	0.828097
RPL35A	-2.20456	-0.172752	2.80787	0.0413018	0.828097
PLEKHG4	-2.20204	-0.0906651	2.89794	0.0415079	0.828097
RAD51B	-2.20167	-0.182271	2.47698	0.0415382	0.828097
FBXL12	2.20134	0.0711482	3.19708	0.0415653	0.828097
CMTM8	2.2009	0.0768117	3.0396	0.0416014	0.828097
THOP1	2.20047	0.0944776	2.95363	0.0416367	0.828097
TBCCD1	2.19988	0.0734036	3.05473	0.0416854	0.828097
DHDH	2.19705	0.237366	2.52253	0.0419192	0.828097
LOC100653137;CDH23	2.19671	0.0721392	3.18352	0.0419474	0.828097
GTF2H4	-2.19659	-0.14336	2.66173	0.0419572	0.828097
EFNA1	-2.19474	-0.0686441	3.4012	0.0421109	0.828097
SFT2D1	2.19346	0.0820192	3.27989	0.0422168	0.828097
MAST3	-2.19336	-0.0994977	2.9688	0.0422256	0.828097
LOC101927929	2.19159	0.733308	1.36456	0.0423733	0.828097
ANGPT4	2.1913	0.235524	2.12032	0.0423971	0.828097
LOXHD1	2.19041	0.713793	1.9447	0.0424718	0.828097
SLC2A4RG	-2.19013	-0.0687898	3.27919	0.0424955	0.828097
RELN	-2.18864	-0.0753594	3.01269	0.0426199	0.828097
KCNS1	2.18853	0.482232	1.7757	0.0426293	0.828097
HSPA4L	-2.18752	-0.0851055	3.13648	0.0427146	0.828097
PDZRN3	-2.18729	-0.0620955	3.2592	0.0427341	0.828097
HOXB1	-2.18643	-0.755226	1.38798	0.0428068	0.828097
KLRC4	-2.18626	-0.157071	2.83206	0.0428211	0.828097
LYZL1	2.18549	0.604362	1.6366	0.042886	0.828097
RAET1L	2.18415	0.483761	1.98214	0.042999	0.828097
LINC00839	2.1841	0.229212	2.37444	0.0430035	0.828097
DECR1	2.18401	0.0878306	2.94608	0.0430106	0.828097
DUSP4	2.18378	0.0677829	3.46868	0.0430303	0.828097
FUT4	2.18177	0.05648	3.40424	0.0432008	0.828097
LOC101805491;TMEM247	-2.1807	-0.183125	2.4989	0.0432924	0.828097
POLD1	-2.18003	-0.09944	2.96296	0.0433497	0.828097
FAT3	-2.17912	-0.224567	2.00985	0.0434269	0.828097
CRHBP	2.17854	0.0847666	3.08586	0.0434764	0.828097
GLRB	-2.17843	-0.0962711	3.14395	0.0434857	0.828097
DCP2	2.17734	0.109722	2.98319	0.0435792	0.828097
PPM1K	2.17714	0.0812021	3.14779	0.0435971	0.828097
ZBTB42	2.17682	0.0643646	3.20213	0.0436238	0.828097
ZCCHC24	-2.17561	-0.0591945	3.45343	0.0437279	0.828097
RCBTB2	-2.17549	-0.0731656	3.11965	0.0437389	0.828097
SPON1	2.17539	0.0794251	3.15744	0.0437467	0.828097
MIR26A2	-2.17484	-0.483749	1.88678	0.0437942	0.828097
LOC389033	2.17475	0.162671	2.32373	0.0438022	0.828097
FAM105B	2.17419	0.0640583	3.33331	0.0438502	0.828097
ST3GAL5	-2.17396	-0.0856337	3.38845	0.0438705	0.828097
CDCP1	2.17382	0.133619	2.92565	0.0438825	0.828097
TMEM184B	-2.17345	-0.0692757	3.34531	0.0439141	0.828097
LIN54	2.17157	0.0704763	3.21933	0.044077	0.828097
COX7C	-2.17069	-0.0954079	2.90383	0.0441537	0.828097
PPDPF	2.17014	0.0620068	3.39458	0.0442013	0.828097
SLC35F2	2.16949	0.0812121	3.05771	0.0442578	0.828097
INPP5F	2.16914	0.0787687	3.23576	0.0442879	0.828097
OR4B1	2.16732	0.692397	1.66727	0.0444465	0.828097
C16orf46	2.16724	0.141305	2.82243	0.0444539	0.828097
NSMF	2.16715	0.0691389	3.35147	0.0444619	0.828097
CASR	2.16685	0.147472	2.49646	0.0444879	0.828097
DNAJB4	2.16605	0.218091	2.5174	0.0445574	0.828097
ALG13	2.16562	0.211024	2.62415	0.0445955	0.828097
TIMM50	-2.16441	-0.0820073	3.05051	0.0447013	0.828097
EPB41L4A	2.1638	0.0549004	3.4614	0.0447548	0.828097
UBXN2B	-2.16223	-0.080374	2.97399	0.0448932	0.828097
TMEM173	-2.1622	-0.243986	2.33888	0.0448962	0.828097
SLC51B	-2.16171	-0.1743	2.38038	0.0449392	0.828097
LHX6	2.16159	0.0685401	3.16166	0.0449494	0.828097
DNALI1	-2.15928	-0.10587	2.60158	0.0451535	0.828097
TOX4	-2.15828	-0.112219	2.94918	0.0452426	0.828097
RB1	-2.15751	-0.0855079	3.26683	0.0453107	0.828097
DTWD2	-2.15663	-0.092282	2.99659	0.045389	0.828097
MAGEE2	-2.15661	-0.514937	2.03112	0.0453909	0.828097
CYP2F1	2.15439	0.640577	1.43802	0.045589	0.828097
PTX3	-2.15396	-0.0841607	3.13654	0.0456277	0.828097
ZNF213	2.15392	0.0642782	3.18566	0.0456312	0.828097
INADL	2.1538	0.0625357	3.23667	0.0456413	0.828097
FLJ16171	2.15351	0.675434	1.55572	0.0456677	0.828097
ECHDC3	2.15287	0.13262	2.81293	0.0457253	0.828097
DOK3	2.15188	0.159845	2.4601	0.045814	0.828097
PWARSN;SNRPN;SNURF;SNORD107	2.15113	0.743287	1.67976	0.0458813	0.828097
MRPS25	2.15021	0.0832735	3.10501	0.0459638	0.828097
TACR2	2.14962	0.18666	2.31155	0.0460169	0.828097
MEIOB;LINC00254	2.14881	0.209049	2.532	0.0460905	0.828097
FAF1	-2.14861	-0.0969355	3.12796	0.0461081	0.828097
TESC	2.14799	0.0944108	3.12371	0.0461642	0.828097
NPAS1	2.14596	0.0800703	3.00876	0.0463483	0.828097
CCDC87	2.1459	0.123078	2.8384	0.0463539	0.828097
PFDN1	-2.14542	-0.155061	2.66344	0.046397	0.828097
NUP210P1	2.14465	0.446344	1.86216	0.046467	0.828097
PSME2	-2.14428	-0.0634418	3.29222	0.046501	0.828097
NME2;NME1-NME2	-2.14326	-0.0926268	2.89447	0.0465937	0.828097
ADAMTS16	2.14252	0.0839842	3.17889	0.0466617	0.828097
BIRC2	-2.14179	-0.0782831	3.03622	0.0467279	0.828097
PLIN4	2.14169	0.820937	1.55938	0.0467372	0.828097
MIR142	2.14142	0.165979	2.61434	0.0467616	0.828097
MAP7D2	2.13922	0.134852	2.90527	0.0469632	0.828097
CALD1	-2.13795	-0.549111	1.99953	0.04708	0.828097
RPS3A;SNORD73A	-2.13535	-0.0989676	2.98029	0.0473197	0.828097
ZCCHC12	2.13534	0.217743	2.4128	0.0473207	0.828097
LINC00652	-2.13431	-0.155578	2.67327	0.0474166	0.828097
INPP1	2.13421	0.0666095	3.27672	0.0474257	0.828097
ADORA2B	-2.13307	-0.0573342	3.2763	0.0475313	0.828097
KIFC1	2.13193	0.203144	2.64603	0.047637	0.828097
LINC00483	2.13189	0.516383	1.92961	0.0476411	0.828097
SELV	2.13155	0.133142	2.7059	0.0476731	0.828097
ZDHHC7	-2.13141	-0.107181	3.22737	0.0476859	0.828097
KCNN3	-2.13118	-0.0658083	3.09571	0.0477072	0.828097
SLC36A4	-2.13112	-0.081695	3.16039	0.0477133	0.828097
TEAD4	-2.13039	-0.0727322	3.19311	0.0477812	0.828097
NDST4	-2.12998	-0.32286	2.32451	0.0478188	0.828097
WFIKKN1	-2.12939	-0.210458	2.49985	0.0478747	0.828097
ZNF770	-2.12903	-0.0902303	3.10433	0.0479077	0.828097
HIST2H2AB	2.12817	0.0940519	2.85928	0.0479884	0.828097
PATL1	-2.12792	-0.0908002	2.95967	0.0480115	0.828097
MCF2L	2.12734	0.13359	2.97229	0.0480667	0.828097
TOMM7	-2.1256	-0.117999	2.96316	0.0482296	0.828097
USP36	-2.12552	-0.0486615	3.48175	0.0482373	0.828097
MTERFD1	-2.12418	-0.0746379	3.38343	0.0483638	0.828097
SLC35E2B	2.12412	0.213654	2.45027	0.048369	0.828097
FPGS	-2.12398	-0.0785796	3.07607	0.0483821	0.828097
CCDC174	2.12395	0.112189	2.68179	0.0483857	0.828097
UXT	-2.1231	-0.193743	2.47567	0.0484651	0.828097
MIR613	2.12269	0.0879005	3.0173	0.0485039	0.828097
SLC13A3	-2.12098	-0.0909888	2.80157	0.0486665	0.828097
COL24A1	2.12077	0.127621	2.91262	0.0486867	0.828097
SLC6A17	2.12062	0.113166	2.92169	0.048701	0.828097
PLK3	-2.12036	-0.0596041	3.21496	0.0487255	0.828097
ITSN2	-2.11952	-0.0801858	3.46052	0.0488052	0.828097
LRRC71	2.11841	0.142966	2.39159	0.0489108	0.828097
ZNF784	-2.11779	-0.126358	2.6362	0.0489702	0.828097
DHRS4	2.11778	0.244505	2.33145	0.0489709	0.828097
COX7A2L	-2.11741	-0.0998198	3.0716	0.0490064	0.828097
C8orf37	-2.11702	-0.0896426	3.11426	0.0490437	0.828097
MIR636	2.11632	0.0609655	3.52666	0.0491106	0.828097
LHFP	2.11617	0.0829503	3.15072	0.0491252	0.828097
SNX3	2.11615	0.0787497	3.15249	0.0491266	0.828097
MINPP1	2.1154	0.0821665	3.26793	0.0491982	0.828097
WBSCR17	2.11483	0.0953474	3.21142	0.0492529	0.828097
C17orf102	2.11395	0.0428333	3.47629	0.0493375	0.828097
CSDE1	-2.11371	-0.109794	3.00114	0.0493607	0.828097
RAB3D	2.11267	0.140828	2.84087	0.0494607	0.828097
EEA1	-2.11255	-0.0780244	3.22798	0.0494724	0.828097
SPTY2D1	-2.11208	-0.14897	2.91405	0.0495173	0.828097
COL8A1	-2.1116	-0.158589	2.70025	0.0495642	0.828097
NEUROG1	2.11159	0.139924	2.83587	0.0495646	0.828097
ABCA1	2.11146	0.114394	3.02662	0.0495777	0.828097
PAQR5	-2.1104	-0.0973787	2.97943	0.0496793	0.828097
PFKP	2.10998	0.0648371	3.43933	0.0497207	0.828097
NAAA	2.10861	0.0967232	3.21624	0.0498534	0.828097
CNFN	2.10833	0.178498	2.52981	0.0498799	0.828097
RAMP1	2.108	0.101153	3.08733	0.0499119	0.828097
LOC101926951;PCDH20	-2.10777	-0.0802769	3.01511	0.0499351	0.828097
SCML2	-2.10735	-0.0724114	2.95749	0.0499753	0.828097
CLOCK	2.10687	0.0634855	3.24494	0.0500224	0.828097
MIR101-1	-2.10672	-0.074372	3.49916	0.0500371	0.828097
ZNF470	-2.10636	-0.0813499	3.25521	0.0500719	0.828097
FAM46B	-2.10621	-0.172391	2.57316	0.0500864	0.828097
C8orf47	2.1062	0.111755	2.93723	0.0500869	0.828097
TTI2	-2.10611	-0.0918402	3.01915	0.0500959	0.828097
RPP38	-2.10548	-0.0627953	3.15191	0.0501574	0.828097
PSMA8	2.10537	0.19657	1.99256	0.0501681	0.828097
PLP1	-2.10511	-0.108127	2.96933	0.0501938	0.828097
AKT2	-2.10278	-0.0638045	3.24647	0.0504217	0.828097
NR1H4	-2.09835	-0.595825	1.71788	0.0508571	0.828097
NKX2-4	-2.09828	-0.102867	3.26522	0.050864	0.828097
PRR5L	2.09779	0.0747868	3.02177	0.0509127	0.828097
SLC26A8	2.09712	0.157932	2.29847	0.0509789	0.828097
RABGAP1L	-2.09557	-0.0698035	3.23746	0.0511326	0.828097
CASP7	2.09538	0.0691034	3.15897	0.0511516	0.828097
PLA2G4C	2.09487	0.217093	2.24653	0.0512018	0.828097
SBNO2	2.09455	0.0696082	3.09583	0.0512337	0.828097
RAB26	-2.09444	-0.103713	3.02991	0.0512449	0.828097
ZDHHC13	2.09443	0.0834021	3.02846	0.051246	0.828097
SSR3	2.09409	0.0902785	2.95453	0.0512794	0.828097
SYT9	2.09365	0.0572423	3.31889	0.0513234	0.828097
QRFPR	2.09301	0.108568	2.61456	0.0513875	0.828097
CYC1	2.09278	0.0585987	3.38171	0.0514101	0.828097
LARGE	2.09231	0.0625765	3.44711	0.0514572	0.828097
DBX2	2.09194	0.102845	2.91625	0.0514941	0.828097
CD274	2.09091	0.158531	2.57474	0.0515966	0.828097
RTTN	2.09066	0.0838687	2.94218	0.0516216	0.828097
ADAMTS20	2.08911	0.0812294	2.87945	0.051778	0.828097
CCDC74A	2.08906	0.379065	1.97481	0.0517827	0.828097
ZNF667	-2.08885	-0.0684627	3.43363	0.0518032	0.828097
SLCO2A1	-2.08835	-0.111502	2.95481	0.0518537	0.828097
KRT27	-2.08822	-0.707511	1.27441	0.0518673	0.828097
GRAMD1C	-2.08808	-0.159664	2.69675	0.0518813	0.828097
RNA5S1;RNA5S2;RNA5S3;RNA5S4;RNA5S5;RNA5S6;RNA5S7;RNA5S8;RNA5S10;RNA5S11;RNA5S12;RNA5S13;RNA5S14;RNA5S15;RNA5S16;RNA5S17	2.08755	0.195569	2.29983	0.0519345	0.828097
LOC101927965;LRAT	2.08754	0.0876959	3.06892	0.051935	0.828097
MTA1	2.08748	0.0588823	3.14679	0.0519414	0.828097
ZNF534	2.08725	0.140014	2.66575	0.0519645	0.828097
ANTXR1	2.08717	0.0985849	3.02792	0.0519727	0.828097
CLSPN	2.08601	0.130405	2.89893	0.0520901	0.828097
CHEK1	2.08583	0.0897642	2.98332	0.0521081	0.828097
VPS72	-2.08567	-0.14055	2.68421	0.0521236	0.828097
TMX1	2.08538	0.0961315	2.89291	0.0521535	0.828097
IQCB1	2.08493	0.0999165	2.96651	0.0521991	0.828097
APLNR	-2.08491	-0.152567	2.62539	0.0522003	0.828097
HOMER1	2.08434	0.0667913	3.37029	0.0522586	0.828097
LSM6	2.08336	0.080001	3.0314	0.052358	0.828097
NUBP1	2.08175	0.157635	2.60415	0.0525217	0.828097
DCAF8	-2.08159	-0.0676112	3.00482	0.0525378	0.828097
SNX32	-2.0805	-0.0886196	3.11427	0.0526485	0.828097
FRMPD1	2.07883	0.0613261	3.16335	0.0528192	0.828097
ENO2	-2.07831	-0.0760361	3.11738	0.052872	0.828097
ALDH2	-2.07727	-0.0684247	3.13174	0.052979	0.828097
C20orf27	2.07594	0.121877	2.88672	0.0531152	0.828097
CHAD	2.0759	0.0921564	2.66111	0.0531196	0.828097
LGI3	-2.07524	-0.0993884	3.15754	0.0531869	0.828097
WSCD1;LOC339166	-2.07523	-0.070355	3.2683	0.0531886	0.828097
ZNF200	2.07378	0.0723183	3.01529	0.0533379	0.828097
POU3F2	-2.07374	-0.0608024	3.64763	0.0533418	0.828097
CMTM5	-2.07265	-0.114452	3.01766	0.0534538	0.828097
GSTM3	2.0724	0.085208	2.98505	0.0534805	0.828097
CCDC138	2.07156	0.0875473	3.1042	0.0535674	0.828097
IL18R1	2.07047	0.112218	2.65332	0.0536796	0.828097
DNAJC18	-2.07031	-0.0772227	2.74205	0.0536967	0.828097
DUSP18	2.06974	0.0897885	3.07373	0.053756	0.828097
BTC	2.06793	0.0771558	2.87301	0.0539446	0.828097
SIVA1	2.06724	0.0734933	3.32614	0.0540163	0.828097
HLA-DPA1	2.06714	0.116518	2.63757	0.0540266	0.828097
COL6A6	2.06648	0.151902	2.34815	0.0540954	0.828097
TRHDE	-2.06574	-0.0545481	3.34966	0.0541729	0.828097
BCAM	2.06559	0.10748	2.72366	0.0541889	0.828097
CHGA	-2.06522	-0.128297	2.76906	0.0542268	0.828097
ATF7IP	2.06498	0.232548	2.61721	0.0542522	0.828097
UTP3	-2.06442	-0.105034	3.05582	0.0543113	0.828097
ASF1B	2.06333	0.0973726	2.9724	0.054425	0.828097
WRB	-2.06314	-0.0988505	2.78886	0.054445	0.828097
ZNF410	2.06296	0.105042	2.93461	0.0544648	0.828097
MPZL2	-2.06134	-0.561023	1.75931	0.0546348	0.828097
NDUFA1	-2.06109	-0.108683	2.70218	0.0546609	0.828097
PIK3R1	-2.06098	-0.577564	1.64873	0.0546732	0.828097
NOMO2	-2.0586	-0.231864	2.29262	0.0549248	0.828097
KIAA1875	-2.05753	-0.1827	2.66318	0.055038	0.828097
SUCLA2	2.05746	0.112735	3.07185	0.0550455	0.828097
GNE	-2.05724	-0.101372	3.04055	0.0550689	0.828097
INPP4B	-2.05685	-0.214293	2.48383	0.0551097	0.828097
PSMD5	2.05554	0.0965472	2.97307	0.0552493	0.828097
CWC25	-2.05519	-0.110695	2.85172	0.0552865	0.828097
C11orf30	2.05509	0.0879755	3.09851	0.0552977	0.828097
BCAP29	2.05504	0.0681068	3.09596	0.0553026	0.828097
TTLL1	-2.05433	-0.0779971	3.08104	0.0553785	0.828097
RBL1	2.05366	0.115246	2.98943	0.0554498	0.828097
LOC100289090	-2.05353	-0.116165	2.66523	0.0554639	0.828097
ZNF256	2.05299	0.155036	2.95412	0.0555213	0.828097
CHERP	2.05292	0.0865458	3.26503	0.0555288	0.828097
DCAKD	-2.05248	-0.136719	2.85104	0.0555763	0.828097
TMEM14B	-2.05179	-0.117789	2.92913	0.0556502	0.828097
SRF	-2.05061	-0.0612894	3.48575	0.0557771	0.828097
MAN2C1	2.05034	0.0776148	3.03304	0.0558058	0.828097
FCHSD1	-2.05019	-0.119108	2.5428	0.055822	0.828097
NEUROG3	2.04993	0.114459	2.91286	0.0558493	0.828097
RPL34	-2.04924	-0.146958	2.60223	0.0559244	0.828097
CTDSPL	-2.04878	-0.0584337	3.32089	0.0559735	0.828097
CNPY3	2.04855	0.0868066	3.04829	0.0559981	0.828097
CAP1	2.04654	0.0730303	3.17759	0.0562154	0.828097
MAN1C1	2.04595	0.0792097	3.49292	0.0562791	0.828097
SNX30	-2.04512	-0.0515865	3.47095	0.0563688	0.828097
PLAGL2	-2.04498	-0.0634918	3.24957	0.0563842	0.828097
SGOL1	2.04493	0.158969	2.77606	0.0563899	0.828097
SEC22C	2.04463	0.0856232	3.14211	0.0564228	0.828097
CCDC151	-2.04387	-0.125494	2.91547	0.0565052	0.828097
SLC9B2	2.04375	0.0735858	3.16468	0.0565178	0.828097
CLPTM1	-2.04366	-0.0677817	3.18939	0.0565277	0.828097
MIR181C	-2.04331	-0.59982	1.53194	0.0565655	0.828097
ANKRD31	-2.04323	-0.108804	2.59722	0.056574	0.828097
ATP6AP2	-2.04276	-0.109804	2.96211	0.0566258	0.828097
C10orf12	-2.04262	-0.157473	2.21206	0.056641	0.828097
TRIM29	-2.04166	-0.248289	2.13071	0.0567458	0.828097
ETV2	2.0412	0.102698	2.97588	0.0567963	0.828097
TRIP10	2.04118	0.158414	2.83775	0.0567984	0.828097
ENPP2	-2.03997	-0.222012	2.29487	0.0569305	0.828097
ATP1B1	-2.0394	-0.0624025	3.59941	0.0569929	0.828097
CD300LF	2.03775	0.596814	1.75191	0.0571731	0.828097
TOB2P1	2.03775	0.171072	2.4992	0.0571737	0.828097
ESYT3	2.03774	0.105033	3.1825	0.057175	0.828097
CNPPD1	-2.03506	-0.0579749	3.5464	0.0574696	0.828097
CARKD	-2.03459	-0.0701221	3.4075	0.0575212	0.828097
CASP8	-2.03388	-0.168475	2.46437	0.0576003	0.828097
PTGER3	-2.03285	-0.0837698	3.11527	0.0577136	0.828097
ZNF527	-2.02942	-0.0880838	2.88583	0.0580958	0.828097
F2R	2.02776	0.0679375	3.16938	0.0582807	0.828097
NCOR1	2.0276	0.0530735	3.45956	0.0582982	0.828097
LOC730101	2.0273	0.109538	2.76178	0.0583325	0.828097
MAPKAP1	2.0269	0.127957	3.05764	0.0583773	0.828097
AQP2	2.02654	0.496585	1.91887	0.0584167	0.828097
CHEK2	2.02647	0.257904	2.73855	0.0584247	0.828097
PILRB	2.02576	0.122996	2.76068	0.0585045	0.828097
RABIF	2.02546	0.0835904	3.0244	0.0585381	0.828097
2014-03-07	2.02538	0.0618472	3.155	0.0585466	0.828097
PELP1	2.02499	0.0718796	3.10614	0.058591	0.828097
SERPING1	-2.0249	-0.130851	2.69027	0.0586005	0.828097
UCHL3	-2.02458	-0.127028	3.05795	0.0586365	0.828097
FZD2	2.02422	0.0901189	3.00169	0.0586776	0.828097
RANBP17	2.02408	0.105462	3.02038	0.0586933	0.828097
VPS26A	-2.02394	-0.0603207	3.16501	0.0587084	0.828097
MXRA5	2.02317	0.459166	2.24844	0.0587961	0.828097
NXPH1	-2.0229	-0.063633	3.08956	0.0588257	0.828097
TMEM151B	-2.02252	-0.0762524	2.96869	0.0588687	0.828097
LOC100287413;GLYATL1	-2.02219	-0.443613	1.8274	0.058906	0.828097
MRPS33	-2.02217	-0.124083	2.86292	0.0589087	0.828097
ZCCHC4	-2.02127	-0.141837	2.64701	0.0590101	0.828097
TSKU	2.02087	0.0510332	3.24007	0.0590558	0.828097
POU2AF1	2.02023	0.640615	1.64038	0.0591279	0.828097
ARMC2	2.02004	0.0738478	3.05364	0.0591495	0.828097
HOXB9	2.01927	0.150389	2.69498	0.059237	0.828097
ZNF500	2.01909	0.0698785	3.05669	0.0592564	0.828097
FCGR1C;FCGR1B	2.01852	0.436101	1.64523	0.0593221	0.828097
LY6E	2.01834	0.0554304	3.23123	0.059342	0.828097
SPTSSA	-2.01834	-0.0842698	3.04085	0.059342	0.828097
IFITM1	2.01761	0.118738	2.70115	0.0594252	0.828097
ARPC1B	-2.01742	-0.100426	3.10225	0.0594468	0.828097
SAP130	-2.0174	-0.0715247	3.42877	0.0594484	0.828097
HBP1	-2.01663	-0.0687575	3.20544	0.0595365	0.828097
RWDD2B	2.01522	0.0863067	2.8893	0.0596977	0.828097
EIF4A1;SNORA67;SNORA48;SNORD10	-2.01503	-0.171455	2.34613	0.059719	0.828097
IFT20	-2.01486	-0.0628613	3.24745	0.059739	0.828097
UPK3BL;POLR2J3	2.01264	0.14745	2.38543	0.0599934	0.828097
PRPF40A	2.01209	0.0695264	3.34184	0.0600556	0.828097
SLC9A2	-2.01179	-0.061727	3.34038	0.0600902	0.828097
FAM131B	2.01159	0.0669626	3.22146	0.0601134	0.828097
RPF1	-2.01152	-0.117914	2.72268	0.0601217	0.828097
IARS2	2.01029	0.0962913	3.00903	0.0602629	0.828097
ACTN1	2.00982	0.062059	3.30662	0.0603172	0.828097
AMMECR1L	-2.00902	-0.10875	2.48325	0.060409	0.828097
WDR34	-2.00758	-0.0806698	3.02284	0.0605757	0.828097
RAD18	2.00755	0.104462	2.70117	0.0605798	0.828097
B4GALT7	2.0073	0.0758621	3.08656	0.0606082	0.828097
NRD1	-2.00677	-0.0703726	3.02085	0.0606701	0.828097
NOC2L	2.00594	0.0599308	3.45013	0.0607661	0.828097
FBP1	2.00534	0.136589	2.96732	0.0608359	0.828097
AP2M1	-2.0053	-0.0534218	3.23473	0.0608403	0.828097
BCL7B	-2.0048	-0.058668	3.18652	0.0608989	0.828097
OR4D9	2.00472	0.136348	2.68669	0.0609077	0.828097
CNN1	-2.00452	-0.242198	2.22103	0.0609313	0.828097
NUP155	-2.00424	-0.105548	2.88244	0.0609641	0.828097
IL27RA	2.00407	0.102527	2.9527	0.060983	0.828097
PROC	2.00392	0.108519	2.71046	0.0610005	0.828097
GEMIN4	-2.00355	-0.0574963	3.3349	0.0610445	0.828097
MED15	2.0026	0.0850393	3.0254	0.0611548	0.828097
TMEM132C	2.00236	0.466831	1.75176	0.061183	0.828097
ZNF747	2.00152	0.088627	3.04879	0.0612809	0.828097
DPY19L2	2.00128	0.101309	2.85388	0.0613092	0.828097
RND1	-2.00114	-0.0766684	3.04739	0.0613252	0.828097
NUDT14	-2.0001	-0.0694815	3.00105	0.0614466	0.828097
ACAT2	1.99975	0.0620758	3.18339	0.0614882	0.828097
MIR1537	-1.99904	-0.599175	1.25856	0.0615714	0.828097
CYYR1	1.99877	0.126528	2.4445	0.0616037	0.828097
RAPGEF5	1.99795	0.085108	3.05488	0.0617	0.828097
ZNF512B	1.99737	0.123171	2.50947	0.0617684	0.828097
TRIM13	1.99587	0.0980796	3.02024	0.0619447	0.828097
ZYG11B	-1.99556	-0.0927329	3.11288	0.0619818	0.828097
MIR593	1.99554	0.0726584	2.83615	0.0619841	0.828097
PES1	-1.99494	-0.0972171	2.74404	0.0620548	0.828097
CLIC6	1.99489	0.117872	2.96396	0.0620612	0.828097
AGPAT2	1.99485	0.09822	3.05307	0.0620649	0.828097
FKBP1A	-1.99426	-0.0654626	3.29714	0.0621348	0.828097
CDK10	1.99394	0.0788799	3.01981	0.0621735	0.828097
ST20	1.99381	0.0995633	3.12522	0.0621884	0.828097
BYSL	1.99367	0.0615339	3.27366	0.0622056	0.828097
SETD1B	1.99156	0.105758	2.80087	0.0624559	0.828097
ANKRD33	1.99089	0.127161	2.77503	0.0625356	0.828097
TNFRSF8	-1.99023	-0.1305	2.40185	0.0626136	0.828097
MED31	1.9897	0.105929	3.05055	0.0626779	0.828097
PTN	-1.98965	-0.125088	2.88355	0.0626829	0.828097
TAB1	-1.98948	-0.0723687	3.02978	0.0627037	0.828097
RCL1	-1.9894	-0.0616822	3.25071	0.0627135	0.828097
KSR1	1.98928	0.0652111	3.39665	0.062727	0.828097
TPCN1	-1.98909	-0.148039	2.5146	0.0627498	0.828097
DUOXA2	1.98875	0.0752762	3.15256	0.0627911	0.828097
TIMM23;TIMM23B	1.9885	0.499957	2.05274	0.0628208	0.828097
SPCS1	-1.98765	-0.0585462	3.4141	0.0629229	0.828097
CSK	-1.98691	-0.0591038	3.28071	0.0630112	0.828097
ODF3L2	-1.9864	-0.0944973	2.35779	0.0630724	0.828097
GPR62	-1.98617	-0.0744068	3.45238	0.0630997	0.828097
MOB1A	1.98583	0.0980344	2.91758	0.0631409	0.828097
SMAD5-AS1	1.98548	0.104207	3.01966	0.0631824	0.828097
ERGIC1	-1.98501	-0.0799888	3.16046	0.0632395	0.828097
RPRD2	-1.98468	-0.0896931	3.02614	0.0632787	0.828097
HDAC5	-1.98436	-0.0533325	3.3262	0.0633176	0.828097
C5orf28	1.9838	0.0743167	3.01343	0.0633845	0.828097
IPO11	1.98332	0.105271	2.84627	0.0634428	0.828097
SLCO2B1	-1.98293	-0.136041	2.82354	0.0634901	0.828097
PDIA6	-1.98268	-0.0688394	3.21227	0.0635201	0.828097
NAPB	1.98247	0.0691534	3.19587	0.063545	0.828097
DCUN1D1	1.98163	0.073313	3.17516	0.0636469	0.828097
C9orf16	1.98148	0.0786068	2.93776	0.0636648	0.828097
CRKL	-1.98085	-0.068084	3.35399	0.0637421	0.828097
GALR2	1.98079	0.147858	2.68839	0.0637494	0.828097
ZNF577	-1.98019	-0.202063	2.53294	0.063822	0.828097
SNX8	-1.97955	-0.101597	3.14985	0.0638994	0.828097
AGT	-1.97911	-0.110024	2.98224	0.063953	0.828097
TPD52	-1.97772	-0.394283	2.02341	0.0641216	0.828097
OGDH	-1.9777	-0.108411	3.06992	0.0641242	0.828097
KCNQ5	1.97659	0.0569553	3.37485	0.0642597	0.828097
DERL3	1.97656	0.109135	2.71034	0.0642631	0.828097
T	1.97523	0.0858277	3.03918	0.0644256	0.828097
ATP5D	-1.97508	-0.465281	1.95228	0.0644444	0.828097
MRPL27	1.97433	0.102355	2.68117	0.0645357	0.828097
KPNB1	1.9743	0.0752606	3.12124	0.0645402	0.828097
HMSD	-1.97369	-0.150833	2.48417	0.0646146	0.828097
CTAGE5	1.97351	0.0637961	3.17622	0.0646362	0.828097
UPRT	-1.97329	-0.120875	2.68553	0.0646637	0.828097
SUCLG1	1.97298	0.0775686	3.14692	0.064701	0.828097
TLX2	1.97257	0.0800286	3.12639	0.0647516	0.828097
FDXR	-1.97238	-0.1018	2.9006	0.0647749	0.828097
NPAT	-1.97137	-0.0669279	3.10341	0.0648998	0.828097
TMEM176B	1.97083	0.0810819	3.11845	0.0649662	0.828097
CSRP2	1.97044	0.0816254	2.97823	0.065014	0.828097
PDCD5	1.97036	0.0700789	3.23657	0.0650238	0.828097
MEG3	1.96984	0.113523	2.76585	0.0650883	0.828097
SLC25A36	1.96977	0.0632518	3.19533	0.0650972	0.828097
DIAPH3	1.96928	0.0850836	2.90448	0.065158	0.828097
SFR1	-1.96906	-0.123064	2.8086	0.0651845	0.828097
EBI3	1.96831	0.590826	1.44446	0.0652773	0.828097
MSN	1.96827	0.0713523	2.71986	0.0652826	0.828097
CCDC25	1.96792	0.0810441	3.1407	0.0653261	0.828097
SAR1B	-1.96627	-0.1262	2.82238	0.0655301	0.828097
ALKBH7	-1.96621	-0.0484953	3.17555	0.0655377	0.828097
HBG2	-1.96595	-0.139429	2.45632	0.06557	0.828097
SNHG4;MATR3	1.96554	0.166773	2.70188	0.0656214	0.828097
SIDT2	1.96493	0.128328	3.03012	0.0656964	0.828097
TRAM1	1.96397	0.064454	3.22007	0.065817	0.828097
TMEM189-UBE2V1;UBE2V1	1.96206	0.0618528	3.17288	0.0660553	0.828097
NMD3	-1.96082	-0.0856592	3.14281	0.0662101	0.828097
TRMT10B	-1.95983	-0.095978	2.85976	0.0663342	0.828097
DDX21	1.95966	0.105491	3.10395	0.0663564	0.828097
POC5	1.9593	0.144858	2.81912	0.0664012	0.828097
LRRFIP2	-1.95918	-0.0518873	3.39402	0.0664158	0.828097
ZNF441	-1.95875	-0.0693814	3.04376	0.0664703	0.828097
KATNB1	-1.95853	-0.0564938	3.22571	0.0664978	0.828097
ZBTB2	-1.95565	-0.0653212	3.48494	0.066862	0.828097
COL4A4	1.95515	0.0546822	3.16205	0.0669252	0.828097
MBL2	1.95514	0.130888	2.29629	0.066926	0.828097
ZNF890P	1.9547	0.094141	2.8159	0.0669816	0.828097
ZNF597	-1.95416	-0.129797	2.73139	0.0670505	0.828097
PBDC1	1.9541	0.17436	2.36208	0.0670572	0.828097
TIAL1	1.9537	0.109339	3.07459	0.0671083	0.828097
KPNA4	1.95362	0.064375	3.38135	0.0671187	0.828097
LOC93622	-1.95319	-0.0597645	3.21432	0.0671729	0.828097
RNF38	-1.95313	-0.0561948	3.22578	0.0671808	0.828097
GPR89B;GPR89A	1.95305	0.154299	2.42743	0.0671906	0.828097
PHPT1	1.95278	0.0593622	3.37478	0.0672255	0.828097
COPS8	1.95127	0.0949702	2.9116	0.0674179	0.828097
OGDHL	1.95104	0.119678	2.98432	0.0674465	0.828097
UNC5CL	1.95091	0.0828979	2.60333	0.0674635	0.828097
KIT	1.9506	0.0641776	3.26314	0.0675027	0.828097
SENP8	1.94778	0.181006	2.39357	0.0678637	0.828097
GMEB1	1.94737	0.0957382	3.0106	0.0679154	0.828097
YTHDC1	-1.94629	-0.0656716	3.07716	0.0680544	0.828097
EMC8	-1.94622	-0.0467168	3.52035	0.0680641	0.828097
SLC30A1	1.94595	0.0566632	3.55021	0.0680987	0.828097
C19orf12	1.94521	0.123047	3.07523	0.068193	0.828097
LIN9	1.94475	0.0656254	3.27397	0.0682533	0.828097
AIM1	1.94456	0.0870585	3.22637	0.0682778	0.828097
SLC22A16	1.94413	0.143396	2.56422	0.0683329	0.828097
HDAC9	-1.94366	-0.151941	2.5506	0.0683933	0.828097
SYTL4	1.94335	0.179638	2.37484	0.0684331	0.828097
PIP5K1A	-1.94331	-0.107777	2.82659	0.0684379	0.828097
GIMAP4	-1.94242	-0.157102	2.29308	0.0685529	0.828097
WDR70	-1.942	-0.215328	2.39955	0.0686075	0.828097
C2orf27A	1.94164	0.159017	2.7813	0.0686538	0.828097
CCDC175	1.94132	0.158046	2.47623	0.0686955	0.828097
SMU1	-1.94106	-0.119773	2.72484	0.0687295	0.828097
HCG27	-1.93938	-0.105054	2.68642	0.0689482	0.828097
CA9	1.93924	0.102778	2.76256	0.0689657	0.828097
RECQL4	-1.93869	-0.0691619	3.39382	0.069037	0.828097
COQ10A	-1.93818	-0.0668328	3.06245	0.0691039	0.828097
SLC25A35	1.93815	0.142811	2.71619	0.0691081	0.828097
ANGEL2	1.93777	0.0890047	2.91341	0.0691568	0.828097
MPHOSPH6	1.93739	0.0603205	2.96391	0.0692069	0.828097
SPTLC2	-1.93717	-0.0665977	3.23967	0.0692357	0.828097
RNF4	1.93668	0.0623075	3.28998	0.0692996	0.828097
MUC6	-1.93649	-0.471912	1.9823	0.0693244	0.828097
SEC31A	-1.93562	-0.0696564	3.03719	0.0694382	0.828097
C1orf174	1.93463	0.0523101	3.2916	0.0695675	0.828097
MIR153-1	1.93443	0.0608471	2.75367	0.0695939	0.828097
LRRTM1	-1.93403	-0.0885338	3.14686	0.0696467	0.828097
SATB2	1.93385	0.0659886	3.03323	0.0696702	0.828097
MDM2	1.93346	0.089154	3.13432	0.0697212	0.828097
ESCO1	1.93344	0.0802221	3.25599	0.0697243	0.828097
TMEM78	-1.93323	-0.240979	2.14753	0.069751	0.828097
GOSR1	-1.9328	-0.0872572	2.84821	0.0698079	0.828097
CDH24	1.93246	0.0741043	3.09055	0.0698521	0.828097
FBLIM1	1.93227	0.100932	2.8553	0.0698775	0.828097
MAP3K12	-1.93227	-0.0568611	3.3219	0.0698779	0.828097
SYAP1	1.932	0.0928155	2.70737	0.0699135	0.828097
TK2	1.92938	0.0961985	2.99159	0.0702581	0.828097
PRKACA	-1.92897	-0.0771868	3.34712	0.0703125	0.828097
ZFHX4	-1.92837	-0.0656536	3.21879	0.0703924	0.828097
ACTR8	1.92801	0.0837487	3.04176	0.0704406	0.828097
TRPM6	1.92779	0.0841036	2.8055	0.0704691	0.828097
SAMD13	1.92726	0.0741334	2.99974	0.070539	0.828097
NRAP	-1.92695	-0.254768	2.10544	0.07058	0.828097
MRPL53	1.92682	0.0955213	2.91266	0.0705982	0.828097
PCOLCE	1.92652	0.0742949	2.97271	0.070637	0.828097
NCKAP5L	-1.9261	-0.0850877	3.16822	0.0706939	0.828097
SH2B1	-1.92606	-0.0881663	2.99052	0.0706985	0.828097
NCK1	-1.92588	-0.0674557	3.23194	0.0707233	0.828097
PYCARD	1.92479	0.0821362	2.97186	0.0708677	0.828097
HARBI1	-1.9242	-0.0994217	3.06026	0.0709471	0.828097
POFUT2	1.92415	0.0667345	3.1814	0.0709531	0.828097
SARNP	-1.92414	-0.129184	3.06461	0.0709541	0.828097
PRKCQ	-1.92368	-0.074391	3.04521	0.071016	0.828097
CARD8	-1.92322	-0.248754	2.25642	0.0710773	0.828097
FAM84A	1.92272	0.0609605	3.4102	0.0711446	0.828097
TTBK1	-1.92208	-0.0944048	2.94993	0.07123	0.828097
HYKK	1.92136	0.0868876	3.04375	0.0713263	0.828097
MC5R	-1.92105	-0.145238	2.54307	0.0713673	0.828097
CHST8	1.921	0.135513	2.48083	0.0713748	0.828097
PAX3	1.92088	0.0940783	2.81564	0.0713902	0.828097
H2AFX	1.92044	0.0611423	3.30595	0.0714497	0.828097
PSMD12	1.92024	0.0675851	3.21937	0.0714757	0.828097
ERBB2IP	-1.91966	-0.0541475	3.42154	0.0715547	0.828097
ROR1	1.91938	0.0768006	3.2404	0.0715912	0.828097
CDKN2B	1.91929	0.153912	2.8078	0.0716033	0.828097
TXNDC15	-1.91915	-0.080664	3.21426	0.0716229	0.828097
RTN4RL1	-1.91887	-0.137594	2.47135	0.0716605	0.828097
ZNF619	1.91831	0.087327	2.73763	0.0717353	0.828097
SPIN3	-1.91801	-0.106751	2.71407	0.0717758	0.828097
MSRA	1.91761	0.0818572	3.0971	0.0718302	0.828097
PEX11G	1.91741	0.130063	2.57013	0.0718572	0.828097
SLC38A10	1.91734	0.0818093	3.15641	0.0718665	0.828097
WDYHV1	1.91652	0.0598069	2.9818	0.0719766	0.828097
SCAI	-1.9157	-0.0816526	3.10429	0.0720881	0.828097
PARP1	1.91508	0.0754201	3.02544	0.0721713	0.828097
MAGED1	-1.91508	-0.493794	2.16054	0.0721714	0.828097
FRY	1.91502	0.0878194	2.93953	0.0721803	0.828097
MYZAP;GCOM1	-1.915	-0.114567	2.75608	0.0721827	0.828097
RACGAP1	1.91488	0.112615	2.7451	0.0721997	0.828097
FN3KRP	-1.91457	-0.0822334	3.04904	0.0722415	0.828097
SRSF12	1.91393	0.068983	3.23635	0.0723272	0.828097
TMEM215	1.91357	0.137443	2.74048	0.0723765	0.828097
DKK2	-1.91224	-0.100306	3.11164	0.072558	0.828097
C8orf76	1.91184	0.0926301	2.99172	0.0726125	0.828097
MEIS2	1.91179	0.128128	2.52022	0.0726186	0.828097
RSRC2	-1.91148	-0.106478	2.85994	0.0726615	0.828097
SAP30L	1.91116	0.0705306	3.35109	0.0727047	0.828097
BUB1	1.9111	0.0909223	2.75743	0.0727133	0.828097
CDK5R2	-1.91098	-0.154389	2.27009	0.0727286	0.828097
LOC101928198;MFAP3L	1.90932	0.061122	3.38708	0.0729557	0.828097
RAI14	1.90922	0.0631635	3.34007	0.0729698	0.828097
FAM83D	1.90901	0.0723001	3.03528	0.0729978	0.828097
EMX1	1.90816	0.0602668	3.43449	0.0731139	0.828097
PCMTD2	-1.90562	-0.0611833	3.26134	0.0734631	0.828097
CDC20B	-1.90533	-0.134063	2.67994	0.0735033	0.828097
ZIC1	1.90458	0.0573563	3.28346	0.0736058	0.828097
ANKRD39	1.90426	0.0725404	3.07534	0.0736499	0.828097
AIDA	-1.904	-0.093013	3.13762	0.0736863	0.828097
EPCAM	-1.90389	-0.175827	2.5059	0.0737008	0.828097
KCNK9	1.90366	0.107686	3.22264	0.0737333	0.828097
MTAP	-1.90316	-0.070435	3.12645	0.0738022	0.828097
SYN3	-1.90271	-0.0864732	2.76499	0.0738646	0.828097
CCDC135	1.90265	0.569122	1.79482	0.073873	0.828097
ZC3H12A	-1.90262	-0.0655154	3.27406	0.0738771	0.828097
CRYGN	1.90224	0.145913	2.2704	0.0739298	0.828097
C9orf156	-1.90179	-0.118532	2.72886	0.0739916	0.828097
VTI1B	1.90128	0.0559293	3.22073	0.0740621	0.828097
ELFN2	-1.90082	-0.0778188	3.19287	0.0741266	0.828097
C21orf2	-1.90077	-0.099887	2.93663	0.0741336	0.828097
DNAJC15	-1.90014	-0.130158	2.73641	0.0742206	0.828097
C1orf123	1.89987	0.0828825	3.0291	0.0742579	0.828097
CCNDBP1	1.89948	0.0701738	3.00297	0.0743118	0.828097
DPP10	1.89947	0.118922	2.78312	0.0743138	0.828097
C9orf89	-1.89896	-0.0759339	3.36898	0.0743847	0.828097
MICALCL	-1.89869	-0.550889	1.71924	0.0744212	0.828097
NEK9	1.89708	0.0854565	3.11283	0.0746466	0.828097
DNAJC16	1.89671	0.0890792	2.89855	0.0746976	0.828097
GLI1	-1.89659	-0.0744152	3.03698	0.0747145	0.828097
NMRK1	1.89516	0.0896651	3.25337	0.074914	0.828097
TCTEX1D1	1.89476	0.0979172	2.71008	0.07497	0.828097
CDCA4	-1.89445	-0.0688587	3.25247	0.075014	0.828097
MED22	1.89426	0.0574179	3.21577	0.0750409	0.828097
PPP1R14A	-1.89379	-0.0779204	3.25742	0.0751068	0.828097
SLC25A5	-1.89304	-0.0900521	2.83393	0.0752114	0.828097
LMCD1	-1.89298	-0.115021	2.76374	0.0752209	0.828097
PPAP2A	-1.89291	-0.062161	3.40475	0.0752296	0.828097
IQSEC1	-1.89273	-0.0605873	3.13452	0.0752555	0.828097
AP2S1	1.89218	0.0740812	2.81468	0.0753321	0.828097
EEF2	-1.8919	-0.0729235	3.11254	0.0753728	0.828097
ZFAND6	-1.89127	-0.0570247	3.19708	0.0754611	0.828097
CGN	1.89069	0.090467	2.92554	0.0755421	0.828097
SUSD4	1.89057	0.0719359	3.28294	0.0755589	0.828097
NRP1	1.89025	0.0727433	3.47932	0.0756047	0.828097
SEC63	-1.88993	-0.0670187	3.2255	0.0756498	0.828097
NME8	1.88982	0.583662	1.85659	0.075665	0.828097
CDKL3	-1.88929	-0.183242	2.37385	0.0757398	0.828097
ZNF671	1.88919	0.11111	2.83915	0.0757546	0.828097
NEK6	-1.88889	-0.058801	3.27938	0.0757973	0.828097
CD300A	1.8888	0.156824	2.32721	0.0758096	0.828097
MIR486	-1.88877	-0.533741	1.90681	0.0758142	0.828097
SLC38A2	1.88851	0.0799029	3.08158	0.07585	0.828097
GPX3	1.88813	0.118981	2.65506	0.075905	0.828097
KDM2B	-1.88785	-0.0457438	3.19843	0.0759445	0.828097
CHD1	-1.88738	-0.0653293	3.35963	0.0760113	0.828097
NPEPPS	-1.88684	-0.109995	2.6635	0.0760878	0.828097
STX3	1.88642	0.0653369	3.24356	0.0761471	0.828097
HPSE	1.88542	0.073974	2.86528	0.0762893	0.828097
PLGRKT	1.88531	0.0537698	2.90664	0.0763052	0.828097
ICAM4	-1.88473	-0.56071	1.76323	0.0763871	0.828097
ABCC5	-1.88448	-0.0524713	3.24964	0.076423	0.828097
SIK3	-1.88447	-0.0615722	3.31437	0.076424	0.828097
FLJ40288	1.88411	0.180247	2.1484	0.0764752	0.828097
SSH1	-1.88329	-0.0645561	3.26792	0.0765927	0.828097
ZAR1L	-1.88291	-0.702988	1.04597	0.0766473	0.828097
STC1	-1.8825	-0.137523	2.53956	0.0767048	0.828097
ANKRD34A	1.88238	0.0634032	3.25962	0.0767221	0.828097
LOC100996383;SPIDR	-1.88152	-0.0661112	3.15462	0.0768462	0.828097
KCNK13	1.88103	0.0577036	3.31191	0.0769162	0.828097
FBN2	1.88056	0.0900572	3.1675	0.076983	0.828097
LSM7	1.87999	0.293687	2.19843	0.0770644	0.828097
PDE1B	-1.87982	-0.0787006	2.87436	0.0770898	0.828097
MAP3K2	-1.8798	-0.0480418	3.24293	0.0770917	0.828097
EIF3H	-1.8794	-0.131534	2.85592	0.0771503	0.828097
LOXL2	1.87916	0.134701	2.76963	0.0771837	0.828097
PLA2G4E	1.87884	0.235463	2.28751	0.0772304	0.828097
HUNK	1.87864	0.0703624	3.31593	0.0772592	0.828097
TFAP2A	-1.87762	-0.254084	2.24727	0.077406	0.828097
MIR219-1	-1.87747	-0.0678672	3.124	0.0774281	0.828097
B3GAT1	-1.8774	-0.0607326	3.41575	0.0774368	0.828097
ZP3	-1.87682	-0.124938	2.69671	0.0775215	0.828097
CNTNAP3B;CNTNAP3	1.87665	0.742347	1.2924	0.077545	0.828097
FTSJ2	1.87643	0.069428	3.18422	0.077578	0.828097
GCG	-1.87641	-0.671341	1.32225	0.0775797	0.828097
NPDC1	1.87626	0.0653988	3.34853	0.0776019	0.828097
FAHD2A	1.87609	0.0762268	3.05822	0.0776265	0.828097
PRR26	1.87549	0.215858	2.11694	0.0777127	0.828097
UBE2L3	1.87549	0.113259	3.11283	0.0777128	0.828097
RAB40B	1.87546	0.0627786	3.49479	0.0777175	0.828097
HNF4A	1.87486	0.631932	1.6365	0.0778039	0.828097
QTRT1	-1.87456	-0.0968708	3.00987	0.0778483	0.828097
GPR98	-1.87436	-0.0592328	2.96045	0.0778764	0.828097
RECQL5	-1.8737	-0.102352	2.84625	0.0779725	0.828097
TMEM55B	-1.87353	-0.0613484	3.16767	0.0779973	0.828097
ACER2	1.87304	0.0822318	3.10385	0.0780685	0.828097
COTL1	-1.87182	-0.0762212	3.19127	0.0782462	0.828097
FAM222A	-1.87175	-0.136466	2.42425	0.0782558	0.828097
LMF1	-1.87147	-0.059673	3.348	0.0782971	0.828097
MYLK	1.87128	0.122692	2.57253	0.0783238	0.828097
NOB1	1.87048	0.106053	2.86721	0.078441	0.828097
PCDHB5	-1.87037	-0.140627	2.50408	0.0784568	0.828097
ZFYVE27	-1.86971	-0.0647432	3.1415	0.0785524	0.828097
MCEE	1.86967	0.116541	3.05212	0.0785585	0.828097
BTBD16	-1.86958	-0.229126	2.03766	0.0785725	0.828097
PROM1	1.86906	0.0855216	3.04187	0.0786473	0.828097
UBE3C	-1.8689	-0.061932	3.38602	0.0786719	0.828097
C1orf177	1.86876	0.16438	1.8533	0.0786921	0.828097
OSM	-1.86868	-0.189449	2.26474	0.078703	0.828097
ACOT9	-1.86842	-0.137353	2.57693	0.0787411	0.828097
POMT1	-1.86833	-0.0708587	3.23876	0.0787549	0.828097
ZNF518A	-1.86816	-0.0662312	3.04009	0.07878	0.828097
MIR1233-1;MIR1233-2	1.86812	0.165537	2.77932	0.0787855	0.828097
CUEDC1	1.86709	0.0528327	3.29597	0.0789359	0.828097
CTSD	1.86634	0.0529224	3.4727	0.0790466	0.828097
SUOX	-1.86573	-0.1041	2.84788	0.0791357	0.828097
MBD2	-1.86547	-0.11591	3.17622	0.079174	0.828097
VPS8	1.86528	0.0954239	2.84993	0.0792027	0.828097
PRRX2	-1.86503	-0.0906061	2.81141	0.079239	0.828097
BOD1L1	-1.86502	-0.0795598	3.23407	0.07924	0.828097
SGPL1	1.86416	0.0662927	3.05943	0.0793671	0.828097
STK19	-1.8636	-0.0780802	3.22284	0.0794499	0.828097
NR0B1	-1.86354	-0.101036	2.70727	0.0794586	0.828097
FMR1	1.86351	0.0987233	2.83757	0.079463	0.828097
ZDHHC1	1.86346	0.0962902	2.92803	0.0794697	0.828097
GDAP1L1	-1.86308	-0.12043	2.72443	0.0795256	0.828097
ING1	1.86285	0.0435043	3.58035	0.0795597	0.828097
TACO1	1.86265	0.0560821	2.97563	0.07959	0.828097
TMEM99	-1.86207	-0.119248	2.84782	0.0796747	0.828097
GP9	1.86202	0.169471	2.15642	0.0796834	0.828097
SIRPB2	-1.86164	-0.446924	1.62859	0.0797389	0.828097
ATG12	1.86162	0.0631426	3.31887	0.0797414	0.828097
SLC2A9	1.86133	0.14234	2.53168	0.0797849	0.828097
PRKCB	-1.86083	-0.0469936	3.26049	0.0798588	0.828097
KLHL12	1.86057	0.11068	2.92061	0.0798973	0.828097
HBEGF	-1.86049	-0.069544	3.13992	0.0799089	0.828097
STX2	1.86041	0.0838046	3.00876	0.0799209	0.828097
SFT2D3	-1.86	-0.0865963	3.41165	0.0799824	0.828097
2014-09-09	1.85997	0.10897	2.61199	0.0799868	0.828097
SOGA3;KIAA0408	1.85979	0.058682	3.27449	0.0800128	0.828097
ASPH	-1.85949	-0.06484	3.29128	0.0800582	0.828097
SCRIB	-1.85928	-0.057408	3.39993	0.0800888	0.828097
DMPK	1.85869	0.137896	2.48713	0.0801764	0.828097
GSG1L	-1.85831	-0.0804489	3.08692	0.0802334	0.828097
ELOVL3	-1.8573	-0.0930993	2.98789	0.0803827	0.828097
FSTL3	-1.85704	-0.132688	2.47404	0.0804223	0.828097
PRC1	1.85607	0.0617462	3.08087	0.0805667	0.828097
MESDC2	-1.85606	-0.104249	3.03651	0.0805681	0.828097
GPR83	1.85566	0.143675	2.62887	0.0806276	0.828097
KIFAP3	1.8554	0.100577	2.88703	0.0806669	0.828097
GPR160	1.85478	0.0777486	2.97365	0.0807599	0.828097
PORCN	1.85452	0.123046	2.7897	0.0807986	0.828097
CD247	-1.8542	-0.0830695	2.61166	0.0808463	0.828097
BAMBI	-1.85373	-0.190639	2.10157	0.0809167	0.828097
GRIN2A	1.85354	0.0734994	3.24261	0.0809448	0.828097
BCAN	-1.85305	-0.0783546	2.95565	0.0810192	0.828097
PSMG1	-1.85296	-0.0602799	3.32929	0.0810316	0.828097
VASN	1.85258	0.0861017	2.87136	0.08109	0.828097
SLFN11	1.85257	0.115765	2.69087	0.0810911	0.828097
BEX2	-1.85191	-0.128865	2.80013	0.0811905	0.828097
OR10P1	1.85171	0.619439	1.71326	0.0812199	0.828097
ENHO	-1.85138	-0.0727585	2.97425	0.08127	0.828097
FAM114A1	1.85126	0.0836277	2.9492	0.0812872	0.828097
TBC1D8B	-1.85081	-0.135923	2.39093	0.0813557	0.828097
MED30	1.85057	0.081457	3.06808	0.0813918	0.828097
SBDS	1.85039	0.0910829	2.78347	0.0814193	0.828097
TRPM1	-1.84992	-0.677515	1.07683	0.0814899	0.828097
RBM3	-1.84946	-0.124657	2.71275	0.0815585	0.828097
ABCC3	1.84929	0.126394	2.68769	0.081585	0.828097
CSNK2A1	-1.84901	-0.0841599	2.93195	0.0816274	0.828097
TMEM45A	1.84683	0.123662	2.68228	0.0819559	0.828097
TMEM98	-1.84672	-0.0806903	3.08075	0.0819729	0.828097
TRPM4	1.84647	0.131965	2.7347	0.0820113	0.828097
PUM2	-1.84639	-0.0594495	3.24016	0.0820237	0.828097
ESRRB	1.84625	0.0616878	2.92128	0.0820439	0.828097
SESN3	-1.84606	-0.056284	3.30026	0.0820737	0.828097
CENPE	-1.84577	-0.0795374	2.90541	0.0821179	0.828097
TRIM22	1.84535	0.153416	2.33657	0.0821816	0.828097
UTRN	1.84503	0.0563551	3.33669	0.0822303	0.828097
CNTN3	1.84479	0.088977	3.01205	0.0822667	0.828097
TNR	-1.84347	-0.124947	2.81154	0.0824667	0.828097
FTHL17	1.84339	0.186974	2.32775	0.0824802	0.828097
MTIF2	-1.843	-0.0809766	2.78409	0.0825383	0.828097
NMUR2	-1.84273	-0.615688	1.28421	0.0825804	0.828097
PAQR6	-1.84269	-0.0879468	2.97739	0.0825866	0.828097
UBE2T	1.84243	0.197446	2.42532	0.0826267	0.828097
TOMM40L	-1.84239	-0.120972	2.74377	0.0826316	0.828097
FES	-1.84234	-0.136372	2.7868	0.0826396	0.828097
HSPA12B	1.84224	0.111431	2.51524	0.0826556	0.828097
SNN	-1.84208	-0.0502393	3.32512	0.0826794	0.828097
SLC18B1	1.842	0.165933	2.66663	0.0826909	0.828097
KCND3	1.84188	0.0625807	3.42089	0.0827094	0.828097
B3GALNT1	-1.8418	-0.0624861	3.2601	0.0827228	0.828097
C6orf57	1.84118	0.0984145	2.91472	0.0828168	0.828458
PTPMT1	1.84011	0.07222	3.18459	0.0829811	0.829521
SOGA1	-1.83933	-0.0487441	3.58477	0.0831007	0.830136
SPSB1	-1.83818	-0.0830737	3.31542	0.0832767	0.830269
CDK5RAP2	-1.83787	-0.0831641	2.87455	0.0833252	0.830269
LGALS8	1.83779	0.0578975	3.10217	0.0833363	0.830269
APBB1	-1.83771	-0.0541795	3.31794	0.0833487	0.830269
LOC100049716	-1.83728	-0.0804562	3.0106	0.0834151	0.830269
FEZF2	1.83697	0.089913	2.37731	0.0834625	0.830269
TFDP2	1.83642	0.0810605	3.10128	0.0835484	0.830546
HPS1	1.83546	0.0885463	2.99908	0.0836955	0.831009
GPR152	1.83536	0.17879	2.18771	0.0837113	0.831009
TMEM72	-1.83458	-0.181112	2.50596	0.0838326	0.831636
LYPD1	1.83377	0.050644	3.35034	0.0839574	0.831727
TULP2	-1.83331	-0.141708	2.33048	0.0840279	0.831727
TCEA3	1.83282	0.12341	2.7808	0.084104	0.831727
DNM1P46	1.83268	0.465614	1.94663	0.084126	0.831727
C8orf33	-1.83264	-0.0818061	3.13228	0.0841327	0.831727
STX6	-1.83043	-0.0600727	3.12601	0.0844762	0.834366
CTRB1	1.82979	0.175838	2.27296	0.0845749	0.834366
C8orf34	1.82949	0.0716016	3.10154	0.0846218	0.834366
NMI	1.82942	0.0777181	2.88151	0.0846332	0.834366
TREM2	-1.82881	-0.146249	2.58462	0.0847276	0.834722
FAM210A	-1.82758	-0.0681344	3.28481	0.0849202	0.835233
LHX1	1.82676	0.142618	2.67061	0.0850492	0.835233
IPO4	1.82648	0.130052	2.79771	0.0850925	0.835233
VDR	1.82583	0.0867628	2.71549	0.085194	0.835233
LOC100131510	-1.82582	-0.195493	2.37138	0.0851969	0.835233
RPL22	1.8258	0.063162	3.16905	0.0851986	0.835233
MYO1E	-1.82576	-0.0681736	3.39726	0.0852053	0.835233
PIGO	1.82485	0.124382	2.83049	0.0853476	0.835233
PGF	1.82471	0.0966566	2.90087	0.0853709	0.835233
DGKB	-1.8245	-0.242517	2.68891	0.085403	0.835233
TCTE3	-1.82423	-0.0591642	3.21744	0.0854452	0.835233
TBX3	-1.82401	-0.0574112	2.99872	0.0854807	0.835233
DYRK1B	1.82268	0.102496	2.79279	0.0856893	0.8367
GNPTG	1.82155	0.12548	2.81038	0.0858687	0.837682
SOCS2	1.821	0.0533884	3.48499	0.0859549	0.837682
SIGMAR1	-1.82093	-0.0618337	3.27839	0.0859657	0.837682
KLHL29	-1.81913	-0.337079	1.8945	0.0862513	0.839891
KDM5A	-1.81876	-0.0894323	3.06277	0.0863099	0.839891
POLA2	-1.81815	-0.105184	2.87806	0.0864071	0.83992
BBS7	1.818	0.0775187	2.90341	0.0864304	0.83992
KIAA1217	1.81725	0.0907279	3.10769	0.0865496	0.84006
GPR153	1.81688	0.0980692	3.10745	0.0866082	0.84006
NCL	1.81648	0.0566397	3.36556	0.0866722	0.84006
MTFR2	1.81604	0.083227	2.78168	0.0867423	0.84006
ZNF92	1.81598	0.126375	2.74047	0.0867513	0.84006
CAPNS1	1.81566	0.0630159	3.03912	0.0868035	0.84006
RPAP1	-1.81502	-0.090726	2.73128	0.0869048	0.84006
ICOSLG	-1.81496	-0.052026	3.46327	0.0869149	0.84006
FAXC	1.81359	0.0973406	3.18881	0.0871336	0.841605
SLC16A5	-1.81261	-0.0962154	2.57555	0.0872895	0.842541
GM140	1.8122	0.423768	2.25269	0.0873562	0.842616
AIFM2	1.81074	0.121946	2.77479	0.0875897	0.843925
2014-03-06	1.8106	0.0427721	3.30576	0.0876121	0.843925
ADIPOR2	-1.81009	-0.0635953	3.11774	0.0876941	0.843925
IGF2BP2	-1.80988	-0.0692061	3.44601	0.0877281	0.843925
TRPV4	1.80872	0.253356	2.2029	0.0879155	0.844258
ABLIM2	1.80852	0.0562484	3.43593	0.087948	0.844258
ANKRD18A	1.80841	0.0714734	3.33231	0.0879646	0.844258
C2CD5	-1.8082	-0.0663003	3.11	0.0879989	0.844258
FGF12	1.80746	0.0653906	3.23175	0.088119	0.844806
ZNF566	-1.80712	-0.13055	2.99378	0.0881742	0.844806
TFEB	-1.80548	-0.0500518	3.55478	0.088439	0.844894
FAM199X	-1.80529	-0.0721695	2.92582	0.0884701	0.844894
SP3	-1.8052	-0.0502362	3.53234	0.088484	0.844894
TCP11L2	1.80392	0.0495809	3.28089	0.0886916	0.844894
DNAJC7	-1.80385	-0.105632	2.74733	0.0887035	0.844894
NXPH3	1.8037	0.0731594	3.13871	0.0887276	0.844894
CUL9	-1.80336	-0.0819947	2.87603	0.0887826	0.844894
CD27-AS1	1.80321	0.169313	2.31613	0.0888083	0.844894
TRIM32	-1.80179	-0.131262	2.9139	0.0890396	0.844894
IL22RA1	-1.80113	-0.64737	1.31118	0.0891468	0.844894
PILRA	-1.80103	-0.660496	1.31719	0.0891624	0.844894
TMEM235	1.80082	0.103817	3.00022	0.0891977	0.844894
CDKN1A	1.80072	0.0732598	3.21772	0.089213	0.844894
FBXO30	-1.80064	-0.0423528	3.3375	0.0892272	0.844894
ELOVL5	1.80053	0.0527284	3.33662	0.089244	0.844894
ADAMTS15	1.80027	0.097731	3.0321	0.0892868	0.844894
NDUFC2-KCTD14;KCTD14	1.79962	0.141253	2.39557	0.0893927	0.844894
L3MBTL4	1.79946	0.0593832	3.39251	0.0894193	0.844894
SAT1	-1.79944	-0.190369	2.30296	0.0894223	0.844894
TRABD2B	-1.79902	-0.156968	2.482	0.0894908	0.844894
SHD	1.79842	0.0851588	2.88548	0.0895894	0.844894
GAS7	1.79829	0.0557212	3.35915	0.0896102	0.844894
SLC26A5	-1.79805	-0.100752	2.81549	0.0896498	0.844894
LYPD5	1.79742	0.0742708	2.79078	0.089754	0.844894
LTA4H	-1.79711	-0.087066	2.97205	0.0898049	0.844894
STK25	1.79704	0.0650336	3.43588	0.0898157	0.844894
DDX6	-1.79655	-0.0599317	3.26613	0.0898966	0.844894
DCHS1	-1.79541	-0.099094	3.0343	0.0900842	0.844894
PINK1	-1.7954	-0.0528006	3.29706	0.0900856	0.844894
HES1	-1.7953	-0.063097	3.06908	0.0901025	0.844894
NT5C2	-1.79473	-0.0619753	3.1952	0.0901971	0.844894
CPNE9	-1.79451	-0.1479	2.66035	0.0902326	0.844894
PPP2R2B	-1.79442	-0.169649	2.4872	0.0902469	0.844894
SELPLG	1.79438	0.529256	1.74085	0.0902544	0.844894
PAMR1	-1.79363	-0.153649	2.55252	0.0903786	0.844894
CLLU1OS	-1.79327	-0.156571	2.30234	0.0904374	0.844894
NREP	1.79315	0.0718804	3.08436	0.0904564	0.844894
ABCA7	-1.79235	-0.0753645	3.04798	0.0905887	0.844894
MLF1	1.79228	0.115012	2.71886	0.0906018	0.844894
ALDH18A1	-1.79221	-0.0814967	3.20953	0.0906121	0.844894
LOC101059935;ANKRD20A3	1.79193	0.215269	2.2089	0.0906584	0.844894
SNRNP40	1.79189	0.0872486	3.10999	0.0906657	0.844894
FAM57A	1.79149	0.0565944	3.27055	0.0907313	0.844954
GSTP1	1.7907	0.109523	2.88567	0.0908634	0.845633
SLC6A15	-1.7886	-0.08124	3.1785	0.0912112	0.84823
ZNF264	-1.78745	-0.0514027	3.31815	0.0914034	0.84823
PMF1-BGLAP;PMF1	1.7873	0.104852	2.69052	0.0914294	0.84823
TNRC6C	-1.78708	-0.0957139	2.61388	0.091466	0.84823
NFKBIE	1.78693	0.0721023	3.06027	0.0914912	0.84823
DOK4	1.78688	0.110452	2.91119	0.0914984	0.84823
SDAD1	-1.7865	-0.111579	2.67796	0.0915624	0.848273
CD44	1.78578	0.102622	2.93947	0.0916831	0.848365
LACTB	1.78573	0.0630751	3.20768	0.0916911	0.848365
HIAT1	1.78473	0.0693513	3.32789	0.0918584	0.849364
RTN2	1.78408	0.0751441	3.20531	0.0919675	0.849823
INTS5	1.78354	0.0951513	2.84429	0.0920579	0.850092
GJB1	-1.78262	-0.100626	2.70761	0.0922121	0.850092
PRKAB1	1.78255	0.0732399	2.96023	0.0922237	0.850092
ANKRD45	1.78201	0.12973	2.39579	0.0923147	0.850092
UPP1	1.78152	0.0595875	3.31174	0.0923967	0.850092
ANGPTL2	-1.78146	-0.0744252	3.04791	0.0924079	0.850092
MED21	1.78143	0.129393	2.71895	0.0924129	0.850092
ST6GAL2	1.78093	0.0638949	3.22088	0.0924975	0.850323
MTUS2-AS1	1.78019	0.231546	1.92809	0.0926224	0.850746
RHOU	-1.77995	-0.05262	3.49135	0.0926625	0.850746
RSPO4	-1.77848	-0.195708	2.53293	0.0929109	0.852095
ALPP	1.77815	0.15496	2.70228	0.0929668	0.852095
RARG	-1.77764	-0.111823	2.94529	0.0930536	0.852095
SMS	-1.77749	-0.110854	3.01011	0.093079	0.852095
RFWD3	1.77732	0.0827941	2.92084	0.0931076	0.852095
C11orf52	-1.77631	-0.179493	2.34353	0.0932781	0.85311
HLA-DMA	1.77499	0.206671	2.00176	0.0935036	0.853245
KXD1	-1.77475	-0.0897169	3.02525	0.0935444	0.853245
LOC440354	1.77471	0.154096	2.76404	0.09355	0.853245
CCNE2	1.7744	0.0670175	3.41708	0.0936041	0.853245
PANK4	1.77372	0.0905995	3.14414	0.093719	0.853245
C6orf141	1.77336	0.111003	2.68713	0.0937802	0.853245
MCHR1	1.77329	0.104804	2.72323	0.0937934	0.853245
PTGES	1.77279	0.191023	2.45766	0.0938785	0.853245
SLC12A2	1.77259	0.0604626	3.66582	0.0939124	0.853245
DDX31	1.77247	0.184751	2.10134	0.0939318	0.853245
EPDR1	1.77199	0.0719728	3.15079	0.0940141	0.853245
SREK1	-1.7715	-0.06753	2.97592	0.094099	0.853245
KRT40	-1.77148	-0.213644	1.88614	0.0941014	0.853245
SNTG2	1.77132	0.0789017	2.95187	0.0941286	0.853245
FARP1-IT1;FARP1	-1.76973	-0.04823	3.37549	0.0944013	0.853944
NHEJ1	-1.76867	-0.115212	2.86737	0.0945828	0.853944
RNF175	-1.76839	-0.0555895	3.11823	0.0946324	0.853944
YWHAB	-1.76732	-0.0641492	3.20135	0.0948156	0.853944
ERMP1	-1.76597	-0.0523431	3.35128	0.0950484	0.853944
SLC8B1	-1.76491	-0.052988	2.90784	0.0952314	0.853944
TOP3A	1.76379	0.0761922	3.14972	0.0954254	0.853944
SLAIN1	-1.76312	-0.0611174	3.46451	0.0955412	0.853944
DDX3X	1.76305	0.0806494	3.12599	0.0955547	0.853944
YTHDF3	1.76301	0.0703389	3.20525	0.0955606	0.853944
PHKA1	-1.76252	-0.165834	2.48144	0.0956466	0.853944
LINC00643	1.76237	0.104124	2.77328	0.0956719	0.853944
MCRS1	-1.76225	-0.104241	2.96335	0.0956928	0.853944
TPGS1	1.76202	0.464205	1.96488	0.0957327	0.853944
FOXN2	1.76197	0.0517352	3.3121	0.0957416	0.853944
DNM1	1.76191	0.0643692	3.06396	0.0957517	0.853944
CETN3	-1.76182	-0.121997	2.82752	0.0957672	0.853944
OLFML2B	-1.76171	-0.0691361	3.07349	0.0957867	0.853944
RNF207	1.76162	0.099366	2.76621	0.0958015	0.853944
PRX	1.7616	0.157367	2.33955	0.095806	0.853944
MYO5C	1.76149	0.0879825	2.98768	0.0958253	0.853944
ACVR1C	1.76141	0.0813807	3.07039	0.0958392	0.853944
SERPINE1	-1.7613	-0.176411	2.42095	0.0958585	0.853944
TMEM220	-1.76128	-0.103732	2.95301	0.0958607	0.853944
MKKS	-1.76118	-0.0723426	3.17122	0.0958787	0.853944
SMIM12	1.7611	0.0686979	3.0492	0.0958927	0.853944
GLT8D2	-1.7607	-0.172697	2.10172	0.0959616	0.853944
ACADL	1.76033	0.0693286	3.03871	0.0960259	0.853944
LIMS2	1.76028	0.207196	2.30474	0.0960355	0.853944
MATK	1.76014	0.11509	2.5327	0.0960598	0.853944
MVP	-1.75994	-0.129159	2.64224	0.0960939	0.853944
FBXL2	1.75954	0.0995748	2.99612	0.0961643	0.853944
KLHL34	1.75919	0.207964	2.21025	0.0962254	0.853944
TRIM48	1.7588	0.220208	2.36181	0.0962938	0.853944
KIAA1755	-1.75861	-0.0755335	2.99133	0.0963266	0.853944
SLC16A3	1.75844	0.0630634	3.33444	0.0963562	0.853944
RIOK2	-1.75753	-0.132222	2.89916	0.0965152	0.854823
C19orf66	1.75669	0.064569	3.21375	0.0966627	0.855528
RHBDL2	-1.75597	-0.157413	2.46756	0.0967891	0.855528
ZNF429	-1.75577	-0.133692	2.63913	0.0968241	0.855528
FAM86A	1.75537	0.0827616	2.89206	0.0968939	0.855528
UBXN10	-1.75526	-0.200246	2.50891	0.096913	0.855528
ZC3HC1	-1.75477	-0.192912	2.32173	0.0969991	0.855528
CD52	1.75469	0.100669	2.71637	0.0970137	0.855528
C8orf86	-1.75355	-0.469529	2.34086	0.0972142	0.856591
FASTK	-1.75291	-0.0604773	3.39498	0.0973257	0.856591
PTPRN	1.75284	0.128801	2.51193	0.0973382	0.856591
ATP5S	-1.75223	-0.161895	2.25371	0.0974454	0.856591
ECEL1	1.75212	0.112015	2.93869	0.0974657	0.856591
CBX1	1.75196	0.0608621	3.13726	0.0974937	0.856591
PALM3	1.75094	0.183983	2.34331	0.0976731	0.856951
SARS	-1.7508	-0.080002	3.01836	0.0976982	0.856951
WAS	-1.75046	-0.0737695	2.79968	0.0977587	0.856951
OLA1	1.75037	0.0709174	3.06908	0.0977745	0.856951
KLF4	1.74989	0.0540664	3.39586	0.0978588	0.857164
ZBTB7B	1.74787	0.165267	2.48452	0.098218	0.858903
GABRQ	1.74641	0.134699	2.34221	0.0984778	0.858903
STIP1	-1.74588	-0.0648336	3.25992	0.0985721	0.858903
TRPC1	1.74578	0.0560804	3.201	0.0985892	0.858903
XPNPEP1	1.74536	0.0666573	3.1876	0.0986639	0.858903
PDZD4	1.74526	0.0726359	3.14168	0.0986829	0.858903
ARPC5L	1.74498	0.0659251	3.38257	0.0987328	0.858903
S100PBP	1.74489	0.0647179	3.27518	0.0987484	0.858903
SAC3D1	-1.74403	-0.0839438	3.34814	0.0989015	0.858903
MFHAS1	1.7439	0.0550026	3.56346	0.0989245	0.858903
SPNS2	-1.74378	-0.0660523	3.27715	0.0989458	0.858903
CCDC109B	1.74365	0.0548913	3.23844	0.0989699	0.858903
GRM8	1.74322	0.0546333	3.36435	0.0990473	0.858903
PTPN5	-1.74314	-0.0697217	3.07365	0.099061	0.858903
PFN1	1.74308	0.0467283	3.44507	0.0990711	0.858903
LAMB1	1.74297	0.0744612	3.1709	0.0990908	0.858903
ZNF175	-1.74258	-0.104197	2.6173	0.0991619	0.858903
ZNF283	-1.74252	-0.104319	2.97825	0.0991719	0.858903
VPS29	1.74212	0.105327	2.95149	0.0992433	0.858903
AKAP12	1.74129	0.0697085	3.16086	0.099393	0.858903
NAT1	-1.74082	-0.686219	1.13433	0.0994776	0.858903
EHHADH	1.74037	0.155381	2.48969	0.0995575	0.858903
CHTOP	1.74014	0.126851	2.89945	0.0995987	0.858903
HBQ1	1.73999	0.0680998	2.95276	0.0996265	0.858903
C6orf203	-1.73994	-0.0741175	3.03579	0.0996357	0.858903
ASGR1	1.73992	0.170939	2.19428	0.099638	0.858903
CADM4	-1.73967	-0.0627889	3.33856	0.0996834	0.858903
IL2RB	1.73936	0.47473	1.64108	0.0997397	0.858903
MTMR2	1.73799	0.0756494	3.02822	0.0999859	0.859864
MYH10	-1.73779	-0.0432187	3.49279	0.100022	0.859864
AJAP1	1.7376	0.0653212	3.44554	0.100056	0.859864
TTC39A	1.73723	0.214428	2.19851	0.100124	0.859864
NPC1	-1.73705	-0.0528425	3.26717	0.100156	0.859864
NHSL2	-1.73674	-0.193649	2.648	0.100212	0.859864
MSLN	1.73587	0.475726	1.5899	0.100369	0.860348
METTL1	-1.73576	-0.0822338	3.08903	0.100389	0.860348
GPSM1	1.73487	0.0710386	3.21846	0.100551	0.861216
TSPAN12	1.73414	0.0785991	2.99278	0.100683	0.86175
UNC80	-1.73386	-0.460837	1.68266	0.100733	0.86175
FNIP1	1.73187	0.0647619	3.31582	0.101096	0.861891
MAPKAPK3	-1.7318	-0.0736166	3.10876	0.101109	0.861891
HTR1E	1.7311	0.0926795	2.71523	0.101235	0.861891
ANTXR2	1.73008	0.0635087	3.09354	0.101422	0.861891
ZNF804A	-1.72995	-0.0650195	3.24565	0.101445	0.861891
NGFR	1.72982	0.0596496	3.21264	0.101469	0.861891
LOR	-1.72891	-0.0908018	2.98982	0.101635	0.861891
RPL38	1.72878	0.152402	2.8511	0.10166	0.861891
PLRG1	-1.72874	-0.0937472	2.74208	0.101667	0.861891
ALPPL2	1.72865	0.133723	2.91119	0.101683	0.861891
ZMYND10	1.72825	0.197327	2.32087	0.101757	0.861891
NF1	-1.72793	-0.0819966	3.0839	0.101816	0.861891
BTG4	1.72756	0.0846887	2.91313	0.101884	0.861891
MPO	1.72753	0.102823	2.67461	0.101889	0.861891
NCAN	-1.72694	-0.103817	2.80944	0.101997	0.861891
BPTF	-1.72676	-0.0470404	3.11049	0.102029	0.861891
EEF1A1	1.7266	0.0595079	3.17618	0.10206	0.861891
TICAM1	1.72658	0.0609643	3.00675	0.102062	0.861891
ZNF653	-1.72597	-0.0564591	3.17857	0.102175	0.861891
AARD	1.72565	0.11385	2.7779	0.102233	0.861891
DNAJA1	1.72543	0.0693461	3.16378	0.102273	0.861891
MLYCD	-1.72541	-0.0798365	3.33047	0.102277	0.861891
PIP4K2B	-1.72513	-0.0599528	3.35529	0.102329	0.861891
SLC2A12	-1.72474	-0.132718	2.55773	0.102402	0.861891
RTF1	-1.72458	-0.0553739	3.17079	0.102431	0.861891
CREBZF	1.7245	0.0623788	3.27644	0.102445	0.861891
SLC11A1	1.72434	0.421955	2.16794	0.102475	0.861891
IGFLR1	1.72405	0.0881127	2.78897	0.102529	0.861891
FAM189B	1.72334	0.05734	3.21173	0.102659	0.861891
DLGAP5	-1.7232	-0.102939	2.51947	0.102684	0.861891
ZNF20	1.72299	0.102028	2.89132	0.102724	0.861891
MORF4L2	-1.72294	-0.110309	2.6313	0.102733	0.861891
PAFAH2	-1.7229	-0.129651	2.65452	0.10274	0.861891
DCC	-1.7224	-0.0888727	3.01238	0.102832	0.862162
APH1A	-1.72093	-0.306224	1.88143	0.103104	0.863214
SENP6	1.72066	0.0516384	3.23444	0.103155	0.863214
SIN3A	-1.72043	-0.0431338	3.60122	0.103197	0.863214
RNF146	1.72018	0.0467596	3.27217	0.103244	0.863214
RPL9	-1.71986	-0.102031	2.95012	0.103302	0.863214
IL15RA	1.71958	0.0493037	3.40022	0.103355	0.863214
MYO9A	-1.7194	-0.0580234	3.38558	0.103388	0.863214
LOC285696	1.71912	0.0472089	3.22023	0.103441	0.863214
SPSB2	1.71788	0.0836093	3.05966	0.103671	0.863565
CROCCP2	-1.71782	-0.205449	2.35496	0.103682	0.863565
MOB3C	-1.7168	-0.0864861	3.01895	0.103872	0.863565
KIAA1522	-1.71643	-0.104767	3.06216	0.103941	0.863565
ST3GAL2	-1.71626	-0.0686061	3.22822	0.103972	0.863565
SRSF5	-1.71609	-0.06821	3.13193	0.104004	0.863565
RTN4R	-1.71603	-0.142708	3.02392	0.104015	0.863565
MCCC1	-1.71563	-0.0639238	3.1244	0.104091	0.863565
IFNGR2	1.71553	0.0734556	3.1891	0.104109	0.863565
PMS2	-1.7152	-0.0823873	2.99	0.10417	0.863565
ARL6IP1	1.71426	0.0800803	3.04629	0.104347	0.863565
THBD	1.71407	0.0728281	3.29622	0.104382	0.863565
HINFP	-1.71396	-0.0947954	2.95247	0.104402	0.863565
LRRC27	1.7139	0.152888	2.20661	0.104415	0.863565
TNFRSF10D	1.71348	0.0658494	2.68726	0.104493	0.863565
CPNE8	1.71237	0.0770831	3.10769	0.104701	0.863565
INO80B	-1.71198	-0.0640934	3.07515	0.104774	0.863565
MAMDC2	1.71104	0.077095	2.81124	0.104951	0.863565
ARL2BP	-1.711	-0.115137	2.98135	0.104958	0.863565
OPALIN	-1.71069	-0.12022	2.91085	0.105017	0.863565
KLHL24	-1.70998	-0.0519716	3.28956	0.10515	0.863565
CLN5	-1.70975	-0.0558725	3.14409	0.105194	0.863565
SEC14L5	-1.70945	-0.0742235	3.1792	0.105251	0.863565
ZNF14	-1.70921	-0.0785895	3.00231	0.105296	0.863565
CDKAL1	-1.70834	-0.194041	2.5905	0.105459	0.863565
PSMD14	1.70803	0.102682	2.86374	0.105519	0.863565
CREB3	-1.70796	-0.0703635	3.30098	0.105532	0.863565
MYEOV2	1.70745	0.0549605	3.22298	0.105628	0.863565
LOC100507217;CHD2	-1.70726	-0.102187	2.6126	0.105665	0.863565
SNRPC	-1.70683	-0.092139	2.72642	0.105746	0.863565
MRPS36	1.70668	0.0838365	2.94734	0.105774	0.863565
RAB31	-1.70651	-0.497365	1.87968	0.105807	0.863565
CCDC85A	1.70637	0.0624302	3.44509	0.105833	0.863565
PCYT1A	-1.70628	-0.0780977	3.20049	0.10585	0.863565
FSTL1	1.7062	0.0430409	3.20161	0.105865	0.863565
SLC25A48	1.70612	0.117065	2.86359	0.105879	0.863565
ATMIN	1.70551	0.0639791	3.26405	0.105996	0.863565
LAPTM4B	-1.70465	-0.0780077	3.17243	0.106159	0.863565
VAV2	1.70465	0.0491184	3.38063	0.106159	0.863565
C9orf171	1.70445	0.138886	2.71922	0.106197	0.863565
C14orf166	1.7044	0.0613526	3.11335	0.106207	0.863565
EPB41L4B	-1.7044	-0.110557	3.24042	0.106207	0.863565
MTMR3	1.70416	0.0475769	3.14118	0.106251	0.863565
MSL2	-1.70335	-0.0512737	3.52301	0.106407	0.863565
CWC15	1.70305	0.0858254	2.85639	0.106463	0.863565
SHB	1.70245	0.0553274	3.62225	0.106578	0.863565
MDK	1.70213	0.0648967	3.13459	0.106639	0.863565
MAPK1IP1L	1.70177	0.0490668	3.11113	0.106707	0.863565
FAM13A	-1.70135	-0.209236	2.03099	0.106787	0.863565
MTFMT	1.70123	0.0703784	3.11652	0.10681	0.863565
ATP11C	1.70072	0.0590358	3.07603	0.106908	0.863565
HLA-E	1.70055	0.0996769	2.91078	0.10694	0.863565
C4orf22	-1.7003	-0.097205	2.70933	0.106988	0.863565
FXYD5	1.70002	0.13823	2.84741	0.107041	0.863565
ZNF154	1.69975	0.130242	2.58632	0.107094	0.863565
SNHG16;SNORD1A;SNORD1C	1.69923	0.0919231	2.94048	0.107192	0.863565
HSPA4	1.69882	0.0727619	3.1742	0.107271	0.863565
SNAI1	1.69876	0.109993	2.84697	0.107282	0.863565
RBM4B	-1.69826	-0.0752028	2.88518	0.107379	0.863565
TNIP3	-1.6982	-0.131076	2.2763	0.107391	0.863565
LRRC57	1.69757	0.0689809	3.17936	0.10751	0.863565
HNF1B	1.69749	0.0745007	2.88961	0.107527	0.863565
ATL1	1.69746	0.0693149	3.14911	0.107532	0.863565
NFIC	-1.69743	-0.0555244	3.63637	0.107538	0.863565
TMEM245	-1.69723	-0.0572197	3.34212	0.107577	0.863565
SNORA80B	1.69701	0.45444	1.64307	0.107619	0.863565
AADAT	-1.69687	-0.0663528	3.1197	0.107646	0.863565
DAB1	1.69669	0.0969239	2.99945	0.107681	0.863565
PECR	1.69658	0.0639539	2.99247	0.107702	0.863565
TTF2	1.69653	0.0762044	3.0123	0.107712	0.863565
TMEM128	-1.69534	-0.0917556	3.00079	0.10794	0.864355
TRIML1	1.69532	0.14734	2.56419	0.107943	0.864355
PARD6G	1.69487	0.0955959	3.18302	0.108031	0.864355
HCRTR2	-1.69463	-0.232016	2.3869	0.108077	0.864355
SIPA1L1	-1.69394	-0.182186	2.33163	0.10821	0.864355
MKRN1	-1.69375	-0.0767768	3.36706	0.108247	0.864355
CUX2	1.69374	0.113654	2.94294	0.108249	0.864355
LOC100505876	1.69351	0.0552135	3.08337	0.108294	0.864355
PTPRK	1.69303	0.0848007	3.25201	0.108387	0.864397
FABP6	1.69285	0.150978	2.43083	0.10842	0.864397
PRELID2	1.69195	0.0661765	2.89393	0.108595	0.864489
SNRPN;SNURF	1.69194	0.548032	1.48868	0.108596	0.864489
MIR210	-1.69179	-0.0751557	3.27161	0.108626	0.864489
G6PC2	1.69155	0.109368	2.16668	0.108673	0.864489
CLN3	1.68987	0.101647	3.0095	0.108999	0.865014
NANP	1.68983	0.0461398	3.3804	0.109006	0.865014
PPFIBP1	-1.68924	-0.087746	2.88778	0.109122	0.865014
TP73	1.68908	0.410305	1.98727	0.109152	0.865014
NSFL1C	1.68875	0.053565	3.27621	0.109216	0.865014
MBTPS2	-1.68821	-0.0752891	2.71686	0.109321	0.865014
IGSF10	1.6882	0.322249	2.36782	0.109324	0.865014
ST8SIA3	1.68795	0.0786714	2.86194	0.109372	0.865014
AP1G2	1.68779	0.148295	2.65042	0.109404	0.865014
CABP1	1.68769	0.0632618	3.23583	0.109422	0.865014
PJA2	-1.68729	-0.058832	3.06763	0.109501	0.865014
CDON	-1.68712	-0.0662633	3.2765	0.109535	0.865014
SCAMP2	1.68692	0.102675	2.83028	0.109574	0.865014
C1orf52	1.68685	0.0798447	3.04729	0.109587	0.865014
CENPW	-1.68607	-0.16201	2.49228	0.109739	0.865114
MYL6	-1.68574	-0.0991363	3.15773	0.109803	0.865114
ZNF524	1.68569	0.541844	1.49268	0.109814	0.865114
ABCC10	1.68534	0.111924	3.00764	0.109883	0.865114
TMEM107	1.68487	0.167706	2.7647	0.109975	0.865114
FANCF	1.68472	0.0845188	3.09521	0.110004	0.865114
ATP1B2	-1.68411	-0.0693514	3.02582	0.110122	0.865114
LHPP	-1.68406	-0.0664111	3.1389	0.110134	0.865114
ZNF227	1.68348	0.0904795	2.68361	0.110247	0.865114
ZC3H15	1.6831	0.102421	2.98149	0.110321	0.865114
PER2	-1.68303	-0.0441583	3.37611	0.110334	0.865114
NCOR2	-1.68195	-0.13032	2.40155	0.110547	0.865114
ARX	-1.68152	-0.119323	2.5121	0.110633	0.865114
TLE3	1.68124	0.0460705	3.4902	0.110687	0.865114
WIZ	1.68109	0.160286	2.61442	0.110716	0.865114
CHST7	1.68091	0.0559564	3.17307	0.110753	0.865114
GNS	1.68026	0.087655	3.07253	0.110881	0.865114
SLCO3A1	-1.68017	-0.0560868	3.45243	0.110898	0.865114
MEST	1.68015	0.0860095	2.81873	0.110901	0.865114
SEMA4F	1.68011	0.0655101	3.13989	0.11091	0.865114
MCOLN1	-1.6801	-0.0993977	2.96655	0.110912	0.865114
HNF4G	-1.67883	-0.0533241	3.09058	0.111162	0.865114
AGBL4	-1.67868	-0.0622882	2.93381	0.111192	0.865114
SART1	-1.67799	-0.0729073	3.19912	0.111329	0.865114
ATP2C2	1.67746	0.12295	2.61747	0.111433	0.865114
LMO3	-1.67737	-0.115247	3.1492	0.111452	0.865114
DAXX	-1.67698	-0.0906636	2.85981	0.111528	0.865114
TEAD3	1.67662	0.0699279	3.16751	0.111599	0.865114
CCDC124	-1.67637	-0.0686741	3.01156	0.11165	0.865114
SLFN5	-1.67624	-0.0695822	2.93945	0.111675	0.865114
NDUFC2-KCTD14;NDUFC2	1.67622	0.101336	3.07287	0.111679	0.865114
RTCB	1.67605	0.0944997	2.88087	0.111713	0.865114
RPL36	1.67605	0.111167	2.86989	0.111713	0.865114
TNFSF13	-1.67562	-0.0610614	3.16406	0.111799	0.865114
AKAP9	-1.67559	-0.0821331	3.09571	0.111805	0.865114
FAM71A	1.67556	0.0494603	3.38632	0.111811	0.865114
MYO18A	-1.67542	-0.0482586	3.23298	0.111838	0.865114
CHORDC1	-1.6747	-0.0468619	3.20325	0.11198	0.865296
AKIRIN2	-1.6746	-0.0607197	3.32643	0.112001	0.865296
AXIN2	1.67437	0.0407553	3.42977	0.112047	0.865296
TRIM61	1.67372	0.532537	1.84864	0.112176	0.865296
CAMK2A	-1.67339	-0.102237	2.7859	0.112242	0.865296
WBSCR27	1.67284	0.194626	2.57601	0.112352	0.865296
TMEM109	1.6725	0.0773259	3.24906	0.11242	0.865296
TBC1D1	1.67234	0.0556745	3.33579	0.112452	0.865296
SATB1	-1.67228	-0.055464	3.27796	0.112463	0.865296
FAM102A	-1.67141	-0.0491158	3.63401	0.112637	0.865296
TOP1MT	1.6711	0.0827275	2.86117	0.1127	0.865296
GPC6	1.67102	0.0840527	3.14784	0.112715	0.865296
PDLIM4	1.67099	0.11494	2.8141	0.11272	0.865296
ZNF319	1.67066	0.0718865	3.27286	0.112787	0.865296
MOSPD3	1.6698	0.0698269	2.99148	0.11296	0.865296
FBXL17	1.66952	0.0551523	3.59182	0.113015	0.865296
PCSK5	1.66949	0.0548485	3.37351	0.113021	0.865296
MAGT1	-1.66864	-0.14984	2.29495	0.113193	0.865296
GALNT6	1.66849	0.0843906	2.98334	0.113223	0.865296
TEP1	1.66719	0.103461	2.79377	0.113484	0.865296
ST13	1.66706	0.0880828	3.13044	0.11351	0.865296
LEPRE1	1.66607	0.0636998	3.47252	0.11371	0.865296
HS3ST3B1	1.66579	0.0566049	3.34535	0.113765	0.865296
EXD2	1.66563	0.053619	2.94132	0.113797	0.865296
EIF4B	-1.66558	-0.0708166	2.99219	0.113808	0.865296
GAS2L2	1.66524	0.349367	1.89939	0.113877	0.865296
NEDD1	1.66457	0.0624978	3.15292	0.114011	0.865296
MIR10A	-1.66444	-0.205166	2.03635	0.114038	0.865296
PARD6B	1.66425	0.0369275	3.44	0.114077	0.865296
METTL7B	-1.66359	-0.442531	2.22527	0.11421	0.865296
MEDAG	-1.66356	-0.11524	2.82253	0.114217	0.865296
SYNPO	1.66313	0.0830734	2.93576	0.114304	0.865296
ANKH	-1.66281	-0.0484835	3.29941	0.114368	0.865296
SWAP70	-1.66196	-0.0534979	3.05873	0.11454	0.865296
CLEC2A	-1.66196	-0.594607	1.40113	0.114541	0.865296
GUSBP4;GUSBP1	1.66187	0.193376	2.19725	0.114559	0.865296
GAS2L3	-1.66141	-0.0721456	2.95617	0.114653	0.865296
BNIP3L	-1.66016	-0.0474367	3.18712	0.114906	0.865296
RHBDL3	-1.66005	-0.0547311	3.37345	0.114928	0.865296
LRRC58	-1.6594	-0.0554936	3.3826	0.115061	0.865296
NKAPL	1.65892	0.140018	2.55111	0.115158	0.865296
HSD17B14	1.65852	0.0962564	2.65784	0.115239	0.865296
USP18	1.65804	0.153178	2.51554	0.115338	0.865296
ABCG4	1.65796	0.0562769	3.15475	0.115354	0.865296
GPCPD1	-1.65787	-0.0736746	3.16263	0.115373	0.865296
EFNA3	1.65778	0.0378462	3.45207	0.115389	0.865296
VGF	1.65773	0.0523534	3.15895	0.115401	0.865296
NRG3	-1.6577	-0.0479163	3.44481	0.115407	0.865296
UBE2E2	-1.65767	-0.0599253	3.33009	0.115413	0.865296
DEPDC1	1.65623	0.0687074	2.90292	0.115707	0.865296
VIPR2	1.65616	0.0629007	3.0086	0.115722	0.865296
MYNN	1.65596	0.0655495	3.21447	0.115762	0.865296
MIR1265	1.65593	0.405637	1.85242	0.115769	0.865296
C6orf99	-1.65482	-0.10907	2.65494	0.115995	0.865296
LGALS3BP	-1.65477	-0.105544	2.5813	0.116006	0.865296
CCDC64B	1.65433	0.163763	2.20919	0.116096	0.865296
ARMCX5-GPRASP2;GPRASP2	1.65427	0.0678856	2.91622	0.116109	0.865296
HIGD1A	1.6542	0.0682346	3.17569	0.116123	0.865296
CPEB2	-1.65382	-0.0814859	3.81159	0.116201	0.865296
HILS1	1.65354	0.122444	2.22092	0.116258	0.865296
ADAMTS14	-1.65321	-0.0903777	3.04572	0.116326	0.865296
MBNL3	1.65308	0.135985	2.89375	0.116354	0.865296
ACTR3C	1.65241	0.443445	2.14087	0.11649	0.865296
SLC38A7	1.65208	0.0934717	2.85173	0.116558	0.865296
TMEM125	-1.65142	-0.122717	2.88077	0.116694	0.865296
HELZ2	-1.65108	-0.0925404	2.87508	0.116764	0.865296
ZNF296	-1.65102	-0.11422	2.86622	0.116776	0.865296
KCTD19	-1.65058	-0.102758	2.59262	0.116868	0.865296
ATOX1	-1.65032	-0.0786339	2.95045	0.116921	0.865296
PCNA	-1.65012	-0.0469867	3.25085	0.116963	0.865296
EPB41	-1.65001	-0.07137	2.98742	0.116985	0.865296
FAM111A	-1.64993	-0.058178	3.1133	0.117001	0.865296
MCM10	-1.64976	-0.185306	2.55009	0.117037	0.865296
GDF15	1.64903	0.11109	2.7106	0.117188	0.865296
RNF135	-1.64851	-0.0814019	3.0556	0.117296	0.865296
PRDM16	1.64836	0.143094	2.40737	0.117326	0.865296
MMAA	-1.64758	-0.0784364	2.96012	0.117487	0.865296
LRRC40	1.6474	0.0740376	2.88926	0.117524	0.865296
APEX2	1.64733	0.158433	2.58986	0.117541	0.865296
APCDD1L	1.64729	0.178959	2.13532	0.117549	0.865296
CD200	1.6471	0.0773031	2.87204	0.117588	0.865296
MIR424	1.64674	0.117279	2.78357	0.117663	0.865296
TMEM237	1.64672	0.055913	3.17314	0.117667	0.865296
PTPLB	-1.64525	-0.0492237	3.30423	0.117972	0.865296
MIR190A	-1.64467	-0.174529	2.05361	0.118092	0.865296
MIR146A	-1.64461	-0.297717	1.65735	0.118106	0.865296
LRRTM2	-1.64339	-0.127855	2.89558	0.118359	0.865296
NLGN4Y	-1.64328	-0.0720557	2.94313	0.118381	0.865296
COPS6	-1.64283	-0.0976604	2.90421	0.118477	0.865296
NES	1.64258	0.0856182	2.95139	0.118529	0.865296
CCDC82	-1.64247	-0.072914	3.11329	0.118551	0.865296
SETD8	1.64229	0.073619	2.85066	0.118588	0.865296
TBR1	-1.64198	-0.0845897	2.93971	0.118653	0.865296
MVB12A	-1.64193	-0.0608937	3.01443	0.118663	0.865296
ERO1LB	1.64186	0.0466889	3.27034	0.11868	0.865296
IFT81	-1.64176	-0.112611	2.67921	0.1187	0.865296
WSB2	-1.64168	-0.0680387	3.07405	0.118715	0.865296
SAMD11	-1.64165	-0.0734743	3.351	0.118722	0.865296
ALYREF	-1.64148	-0.045849	3.40648	0.118759	0.865296
CARD9;DNLZ	1.64139	0.124026	2.57171	0.118777	0.865296
UBE3D	1.64127	0.0745849	2.71523	0.118802	0.865296
SEC24C	-1.64117	-0.0787348	2.97085	0.118823	0.865296
TRPM3	1.64095	0.0886851	2.78797	0.11887	0.865296
NEURL1B	1.64092	0.0874688	3.12881	0.118875	0.865296
BTN2A1	-1.64088	-0.108077	2.79173	0.118885	0.865296
TRAPPC5	-1.6408	-0.0533696	3.28579	0.118901	0.865296
CST7	-1.64064	-0.583362	1.21185	0.118933	0.865296
SLC7A7	1.64045	0.170253	2.12622	0.118973	0.865296
AMDHD2;CEMP1	-1.64035	-0.0841984	3.04909	0.118994	0.865296
COL26A1	1.64013	0.0601957	3.01234	0.119041	0.865296
SLC26A10	-1.63919	-0.0710527	2.97192	0.119239	0.865296
RHOV	1.63908	0.0805673	2.98508	0.119262	0.865296
PPM1B	-1.6388	-0.0752507	3.27257	0.11932	0.865296
GALNT7	-1.63741	-0.0510959	3.47296	0.119612	0.865296
UNC45A	-1.63698	-0.0932954	2.94996	0.119703	0.865296
OSBPL2	-1.63683	-0.0569857	3.09261	0.119733	0.865296
SETD3	-1.63624	-0.0554324	3.46016	0.119857	0.865296
RHOJ	-1.63623	-0.163674	2.56989	0.11986	0.865296
WDR4	-1.63621	-0.0583881	3.25249	0.119864	0.865296
BRMS1L	-1.63567	-0.0587072	3.05568	0.119979	0.865296
LHX3	1.63564	0.127888	2.29826	0.119986	0.865296
MAF	-1.63517	-0.0467537	3.42175	0.120085	0.865296
PAFAH1B1	-1.63416	-0.0513907	3.27338	0.120298	0.865296
EIF2AK1	1.63403	0.0665869	2.97988	0.120326	0.865296
STAT6	-1.63393	-0.104844	2.63144	0.120346	0.865296
HBS1L	-1.63369	-0.0907107	2.77753	0.120397	0.865296
NFKBID	1.63365	0.0794789	3.06344	0.120405	0.865296
RAVER2	1.63319	0.0702339	3.19145	0.120503	0.865296
LOC151174	1.63239	0.190269	2.56123	0.120671	0.865296
NAGLU	-1.63223	-0.0619749	3.29644	0.120706	0.865296
TXLNA	-1.63216	-0.0585954	3.06349	0.120721	0.865296
KIAA1467	1.63178	0.055786	3.20618	0.120801	0.865296
NRXN1	-1.63128	-0.088557	2.79571	0.120908	0.865296
DLK2	-1.63104	-0.0695135	3.10387	0.120959	0.865296
IGFBP5	1.63073	0.0775745	3.11122	0.121026	0.865296
C6orf226	1.63008	0.0643159	2.98696	0.121163	0.865296
DRGX	1.62992	0.0641993	2.99516	0.121196	0.865296
XRCC1	-1.6292	-0.0862738	2.8006	0.12135	0.865296
MYCL	1.62877	0.0377511	3.31992	0.121441	0.865296
BCAP31	1.6282	0.080338	3.03827	0.121563	0.865296
EMP2	-1.62795	-0.0762606	2.99538	0.121617	0.865296
FAM117B	-1.62753	-0.0664936	3.40798	0.121706	0.865296
BCL2L11	1.62744	0.0488319	3.6509	0.121726	0.865296
DMKN	1.62735	0.366877	2.19875	0.121744	0.865296
ZNF33A	-1.62701	-0.0847341	2.83609	0.121817	0.865296
ABI2	1.62636	0.0704566	3.15363	0.121956	0.865296
CPLX2	1.62541	0.108067	2.8068	0.12216	0.865296
CCDC157	-1.62538	-0.0549674	3.16203	0.122167	0.865296
FGF9	-1.62521	-0.0462496	3.58307	0.122203	0.865296
CEP170B	-1.62521	-0.233644	2.35797	0.122204	0.865296
BOLA3	-1.62473	-0.0660124	3.20635	0.122306	0.865296
[truncated: 12,296 more rows]

## Sheet: Cocaine_ChIPSeq_DE
Gene Symbol	t	logFC	AveExpr	P.Value	adj.P.Val
HOXB1	-8.07169	-1.56145	1.00858	2.95e-07	0.00421367
CSMD3	-5.89887	-0.220695	3.32163	1.66e-05	0.0919303
CA14	-5.63001	-0.358294	2.85689	2.86e-05	0.0919303
C14orf180	5.52133	0.368694	2.05776	3.57e-05	0.0919303
GPD1	-5.50748	-0.263015	2.61127	3.67e-05	0.0919303
STRA8	-5.44985	-0.417164	1.82824	4.13e-05	0.0919303
RNASE1	-5.3714	-0.171607	2.93112	4.86e-05	0.0919303
PYY	5.3092	0.298422	2.29019	5.52e-05	0.0919303
MIR4640;DDR1	-5.23769	-0.13148	3.28822	6.41e-05	0.0919303
MOG	-5.19088	-0.225054	3.05363	7.07e-05	0.0919303
CNP	-5.1868	-0.162944	3.49088	7.13e-05	0.0919303
ACP2	-5.14236	-0.163604	3.09287	7.82e-05	0.0919303
ZCCHC2	5.0699	0.164708	3.81024	9.11e-05	0.0919303
MYL6	-4.96397	-0.192317	3.11388	0.000113823	0.0919303
SLC22A16	4.96102	0.255064	2.61677	0.000114535	0.0919303
ENTPD3	4.95799	0.263023	2.26668	0.000115269	0.0919303
BAHCC1	4.94893	0.141429	3.74614	0.000117498	0.0919303
PRC1	4.93775	0.146806	3.1209	0.000120309	0.0919303
BRWD3	-4.91639	-0.187322	2.81809	0.000125871	0.0919303
BANK1	4.90619	0.26221	2.60705	0.000128619	0.0919303
MAG	-4.80129	-0.217466	3.11874	0.000160711	0.101863
CMTM5	-4.77976	-0.249859	2.95394	0.00016825	0.101863
NFASC	-4.74555	-0.211248	3.14266	0.000180981	0.101863
NPAT	-4.71955	-0.147263	3.06561	0.000191307	0.101863
SLITRK1	-4.71452	-0.168535	3.18128	0.000193377	0.101863
C5orf45	4.70906	0.131098	3.21228	0.000195645	0.101863
PBK	4.70253	0.286013	2.35402	0.000198392	0.101863
KLK6	-4.69987	-0.171485	2.82609	0.000199522	0.101863
CDC123	-4.66689	-0.172907	3.03851	0.000214107	0.10258
TAF4B	4.6519	0.100496	3.32788	0.000221094	0.10258
LAPTM5	-4.64692	-0.266092	2.67436	0.000223461	0.10258
ERMN	-4.62908	-0.192666	2.98856	0.000232169	0.10258
CLIC1	4.60753	0.1926	2.66842	0.000243155	0.10258
PNOC	-4.60594	-0.241318	2.61219	0.000243981	0.10258
MYLK	4.59068	0.277729	2.64549	0.000252106	0.102967
SNORD116-1	-4.54182	-0.238839	2.60487	0.000280011	0.105294
BCAS1	-4.51667	-0.253437	2.87371	0.000295584	0.105294
KDM6A	4.4976	0.106506	3.16497	0.000307972	0.105294
SH3BGRL2	4.48413	0.145766	2.94407	0.000317044	0.105294
ZNHIT2	4.48313	0.133309	3.13201	0.000317724	0.105294
FAM208A	4.47534	0.124869	3.11786	0.000323109	0.105294
C6orf195	4.44958	0.207101	2.64749	0.000341562	0.105294
TUBG2	4.44699	0.153809	2.90608	0.000343481	0.105294
CDKN2AIP	4.44038	0.10512	3.35316	0.000348412	0.105294
GPR176	4.43899	0.120834	3.2444	0.000349458	0.105294
EIF2B5	-4.43778	-0.141683	3.14898	0.000350376	0.105294
HIST1H2BO	4.42819	0.432672	2.26234	0.000357703	0.105294
MYO1F	-4.41289	-0.331737	2.30509	0.000369714	0.105294
MAST3	-4.40946	-0.184706	2.9287	0.000372464	0.105294
CYYR1	4.40465	0.229226	2.49283	0.00037636	0.105294
BCOR	4.40432	0.166195	2.89332	0.000376626	0.105294
HJURP	4.39653	0.184101	2.88702	0.000383021	0.105294
COL6A2	4.37418	0.17033	2.89291	0.000401982	0.107401
LOC100133077	-4.36991	-0.262429	3.08529	0.00040571	0.107401
SOCS2	4.3277	0.105994	3.50974	0.000444516	0.111373
SLC30A1	4.32462	0.100446	3.57082	0.000447489	0.111373
MRI1	4.32405	0.122734	3.08701	0.000448044	0.111373
RFWD3	4.31764	0.116302	2.93661	0.000454308	0.111373
CASP2	-4.31222	-0.108751	3.11448	0.000459673	0.111373
KCNJ10	-4.29141	-0.18786	3.12205	0.000480884	0.114571
GLB1L2	4.27343	0.16775	2.8479	0.000499999	0.117172
MIR584	-4.25963	-0.19622	2.71416	0.000515185	0.118783
DMBX1	4.24722	0.135284	2.73396	0.000529245	0.120088
GAL3ST1	-4.21582	-0.174044	3.00535	0.000566586	0.126552
PQBP1	-4.18837	-0.167451	2.78807	0.000601407	0.132263
CLDN22;WWC2	4.17663	0.11434	3.60879	0.000616939	0.13252
ARHGAP35	-4.15893	-0.275155	2.41889	0.000641151	0.13252
SRP54	-4.15246	-0.12199	3.06922	0.000650227	0.13252
APOD	-4.14967	-0.246383	2.44201	0.000654197	0.13252
STMN4	-4.14271	-0.228324	2.89447	0.000664169	0.13252
NDST4	-4.14054	-0.20671	2.37917	0.000667313	0.13252
BCL2L11	4.14043	0.138242	3.69298	0.000667468	0.13252
CHRM1	-4.12713	-0.201541	2.8911	0.000687074	0.134544
CDK18	-4.1154	-0.130515	3.10393	0.00070483	0.134846
ZNF684	-4.1082	-0.154158	2.84254	0.000715965	0.134846
PLP1	-4.10759	-0.217028	2.91808	0.000716915	0.134846
RND1	-4.09711	-0.174231	3.00148	0.00073346	0.136166
GRIA4	-4.09068	-0.116752	3.13966	0.000743797	0.136315
C4orf21	-4.07114	-0.198171	2.77916	0.000776141	0.140442
LOC101927446;GTPBP10	-4.06166	-0.204523	2.87988	0.000792339	0.140569
LOC100996758;NPY4R	-4.05266	-0.2759	3.21376	0.000808029	0.140569
PSRC1	-4.05056	-0.1286	3.17874	0.000811727	0.140569
TRIM2	-4.04413	-0.18729	3.04281	0.000823181	0.140569
FAXDC2	-4.04256	-0.220866	2.76168	0.000826009	0.140569
AGT	-4.02063	-0.146732	2.96496	0.000866448	0.142167
CHAD	4.01367	0.159801	2.69294	0.000879688	0.142167
ACHE	4.01036	0.0972902	3.26916	0.000886064	0.142167
EDNRB	-3.99985	-0.106023	3.114	0.000906602	0.142167
PIGV	-3.99465	-0.101012	3.11087	0.000916943	0.142167
RPS17L;RPS17	-3.99243	-0.11558	2.77683	0.000921385	0.142167
INSC	3.9882	0.236233	2.45068	0.000929933	0.142167
LOC100996792;MAP2K3	-3.97603	-0.203992	3.29645	0.000954937	0.142167
UQCRC2	-3.97486	-0.170078	3.11611	0.000957373	0.142167
FAM214B	-3.96889	-0.13235	3.02226	0.000969934	0.142167
HMGB3	3.96583	0.158983	3.07935	0.000976416	0.142167
LDB3	-3.96391	-0.183225	3.09396	0.000980525	0.142167
PI4KB	-3.96321	-0.1313	2.96921	0.00098202	0.142167
WNT11	3.96184	0.0917226	3.57386	0.000984967	0.142167
KLRC4	-3.96106	-0.205038	2.80948	0.000986633	0.142167
UPK3BL;POLR2J3	3.95741	0.275594	2.44574	0.000994525	0.142167
SBDS	3.94787	0.151365	2.81184	0.00101543	0.143719
NR1H4	-3.91706	-1.14386	1.45998	0.00108606	0.148518
TOMM7	-3.89779	-0.201224	2.924	0.00113272	0.148518
FEM1A	3.88763	0.103111	3.26911	0.00115811	0.148518
OGT	-3.88469	-0.166756	2.93772	0.00116557	0.148518
MRPS14	-3.88442	-0.156637	2.73867	0.00116627	0.148518
OPCML	-3.88381	-0.213072	2.70951	0.00116783	0.148518
SLC6A1	-3.88027	-0.120122	3.33001	0.00117687	0.148518
MOGAT1	3.8739	0.124287	2.91238	0.00119336	0.148518
MIR33B	-3.87325	-0.243505	2.24022	0.00119507	0.148518
OPALIN	-3.87259	-0.230673	2.85888	0.00119678	0.148518
ZNF608	-3.86841	-0.12382	3.27909	0.00120775	0.148518
HP09025	-3.86557	-1.13856	0.988688	0.00121527	0.148518
SOX10	-3.86244	-0.163654	3.54904	0.00122361	0.148518
KREMEN2	3.86227	0.15828	2.82339	0.00122407	0.148518
IFIT2	-3.85785	-0.199891	2.80225	0.00123594	0.148518
PPIC	3.85322	0.108086	3.28249	0.00124848	0.148518
RMDN2	3.85269	0.132182	3.0661	0.00124993	0.148518
ZNF770	-3.84913	-0.119814	3.09041	0.00125969	0.148518
KLF13	3.84677	0.17185	3.8341	0.00126621	0.148518
PTPRH	-3.84405	-0.193134	2.62279	0.00127373	0.148518
LOC100996481	-3.84373	-0.177106	2.72493	0.00127464	0.148518
SLC25A11	-3.84255	-0.106228	3.20852	0.00127791	0.148518
TUBGCP5	3.83414	0.128593	3.21604	0.00130161	0.14947
MAPRE2	-3.83224	-0.129096	3.04713	0.00130701	0.14947
CCDC69	3.80401	0.168094	2.63524	0.00139014	0.157715
DKFZp779M0652	-3.79959	-0.211388	2.50564	0.00140363	0.157991
GJB1	-3.78669	-0.186347	2.66727	0.00144374	0.160003
CSDE1	-3.77837	-0.151031	2.98173	0.00147022	0.160003
LACE1	-3.77606	-0.109655	2.92347	0.00147765	0.160003
MYCL	3.77193	0.0818183	3.34065	0.00149104	0.160003
RWDD2B	3.76525	0.108551	2.89976	0.00151297	0.160003
RNF14	3.76134	0.125092	2.95431	0.00152592	0.160003
NAA11	-3.76086	-0.436435	2.29954	0.00152754	0.160003
USP46	3.75904	0.0881556	3.2428	0.0015336	0.160003
TBC1D4	3.75729	0.0912888	3.40718	0.0015395	0.160003
TRAF1	3.75704	0.119602	3.06433	0.00154034	0.160003
SCD	-3.75577	-0.137427	3.37855	0.00154462	0.160003
OCLN	3.74941	0.0854614	3.35126	0.0015662	0.160732
MAP1A	-3.74372	-0.17572	2.99779	0.00158581	0.160732
KDM5A	-3.7333	-0.144382	3.03691	0.00162233	0.160732
HORMAD2	3.73187	0.340668	2.35883	0.00162738	0.160732
FKBP15	-3.73117	-0.120263	3.05284	0.00162989	0.160732
COX11	-3.72994	-0.134709	3.16083	0.00163427	0.160732
MED19	-3.72975	-0.103219	3.18073	0.00163495	0.160732
STUB1	3.72786	0.0951426	3.61911	0.00164171	0.160732
LAMC1	3.72476	0.0890553	3.4047	0.00165285	0.160732
ATG4C	-3.69994	-0.1797	2.84318	0.00174494	0.16787
PAN2	-3.69868	-0.130217	2.82532	0.00174974	0.16787
OR4K2	-3.69118	-0.288501	2.36256	0.00177866	0.169506
HEATR1	-3.68366	-0.16979	2.76343	0.0018081	0.171171
ARRDC3	-3.67404	-0.134603	3.20765	0.00184649	0.173324
SLCO2B1	-3.67046	-0.232621	2.77809	0.00186098	0.173324
AMMECR1L	-3.663	-0.248201	2.41762	0.00189153	0.173324
YES1	3.6617	0.0889768	3.16689	0.00189694	0.173324
NQO1	-3.6595	-0.144406	2.75332	0.00190609	0.173324
RIMS2	3.6557	0.0880807	3.42225	0.00192196	0.173324
APOL3	-3.65385	-0.156619	2.80784	0.00192971	0.173324
FADS3	3.64794	0.10402	3.30045	0.00195481	0.173324
SNORD84;DDX39B	-3.64669	-0.142163	2.8733	0.00196013	0.173324
SLC4A8	-3.64607	-0.126886	3.0117	0.0019628	0.173324
KIAA1614	3.64526	0.138063	3.23353	0.00196629	0.173324
GTF3C1	-3.64292	-0.11185	3.02474	0.00197634	0.173324
MMP11	3.63602	0.157985	2.78351	0.00200632	0.17488
TMEM87A	-3.63076	-0.145342	3.02451	0.00202953	0.17555
MCFD2	3.62822	0.100185	3.39642	0.00204081	0.17555
SMYD5	3.62597	0.125427	2.95883	0.00205085	0.17555
FZD8	3.60355	0.119576	3.7005	0.00215374	0.18326
ZNF730	3.59611	0.235915	2.38694	0.00218898	0.185156
NSMCE4A	3.58888	0.0924768	3.19591	0.00222379	0.185183
PLEKHM2	3.58709	0.0920548	3.21104	0.00223249	0.185183
LOC728554	3.58657	0.514335	1.96244	0.00223506	0.185183
CD93	3.58533	0.336002	2.04437	0.0022411	0.185183
FLJ42102	3.57837	1.00415	1.24835	0.0022754	0.185237
TMEM177	3.56669	0.114258	2.84741	0.00233414	0.185237
TNFRSF19	3.56584	0.0875439	3.31545	0.00233847	0.185237
LOC100287497	-3.56576	-0.318763	2.86141	0.00233889	0.185237
BCL7C	3.56377	0.335107	2.37488	0.00234907	0.185237
MITD1	-3.55864	-0.169753	2.77297	0.00237552	0.185237
TET3	-3.55861	-0.118486	3.08296	0.00237564	0.185237
ADARB1	3.55829	0.105674	3.59245	0.00237731	0.185237
FGG	3.55743	0.299798	2.44176	0.00238177	0.185237
MIR613	3.55346	0.1305	3.03735	0.0024025	0.185237
CBX2	3.55164	0.10547	3.07252	0.00241209	0.185237
MMP16	-3.55146	-0.0997941	3.08982	0.00241303	0.185237
LOC285095	3.55083	0.321257	2.26715	0.00241636	0.185237
TOMM40L	-3.54907	-0.152163	2.72909	0.00242561	0.185237
PILRB	3.54709	0.186057	2.79035	0.00243614	0.185237
CNTN2	-3.54441	-0.151131	3.315	0.00245041	0.185337
ARF5	3.53475	0.0970783	3.21094	0.00250258	0.187575
PRICKLE3	3.52843	0.278921	2.29076	0.00253732	0.187575
TSPAN1	3.52767	0.214546	2.29627	0.00254153	0.187575
PIK3IP1	-3.52719	-0.114048	3.20851	0.00254423	0.187575
CWC25	-3.52694	-0.147171	2.83455	0.00254561	0.187575
2014-09-07	-3.52054	-0.100598	3.35685	0.00258136	0.187576
ZFHX4	-3.51882	-0.0903151	3.20719	0.0025911	0.187576
ANK3	-3.51837	-0.177512	2.75881	0.0025936	0.187576
RAB27A	3.51758	0.111083	3.08296	0.00259811	0.187576
CNTN5	-3.51293	-1.04771	1.41353	0.00262454	0.188532
TMEM173	-3.50223	-0.253812	2.33425	0.00268652	0.192019
RILPL2	3.49818	0.147206	3.03605	0.00271035	0.192023
DGKB	-3.49766	-0.220105	2.69945	0.00271344	0.192023
ASS1	3.49213	0.205021	2.76523	0.00274633	0.192372
ALOXE3	-3.49144	-0.120913	2.82786	0.00275048	0.192372
BCLAF1	-3.49006	-0.121616	3.09996	0.00275874	0.192372
DCTN1	3.48382	0.113612	2.88694	0.00279654	0.193854
CD70	-3.48208	-0.146407	2.82486	0.00280712	0.193854
ATP2C2	3.47679	0.233594	2.66954	0.00283969	0.193874
ZNF462	-3.47421	-0.0948482	3.34879	0.00285568	0.193874
RAB30	-3.47384	-0.111192	3.12342	0.00285801	0.193874
FAM160A1	3.47266	0.101044	2.86338	0.00286536	0.193874
HIATL2	3.46984	0.121866	2.79399	0.00288305	0.193874
C3orf72	3.46782	0.194017	2.54585	0.00289575	0.193874
RMND5B	3.46678	0.133767	3.13198	0.00290235	0.193874
PTP4A2	-3.45987	-0.101043	3.3588	0.00294632	0.195221
MREG	3.45884	0.12027	2.9924	0.00295294	0.195221
ZNF716	-3.45644	-0.273149	2.90117	0.00296841	0.195221
RPS4X	3.45252	0.24921	2.32241	0.00299392	0.195221
HEPACAM;HEPN1	-3.44645	-0.132353	2.81615	0.00303377	0.195221
RIOK2	-3.44636	-0.181145	2.87614	0.00303431	0.195221
TPSG1	-3.44416	-0.295394	2.37485	0.00304892	0.195221
ZNF32	3.44363	0.124346	3.20338	0.00305241	0.195221
SERPINH1	-3.44359	-0.114076	2.89178	0.00305272	0.195221
SERGEF	3.44225	0.0772775	3.23646	0.00306163	0.195221
LYPD1	3.44059	0.0691008	3.35903	0.00307274	0.195221
KCNN3	-3.43689	-0.0994174	3.07989	0.00309754	0.195416
HELZ	3.43571	0.101927	3.36937	0.00310556	0.195416
SLC4A11	3.43223	0.102173	3.31466	0.00312913	0.195416
UQCRB	-3.43203	-0.200173	2.84481	0.00313049	0.195416
TXNIP	-3.42705	-0.170714	3.17951	0.00316464	0.195724
CDK4	-3.42427	-0.117346	2.85872	0.00318385	0.195724
FTHL17	3.42373	0.246399	2.35571	0.00318757	0.195724
WEE1	3.42302	0.0945113	3.4882	0.00319252	0.195724
CRHR1	3.42139	0.0605062	3.30699	0.00320387	0.195724
VAMP5	3.41933	0.128969	2.8059	0.00321828	0.195768
PRELID2	3.41604	0.109385	2.91427	0.00324141	0.196339
PRSS8	3.4107	0.0976264	3.02839	0.00327927	0.19713
CYB5B	-3.41032	-0.141945	2.8541	0.00328205	0.19713
SDCBP2	-3.40631	-0.156372	2.8291	0.00331077	0.197357
RPL32	3.40523	0.293475	2.07309	0.00331859	0.197357
FAM83D	3.40403	0.116718	3.05618	0.00332725	0.197357
FAM86B2	3.40194	0.227715	2.51465	0.00334238	0.197435
TCERG1L	3.39492	0.178413	3.14592	0.00339384	0.19965
TMEM9	3.3912	0.152688	2.73222	0.00342142	0.19987
JAGN1	3.3902	0.110929	3.07134	0.0034289	0.19987
SPACA4	3.38593	0.326601	2.27541	0.00346087	0.19987
DPY19L2P2	3.38382	0.130462	2.90299	0.00347682	0.19987
DPY19L2	3.38306	0.140465	2.87231	0.00348254	0.19987
ST3GAL5	-3.38295	-0.113317	3.37543	0.00348337	0.19987
VIPR2	3.37961	0.107973	3.02981	0.00350877	0.19987
PCNXL4	-3.37952	-0.142739	3.05347	0.00350944	0.19987
ETAA1	3.37621	0.129685	2.90211	0.00353485	0.200341
RASSF5	3.37479	0.0981122	3.1371	0.00354574	0.200341
NGDN	-3.37114	-0.238579	2.36745	0.00357399	0.200893
RPL22	3.36911	0.0991932	3.18601	0.0035898	0.200893
ZDHHC1	3.36758	0.136378	2.9469	0.00360175	0.200893
SREK1IP1	-3.36631	-0.148047	3.02774	0.00361172	0.200893
RAB3GAP2;AURKAPS1	-3.36303	-0.11303	2.97996	0.00363761	0.201549
ATP6V1C2	3.35705	0.107737	3.02527	0.00368516	0.202505
PTN	-3.35243	-0.187377	2.85424	0.00372237	0.202505
FAM20A	3.35061	0.0991148	3.26304	0.00373709	0.202505
SAR1A	-3.3506	-0.127238	2.9875	0.00373716	0.202505
CCDC85C	3.35038	0.0750238	3.46561	0.00373899	0.202505
TGIF2	3.35027	0.0865622	3.15599	0.00373986	0.202505
NPHS2	3.34555	0.265403	2.3676	0.00377846	0.202918
DIRAS3	-3.34236	-0.25695	2.43795	0.00380468	0.202918
CCDC77	-3.33952	-0.187118	2.66014	0.00382825	0.202918
TOP1	3.33926	0.113172	3.26797	0.00383042	0.202918
THOC3	3.33816	0.268106	2.6311	0.0038396	0.202918
GIPC2	3.33755	0.118672	3.04822	0.00384468	0.202918
PCDH9	-3.33729	-0.110398	3.45997	0.00384685	0.202918
SLC1A3	-3.33185	-0.163994	3.06743	0.00389257	0.204309
ZNF329	-3.33076	-0.966493	1.60073	0.00390181	0.204309
CPEB4	-3.32839	-0.146715	3.12613	0.00392193	0.204613
GPR62	-3.31284	-0.106488	3.43728	0.00405657	0.2104
C12orf56	3.3122	0.153644	2.7816	0.00406229	0.2104
AQP11	3.30302	0.0859033	3.25887	0.00414397	0.21139
NARFL	3.30208	0.11499	3.13561	0.00415244	0.21139
SHC1	-3.30114	-0.163143	2.91921	0.00416095	0.21139
POMC	3.30041	0.227597	2.63663	0.00416751	0.21139
HBP1	-3.29986	-0.104505	3.18862	0.00417256	0.21139
UBE2Q2P1	3.29641	0.123633	3.06495	0.0042039	0.21139
CTDSPL2	-3.29388	-0.102917	3.05727	0.00422699	0.21139
DYRK1A	3.29321	0.0840023	3.62275	0.00423313	0.21139
TTYH2	-3.29223	-0.1092	3.3607	0.00424215	0.21139
TRMT10C	-3.28948	-0.198762	2.66969	0.00426759	0.21139
ZNF772	3.28896	0.155207	2.76445	0.00427236	0.21139
NTM	-3.28791	-0.172745	3.0581	0.0042821	0.21139
EFHC1	-3.28571	-0.123898	3.01186	0.00430262	0.21139
ARHGEF7	3.28463	0.124435	3.14754	0.00431273	0.21139
GSTM4	3.28314	0.183003	2.89309	0.00432665	0.21139
NDN	3.28122	0.172419	2.75834	0.00434472	0.21139
ZNF212	3.28003	0.107796	3.02705	0.00435595	0.21139
TMCC2	-3.27988	-0.119281	3.30399	0.00435737	0.21139
GPR160	3.27935	0.1143	2.99085	0.00436236	0.21139
PGAP1	-3.27536	-0.100399	3.08112	0.0044003	0.21206
EPB41L4A	3.27477	0.0715115	3.46921	0.00440587	0.21206
TMEM182	3.26815	0.267265	2.13512	0.00446961	0.212141
LOC101927722	-3.26754	-0.346411	1.98576	0.0044755	0.212141
PLBD1	3.26683	0.127527	2.73971	0.00448239	0.212141
ZNF496	3.26638	0.116536	3.41299	0.00448681	0.212141
FAM162B	3.26553	0.106748	3.06165	0.004495	0.212141
KMT2E	-3.26272	-0.114606	3.42235	0.00452253	0.212141
DKK2	-3.2626	-0.161736	3.08273	0.00452365	0.212141
LOC100508408;RPS13;SNORD14B	-3.26025	-0.109559	3.11603	0.00454678	0.212141
APLNR	-3.25964	-0.204627	2.60089	0.00455279	0.212141
CXCL5	3.25867	0.207162	2.57428	0.00456235	0.212141
TLE2	3.25463	0.149173	2.69968	0.0046025	0.212141
TBC1D16	3.25402	0.0906227	3.33376	0.00460858	0.212141
ZNF843	3.25256	0.113147	2.93379	0.00462319	0.212141
MUT	-3.25056	-0.117228	3.11501	0.00464325	0.212141
CYP4X1	3.24915	0.23104	2.36808	0.00465741	0.212141
FAM63A	-3.24866	-0.119016	3.19012	0.0046624	0.212141
NSUN5P1;NSUN5P2	3.24856	0.117435	3.09918	0.00466343	0.212141
GSTM3	3.24745	0.0936475	2.98903	0.00467467	0.212141
DCUN1D3	-3.24396	-0.0848925	3.23944	0.00471012	0.212435
RS1	3.24309	0.202572	2.57688	0.00471903	0.212435
TBX1	3.24154	0.130513	2.71516	0.00473481	0.212435
TP53I3	-3.23987	-0.0860818	2.88578	0.00475205	0.212435
ANXA3	3.23853	0.174613	2.80084	0.00476581	0.212435
TMEM132B	-3.23557	-0.258158	2.68299	0.00479647	0.212435
EHHADH	3.23499	0.217463	2.5189	0.00480247	0.212435
CREB3	-3.234	-0.118647	3.27826	0.00481278	0.212435
TRIP11	-3.2338	-0.128575	3.05933	0.0048149	0.212435
TFEB	-3.23118	-0.0872962	3.53725	0.00484223	0.212984
METTL2B	3.22754	0.202442	2.63792	0.00488063	0.214014
TFAP2E	3.22403	0.082321	2.91807	0.00491778	0.214984
TRPC5	-3.21863	-0.220913	2.60936	0.00497563	0.216849
FAM110C	3.21564	0.0953435	3.1541	0.00500792	0.217532
MAP10	3.21369	0.123129	3.12913	0.00502909	0.217532
IARS2	3.21297	0.130337	3.02506	0.00503694	0.217532
NDUFS5	-3.20532	-0.123142	2.85952	0.005121	0.217652
CADM2	-3.20502	-0.102471	3.27757	0.00512425	0.217652
TMEM65	3.2042	0.0808448	3.4159	0.00513337	0.217652
MSANTD2	3.20396	0.0659401	3.31325	0.00513607	0.217652
C16orf47	-3.20315	-0.181952	2.37413	0.00514511	0.217652
MAN2C1	3.2029	0.107272	3.047	0.0051478	0.217652
DPM2	-3.20223	-0.0898333	2.85972	0.00515525	0.217652
CHD6	3.20167	0.0789	3.30134	0.00516152	0.217652
RAB8B	-3.19667	-0.0917737	2.95797	0.00521763	0.21778
EVX1	-3.19303	-0.109444	3.03568	0.00525886	0.21778
METRNL	3.19295	0.12424	3.47619	0.00525981	0.21778
CYP11A1	3.1928	0.141214	2.84049	0.00526151	0.21778
TTC39A	3.18951	0.36329	2.26856	0.005299	0.21778
JMJD6	3.18905	0.10481	3.27291	0.00530437	0.21778
TNFAIP8L3	3.18855	0.118007	3.16428	0.00531	0.21778
TRIM58	3.18855	0.149967	2.95123	0.00531008	0.21778
GLI1	-3.18853	-0.109148	3.02063	0.0053103	0.21778
TMEM37	3.18599	0.0946407	2.9355	0.00533953	0.21778
ZNF155	-3.18588	-0.134888	2.63214	0.0053408	0.21778
TAPBPL	-3.18531	-0.101917	3.02399	0.00534739	0.21778
TMEM120A	3.18256	0.101362	3.09648	0.00537923	0.217855
LSAMP	-3.18252	-0.110083	3.06004	0.00537969	0.217855
RNF4	3.17836	0.0754701	3.29617	0.00542828	0.219201
CRYAB	-3.1739	-0.1288	3.23915	0.00548082	0.219775
GRIA1	-3.17027	-0.210901	2.83067	0.00552398	0.219775
MRPL2	-3.17008	-0.100384	3.13245	0.00552627	0.219775
LOXL2	3.16913	0.19406	2.79756	0.00553756	0.219775
TESC	3.16892	0.1297	3.14031	0.00554008	0.219775
LPPR3	-3.16849	-0.200395	2.27419	0.00554522	0.219775
ETV1	-3.16809	-0.115774	3.06132	0.00555009	0.219775
SARNP	-3.16496	-0.145328	3.05701	0.00558763	0.22011
YOD1	-3.16292	-0.108307	3.27402	0.00561238	0.22011
SMG5	-3.1619	-0.104433	3.12481	0.0056247	0.22011
MUC6	-3.16149	-0.429817	2.00211	0.00562968	0.22011
SPOCK3	-3.15873	-0.110931	3.11229	0.00566336	0.22011
PNRC1	-3.15848	-0.0846149	3.37051	0.00566646	0.22011
CHST8	3.15846	0.177612	2.50064	0.00566663	0.22011
TMEM147	3.15685	0.108666	3.15367	0.00568638	0.22011
CARD8	-3.15501	-0.243057	2.2591	0.00570904	0.22011
SLC38A10	3.15084	0.13301	3.18051	0.00576065	0.22011
CDC27	-3.15055	-0.13358	3.15405	0.00576426	0.22011
LMO3	-3.15049	-0.19172	3.11321	0.005765	0.22011
YIF1A	-3.15041	-0.0753979	3.62349	0.00576599	0.22011
CDK13	3.14976	0.111401	3.68209	0.00577413	0.22011
MOBP	-3.14691	-0.181781	2.81112	0.0058097	0.220377
GCH1	3.14611	0.0735174	3.27503	0.00581978	0.220377
SRSF5	-3.14446	-0.106944	3.1137	0.00584043	0.220377
FBXL2	3.1441	0.164778	3.0268	0.00584497	0.220377
RPL18	-3.14305	-0.107664	3.03262	0.00585823	0.220377
UPF3B	3.14131	0.202492	2.44068	0.00588031	0.220487
ZBTB40	3.14039	0.13102	2.8848	0.00589199	0.220487
GIN1	-3.13211	-0.125066	2.98021	0.00599816	0.223874
SRGAP3	-3.13019	-0.110056	3.09072	0.00602297	0.224214
GSDMD	3.1273	0.125246	2.69715	0.00606072	0.224542
NCKAP5L	-3.12692	-0.112954	3.1551	0.00606562	0.224542
THSD1	3.12591	0.0990396	2.89426	0.00607889	0.224542
SVIL	3.12408	0.0814583	3.37549	0.00610282	0.224845
KCNK3	3.12149	0.164245	2.90631	0.00613705	0.225525
AIMP1	-3.11494	-0.131733	3.03163	0.00622434	0.227631
LONRF3	3.11384	0.0650892	3.10824	0.00623911	0.227631
MIRLET7B	3.11225	0.252728	1.95874	0.00626045	0.227631
CKB	3.11202	0.0784625	3.51054	0.00626359	0.227631
PROX1	-3.11021	-0.116809	3.10467	0.00628809	0.227631
PCDP1	3.11007	0.0900692	2.98741	0.00628992	0.227631
MRPL13	-3.10691	-0.150733	2.96948	0.00633288	0.22857
MIR616	-3.10582	-0.104371	3.32071	0.00634783	0.22857
ACTR1A	-3.10228	-0.0904557	2.77985	0.00639632	0.22918
TMEM45B	3.09977	0.190614	2.35384	0.00643102	0.22918
SMIM14	-3.09872	-0.134649	3.06119	0.00644557	0.22918
AKR1C3	-3.09715	-0.14057	2.24165	0.00646738	0.22918
NEGR1	-3.09692	-0.136911	3.21888	0.00647063	0.22918
MCRS1	-3.09377	-0.136194	2.94831	0.00651467	0.22918
SH3BP5L	-3.09345	-0.175839	3.03977	0.00651907	0.22918
CLSPN	3.09274	0.1639	2.91469	0.00652912	0.22918
PPP2CB	3.09257	0.147791	3.25484	0.0065314	0.22918
NEIL3	3.0924	0.194912	2.64182	0.00653383	0.22918
STX18	-3.09042	-0.0920396	3.19477	0.00656175	0.22918
NEDD8	-3.08871	-0.130557	3.09585	0.00658597	0.22918
TTI2	-3.08793	-0.13561	2.99856	0.00659701	0.22918
EYA3	-3.08771	-0.145727	2.88539	0.00660013	0.22918
PHLDB2	-3.08645	-0.105079	2.83493	0.00661803	0.22918
PRX	3.08512	0.273685	2.39429	0.00663702	0.22918
DBX2	3.0851	0.114774	2.92187	0.00663733	0.22918
IL18R1	3.08328	0.163874	2.67763	0.00666331	0.229523
IRS2	3.08006	0.158441	3.97258	0.00670966	0.230427
PHB	-3.07922	-0.111152	2.90929	0.00672179	0.230427
TRO	-3.07649	-0.225378	2.50728	0.0067614	0.23123
C8orf46	-3.07276	-0.21891	2.78251	0.00681588	0.232537
DMAP1	-3.06997	-0.121475	3.02267	0.00685682	0.233288
ARID1A	3.06904	0.0692724	3.61144	0.00687053	0.233288
IRAK2	3.06586	0.146539	3.08385	0.00691762	0.234018
SLC46A1	3.06329	0.0809344	3.27175	0.00695596	0.234018
ABCA7	-3.06326	-0.121048	3.02648	0.00695644	0.234018
NTRK1	3.06155	0.136456	2.8341	0.00698201	0.234018
HBZ	3.06142	0.185934	2.49043	0.00698397	0.234018
EXTL2	-3.0594	-0.106217	3.21644	0.00701442	0.234018
CHST2	3.05897	0.0878784	3.53861	0.00702087	0.234018
M1AP	3.05873	0.21043	2.47729	0.00702451	0.234018
RPL39L	3.05685	0.146845	2.81248	0.00705291	0.234018
UBE4B	-3.05272	-0.103909	2.99742	0.00711579	0.234018
AMZ2	3.05257	0.0807654	3.13602	0.00711805	0.234018
KLHL28	-3.05094	-0.128094	3.30362	0.00714307	0.234018
KL	3.05002	0.106807	3.21483	0.00715717	0.234018
VWCE	3.04961	0.0951746	3.24556	0.00716344	0.234018
RPL28	-3.04954	-0.0685067	3.36674	0.00716451	0.234018
GPR143	3.04781	0.197465	2.471	0.00719127	0.234018
PPIF	3.04751	0.0917354	3.2511	0.00719586	0.234018
PABPC1L	3.04726	0.200555	2.66982	0.00719965	0.234018
PIGS	-3.0458	-0.0949394	3.2676	0.00722233	0.234018
COX7C	-3.04568	-0.107034	2.89836	0.00722413	0.234018
LBH	3.04493	0.0827232	3.31479	0.00723582	0.234018
GRM5	3.04303	0.297446	2.29898	0.00726533	0.234442
PDGFA	3.03975	0.0966474	3.69635	0.00731675	0.23557
MIR550B2;MIR550A2	3.03827	0.116913	3.22968	0.00734001	0.235788
LRRTM3	-3.03713	-0.124492	2.93003	0.00735793	0.235833
ARHGAP1	-3.03429	-0.115195	3.20539	0.00740304	0.236748
COL5A1	3.03253	0.157633	2.9374	0.00743099	0.237112
SART3	-3.02859	-0.0975761	3.2842	0.007494	0.237758
FBXO6	3.02843	0.0942344	2.92925	0.00749656	0.237758
MAP2K6	-3.02662	-0.1428	2.73641	0.00752573	0.237758
TP53INP2	-3.02629	-0.0884569	3.27413	0.00753116	0.237758
MIR1282	-3.02517	-0.104387	3.06707	0.00754918	0.237758
ZBTB7A	3.02431	0.081859	3.7349	0.00756316	0.237758
C1orf172	3.02403	0.147473	2.69742	0.00756769	0.237758
OTP	3.0207	0.162525	2.4721	0.00762199	0.238939
CCDC102A	3.01827	0.113408	3.12459	0.00766176	0.239432
FAM71E1	-3.0177	-0.190244	2.58281	0.00767121	0.239432
TNR	-3.01597	-0.175337	2.78783	0.00769971	0.239798
RREB1	3.01316	0.0883365	3.38479	0.00774618	0.240721
UBE2Q2	3.01213	0.0818862	3.36544	0.00776332	0.24073
RABIF	3.01018	0.106003	3.03495	0.00779575	0.241156
COCH	3.00928	0.124653	3.19541	0.00781078	0.241156
COX7A2L	-3.00806	-0.104222	3.06953	0.0078313	0.241268
C11orf24	-3.00657	-0.0976629	3.11881	0.00785625	0.241516
AJUBA	3.00443	0.122092	3.03588	0.00789242	0.241809
ELP3	-3.00348	-0.13648	2.84814	0.00790854	0.241809
LOC101928179	3.00281	0.143206	2.71657	0.00791991	0.241809
PTAFR	-3.00196	-0.1384	2.47025	0.00793425	0.241809
RAMP2	3.00102	0.134708	2.9933	0.00795035	0.241809
MAB21L1	-2.99969	-0.123977	2.893	0.00797306	0.241985
LOC153684	-2.99515	-0.112494	3.22331	0.00805083	0.243828
ZFYVE20	-2.99293	-0.169117	2.93482	0.00808931	0.244121
FANCA	2.99215	0.11594	3.22363	0.00810277	0.244121
TBL2	2.99145	0.0933557	3.08185	0.00811483	0.244121
LOC100507547;PRRT1	-2.99065	-0.0872091	3.31914	0.00812883	0.244121
ARHGEF15	-2.98877	-0.164106	2.41786	0.00816154	0.24459
MIR1258	2.98769	0.151621	3.0338	0.0081805	0.244645
ANKRD45	2.98487	0.182328	2.42054	0.00822996	0.24561
EXD2	2.98364	0.0953605	2.96096	0.00825176	0.245748
TTC21A	2.98231	0.0653519	3.36224	0.00827521	0.245934
APLN	2.97893	0.204732	2.86668	0.00833527	0.247205
GPR157	2.97568	0.128769	3.09924	0.00839344	0.248316
EVI5	2.97319	0.0773815	3.20704	0.00843827	0.248316
POLD3	2.97316	0.147191	2.84193	0.00843874	0.248316
VEGFC	2.97297	0.129534	2.98455	0.00844221	0.248316
TBC1D13	-2.97092	-0.0839032	3.05901	0.00847925	0.248893
MICALCL	-2.96869	-0.52752	1.73024	0.0085198	0.249571
KCNJ5	2.96772	0.11878	2.85945	0.00853749	0.249578
SKI	-2.9634	-0.218253	2.67766	0.00861676	0.251381
PITX1	2.96151	0.135901	2.91607	0.0086516	0.251674
HACE1	2.96032	0.0927034	3.19204	0.0086736	0.251674
SPATA2L	2.96	0.109985	3.33373	0.00867961	0.251674
SYT9	2.95694	0.0720633	3.32586	0.00873649	0.25281
TEAD3	2.95339	0.113074	3.18781	0.00880303	0.252936
MPRIP	-2.95236	-0.0801124	3.28749	0.00882242	0.252936
PTGIS	2.95179	0.256967	2.48814	0.00883305	0.252936
FAM161A	-2.95084	-0.0921954	3.08227	0.00885099	0.252936
PCGF6	2.9504	0.133618	3.03915	0.00885934	0.252936
ARL5C	-2.95029	-0.127816	2.81641	0.00886143	0.252936
EIF2AK1	2.95012	0.101787	2.99645	0.00886472	0.252936
FAM13C	-2.94734	-0.131666	2.99728	0.00891738	0.253253
SCNN1G	2.94641	0.111999	2.95072	0.0089351	0.253253
PRSS23	2.94615	0.086991	3.11414	0.00894017	0.253253
MEF2D	-2.94581	-0.0832482	3.3212	0.00894668	0.253253
ETNK1	-2.94294	-0.090749	3.2139	0.00900152	0.254302
FOXO1	2.93838	0.10218	3.7182	0.00908968	0.255657
ZBBX	2.93754	0.211402	2.41708	0.00910594	0.255657
PPP1R11	-2.93666	-0.135751	2.81628	0.00912298	0.255657
KAZALD1	2.93601	0.134156	2.72853	0.00913566	0.255657
FAM211A	2.93341	0.109033	3.21261	0.00918652	0.255657
CENPJ	2.93337	0.114925	3.00896	0.00918722	0.255657
C6orf165	2.93285	0.115986	2.95291	0.00919757	0.255657
GFPT2	2.93194	0.0772137	3.35708	0.00921537	0.255657
MED31	2.92897	0.137563	3.06544	0.00927394	0.255657
ZBTB21	2.92896	0.0775322	3.45178	0.00927405	0.255657
HAVCR2	-2.9277	-0.256522	2.24785	0.00929914	0.255657
PPP4C	2.92746	0.122641	2.99661	0.00930374	0.255657
ZNF454	2.92674	0.102541	3.07119	0.00931816	0.255657
NACA	-2.92665	-0.150763	2.88909	0.00931997	0.255657
ATPAF2	2.92645	0.0781269	3.3516	0.00932387	0.255657
SEC14L5	-2.92586	-0.130989	3.15248	0.00933563	0.255657
AIFM3	2.92327	0.177107	2.58414	0.00938738	0.255857
GNG3	-2.92303	-0.0718045	2.93911	0.00939218	0.255857
GALNT3	2.92189	0.0805413	3.21548	0.00941497	0.255857
LINC00577	2.92104	0.100699	3.06775	0.00943209	0.255857
DEDD	-2.92101	-0.0936748	2.98254	0.00943258	0.255857
PCDHB1	-2.92013	-0.167682	2.69042	0.00945033	0.255857
SDHAP1;SDHAP2	2.91877	0.167362	2.9504	0.00947783	0.256116
HAAO	2.9168	0.186687	2.8321	0.00951777	0.256636
L3MBTL2	-2.91605	-0.201963	2.79978	0.00953296	0.256636
SCO2	2.91497	0.08933	3.42687	0.00955485	0.256742
PIDD	2.91219	0.151094	2.86388	0.00961158	0.257419
PKMYT1	2.91172	0.134291	3.01512	0.00962117	0.257419
NCSTN	-2.91109	-0.108619	3.02089	0.00963407	0.257419
HINFP	-2.90766	-0.106485	2.94697	0.00970488	0.257735
CAPN15	2.90747	0.0680306	3.51665	0.00970881	0.257735
XIRP1	2.90676	0.198635	2.58096	0.00972334	0.257735
C7orf31	2.90406	0.0924016	2.92656	0.00977942	0.257735
CADM4	-2.90187	-0.073944	3.33331	0.00982529	0.257735
MIR589	2.90126	0.131438	2.55196	0.0098379	0.257735
TBCD	2.90092	0.0629075	3.49659	0.00984515	0.257735
C11orf85	2.90047	0.115343	2.57302	0.00985463	0.257735
S100B	-2.89897	-0.0937049	2.90656	0.00988602	0.257735
RILPL1	2.89858	0.0698492	3.41214	0.00989423	0.257735
CRH	2.89856	0.0816797	2.83198	0.00989465	0.257735
SNORD50A	-2.89852	-0.113631	3.09946	0.00989553	0.257735
PAPOLB	2.89841	0.254361	2.40788	0.00989772	0.257735
RFX7	-2.89839	-0.078243	3.22239	0.00989834	0.257735
FZD2	2.89752	0.101027	3.00682	0.00991649	0.257739
GPR50	2.89598	0.305959	2.36739	0.0099492	0.25812
HPCAL1	2.89293	0.0904817	3.41075	0.0100139	0.259003
MAK	2.89171	0.126908	2.91826	0.0100399	0.259003
CXCL16	2.89067	0.101068	3.2245	0.0100621	0.259003
TOX4	-2.89043	-0.106189	2.95202	0.0100674	0.259003
RECQL5	-2.88963	-0.170603	2.81413	0.0100845	0.259003
FKBP1A	-2.88592	-0.0899764	3.2856	0.0101644	0.259003
DMRTA1	2.88565	0.127352	3.04637	0.0101701	0.259003
ZNF773	2.88492	0.337169	2.47209	0.0101861	0.259003
SIX4	2.88374	0.0956362	3.38936	0.0102115	0.259003
PBX2	-2.88262	-0.12188	2.78006	0.010236	0.259003
SLC17A9	2.88208	0.104657	2.61778	0.0102478	0.259003
MIR1324	-2.88158	-0.277733	2.04712	0.0102587	0.259003
MAP3K7CL	2.88087	0.23311	2.4882	0.010274	0.259003
HNRNPA1L2	-2.88008	-0.145387	2.727	0.0102914	0.259003
MOGAT3	2.87969	0.140169	2.5537	0.0102999	0.259003
PAX5	2.87957	0.0878247	3.05744	0.0103025	0.259003
MYO3A	2.87837	0.181284	2.64207	0.0103289	0.259003
INSM2	2.87708	0.0771556	3.37018	0.0103572	0.259003
TMEM11	2.87658	0.0783641	3.33625	0.0103682	0.259003
LAMTOR3	-2.87604	-0.136997	2.65021	0.0103801	0.259003
LOC100130093;SNAP47	2.87487	0.172137	2.60403	0.010406	0.259003
CNNM4	-2.87481	-0.0787501	3.25795	0.0104073	0.259003
NAA10	2.87446	0.152311	2.88521	0.010415	0.259003
SETD5-AS1	-2.87432	-0.067372	3.28762	0.0104181	0.259003
C15orf56	2.86782	0.111778	2.98621	0.0105631	0.260888
EIF3E	-2.8673	-0.180981	2.8627	0.0105746	0.260888
METTL24	2.86692	0.116714	3.07396	0.0105833	0.260888
PPP1R3G	2.86636	0.0759369	3.41507	0.0105958	0.260888
HOXA7	2.86606	0.14375	2.57395	0.0106026	0.260888
SEMA3B	-2.86564	-0.103645	3.12338	0.010612	0.260888
PLCG2	2.86475	0.0838781	3.05638	0.010632	0.260888
PHF21A	-2.8644	-0.0889066	3.31629	0.0106399	0.260888
PLCXD3	2.86239	0.141811	2.72551	0.0106855	0.261227
TGM2	2.86218	0.11579	2.47597	0.0106903	0.261227
CLPTM1	-2.86099	-0.0954785	3.17636	0.0107173	0.261434
TNF	-2.8602	-0.379682	2.19341	0.0107353	0.261434
CCNB2	2.85762	0.170017	2.64412	0.0107942	0.261454
ATP5SL	2.8576	0.17967	2.42042	0.0107948	0.261454
BSDC1	-2.85614	-0.114823	2.96278	0.0108282	0.261454
IRX5	2.85507	0.0713575	3.47265	0.0108528	0.261454
SIPA1L1	-2.85462	-0.18563	2.33001	0.0108632	0.261454
FGF2	2.8546	0.0966206	3.20481	0.0108637	0.261454
SPEF2	2.85457	0.0790365	3.05803	0.0108642	0.261454
ZIK1	2.85225	0.117346	3.02762	0.0109178	0.261532
SLITRK2	2.85218	0.0996396	2.93676	0.0109196	0.261532
GJB2	2.85187	0.105613	3.07408	0.0109268	0.261532
C18orf8	2.85127	0.0842608	3.22981	0.0109406	0.261532
ZNF577	-2.84978	-0.152376	2.55632	0.0109753	0.261924
CDKN2B	2.84647	0.217737	2.83784	0.0110526	0.262305
KANK3	2.84625	0.0934121	2.6906	0.0110578	0.262305
UCP2	2.8452	0.133165	2.98396	0.0110824	0.262305
ACTN1	2.845	0.0896117	3.31958	0.0110872	0.262305
PSMA7	2.8449	0.133185	3.72543	0.0110895	0.262305
SUN1	2.84404	0.0849893	3.25314	0.0111097	0.262305
NR3C2	2.84117	0.0978328	3.79464	0.0111774	0.262305
GLTP	-2.84096	-0.0754994	3.22432	0.0111825	0.262305
LPO	2.84063	0.137013	2.80509	0.0111904	0.262305
ZNF536	-2.8406	-0.0831589	3.08202	0.0111909	0.262305
ITGB4	2.84051	0.115762	3.03501	0.0111931	0.262305
CTSF	2.83907	0.0944175	3.1635	0.0112275	0.262678
NSUN7	2.83523	0.0883682	3.01328	0.011319	0.264387
MICAL1	2.83438	0.0814427	3.31028	0.0113394	0.264433
CROCCP2	-2.83154	-0.229995	2.34341	0.0114079	0.264921
LSMD1	-2.83072	-0.0749134	3.12732	0.0114278	0.264921
RGS2	-2.82998	-0.0992574	3.02471	0.0114456	0.264921
MIR129-1	2.82976	0.419795	2.16247	0.0114511	0.264921
PLA2R1	2.82968	0.108397	2.92251	0.011453	0.264921
SEC24C	-2.82721	-0.109664	2.95629	0.0115131	0.26548
C3orf27	2.82696	0.248543	2.22912	0.011519	0.26548
DAZAP1	2.8264	0.0694006	3.42874	0.0115329	0.26548
C17orf67	2.82444	0.0615688	3.57308	0.0115808	0.266096
NCF1B	2.82378	0.304838	2.08488	0.0115969	0.266096
POLR1E	-2.8198	-0.103322	2.96236	0.0116951	0.267891
CRYGN	2.81909	0.151024	2.2728	0.0117126	0.267891
APOM	-2.81622	-0.108316	3.02852	0.0117841	0.268175
PSMD6	2.81503	0.0964861	3.0212	0.0118137	0.268175
SNORD60	-2.81439	-0.0858704	3.29299	0.0118296	0.268175
KCNJ2	-2.81416	-0.101453	3.36018	0.0118355	0.268175
PRELP	-2.81401	-0.201845	2.29636	0.0118393	0.268175
MGMT	2.81356	0.111864	3.09162	0.0118504	0.268175
ZCCHC24	-2.81295	-0.065148	3.45063	0.0118658	0.268175
TTC27	-2.81159	-0.134711	2.76277	0.0119	0.268175
TBC1D15	-2.81137	-0.132002	2.87658	0.0119055	0.268175
RPL24	-2.81052	-0.128181	2.76096	0.011927	0.268175
REM1	2.81014	0.272013	2.29884	0.0119367	0.268175
WBP2NL	2.8087	0.191837	2.56577	0.0119729	0.268175
PLSCR3	2.80841	0.0905194	3.09557	0.0119803	0.268175
SRPX	2.80768	0.145551	2.62763	0.0119988	0.268175
GP9	2.80622	0.226363	2.18319	0.0120359	0.268175
LIN9	2.80598	0.093061	3.28688	0.0120421	0.268175
QSOX1	-2.8059	-0.0694046	3.36369	0.0120439	0.268175
GPC4	2.80453	0.100257	3.13643	0.012079	0.268493
MIR548AA2;MIR548D2	-2.80387	-0.207541	2.16819	0.0120958	0.268493
SH2D5	2.80241	0.0979308	3.19514	0.0121332	0.268604
FNDC4	2.80161	0.125119	3.16118	0.0121537	0.268604
PEX13	-2.80148	-0.12658	3.09906	0.0121572	0.268604
FCRLB	2.79778	0.0830508	3.28099	0.0122526	0.26882
DUSP19	-2.79745	-0.176074	2.83549	0.0122611	0.26882
CLEC11A	2.79736	0.0569283	3.30244	0.0122634	0.26882
RAPGEFL1	2.79577	0.163244	2.80427	0.0123046	0.26882
TCHP	2.79309	0.124666	2.90827	0.0123744	0.26882
GNG4	2.79261	0.0629054	3.31932	0.012387	0.26882
PPTC7	2.79187	0.080218	3.30136	0.0124064	0.26882
MIR99A	-2.79183	-0.28301	2.45545	0.0124076	0.26882
KCNS1	2.79114	0.56279	1.81361	0.0124256	0.26882
DUSP7	-2.79101	-0.0643771	3.62859	0.0124291	0.26882
LOC100996919;CD8B	2.78909	0.883572	1.51418	0.0124795	0.26882
DCTN4	-2.78905	-0.137969	2.77629	0.0124807	0.26882
C12orf65	-2.78866	-0.102298	3.14688	0.012491	0.26882
STEAP1	2.78853	0.256605	2.50743	0.0124944	0.26882
PDPK1	2.78798	0.103845	3.02487	0.0125088	0.26882
ZNF675	2.7874	0.11066	2.55983	0.0125242	0.26882
C14orf159	-2.78631	-0.137279	2.90328	0.012553	0.26882
C15orf48	2.78486	0.244996	2.41012	0.0125915	0.26882
DENND1B	2.78404	0.0900095	3.22163	0.0126134	0.26882
CLTC	-2.78342	-0.0777918	3.16658	0.0126298	0.26882
RTN4	-2.78275	-0.075731	3.44417	0.0126475	0.26882
BRCA1	-2.78106	-0.12907	2.80667	0.012693	0.26882
TRIM23	-2.78091	-0.10842	3.00663	0.0126969	0.26882
FAM196B	-2.78038	-0.114499	2.62696	0.0127112	0.26882
TEKT1	2.78019	0.201459	2.36793	0.0127161	0.26882
CALHM3	2.77958	0.703152	1.67209	0.0127326	0.26882
SNX22	-2.77889	-0.0699129	3.29461	0.0127511	0.26882
MYB	2.77815	0.0834471	3.3678	0.0127711	0.26882
RHBDF1	2.77778	0.163907	2.74435	0.0127809	0.26882
NDUFA4	-2.77778	-0.0921854	3.01239	0.012781	0.26882
ERLIN1	-2.77719	-0.0671263	3.12647	0.0127968	0.26882
URAHP	2.77689	0.22498	2.58722	0.0128051	0.26882
NSMF	2.77687	0.0816983	3.35738	0.0128056	0.26882
MRPS33	-2.77626	-0.149291	2.85105	0.0128221	0.26882
UCA1	2.77611	0.145798	2.88357	0.012826	0.26882
APH1B	2.77545	0.113063	3.03677	0.0128439	0.26882
ART5	2.77347	0.14401	2.70278	0.0128976	0.269549
KLF7	-2.77171	-0.0767989	3.41119	0.0129458	0.269897
USP13	-2.77148	-0.0730834	3.20869	0.012952	0.269897
ROR1	2.7706	0.0967484	3.24979	0.012976	0.270004
SLC9A9	-2.76865	-0.105446	2.73689	0.0130295	0.270722
HELQ	-2.76604	-0.117185	2.89474	0.0131013	0.271733
NAALAD2	2.7655	0.119004	2.49738	0.0131162	0.271733
OGDHL	2.76214	0.149069	2.99815	0.0132094	0.273269
ACTL6B	2.75799	0.162958	2.61838	0.0133255	0.274697
NSG1	2.75713	0.0746957	3.22662	0.0133497	0.274697
CLASP1	-2.757	-0.0799991	3.14405	0.0133533	0.274697
SGPL1	2.7566	0.0882458	3.06976	0.0133646	0.274697
TDRD5	2.75568	0.215586	2.43291	0.0133905	0.274697
ZNF862	2.75547	0.11402	3.03265	0.0133963	0.274697
INADL	2.75488	0.0772287	3.24359	0.013413	0.274697
TPPP3	-2.75416	-0.108709	3.05507	0.0134335	0.274723
NBPF10;LOC101060684	-2.75347	-0.318344	2.47585	0.013453	0.274729
RPS5	-2.74999	-0.0559597	3.22098	0.0135518	0.275892
ECSIT	2.74965	0.0968578	2.84755	0.0135614	0.275892
MIR1233-1;MIR1233-2	2.7491	0.240636	2.81466	0.0135771	0.275892
KIF18B	2.74875	0.128113	2.67768	0.0135871	0.275892
KCTD16	2.74744	0.187449	2.46915	0.0136248	0.27603
TLX1	-2.74717	-0.105804	3.00988	0.0136325	0.27603
GNG7	-2.7457	-0.100884	2.95798	0.0136747	0.276492
MAGEE1	2.74216	0.133355	2.91577	0.013777	0.278168
LINC00643	2.74112	0.141308	2.79078	0.0138071	0.278381
RNF32	2.73825	0.131639	2.81723	0.0138906	0.279671
KIAA1737	-2.73678	-0.0865004	3.32205	0.0139336	0.280141
KANSL2	-2.73563	-0.101563	3.04775	0.0139674	0.280393
TIMM50	-2.73464	-0.103581	3.04036	0.0139965	0.280393
TRIM39-RPP21;TRIM39	-2.73435	-0.0671659	3.3917	0.0140049	0.280393
FPGS	-2.73277	-0.0591638	3.08521	0.0140518	0.280404
POU2F3	2.73256	0.237914	2.29268	0.0140579	0.280404
EXOSC10	2.73064	0.0958737	3.02657	0.0141148	0.280404
KIAA1755	-2.73051	-0.0948024	2.98227	0.0141186	0.280404
ERCC8	-2.72993	-0.111846	3.08061	0.0141359	0.280404
USP32	-2.72947	-0.0916003	3.23331	0.0141494	0.280404
C11orf65	-2.72932	-0.140226	2.53863	0.0141539	0.280404
MEOX2	-2.72903	-0.136414	3.04079	0.0141624	0.280404
SOX1	2.72601	0.118318	2.86745	0.0142526	0.28178
CDK10	2.72528	0.103091	3.03121	0.0142745	0.28178
LOC100505555;ZNF846	2.72473	0.080876	2.92089	0.0142911	0.28178
GALNT15	-2.72318	-0.131405	3.04997	0.0143376	0.282308
PABPN1	-2.72108	-0.0958553	3.06774	0.0144009	0.282859
ALKBH8	-2.72057	-0.0903868	2.92225	0.0144163	0.282859
GTF2B	-2.71909	-0.0981224	3.07171	0.0144613	0.282859
IL26	-2.71763	-0.680169	1.5449	0.0145057	0.282859
FCGR1C;FCGR1B	2.71691	0.606977	1.72564	0.0145276	0.282859
KLHL32	-2.71681	-0.0960768	3.09969	0.0145306	0.282859
CEP76	2.71653	0.101167	3.16619	0.0145392	0.282859
ARPP19	2.71505	0.0712742	3.06908	0.0145845	0.282859
KLHL34	2.71242	0.335305	2.27018	0.0146653	0.282859
DOCK10	-2.7119	-0.0728497	3.31084	0.0146812	0.282859
PER1	-2.7118	-0.0786886	3.25964	0.0146843	0.282859
STOML1	-2.71153	-0.071205	3.22225	0.0146926	0.282859
SYCE1L	2.70992	0.0857434	3.09539	0.0147424	0.282859
SPRYD3	-2.70912	-0.0732867	2.98131	0.0147669	0.282859
YIPF2	2.70904	0.0737718	3.45568	0.0147695	0.282859
YPEL4	-2.70769	-0.121484	2.90115	0.0148114	0.282859
MFSD5	-2.70715	-0.0808947	3.13146	0.0148282	0.282859
C5orf63	2.70652	0.145799	2.67858	0.0148476	0.282859
SUOX	-2.70638	-0.109069	2.84554	0.0148522	0.282859
NT5C	2.7039	0.122323	3.08101	0.0149296	0.282859
POLR3G	-2.70316	-0.588138	1.90639	0.0149526	0.282859
HCRTR1	2.70295	0.154731	2.72379	0.0149593	0.282859
SETD9	2.70157	0.106805	3.03809	0.0150027	0.282859
EPCAM	-2.70091	-0.201525	2.4938	0.0150235	0.282859
ATAD5	2.7009	0.113947	2.72514	0.0150236	0.282859
ANKLE1	2.70086	0.156665	2.81943	0.0150251	0.282859
GAS8	2.70058	0.193426	2.71713	0.0150337	0.282859
SYT17	2.70027	0.109251	2.98807	0.0150437	0.282859
MIR596	2.69987	0.212226	2.0188	0.0150561	0.282859
ANKRD28	2.69926	0.0785415	3.43741	0.0150756	0.282859
CARNS1	-2.69902	-0.0599505	3.35931	0.0150832	0.282859
FBXO43	2.69827	0.100345	2.95963	0.0151067	0.282859
RBP7	2.69791	0.118424	3.10864	0.0151181	0.282859
HDAC5	-2.69778	-0.0592159	3.32343	0.0151221	0.282859
LOC100505876	2.6977	0.0900626	3.09977	0.0151249	0.282859
ATE1	2.6975	0.0644886	3.37369	0.0151311	0.282859
RER1	2.69708	0.0759876	3.40953	0.0151445	0.282859
TSPAN9	2.69603	0.0701266	3.20337	0.0151779	0.282859
DHRS2	-2.69568	-0.246083	1.96513	0.0151891	0.282859
HIBCH	-2.69515	-0.194633	2.37821	0.015206	0.282859
STON2	2.69457	0.0746931	3.14702	0.0152244	0.282859
OVCA2	2.69437	0.083125	3.08608	0.0152308	0.282859
ZFPM2	2.69427	0.0710919	3.28073	0.0152339	0.282859
CMTM7	2.69331	0.0738963	3.07934	0.0152647	0.282859
SRP72	-2.69283	-0.0724396	3.06913	0.0152798	0.282859
SPATA5L1	2.69226	0.0674042	3.51793	0.0152982	0.282859
HARBI1	-2.69216	-0.10822	3.05612	0.0153015	0.282859
FUT1	2.69167	0.121235	2.76123	0.015317	0.282859
FAM160A2	-2.69095	-0.0926826	2.9835	0.0153401	0.282859
CEP104	2.69049	0.0794788	3.42964	0.0153549	0.282859
LEFTY2	2.68962	0.698095	1.57459	0.015383	0.282973
WDFY1	2.68876	0.0828305	3.38076	0.0154106	0.282973
GRIN2B	-2.68809	-0.090329	3.11346	0.0154324	0.282973
CCDC86	2.68781	0.10162	2.97958	0.0154414	0.282973
TEKT2	2.68723	0.120121	2.65232	0.0154601	0.282973
C12orf39	2.68518	0.129457	2.78623	0.0155267	0.283575
HADHA	-2.68443	-0.0926004	3.15245	0.0155509	0.283575
C2CD4A	2.68428	0.129432	3.18963	0.0155559	0.283575
PRPF38B	-2.68374	-0.0864219	3.24555	0.0155734	0.283575
FLJ45825	2.68317	0.17443	2.58965	0.0155922	0.283575
LOC101929752	-2.68185	-0.0636654	3.33485	0.0156353	0.283879
DHX8	-2.68053	-0.124223	2.73247	0.0156785	0.283879
PDPR	2.68003	0.173333	2.71499	0.015695	0.283879
ACOT4	2.68002	0.0966462	2.94415	0.0156953	0.283879
FKBPL	-2.67963	-0.129547	2.62042	0.0157082	0.283879
TPRXL	2.67881	0.230208	2.50298	0.0157348	0.283913
DNAJA2	2.67836	0.0666015	3.31214	0.0157498	0.283913
MTUS2-AS1	2.67694	0.251873	1.93766	0.0157966	0.284399
FRA10AC1	-2.67369	-0.128976	2.90981	0.0159044	0.285979
ZNF566	-2.67238	-0.160655	2.97961	0.0159479	0.286401
TRDN	-2.67005	-0.354041	1.98862	0.0160258	0.286766
NBPF1	2.6693	0.0963764	3.0169	0.0160509	0.286766
NUDT9	-2.66897	-0.118571	2.82239	0.016062	0.286766
ALAS1	-2.66878	-0.072529	3.06611	0.0160685	0.286766
RIMKLA	2.66878	0.0643733	3.32201	0.0160685	0.286766
C1GALT1C1	2.66579	0.191041	2.45095	0.016169	0.28728
TSEN15	-2.66578	-0.0769293	3.04689	0.0161695	0.28728
RNF138	2.66348	0.0791798	3.24431	0.0162474	0.28728
SNORD16;SNORD18A;SNORD18B;SNORD18C;RPL4	-2.66311	-0.138339	2.93237	0.0162601	0.28728
PRKAG2	2.66158	0.0592752	3.41964	0.0163121	0.28728
H2AFX	2.66134	0.0822294	3.31588	0.0163202	0.28728
SNUPN	2.6613	0.132858	2.93697	0.0163214	0.28728
RAB24	2.66089	0.0902536	3.32541	0.0163354	0.28728
SNORD45B;SNORD45A;RABGGTB;SNORD45C	-2.6608	-0.102746	2.79859	0.0163387	0.28728
SLC1A4	2.65957	0.06989	3.41352	0.0163807	0.28728
GRPEL1	2.65873	0.101447	3.28775	0.0164095	0.28728
SLC29A2	2.65809	0.0639477	3.14874	0.0164312	0.28728
RGS22	2.65784	0.12631	2.84854	0.0164398	0.28728
SYPL2	2.6577	0.113344	3.04384	0.0164448	0.28728
RBM24	2.65745	0.0619711	3.22609	0.0164533	0.28728
LDOC1	2.65722	0.115337	2.84071	0.0164611	0.28728
ZRANB1	-2.65587	-0.487106	1.52617	0.0165077	0.28728
MSRB1	2.65479	0.094903	3.01416	0.0165448	0.28728
ZIC2	2.65278	0.0846353	3.59235	0.0166143	0.28728
SIRT6	-2.65265	-0.312303	2.16764	0.0166191	0.28728
TP53TG3;TP53TG3C;TP53TG3D;TP53TG3B	-2.6524	-0.22746	3.25526	0.0166278	0.28728
APOO	2.65233	0.195642	2.49153	0.0166301	0.28728
C3orf67	2.65205	0.154544	2.76634	0.0166398	0.28728
MADCAM1	2.65132	0.125085	2.67308	0.016665	0.28728
ZSWIM8	2.65119	0.0952944	3.05672	0.0166698	0.28728
DIRAS2	-2.65116	-0.0997004	3.03668	0.0166707	0.28728
JAKMIP3	2.65086	0.165245	2.36468	0.0166811	0.28728
SCN2B	-2.65014	-0.21818	2.4133	0.0167063	0.28728
ONECUT3	2.64998	0.199892	2.1383	0.0167119	0.28728
MIR99B	-2.6497	-0.0765762	3.17683	0.0167217	0.28728
PRSS38	2.64951	0.0603586	3.15484	0.0167283	0.28728
MIR9-2	-2.64842	-0.150331	2.82279	0.0167661	0.28728
FAM110D	2.64834	0.109437	3.03691	0.0167689	0.28728
SIX3	-2.64718	-0.071597	3.15876	0.0168096	0.28728
ZNF835	-2.64691	-0.190852	2.50773	0.016819	0.28728
PARVB	2.64686	0.11407	2.99626	0.0168208	0.28728
SLC2A14	2.64544	0.247424	2.36778	0.0168709	0.287402
PFKP	2.64523	0.0673383	3.4405	0.0168782	0.287402
ZFP2	2.64494	0.0754061	3.07209	0.0168883	0.287402
FAM57A	2.64395	0.0826051	3.28279	0.0169233	0.287433
DYM	2.64375	0.0847057	3.20139	0.0169303	0.287433
KCNIP1	-2.64126	-0.204953	2.4497	0.0170186	0.287919
ACVR1B	2.64119	0.0823238	3.13813	0.0170208	0.287919
C1orf106	2.64079	0.168501	2.83166	0.0170352	0.287919
NRXN1	-2.64067	-0.0831841	2.79823	0.0170395	0.287919
FBN3	2.63946	0.166727	2.67659	0.0170826	0.288122
ERAS	2.6392	0.285967	2.19433	0.0170918	0.288122
CAMK2A	-2.63843	-0.189763	2.74472	0.0171192	0.288243
PAX9	-2.63715	-0.135652	2.94083	0.017165	0.288316
PRKCH	2.63666	0.102671	3.04893	0.0171825	0.288316
CIB2	2.63599	0.0929429	3.10086	0.0172066	0.288316
KIAA1875	-2.63557	-0.180166	2.66437	0.0172216	0.288316
TACC1	2.63549	0.114032	2.98891	0.0172243	0.288316
BLOC1S2	-2.63281	-0.102549	3.05181	0.0173209	0.288728
LOC646999	-2.63251	-0.0955767	2.93497	0.0173314	0.288728
SEC13	2.63187	0.0701759	2.91595	0.0173546	0.288728
ASB4	-2.63165	-0.325485	1.99769	0.0173627	0.288728
CGB7	2.63161	0.114634	2.88726	0.017364	0.288728
FAM86A	2.63136	0.116567	2.90797	0.0173731	0.288728
ATXN7	2.63089	0.07105	3.34072	0.0173903	0.288728
TSFM	-2.63029	-0.110937	2.87332	0.0174118	0.288749
DGCR6L	2.62906	0.0812739	3.25461	0.0174564	0.289154
ASNA1	-2.62807	-0.128188	2.87229	0.0174927	0.289245
PTPMT1	2.62762	0.0805341	3.1885	0.0175089	0.289245
NAPB	2.62685	0.0912725	3.20628	0.017537	0.289245
UACA	2.6257	0.0702443	3.27462	0.0175793	0.289245
GOLGA8A;GOLGA8B	2.62516	0.0721528	3.38771	0.0175989	0.289245
SLC8B1	-2.62509	-0.059347	2.90485	0.0176013	0.289245
FAT1	2.62413	0.0764191	3.44441	0.0176366	0.289245
ZBTB4	-2.62344	-0.119257	2.82196	0.0176621	0.289245
RDH11	-2.62272	-0.123018	2.74301	0.0176883	0.289245
SOD1	2.62234	0.0645864	3.26702	0.0177023	0.289245
NUPR1	-2.62234	-0.226968	2.40543	0.0177026	0.289245
SHISA4	-2.62185	-0.0710555	3.24111	0.0177205	0.289245
FAM98C	2.62142	0.101215	3.20856	0.0177363	0.289245
RNF181	-2.62054	-0.0936954	2.91848	0.0177688	0.289245
CCDC82	-2.62007	-0.121835	3.09027	0.0177863	0.289245
SDC1	2.61843	0.0665507	3.42676	0.017847	0.289245
ARID3A	2.6173	0.0611703	3.33088	0.0178891	0.289245
GRHL1	2.6172	0.0739414	3.37884	0.0178926	0.289245
DPYSL3	2.61699	0.0987201	3.10124	0.0179005	0.289245
PLEKHG4B	2.61668	0.277509	2.39058	0.0179123	0.289245
PTCHD2	-2.61641	-0.0892564	3.32318	0.0179221	0.289245
PES1	-2.61587	-0.12412	2.73138	0.0179422	0.289245
STOX1	2.6152	0.0939394	2.96112	0.0179671	0.289245
RASD1	2.61411	0.0855978	3.24428	0.0180081	0.289245
C21orf58	2.6138	0.065653	3.39094	0.0180198	0.289245
BRIP1	-2.61371	-0.151007	2.69047	0.0180232	0.289245
KLHL2	-2.61359	-0.0555937	3.36608	0.0180276	0.289245
RNASE12	2.61356	0.196499	2.67037	0.0180285	0.289245
PSMC6	-2.61208	-0.138161	2.87684	0.0180842	0.289785
PECR	2.61159	0.0961019	3.0076	0.0181027	0.289785
MIR9-1	-2.61007	-0.0918157	3.46542	0.0181598	0.290373
CMTM8	2.60816	0.0818486	3.04197	0.018232	0.290981
HSD17B7	2.60794	0.743789	1.83316	0.0182407	0.290981
AP3B2	2.60746	0.0677564	3.17528	0.0182589	0.290981
C1D	-2.60656	-0.129807	2.71076	0.0182928	0.291198
MED8	-2.60473	-0.0852527	3.16007	0.0183626	0.291433
PCDH10	-2.60465	-0.123509	3.59752	0.0183657	0.291433
ZNF304	-2.60284	-0.101587	3.06257	0.0184346	0.291433
SRRM1	2.6019	0.0709537	3.20434	0.0184707	0.291433
ACOT6	2.60141	0.0822789	3.05218	0.0184895	0.291433
CAD	2.6007	0.133766	2.7827	0.0185169	0.291433
TK2	2.60065	0.107399	2.99686	0.0185187	0.291433
C14orf119	-2.59997	-0.0927967	3.04635	0.018545	0.291433
DACT1	2.59978	0.0725632	3.3938	0.0185521	0.291433
ITGA7	-2.59933	-0.102817	3.1776	0.0185694	0.291433
PTGES	2.5991	0.240327	2.48086	0.0185785	0.291433
F2R	2.598	0.0731576	3.17184	0.0186208	0.291433
LANCL1	2.59791	0.147778	2.71443	0.0186242	0.291433
GGNBP1	2.59781	0.225161	1.91623	0.0186283	0.291433
MAPK4	2.59669	0.0891926	3.24063	0.0186715	0.291433
OTOF	2.59627	0.163484	2.49245	0.0186879	0.291433
FEZF2	2.59602	0.142348	2.40199	0.0186977	0.291433
ACTBL2	-2.59574	-0.833837	0.917732	0.0187085	0.291433
GLTSCR2;SNORD23	2.59562	0.156883	2.58675	0.0187133	0.291433
MBLAC2	2.59532	0.0845585	3.37701	0.0187249	0.291433
RAB40C	2.59454	0.0728711	3.62586	0.018755	0.291433
C9orf47	2.59452	0.112239	2.88321	0.0187561	0.291433
LOC100129518;SOD2	2.59373	0.0725068	3.31165	0.0187869	0.291594
APBA2	-2.59192	-0.537067	1.75524	0.0188575	0.292216
PVRL2	-2.59165	-0.0607501	3.19251	0.0188678	0.292216
FBXW4	2.58983	0.0789172	3.34143	0.0189394	0.292496
COX6A2	2.58955	0.161416	2.74558	0.0189502	0.292496
SNRPF	-2.58923	-0.119496	2.95218	0.0189628	0.292496
PARP12	2.58911	0.0763286	3.34617	0.0189677	0.292496
WNT9A	2.5879	0.10523	3.18377	0.0190152	0.292505
C12orf45	2.58728	0.0919552	2.97791	0.0190397	0.292505
AURKA	-2.58685	-0.101259	3.10371	0.0190566	0.292505
PALB2	-2.58683	-0.0763146	3.06892	0.0190576	0.292505
DRC1	2.58626	0.258788	2.37651	0.0190799	0.292505
TCEA3	2.58598	0.146849	2.79183	0.0190911	0.292505
MTERFD2	2.58498	0.0903324	3.12102	0.0191308	0.292765
GPR37L1	-2.58321	-0.126491	3.02092	0.0192009	0.292765
TPP1	-2.58319	-0.12601	2.90354	0.0192017	0.292765
SSH2	-2.58286	-0.0660539	3.23617	0.019215	0.292765
SLC6A15	-2.58269	-0.0990853	3.17011	0.0192219	0.292765
FAHD2B	2.58211	0.549343	1.97713	0.0192447	0.292765
ATP11C	2.58113	0.0854683	3.08847	0.0192841	0.292765
SLC30A10	2.58056	0.0895401	3.20447	0.0193066	0.292765
OCRL	2.58042	0.168693	2.58822	0.0193125	0.292765
MAP3K7	2.58041	0.0742214	3.08558	0.0193128	0.292765
FOXI2	-2.57889	-0.730462	1.59826	0.0193738	0.292945
A2M	-2.57858	-0.167643	2.48809	0.0193862	0.292945
MIR26A2	-2.57858	-0.311887	1.96766	0.0193862	0.292945
ZBTB38	-2.57752	-0.0958821	2.82718	0.0194289	0.293002
SLC5A7	2.577	0.183946	2.46131	0.0194497	0.293002
DAW1	2.57695	0.292534	2.40863	0.0194515	0.293002
GPR158	2.57572	0.0715288	3.25575	0.0195013	0.293443
USP54	-2.57452	-0.114035	2.96083	0.0195498	0.293808
ZNF488	-2.5741	-0.0787922	3.31233	0.0195667	0.293808
MPZ	-2.5736	-0.121544	2.81041	0.0195872	0.293808
CCL28	2.57235	0.193982	2.5819	0.0196377	0.293813
CDC42EP5	2.57209	0.197149	2.43927	0.0196485	0.293813
TIMM8B	-2.57207	-0.118802	3.15257	0.0196492	0.293813
IGF1R	2.57	0.0957262	3.70589	0.0197334	0.294647
ARMCX6	-2.56969	-0.154855	2.48542	0.0197462	0.294647
CSRP2	2.56892	0.0974405	2.98567	0.0197778	0.294811
PLEKHA6	-2.5667	-0.122073	2.68999	0.019869	0.295862
STK19	-2.56459	-0.0659689	3.22854	0.0199556	0.296186
API5	2.56456	0.104494	2.89065	0.0199569	0.296186
CASP8	-2.56437	-0.228029	2.43634	0.0199649	0.296186
OCSTAMP	-2.56372	-0.127183	2.49259	0.0199916	0.296186
CCDC74A;CCDC74B	2.56328	0.222634	2.09375	0.0200097	0.296186
PRCD	-2.56315	-0.154	2.84693	0.0200151	0.296186
BRF1	2.56124	0.0798154	3.49397	0.0200944	0.297053
IL15	2.55986	0.138665	2.99587	0.0201521	0.297598
SATB2	2.55793	0.0859683	3.04263	0.0202326	0.29826
GABRE;MIR224;MIR452	2.55778	0.133854	2.53223	0.0202387	0.29826
PSMD14	2.55666	0.14838	2.88524	0.0202858	0.298646
RNF139	-2.55583	-0.0784756	3.33678	0.0203206	0.298646
ATG4B	2.55566	0.0779575	3.55793	0.0203275	0.298646
MRPS22	-2.55388	-0.119671	2.87779	0.0204026	0.299343
SLC18B1	2.55354	0.220167	2.69215	0.0204169	0.299343
RNF25	-2.55226	-0.135842	2.92623	0.0204708	0.299605
CINP	-2.55099	-0.082101	3.30434	0.0205249	0.299605
RAPGEF5	2.55068	0.104939	3.06421	0.0205378	0.299605
SPHAR;RAB4A	-2.55048	-0.0762737	3.24402	0.0205463	0.299605
CCP110	-2.54992	-0.0817063	3.06658	0.02057	0.299605
FAM222A	-2.54988	-0.147821	2.41891	0.0205717	0.299605
C19orf25	-2.54963	-0.130486	3.29405	0.0205826	0.299605
TANK	-2.54916	-0.18457	2.89615	0.0206024	0.299605
CCDC74A	2.5482	0.447784	2.00714	0.0206435	0.299897
C3orf14	2.54687	0.103235	2.8059	0.0207002	0.300214
CDC42EP3	2.5467	0.087051	3.32469	0.0207073	0.300214
MRPS9	-2.54568	-0.0974147	2.94503	0.020751	0.300353
CELF2	2.54528	0.119203	3.26748	0.0207682	0.300353
RABL5	2.54501	0.0797771	2.94929	0.0207799	0.300353
ASIC2	-2.54252	-0.182235	2.65571	0.0208868	0.301578
IKBIP	2.54174	0.0695562	3.30521	0.0209205	0.301578
GABRQ	2.54119	0.167883	2.35782	0.0209441	0.301578
TNS1	-2.54108	-0.148576	2.98477	0.0209491	0.301578
BNIP3L	-2.53881	-0.0790663	3.17223	0.0210475	0.302181
FNBP1L	2.53865	0.0824375	3.22758	0.0210541	0.302181
TSKU	2.5377	0.0522017	3.24062	0.0210954	0.302181
LEPRE1	2.53768	0.0839294	3.48204	0.0210963	0.302181
ZNF767	2.53767	0.0669434	3.37792	0.0210966	0.302181
GPRIN3	2.53674	0.0902959	3.09111	0.0211375	0.302228
SQRDL	2.53663	0.153804	2.94385	0.0211422	0.302228
ETS1	2.5358	0.259142	2.30401	0.0211786	0.302445
BTG4	2.53333	0.113877	2.92687	0.0212865	0.303427
PLK4	2.53326	0.151409	2.82698	0.0212898	0.303427
FRS3	2.53	0.0846603	3.02926	0.0214332	0.305083
EPHA2	2.52934	0.0904982	3.05037	0.0214622	0.305083
SPTB	2.52887	0.235391	2.12017	0.0214829	0.305083
WDR76	2.52868	0.149552	2.36791	0.0214914	0.305083
CSNK2B	-2.52536	-0.0679551	3.20103	0.021639	0.306138
ZNF597	-2.52521	-0.146656	2.72346	0.0216458	0.306138
MIR106A	2.52464	0.129658	2.80689	0.0216713	0.306138
SERINC2	2.5238	0.0728999	2.97133	0.0217088	0.306138
SIGLEC8	-2.52353	-0.161484	2.48126	0.0217205	0.306138
MAD2L1BP	-2.52331	-0.107771	2.85881	0.0217304	0.306138
TDRP	2.52308	0.0747297	3.28836	0.0217411	0.306138
BAI3	-2.52222	-0.103373	3.12742	0.0217796	0.306138
HIST1H1E	-2.52163	-0.114187	3.161	0.021806	0.306138
DHRS12	-2.52086	-0.0773516	3.24174	0.0218404	0.306138
RPS15	2.51997	0.103441	3.04583	0.0218804	0.306138
TRPC1	2.51968	0.0690276	3.20709	0.0218934	0.306138
ENKUR	-2.51946	-0.0636553	3.03549	0.0219033	0.306138
UBE2N	2.51939	0.0709969	3.40728	0.0219066	0.306138
DSP	2.51908	0.0716278	3.21088	0.0219206	0.306138
EML5	2.51899	0.0872199	3.2621	0.0219245	0.306138
DONSON	2.51812	0.0743538	3.1138	0.0219641	0.306138
RTDR1	2.51794	0.125239	2.7982	0.0219722	0.306138
DOHH	-2.51793	-0.146253	2.99758	0.0219726	0.306138
ZNF705D	2.51609	0.96426	1.46787	0.0220561	0.30649
ELAC2	2.51603	0.0736679	3.2022	0.0220588	0.30649
PCDHA2	2.51595	0.787988	1.64758	0.0220621	0.30649
BCL9L	2.51438	0.154387	2.64389	0.0221338	0.306744
CBS	2.51402	0.0735427	3.38333	0.0221503	0.306744
ICA1L	2.51397	0.0750374	3.14507	0.0221526	0.306744
TTC9	2.51367	0.0872141	3.20435	0.0221662	0.306744
TMEM246	-2.51293	-0.114407	2.86861	0.0221998	0.306856
TSHZ3	2.51228	0.102324	3.66658	0.0222297	0.306856
BIK	2.51208	0.0990121	3.10896	0.0222388	0.306856
MIR1229	-2.51109	-0.532286	1.57975	0.0222839	0.307183
BVES	2.50975	0.0766363	3.34097	0.0223455	0.307735
NAT10	-2.50519	-0.131783	2.97512	0.0225558	0.309978
LINC01006;C7orf13	2.50414	0.0696183	3.30394	0.0226049	0.309978
MEIOB;LINC00254	2.50371	0.201421	2.52841	0.0226249	0.309978
INO80	-2.50346	-0.0791991	3.25472	0.0226364	0.309978
DHRS4-AS1	2.50126	0.218672	2.74542	0.0227386	0.309978
TOMM6	-2.50081	-0.0908026	3.18442	0.0227597	0.309978
EI24	2.50075	0.0843692	3.13806	0.0227629	0.309978
FXYD6-FXYD2;FXYD6	-2.50059	-0.0896985	2.96816	0.02277	0.309978
PPARG	2.50046	0.086362	3.14671	0.022776	0.309978
HCG27	-2.50036	-0.119668	2.67955	0.022781	0.309978
RXRA	2.5001	0.0597143	3.30548	0.0227929	0.309978
ZNF561	-2.50002	-0.0893768	2.9469	0.0227971	0.309978
ZNF500	2.49952	0.082151	3.06246	0.0228204	0.309978
MB21D1	2.49946	0.0811241	2.99666	0.0228229	0.309978
E4F1	2.49901	0.0927592	3.16871	0.0228443	0.309978
TIGD2	2.49877	0.0855426	3.2295	0.0228556	0.309978
DNM1P46	2.49831	0.623769	2.02105	0.022877	0.309978
CACNA1D	2.49755	0.0515472	3.34084	0.0229127	0.309994
LINC00652	-2.49736	-0.116328	2.69174	0.0229216	0.309994
GJC1	2.4939	0.117145	3.09083	0.0230849	0.311908
ATP5S	-2.4926	-0.310948	2.18356	0.023147	0.312146
SNORD116-5;SNORD116-7	-2.49177	-0.202159	2.81035	0.023186	0.312146
TRIM36	2.49154	0.100004	2.97483	0.0231972	0.312146
ZNF384	-2.49153	-0.0955744	3.24093	0.0231978	0.312146
IFNGR2	2.49124	0.0829983	3.19359	0.0232117	0.312146
SHB	2.49033	0.086488	3.63691	0.0232548	0.312432
WNT9B	2.48928	0.234289	2.24723	0.0233052	0.312541
PCOLCE	2.48925	0.101431	2.98548	0.0233067	0.312541
DPP6	2.48831	0.125647	3.02758	0.0233516	0.31285
MMS22L	2.48765	0.0894238	2.92851	0.023383	0.312958
ZC3HAV1L	2.48704	0.0770812	3.26913	0.0234124	0.312958
TBX3	-2.4861	-0.0692528	2.99315	0.0234576	0.312958
ST20	2.48607	0.105968	3.12823	0.0234592	0.312958
TMPRSS5	-2.48544	-0.207852	2.54361	0.0234893	0.312958
MPV17L	2.4844	0.0906496	3.01829	0.0235393	0.312958
OLIG2	-2.48323	-0.0738528	3.40319	0.0235959	0.312958
RTKN	-2.48323	-0.0840018	3.22967	0.0235962	0.312958
P2RY1	2.483	0.0859986	3.29744	0.0236072	0.312958
TBL1Y	2.48281	0.232525	2.59975	0.0236163	0.312958
LRRC37A11P	2.48272	0.185587	2.29044	0.0236205	0.312958
LOC101927705;P4HA2	2.48241	0.0858983	3.23544	0.0236358	0.312958
GPKOW	2.48223	0.224526	2.39421	0.0236442	0.312958
CHD8	-2.48119	-0.10382	2.94135	0.0236951	0.313341
FBXO15	-2.47894	-0.095743	3.11665	0.0238043	0.314449
HNF4A	2.47765	0.814499	1.72241	0.0238676	0.314449
MUC3A	-2.47748	-0.106686	3.02731	0.0238758	0.314449
SGCD	-2.47746	-0.173687	2.53991	0.0238768	0.314449
EMP2	-2.47721	-0.10111	2.98369	0.0238889	0.314449
PLEKHN1	2.4756	0.108944	2.87357	0.0239677	0.314848
CHMP1A	2.47517	0.0788048	3.26831	0.0239892	0.314848
HENMT1	2.47497	0.091846	3.09257	0.0239986	0.314848
NGF	2.4745	0.130056	2.81707	0.0240218	0.314848
RRNAD1	-2.47369	-0.0762395	3.14343	0.0240617	0.314848
MBD5	-2.47299	-0.127657	3.04271	0.0240961	0.314848
RHNO1	-2.47296	-0.655019	1.60849	0.0240976	0.314848
DDO	-2.47264	-0.183294	2.55785	0.0241137	0.314848
HSPA4L	-2.47256	-0.0670807	3.14496	0.0241174	0.314848
ZFP69B	-2.47108	-0.0917066	3.04047	0.0241908	0.315067
PRRG1	-2.47096	-0.103714	2.70927	0.0241968	0.315067
CA8	2.47089	0.0874978	3.10942	0.0242003	0.315067
LINC00339	-2.46972	-0.105982	2.96167	0.0242579	0.315473
ACBD4	2.46937	0.118262	2.64276	0.0242757	0.315473
RARG	-2.46874	-0.112513	2.94497	0.0243067	0.31559
DDX6	-2.46737	-0.063956	3.26424	0.024375	0.315675
ZFP28	2.46661	0.0787225	3.14593	0.0244128	0.315675
FGD4	-2.46617	-0.140655	2.76654	0.0244349	0.315675
CLDN1	2.46611	0.158571	2.84326	0.0244379	0.315675
IDUA	-2.46603	-0.0739269	3.31725	0.0244422	0.315675
IRX4	2.46509	0.123959	2.84971	0.0244891	0.315675
GLA	-2.46479	-0.178039	2.61158	0.0245042	0.315675
ANKRD27	2.46466	0.0537754	3.53841	0.0245104	0.315675
TRPA1	2.46463	0.251304	2.33201	0.024512	0.315675
SNTB2	2.46349	0.0801242	3.21028	0.0245695	0.316131
RBM23	-2.46223	-0.119682	2.67511	0.0246327	0.316659
ZNF256	2.46015	0.160887	2.95687	0.0247377	0.317591
ZFY	2.45934	0.112313	2.8632	0.0247785	0.317591
GDF10	-2.45899	-0.094982	3.18742	0.0247965	0.317591
ADRA2B	2.45849	0.0676292	3.10035	0.0248216	0.317591
AAK1	-2.45845	-0.0640992	3.28605	0.0248236	0.317591
NHLH1	-2.45816	-0.250883	2.29328	0.0248385	0.317591
GPC2	2.45622	0.22	2.45796	0.0249374	0.318001
MIR10B	2.45618	0.17124	2.58727	0.0249393	0.318001
CPOX	2.45581	0.0531478	3.27602	0.0249584	0.318001
ANKRD18CP	2.45578	0.131198	2.93135	0.0249595	0.318001
C5orf52	2.45465	0.126407	2.81211	0.0250173	0.318452
CEP112	2.45261	0.0966225	2.97698	0.0251221	0.318501
ARID5B	-2.45199	-0.0961484	3.20027	0.0251539	0.318501
DOPEY2	2.45187	0.0590794	3.35119	0.0251598	0.318501
NOVA2	-2.45163	-0.0756845	3.04548	0.0251722	0.318501
SNTG2	2.45162	0.100361	2.96197	0.0251729	0.318501
COL4A4	2.45125	0.0752946	3.17175	0.0251919	0.318501
UBE2U	-2.45112	-0.619005	1.65096	0.0251983	0.318501
MIER3	2.45106	0.0650449	3.42579	0.0252016	0.318501
FAM114A1	2.45067	0.122375	2.96743	0.0252216	0.318501
TRAM1	2.4498	0.0753714	3.2252	0.0252663	0.318783
TGM6	-2.44784	-0.783713	1.32221	0.0253678	0.319124
EVI2A	-2.4478	-0.583604	2.00175	0.0253701	0.319124
HIST2H2AB	2.4468	0.0988715	2.86155	0.0254218	0.319124
LETM1	2.44663	0.0811386	3.50717	0.0254307	0.319124
RPL22L1	-2.44631	-0.138824	2.77269	0.0254473	0.319124
LRRC71	2.44628	0.183043	2.41045	0.0254486	0.319124
ZNF543	2.44626	0.0805649	3.07123	0.0254496	0.319124
MKS1	-2.44565	-0.10669	2.94224	0.0254812	0.319241
EFCAB10	2.44222	0.124711	2.50662	0.0256607	0.321147
PPP3CB	2.44188	0.0986616	2.97477	0.0256783	0.321147
INPP5F	2.44004	0.0691411	3.23123	0.0257748	0.321984
SEMA6B	2.43857	0.264889	2.20539	0.0258523	0.321984
XK	2.43852	0.110548	2.82008	0.0258547	0.321984
CD34	2.43811	0.17051	2.61229	0.0258766	0.321984
RALGAPA2	2.43799	0.0956477	3.15411	0.0258828	0.321984
ZNF383	-2.43603	-0.126909	2.9382	0.0259864	0.321984
NT5DC1	-2.4356	-0.0853551	3.29314	0.0260094	0.321984
FGFR4	2.43533	0.106319	2.71915	0.0260235	0.321984
VAV3	-2.43505	-0.0554279	3.18567	0.0260386	0.321984
MMP8	-2.43427	-0.957733	1.08284	0.0260797	0.321984
C11orf45	2.43386	0.123783	2.69268	0.0261016	0.321984
HSP90AA1	-2.43367	-0.0650683	3.33652	0.0261116	0.321984
DDX55	2.43342	0.0956543	3.30201	0.0261249	0.321984
ACTRT3	2.43316	0.16757	2.65678	0.0261387	0.321984
LRRC7	-2.43294	-0.077544	3.39911	0.0261508	0.321984
LZTS3	2.43224	0.0756766	3.35613	0.026188	0.321984
ZMYND8	-2.43214	-0.140504	2.7163	0.0261931	0.321984
SLC39A13	-2.43212	-0.0593398	3.22826	0.0261944	0.321984
TMEM170A	2.4321	0.0742965	3.23956	0.0261955	0.321984
TLL2	2.4321	0.0633846	3.19557	0.0261957	0.321984
SH3YL1	2.43145	0.0728193	3.42185	0.0262301	0.322129
STC1	-2.42838	-0.151522	2.53297	0.0263945	0.323047
ZDHHC7	-2.42838	-0.0608815	3.24916	0.0263948	0.323047
GYPC	2.42829	0.0781083	2.99051	0.0263997	0.323047
CYP4F11	-2.42818	-0.188115	2.33088	0.0264057	0.323047
C2orf62	2.42722	0.120385	2.73544	0.0264572	0.323047
ZNF586	2.4268	0.083359	2.94724	0.0264796	0.323047
FABP6	2.42666	0.211755	2.45943	0.0264874	0.323047
GLUD2	2.42649	0.179342	2.50457	0.0264963	0.323047
DYRK2	2.42486	0.0543057	3.59924	0.0265846	0.323047
MLKL	2.42433	0.200379	2.6611	0.0266132	0.323047
FRG2C;LOC651959	-2.42403	-0.105927	3.49465	0.0266297	0.323047
C8orf76	2.42388	0.114524	3.00202	0.0266379	0.323047
DNAJC16	2.42286	0.0933886	2.90058	0.0266929	0.323047
INTS2	-2.42285	-0.0977706	2.82742	0.0266934	0.323047
ECI1	2.42268	0.117052	2.99616	0.026703	0.323047
FAM102A	-2.42217	-0.0529624	3.6322	0.0267304	0.323047
HSPB3	-2.42213	-0.262209	2.04412	0.0267328	0.323047
ACTR8	2.42162	0.0961474	3.0476	0.0267606	0.323047
EPB41L3	2.42148	0.0547447	3.48035	0.0267683	0.323047
AFF2	2.42076	0.156116	2.83362	0.0268074	0.323047
PPAP2B	-2.42011	-0.0531094	3.33714	0.0268427	0.323047
TAX1BP3	2.42003	0.0747808	3.3263	0.0268471	0.323047
KRI1	2.41976	0.0730433	3.4133	0.0268622	0.323047
CCDC109B	2.41933	0.0658314	3.24359	0.0268855	0.323047
PLA2G12A	2.41904	0.0835247	3.17841	0.0269014	0.323047
MSI1	2.41899	0.0790161	3.168	0.0269041	0.323047
LMAN2	-2.41879	-0.103476	2.98361	0.0269149	0.323047
BTBD11	2.41805	0.0720109	3.20352	0.0269555	0.323263
LANCL3	2.41665	0.158629	2.59235	0.0270324	0.323573
MCMBP	2.41663	0.0934858	3.33482	0.0270335	0.323573
CYP2S1	2.41634	0.154371	2.4837	0.0270493	0.323573
PLRG1	-2.41435	-0.101045	2.73865	0.0271593	0.324618
MFI2	2.41301	0.0720784	3.23559	0.027233	0.325226
FAM194A	-2.41104	-0.0747777	2.81221	0.0273424	0.32626
UFM1	-2.40959	-0.121867	2.8957	0.0274235	0.32662
NRG1	2.40945	0.0717864	3.20316	0.027431	0.32662
LIMA1	-2.40927	-0.097705	3.0715	0.0274411	0.32662
TRABD2A	2.40882	0.0703872	3.03639	0.0274661	0.326646
TYSND1	2.40825	0.095026	3.40489	0.0274981	0.326696
HOXA13	-2.40793	-0.0954676	3.01659	0.027516	0.326696
MGST3	-2.40654	-0.104149	3.12866	0.0275938	0.327348
CELSR2	-2.40586	-0.0631556	3.37933	0.0276319	0.327527
MRPL51	-2.40366	-0.118693	3.01577	0.0277556	0.328229
FBXO41	-2.40306	-0.0920492	3.05319	0.0277892	0.328229
CCNYL1	2.40152	0.0733814	3.21497	0.0278763	0.328229
ZFAT	2.40136	0.0935424	2.88842	0.0278855	0.328229
PDPN	2.40062	0.111501	2.7052	0.0279273	0.328229
CCDC11	2.40017	0.246076	2.46911	0.0279532	0.328229
ANP32A	2.40011	0.0744435	3.72102	0.0279562	0.328229
RTN4RL2	2.39978	0.0927803	2.97904	0.0279753	0.328229
UTP3	-2.39941	-0.0967875	3.0597	0.0279959	0.328229
VSX2	2.39933	0.103302	2.82469	0.0280008	0.328229
HSP90AB1	-2.39907	-0.064592	3.26883	0.0280153	0.328229
FNDC3B	2.39896	0.0724061	3.31022	0.0280216	0.328229
SRI	-2.39882	-0.0529914	3.18285	0.0280299	0.328229
USP1	2.39863	0.0713954	3.3771	0.0280405	0.328229
SZRD1	2.39835	0.0920539	2.84224	0.0280562	0.328229
MTERFD1	-2.39759	-0.0668648	3.38709	0.0280994	0.328229
SGK1	-2.3973	-0.092483	2.94078	0.0281164	0.328229
SNAI1	2.39672	0.132951	2.85778	0.0281493	0.328229
SEPT7P2	2.39671	0.127303	2.83674	0.0281496	0.328229
HBG2	-2.39637	-0.202596	2.42659	0.0281693	0.328229
INSR	2.39582	0.0754891	3.41096	0.0282006	0.328229
ANTXRL	2.39518	0.0972915	3.21561	0.0282372	0.328229
BMP8B	2.39465	0.0748373	3.26649	0.0282678	0.328229
KANSL1	-2.39454	-0.111534	3.47177	0.0282738	0.328229
RHOB	2.39445	0.0833273	3.54811	0.0282793	0.328229
NEK9	2.39423	0.0986278	3.11902	0.0282919	0.328229
SAMD3	2.3939	0.0869929	3.07881	0.028311	0.328229
MAP4K3	-2.39317	-0.0636867	3.36068	0.0283529	0.328447
SPATA32	2.39236	0.0970935	2.9219	0.028399	0.328509
PAK4	-2.3916	-0.0670773	3.06735	0.028443	0.328509
DLGAP1-AS1	-2.39104	-0.160673	2.75376	0.0284756	0.328509
NAT8L	2.39066	0.0940131	3.63989	0.0284973	0.328509
RFX8	2.39052	0.104686	3.02686	0.0285053	0.328509
C10orf107	2.39023	0.110147	2.85403	0.0285222	0.328509
2014-03-07	2.39019	0.0599916	3.15413	0.0285243	0.328509
TOP3B	2.3895	0.125428	2.78093	0.0285642	0.328509
AFAP1L1	2.38949	0.0777504	3.08313	0.028565	0.328509
MTF2	-2.38872	-0.103716	2.86584	0.0286094	0.32868
PQLC1	2.38844	0.0690114	3.56542	0.0286258	0.32868
ZNF366	-2.38749	-0.310692	2.02319	0.0286811	0.32905
HIST1H3A;HIST1H3D;HIST1H3C;HIST1H3E;HIST1H3I;HIST1H3G;HIST1H3J;HIST1H3H;HIST1H3B;HIST1H3F	2.38659	0.20643	2.1263	0.0287335	0.329387
SCGB1C1	-2.38552	-0.145383	2.55578	0.0287955	0.32974
OR4D12P	2.38469	0.137103	2.58667	0.0288443	0.32974
MYL6B	-2.38447	-0.155402	2.72504	0.0288573	0.32974
ULBP2	2.38394	0.111745	2.70364	0.0288878	0.32974
OSGIN2	2.38359	0.0589281	3.35614	0.0289084	0.32974
IKZF3	2.38336	0.413782	2.20321	0.0289221	0.32974
NPC1	-2.38286	-0.0656226	3.26115	0.0289514	0.32974
ADCK4	-2.3828	-0.062685	3.28218	0.0289551	0.32974
PLXNA1	2.38251	0.0862229	3.44051	0.0289719	0.32974
MOB1A	2.38102	0.080289	2.90923	0.0290592	0.33047
C1orf229	2.38055	0.0905717	3.35528	0.0290872	0.330526
WIPF2	-2.37976	-0.0843992	2.81562	0.0291333	0.330787
GMNC	2.37925	0.171923	2.84898	0.0291634	0.330866
FLJ13224	2.37876	0.0774359	3.34025	0.0291926	0.330934
RFX1	2.3776	0.114559	3.07631	0.029261	0.331133
STOML2	-2.37739	-0.104094	2.95737	0.0292734	0.331133
MYO5C	2.37729	0.131078	3.00796	0.0292796	0.331133
NMRK2	2.37657	0.178964	2.12229	0.0293226	0.331306
ENTPD7	-2.37581	-0.0534987	3.10585	0.0293673	0.331306
MARVELD3	2.37537	0.128614	2.82467	0.0293938	0.331306
THEMIS2	-2.37536	-0.0808983	3.02089	0.0293944	0.331306
LMCD1	-2.37508	-0.119228	2.76176	0.0294108	0.331306
PAXIP1	2.3742	0.0599549	3.54266	0.0294632	0.331635
C2CD5	-2.37247	-0.0790415	3.10401	0.0295665	0.332536
MGAT4B	2.37046	0.0625714	3.47356	0.0296869	0.33309
C10orf67	2.3701	0.0931686	2.81789	0.0297088	0.33309
WFIKKN1	-2.36895	-0.189645	2.50964	0.0297775	0.33309
CD2AP	2.36895	0.0703407	3.21403	0.029778	0.33309
AMOTL2	-2.36894	-0.0809362	3.39479	0.0297785	0.33309
NR6A1	2.36843	0.0622614	3.30318	0.0298093	0.33309
TTPA	2.36816	0.0815823	2.92699	0.0298255	0.33309
SPATA2	-2.36802	-0.0783668	3.35797	0.0298335	0.33309
SOX15	2.36711	0.110025	2.83625	0.0298887	0.33309
KLHL29	-2.36675	-0.585833	1.77744	0.0299101	0.33309
UBE2A	2.36674	0.118402	2.73765	0.0299107	0.33309
YAF2	2.36656	0.0867837	3.29486	0.0299219	0.33309
FLJ45832	-2.36644	-0.119492	3.04227	0.0299293	0.33309
CDKN3	2.36622	0.0779261	3.09253	0.0299423	0.33309
TMPRSS12	2.36584	0.248425	2.08482	0.0299653	0.33309
CKS2	2.36532	0.108011	3.12145	0.0299972	0.333164
SNPH	2.36493	0.0725183	3.00713	0.0300203	0.333164
HSD3B7	2.36386	0.160421	2.42162	0.0300857	0.333164
BTBD8	2.36372	0.118068	2.72065	0.0300938	0.333164
GRIK1	-2.36354	-0.0816312	2.97422	0.0301051	0.333164
DUSP4	2.36343	0.0624843	3.46619	0.0301117	0.333164
TXNL4B	-2.36219	-0.110512	3.00163	0.030187	0.333715
TMC2	2.36171	0.102084	2.72111	0.0302163	0.333715
LINC00839	2.36146	0.283249	2.39987	0.0302316	0.333715
MYRF	-2.36007	-0.0986364	3.34859	0.030317	0.333921
ODF2	2.35977	0.0887397	3.17133	0.0303348	0.333921
NGFR	2.35946	0.0825276	3.22341	0.0303539	0.333921
LRRC20	2.35946	0.112059	2.98687	0.0303542	0.333921
MVP	-2.35925	-0.137137	2.63848	0.030367	0.333921
PCGF1	-2.35854	-0.0913829	3.13964	0.0304104	0.334141
LAD1	2.35732	0.17257	2.56146	0.0304856	0.334327
CD74	-2.35717	-0.117431	2.66553	0.0304949	0.334327
MSRA	2.35712	0.0789224	3.09572	0.0304975	0.334327
CDH7	2.35661	0.105939	3.1115	0.0305292	0.334394
PALM3	2.35622	0.224843	2.36254	0.030553	0.334394
PFDN1	-2.35579	-0.120563	2.67968	0.0305796	0.334394
CA4	2.35551	0.0942757	2.93576	0.0305973	0.334394
GCHFR	2.3551	0.134964	2.8677	0.0306224	0.334413
CPED1	-2.35311	-0.0883472	2.72575	0.0307458	0.335351
TRIML1	2.35286	0.176384	2.57786	0.0307613	0.335351
LCTL	2.35258	0.253293	2.52261	0.0307786	0.335351
KIAA0895	-2.35206	-0.392854	1.88306	0.0308106	0.335443
MB21D2	-2.3516	-0.0723744	3.17499	0.0308394	0.335501
PGR	2.35062	0.0640379	3.16824	0.0309001	0.335636
RPL35A	-2.35044	-0.134984	2.82564	0.0309114	0.335636
MIR922	2.35027	0.555539	1.97476	0.0309221	0.335636
GTF3C5	2.3497	0.0987611	3.03538	0.0309581	0.335723
CDK1	2.34939	0.247142	2.53486	0.0309772	0.335723
GPR150	2.34898	0.055257	3.47745	0.0310028	0.335747
USP31	2.34796	0.0618779	3.36338	0.0310666	0.335868
C17orf53	2.34786	0.14811	2.58784	0.0310726	0.335868
PPAN;PPAN-P2RY11	2.34718	0.0924129	3.099	0.0311156	0.335868
LECT1	2.34694	0.0765262	2.99989	0.0311305	0.335868
MYO1B	2.34634	0.0934229	3.26034	0.0311683	0.335868
TOLLIP	2.34628	0.0664388	3.46516	0.0311722	0.335868
METAP1	2.34569	0.0658407	3.38489	0.031209	0.335868
CCDC33	2.34537	0.203859	2.27377	0.0312291	0.335868
BAX	2.34511	0.127342	2.92615	0.0312453	0.335868
GRIK1-AS2;BACH1	2.3449	0.0555153	3.26604	0.0312589	0.335868
CACNA1F	2.34468	0.745245	1.4853	0.0312725	0.335868
ATXN7L3	2.34279	0.0511007	3.25769	0.0313919	0.336496
SDR16C5	2.34253	0.214908	2.31067	0.0314083	0.336496
PGM1	2.34192	0.0562804	3.31869	0.031447	0.336496
PUS7L	-2.34189	-0.0964278	2.97237	0.0314489	0.336496
ZSCAN2	2.34165	0.0980858	3.04537	0.0314638	0.336496
C8orf37	-2.34152	-0.089994	3.1141	0.0314722	0.336496
PLEKHG1	2.34084	0.0705574	3.23041	0.0315152	0.336704
RSRC2	-2.34015	-0.0992264	2.86335	0.0315595	0.336792
SNORA80B	2.33979	0.612629	1.71751	0.0315824	0.336792
JAZF1	2.3394	0.0911622	3.30866	0.0316071	0.336792
TCTN1	2.33891	0.118635	2.80826	0.0316382	0.336792
PRCP	-2.33886	-0.063726	3.064	0.0316413	0.336792
IRX3	-2.33834	-0.0693695	3.34402	0.0316744	0.336895
FRY	2.3372	0.0901532	2.94063	0.0317472	0.337231
ERBB3	-2.33711	-0.0710279	3.28099	0.0317532	0.337231
SDF2	-2.33622	-0.0918304	2.99476	0.0318099	0.337582
CALN1	-2.33529	-0.171433	2.6319	0.0318698	0.337966
THEM4	-2.33448	-0.0789626	2.99859	0.0319213	0.338025
ULBP1	2.33413	0.183848	2.93893	0.0319437	0.338025
PPFIA1	2.33392	0.0830365	3.39252	0.0319573	0.338025
ABL1	2.33373	0.0828818	3.07659	0.0319699	0.338025
MSGN1	2.33323	0.237243	2.01798	0.0320017	0.338112
ASF1B	2.33248	0.103387	2.97523	0.03205	0.338372
FAM8A1	2.33137	0.0495979	3.28296	0.0321221	0.338396
CDCA7	2.33023	0.0772341	3.0456	0.0321957	0.338396
DTYMK	2.33015	0.0731225	3.2819	0.0322005	0.338396
CNFN	2.33004	0.193824	2.53702	0.0322082	0.338396
JUNB	2.32993	0.0755112	3.52639	0.0322151	0.338396
ATOH7	2.32956	0.0765664	2.93521	0.0322387	0.338396
ABCC4	2.32886	0.0691064	3.34342	0.0322844	0.338396
RAB3GAP1	2.32873	0.12473	2.65773	0.0322927	0.338396
FAM120B	2.32813	0.0521964	3.4194	0.0323321	0.338396
ATP1A2	-2.32727	-0.14574	2.92986	0.032388	0.338396
CD3E	2.32708	0.604991	1.75362	0.0324002	0.338396
LAX1	-2.32707	-0.562979	1.63678	0.0324009	0.338396
IRF2BP2	2.32699	0.108268	3.81198	0.0324063	0.338396
APOBEC4	-2.3268	-0.0988158	3.09277	0.0324187	0.338396
XXYLT1	2.3265	0.051642	3.35795	0.0324381	0.338396
TTC16	2.32632	0.296112	2.04481	0.0324497	0.338396
ZSCAN32	2.32624	0.0693862	3.33766	0.0324548	0.338396
ZNF574	2.32499	0.131509	2.72895	0.0325364	0.339
PARP15	2.32332	0.179404	2.47893	0.0326459	0.339893
LDHB	2.32211	0.113144	2.80819	0.0327254	0.340184
SPI1	-2.32184	-0.188252	2.74462	0.0327429	0.340184
CCDC105	2.32157	0.14763	2.52783	0.0327609	0.340184
TMEM35	-2.32145	-0.145791	2.37702	0.0327691	0.340184
PRDM8	2.32045	0.0743784	3.08353	0.0328344	0.340258
SNORD7	-2.32013	-0.113665	2.7291	0.032856	0.340258
MIR148A	2.31927	0.0621169	3.05666	0.0329128	0.340258
NPHS1	2.31924	0.166319	2.75308	0.0329147	0.340258
RNU6-83P	-2.31905	-0.115635	2.653	0.0329273	0.340258
VPS29	2.31901	0.103117	2.95045	0.0329298	0.340258
TRRAP	2.31868	0.0744732	3.37503	0.0329515	0.340258
ZNHIT1	2.31845	0.0591171	3.26923	0.0329665	0.340258
VPS8	2.31708	0.106237	2.85502	0.0330574	0.340511
M6PR	-2.31654	-0.0822507	3.0896	0.0330936	0.340511
ACSL3	-2.31619	-0.0583411	3.41485	0.0331168	0.340511
SCAMP2	2.31592	0.0957783	2.82703	0.0331346	0.340511
SLC9A2	-2.31552	-0.0649953	3.33884	0.0331616	0.340511
HOXB2	2.31541	0.115854	2.72804	0.0331687	0.340511
PUF60	-2.31534	-0.058968	3.43455	0.0331734	0.340511
METTL13	-2.31493	-0.118981	2.87423	0.0332009	0.340511
RPS6KB2	-2.31486	-0.0753814	3.1466	0.0332055	0.340511
PADI2	-2.31393	-0.0620074	3.18425	0.033267	0.340887
LEMD1	2.31359	0.234743	2.61929	0.0332898	0.340887
USP42	2.31311	0.0887948	3.24132	0.0333221	0.340958
STK25	2.31278	0.074264	3.44022	0.0333445	0.340958
UPRT	-2.31205	-0.107395	2.69187	0.0333932	0.340998
LRP8	2.31187	0.071143	3.37694	0.0334048	0.340998
CLDN4	-2.31144	-0.315965	2.14515	0.0334337	0.340998
MAPT	2.31129	0.0624476	3.49435	0.0334438	0.340998
LOC101928434;ZNF627	2.30894	0.0991157	2.95422	0.0336017	0.342364
TTC28	2.30767	0.081829	3.08805	0.0336873	0.342667
NDRG2	-2.30675	-0.0721762	3.26747	0.0337499	0.342667
CD247	2.30624	0.0858575	2.69116	0.033784	0.342667
VANGL2	2.3062	0.0829954	2.89047	0.0337872	0.342667
CPEB2	2.30619	0.10378	3.89878	0.0337877	0.342667
GUSBP4;GUSBP1	2.30599	0.237189	2.21787	0.0338009	0.342667
LYSMD1	-2.30591	-0.101356	3.08912	0.0338064	0.342667
EPHA10	-2.30556	-0.117116	2.70915	0.0338302	0.342667
CAPG	2.30531	0.129965	2.79125	0.0338472	0.342667
AKAP10	2.30229	0.0653663	3.1109	0.0340526	0.344448
VPS51	-2.30202	-0.0778133	2.76506	0.0340713	0.344448
PXDN	2.30071	0.0609161	3.03263	0.0341608	0.345109
UBE2E1	2.29999	0.0709197	3.21784	0.0342097	0.345179
KRT18	2.29956	0.177583	2.42896	0.0342397	0.345179
PGM3	2.29955	0.0624177	3.25074	0.0342402	0.345179
C9orf171	2.29815	0.17233	2.73496	0.0343365	0.345736
TMEM8C	2.29793	0.114786	2.4028	0.0343513	0.345736
CCDC13-AS1	2.29751	0.16393	2.62852	0.0343806	0.345736
RANBP2	2.29701	0.0936623	3.07105	0.0344148	0.345736
TCIRG1	2.29682	0.194809	2.58734	0.034428	0.345736
MZT1	2.29657	0.0931981	3.16986	0.0344447	0.345736
ODF1	2.29628	0.609036	1.49005	0.0344647	0.345736
WNT5B	-2.29521	-0.12565	2.40597	0.0345388	0.346236
DCTN3	-2.29427	-0.0984468	2.84185	0.0346043	0.346649
NRAP	-2.29297	-0.310157	2.07938	0.034694	0.347305
IGSF21	-2.29177	-0.0801013	3.29886	0.0347776	0.347309
C20orf112	2.29144	0.0833152	3.55952	0.0348007	0.347309
POU2AF1	2.29044	0.734244	1.68444	0.0348702	0.347309
DEFB115	-2.29	-0.275442	2.5365	0.034901	0.347309
IL20RB	-2.28986	-0.290034	2.0642	0.0349107	0.347309
GPR180	2.28986	0.103664	3.14684	0.0349107	0.347309
C20orf195	2.28878	0.140521	2.48217	0.0349862	0.347309
CACNA1I	2.28834	0.091714	2.93563	0.0350171	0.347309
CXorf40B	2.28796	0.115042	2.8646	0.0350433	0.347309
TMEM51-AS1	2.28767	0.0643635	3.26008	0.0350636	0.347309
WBSCR27	2.28683	0.26211	2.60776	0.0351225	0.347309
DNASE2	2.28639	0.139925	2.75757	0.0351536	0.347309
CD274	2.28637	0.164535	2.57757	0.0351549	0.347309
AZGP1P1	2.28592	0.615212	1.38141	0.035187	0.347309
XRCC1	-2.28577	-0.0805849	2.80328	0.0351974	0.347309
RBM11	2.28558	0.0788642	2.78732	0.0352105	0.347309
SLC25A30	2.28538	0.0706257	2.98708	0.0352244	0.347309
ATP6V1G1	-2.28493	-0.0665939	3.04957	0.0352564	0.347309
PGF	2.28462	0.105422	2.905	0.035278	0.347309
MBNL2	-2.28405	-0.124986	3.11626	0.0353186	0.347309
VIM	2.28397	0.0570174	3.33364	0.0353241	0.347309
HEPN1	2.28321	0.145889	2.56954	0.0353777	0.347309
BANF1	-2.28311	-0.0644637	3.21164	0.035385	0.347309
FLAD1	-2.28148	-0.138707	2.6866	0.0355004	0.347309
TAOK2	-2.28122	-0.0853379	3.07996	0.0355187	0.347309
CNIH3	-2.28112	-0.100709	2.96467	0.0355257	0.347309
ADIPOR1	2.28112	0.0720372	3.20364	0.0355258	0.347309
TCAP	-2.28098	-0.223263	2.45607	0.0355359	0.347309
PAX1	2.28037	0.273551	2.00248	0.0355787	0.347309
ARF4	-2.28034	-0.105778	3.01485	0.035581	0.347309
LOC101928934;B3GNT5	2.28	0.0778918	3.18253	0.0356054	0.347309
TFDP2	2.27982	0.0922853	3.10656	0.0356182	0.347309
C19orf66	2.27928	0.0823996	3.22214	0.0356567	0.347309
ZNF419	-2.27875	-0.110242	3.06586	0.0356941	0.347309
MFF	2.27834	0.0881448	3.00645	0.0357235	0.347309
TRIM29	-2.27811	-0.232938	2.13793	0.03574	0.347309
NSUN5	2.27807	0.218188	2.72873	0.0357429	0.347309
MTG1	2.27801	0.0792226	3.12149	0.0357471	0.347309
SLC7A6	2.27745	0.0611241	3.37688	0.0357871	0.347309
BCAP29	2.27699	0.0689071	3.09634	0.0358197	0.347309
UTRN	2.2768	0.0592534	3.33806	0.0358338	0.347309
CDC7	-2.27599	-0.0817805	2.90402	0.0358917	0.347309
SNX4	2.2755	0.0868922	3.00481	0.0359264	0.347309
PA2G4	2.27541	0.103601	3.07417	0.035933	0.347309
AGPAT2	2.27485	0.0766746	3.04293	0.0359732	0.347309
PCID2	2.2746	0.069804	3.62417	0.0359915	0.347309
ZNF534	2.27451	0.125098	2.65874	0.035998	0.347309
SMOC2	2.27424	0.0867959	3.08421	0.0360169	0.347309
GPR64	2.27419	0.13403	2.77775	0.0360204	0.347309
C14orf166B	-2.27414	-0.161236	2.43226	0.036024	0.347309
NKAIN4	2.27392	0.0750371	3.43664	0.0360397	0.347309
CENPK	-2.27279	-0.116364	2.91348	0.0361216	0.347309
TICAM1	2.27265	0.080832	3.0161	0.0361312	0.347309
SMARCAD1	-2.27256	-0.0943892	2.84263	0.0361382	0.347309
ITGA6	-2.27248	-0.0499193	3.25935	0.0361434	0.347309
BCAS4	2.27221	0.0821184	3.10308	0.0361631	0.347309
ALS2CL	2.27174	0.075211	2.97639	0.0361974	0.347309
SEMA3A	-2.27129	-0.104033	2.55073	0.0362293	0.347309
CSTF2T	-2.27064	-0.111849	2.89719	0.0362768	0.347309
SOX2	-2.27061	-0.0796971	3.26346	0.036279	0.347309
MDP1	-2.2705	-0.0619491	2.7979	0.0362866	0.347309
EREG	2.27041	0.155974	2.58539	0.0362934	0.347309
NOSTRIN	-2.27031	-0.287632	2.02487	0.0363003	0.347309
NF2	2.27017	0.0627641	3.12792	0.0363108	0.347309
CTNNA1	2.27016	0.0797572	3.10535	0.0363116	0.347309
MIER2	2.27	0.111467	3.1487	0.036323	0.347309
ITGB5	2.26929	0.073747	3.33518	0.0363746	0.347309
GBF1	-2.26887	-0.0873743	2.98855	0.0364049	0.347309
MBP	2.26884	0.0795761	3.33092	0.0364072	0.347309
TTC40	2.2688	0.0906435	2.9798	0.03641	0.347309
MAPKAPK5	-2.26867	-0.0478395	3.42877	0.0364195	0.347309
OTOS	-2.26796	-0.672189	1.46005	0.0364712	0.34757
FHOD3	2.26689	0.069119	3.3038	0.0365488	0.34788
ADAMTS15	2.26684	0.118191	3.04173	0.0365523	0.34788
ALG13	2.26647	0.20629	2.62192	0.0365794	0.347883
MTERFD3	2.26617	0.170683	2.68356	0.0366013	0.347883
AVPI1	2.26577	0.0796319	3.04155	0.0366302	0.347926
FBN2	2.26542	0.0974721	3.17099	0.0366558	0.347938
RHBDD1	2.26492	0.0610642	3.1334	0.0366925	0.348055
DLEU7	2.26361	0.0918956	3.06875	0.0367885	0.348734
NRIP3	2.26288	0.0736277	3.1268	0.0368421	0.348959
KITLG	2.26249	0.105046	2.97809	0.0368707	0.348959
ECHDC2	2.26229	0.104086	2.88048	0.0368854	0.348959
PRKACA	-2.26114	-0.0628926	3.35384	0.0369698	0.349518
TCF7L1	2.26055	0.0687001	3.23858	0.0370135	0.349518
SKAP1	2.26042	0.17262	2.23458	0.0370228	0.349518
DERL3	2.26016	0.109614	2.71056	0.0370423	0.349518
ST3GAL4	2.25877	0.697196	1.35755	0.0371446	0.350252
MMRN2	2.25794	0.869146	1.27368	0.0372065	0.350337
SLC26A4	2.25769	0.0740873	3.12035	0.0372249	0.350337
ADRB2	-2.25746	-0.10653	3.29258	0.0372421	0.350337
FAIM2	-2.25652	-0.0905137	2.92025	0.0373115	0.350337
RTEL1-TNFRSF6B	2.25611	0.125341	2.94555	0.0373417	0.350337
GRTP1	2.25588	0.184844	2.82095	0.037359	0.350337
GNG11	2.25587	0.160165	2.56481	0.0373597	0.350337
NUTM2A	2.25525	0.202694	2.61486	0.0374061	0.350337
LINC00176	2.25493	0.159402	2.76847	0.0374295	0.350337
TMEM198	2.25464	0.0477289	3.32916	0.0374511	0.350337
HEATR3	2.25464	0.0500141	3.2631	0.0374516	0.350337
SERPINE1	-2.25439	-0.178863	2.4198	0.0374702	0.350337
ASCC3	-2.25436	-0.0626929	3.23288	0.0374722	0.350337
C20orf166	2.25298	0.108549	2.66437	0.0375752	0.351016
ALG9	-2.25261	-0.0734255	3.09549	0.0376027	0.351016
XRN2	2.2524	0.0633026	3.26573	0.0376185	0.351016
NPAS1	2.2512	0.0853065	3.01123	0.0377087	0.351618
LOC653739;C7orf49	-2.25088	-0.0516593	3.18213	0.0377322	0.351618
HIC2	2.24919	0.161819	2.12907	0.0378598	0.352577
CLU	-2.24821	-0.0778486	3.09308	0.0379333	0.353032
TBXA2R	2.24724	0.101226	2.89389	0.0380065	0.353187
GSC	2.24681	0.0946919	3.12244	0.0380387	0.353187
VMO1	2.24663	0.0794676	2.58708	0.0380528	0.353187
NR2C1	2.24638	0.0547754	3.20127	0.0380716	0.353187
MIR629	2.24578	0.69187	1.50716	0.0381171	0.353187
GABRG2	-2.24574	-0.164312	2.49737	0.0381197	0.353187
INPP5B	-2.24545	-0.115638	2.93051	0.0381422	0.353187
MLST8	2.24537	0.0656023	3.14715	0.0381477	0.353187
SMAD5-AS1	2.24504	0.118442	3.02636	0.0381733	0.353196
B4GALT1	2.24394	0.0550267	3.29402	0.0382565	0.353342
HPSE	2.24391	0.0824559	2.86927	0.038259	0.353342
KCNE1L	2.24385	0.229881	2.34396	0.0382633	0.353342
IFITM3	2.2428	0.173407	2.42214	0.0383436	0.353855
PON1	2.2421	0.676239	1.39903	0.0383967	0.354117
EYA1	2.24148	0.224191	2.16228	0.0384436	0.354214
TJP1	2.24131	0.0713916	3.24681	0.0384568	0.354214
MED4	2.23947	0.0919029	2.80094	0.038598	0.354906
TMX1	2.2394	0.0829355	2.8867	0.0386032	0.354906
CRY2	-2.23936	-0.0673545	3.23873	0.0386064	0.354906
TULP1	2.23895	0.604992	1.79703	0.0386377	0.354906
BAZ2A	-2.23845	-0.0906627	3.16043	0.0386761	0.354906
ARHGAP21	-2.23812	-0.0517935	3.4943	0.0387016	0.354906
LOC284837	-2.23806	-0.149884	2.39586	0.0387057	0.354906
MMACHC	-2.23759	-0.0777795	2.81522	0.0387418	0.355009
NAAA	2.23605	0.0970973	3.21641	0.0388602	0.355594
C6orf57	2.23605	0.111659	2.92096	0.0388603	0.355594
PIGH	2.23569	0.104061	2.80531	0.038888	0.355594
ATP10D	-2.23547	-0.122366	2.73912	0.0389052	0.355594
ETNK2	2.23463	0.053623	3.18609	0.0389705	0.355844
FAM168A	-2.23447	-0.0789694	3.15631	0.0389823	0.355844
2014-09-04	-2.23153	-0.0500761	3.2596	0.0392102	0.357492
IGSF6	2.2315	0.215441	2.45058	0.0392128	0.357492
MIR137	-2.23074	-0.119683	2.72706	0.0392717	0.357674
TAOK3	2.23039	0.0629567	3.27431	0.0392991	0.357674
WNT10A	2.23028	0.119507	2.80685	0.0393078	0.357674
BTBD16	-2.2298	-0.263261	2.0216	0.039345	0.357784
STEAP1B	2.22892	0.235916	2.36484	0.0394139	0.35787
CES3	2.22884	0.157749	2.72192	0.0394198	0.35787
TRPC6	2.22813	0.144583	2.85544	0.0394759	0.35787
RGS3	2.22803	0.207084	2.51492	0.0394831	0.35787
UTP14A	2.22757	0.163309	2.26817	0.0395195	0.35787
PTH2R	2.2272	0.111923	2.72873	0.0395484	0.35787
OTUB2	2.22702	0.101003	2.93146	0.0395625	0.35787
UBAP2L	-2.22685	-0.0848279	3.2342	0.0395761	0.35787
FGD1	2.22641	0.0891358	2.97803	0.0396106	0.35787
LOC100653137;CDH23	2.22593	0.0695655	3.1823	0.0396478	0.35787
PKIB	-2.2258	-0.0799953	3.00287	0.0396585	0.35787
BCL2L1	-2.22568	-0.071488	3.42983	0.0396681	0.35787
PDAP1	2.22522	0.113722	2.81996	0.0397041	0.35787
SNTB1	2.22521	0.0562957	3.28679	0.0397049	0.35787
MTMR4	-2.22402	-0.0867785	3.06426	0.0397986	0.358489
C20orf27	2.22318	0.107597	2.88	0.0398647	0.358858
WDR5	2.22119	0.0492388	3.4365	0.0400217	0.359814
SAMD4A	2.22095	0.0557477	3.60895	0.0400411	0.359814
YBEY	2.22088	0.270558	2.3697	0.0400465	0.359814
TCEB3	2.21987	0.0484641	3.46498	0.0401264	0.360201
KIAA1731	2.2197	0.105141	2.90877	0.04014	0.360201
PRDM15	2.21926	0.0749763	3.33464	0.0401752	0.360291
PTTG1IP	2.21882	0.0614376	3.46044	0.0402098	0.360376
ALS2	-2.21816	-0.0616721	3.22155	0.0402624	0.360621
DPP7	2.2178	0.0913218	3.11967	0.0402914	0.360654
SNORD29	-2.21631	-0.115676	3.08749	0.0404102	0.361492
FHL2	2.21557	0.101016	2.89551	0.0404698	0.361678
LOC619207	-2.21542	-0.14809	2.7272	0.0404816	0.361678
MCEE	2.21408	0.133197	3.05996	0.0405888	0.362209
ARAP1	-2.21404	-0.0978585	3.03661	0.0405918	0.362209
MRPS2	2.21333	0.0648494	3.47969	0.0406489	0.362261
CCDC120	2.21306	0.158163	2.70945	0.0406709	0.362261
RETSAT	-2.21255	-0.101182	3.00288	0.0407117	0.362261
STAMBP	-2.21236	-0.0845112	2.90542	0.0407272	0.362261
RFX3	-2.21174	-0.0623494	3.40672	0.0407774	0.362261
IRAK1	2.21072	0.080212	2.92448	0.0408594	0.362261
ST5	-2.21065	-0.11838	2.8788	0.0408653	0.362261
COMMD5	2.21054	0.0774819	3.19789	0.0408743	0.362261
PPP1R1C	-2.21022	-0.524414	1.94579	0.0408996	0.362261
ANKRD13D	2.21	0.0587344	3.30493	0.0409176	0.362261
ZP3	2.20964	0.0908032	2.79824	0.0409468	0.362261
ZC3H7B	2.20946	0.0835008	3.11656	0.0409617	0.362261
C19orf12	2.20919	0.128777	3.07792	0.0409835	0.362261
SLC9A3	2.20903	0.0945834	2.8568	0.0409964	0.362261
LTBR	2.20895	0.130683	2.81936	0.041003	0.362261
GTSE1	2.20877	0.065951	2.96554	0.0410171	0.362261
TNKS	2.20851	0.0728307	3.11311	0.041038	0.362261
LINC00311	2.2076	0.510507	1.79391	0.0411121	0.362261
TMEM89	2.20727	0.0753956	3.15589	0.0411389	0.362261
HIST2H2BE	-2.20643	-0.0732464	3.25011	0.0412076	0.362261
CHP2	2.20637	0.142448	2.71882	0.0412124	0.362261
KCNK13	2.20602	0.0790052	3.32193	0.0412408	0.362261
TINAGL1	-2.20601	-0.185819	2.52449	0.0412415	0.362261
OXR1	2.20595	0.0602985	3.14482	0.0412463	0.362261
FTSJ2	2.20588	0.0726939	3.18576	0.0412522	0.362261
CLCN3	-2.20583	-0.0747897	3.02882	0.0412564	0.362261
MORC4	2.2047	0.112608	2.95708	0.0413479	0.362841
PEX11G	2.2043	0.140019	2.57481	0.0413807	0.362841
PDLIM2	2.2035	0.0708771	3.06404	0.0414467	0.362841
PHC2	2.20333	0.620524	1.36	0.0414606	0.362841
SNAPC4	2.20297	0.0685794	3.24597	0.04149	0.362841
CDKN1A	2.20295	0.0759093	3.21897	0.0414917	0.362841
SYCN	-2.20281	-0.246593	2.13657	0.0415032	0.362841
CTSL3P	2.20253	0.232244	1.99891	0.0415255	0.362841
POLA2	-2.20095	-0.0904154	2.88501	0.0416555	0.363548
AGBL5	2.20087	0.0610704	3.32725	0.0416624	0.363548
KLF15	2.20062	0.0505872	3.42831	0.0416828	0.363548
VPS4A	2.20007	0.0727798	3.23024	0.0417278	0.363719
ADRA2A	2.19953	0.0567127	3.32584	0.041772	0.363876
RGN	2.19923	0.188467	2.33654	0.0417968	0.363876
SELRC1	2.19822	0.0867758	2.8554	0.0418804	0.36408
CCDC160	2.19813	0.174036	2.60372	0.0418882	0.36408
IL17D	2.19771	0.066962	3.41782	0.0419223	0.36408
APP	-2.19738	-0.0514306	3.46028	0.0419498	0.36408
FMN2	2.19728	0.0564741	3.3569	0.0419581	0.36408
MLF1IP	2.1968	0.0971999	2.91348	0.0419975	0.36408
EXOC6	2.19679	0.0694248	3.26374	0.0419985	0.36408
MIR1249	-2.19496	-0.079835	3.01685	0.0421504	0.364529
PSD2	2.19461	0.0736379	3.14088	0.0421799	0.364529
MIR1286	-2.19446	-0.145183	2.71839	0.0421919	0.364529
MUC5AC	-2.19421	-0.193205	2.20196	0.0422134	0.364529
C2orf81	2.19413	0.0873851	2.97258	0.0422193	0.364529
KCNH6	2.1941	0.555633	2.07499	0.0422224	0.364529
C11orf73	-2.19402	-0.112107	2.6704	0.0422288	0.364529
RGS12	-2.19279	-0.258168	2.21412	0.0423312	0.365109
TRPV4	2.1926	0.275538	2.21333	0.042347	0.365109
SLC35E2B	2.19227	0.211856	2.44943	0.0423745	0.365126
RAB13	-2.1918	-0.205096	2.30465	0.0424142	0.365248
LOC101926951;PCDH20	-2.1912	-0.0836807	3.01351	0.0424638	0.365451
SEH1L	2.1909	0.0763799	3.19832	0.0424889	0.365451
THAP1	-2.18983	-0.11129	2.94306	0.0425789	0.365741
MYOM2	-2.18959	-0.170776	2.53957	0.0425986	0.365741
SQLE	-2.18959	-0.0729874	3.17906	0.0425994	0.365741
CD53	-2.18825	-0.171899	2.4442	0.0427116	0.366484
GALNTL6	2.18678	0.0651837	3.01279	0.0428357	0.367329
SDCBP	2.18613	0.0837907	3.17209	0.0428899	0.367572
PPP1R14A	-2.18542	-0.0905511	3.25148	0.0429501	0.367721
MIR593	2.18486	0.0584665	2.82947	0.0429979	0.367721
DCTD	2.18462	0.106205	3.2766	0.0430178	0.367721
PHKA2	2.18449	0.101298	2.96758	0.043029	0.367721
PPAT	-2.18441	-0.0599398	3.22441	0.0430359	0.367721
USP37	-2.18359	-0.0738498	3.16146	0.0431056	0.368071
FBXW8	2.18332	0.0655477	3.12116	0.0431283	0.368071
FAM122B	2.1826	0.170623	2.5353	0.0431898	0.368376
FSTL5	-2.18211	-0.0803702	2.57561	0.0432306	0.368504
CHAC1	2.18173	0.0880959	3.06524	0.0432633	0.368563
ABCA3	2.18104	0.0573959	3.4115	0.0433225	0.368847
SSBP4	2.18036	0.0580061	3.39371	0.04338	0.369117
UBAC1	2.17954	0.0740336	3.1186	0.0434503	0.369313
SF3B5	-2.17949	-0.0955413	3.03658	0.0434547	0.369313
BICD1	-2.17851	-0.0491859	3.2176	0.0435385	0.369806
TMEM74	2.17785	0.0792352	2.87279	0.0435946	0.370062
EVL	2.17742	0.0701009	3.35107	0.0436313	0.370143
ACYP2	2.17681	0.120983	2.8255	0.0436842	0.370143
COIL	2.1768	0.110249	2.77374	0.0436852	0.370143
MAMLD1	2.17653	0.0812417	3.3304	0.0437077	0.370143
ERAL1	-2.17515	-0.0835516	2.80613	0.0438264	0.370928
MRRF	-2.17344	-0.0698998	3.14703	0.0439741	0.371813
ALX4	2.17307	0.115043	2.86812	0.0440065	0.371813
ZMYND10	2.17304	0.238087	2.34005	0.0440089	0.371813
IL13	2.17266	0.0767703	3.06695	0.0440414	0.371868
PCF11	-2.17211	-0.0934314	3.22198	0.0440892	0.372051
DHX29	-2.17122	-0.0718454	3.12323	0.0441666	0.372323
SEC61A2	2.17114	0.0843801	3.21877	0.0441735	0.372323
ASAH2B	2.17062	0.113595	2.81382	0.0442184	0.372482
THSD7B	2.17013	0.122179	2.8748	0.0442611	0.372568
GALNT14	2.1699	0.0644471	3.20654	0.0442807	0.372568
SLC51A	-2.16893	-0.380729	1.87795	0.0443658	0.37263
LOC100506713	-2.16878	-0.0724951	3.30167	0.044379	0.37263
ZNF385C	2.1687	0.108682	2.87773	0.0443857	0.37263
ARHGEF28	2.16862	0.0898642	3.11421	0.0443924	0.37263
CRYBG3	-2.16706	-0.0479963	3.223	0.0445285	0.373335
LSP1	2.16706	0.276301	2.04594	0.0445286	0.373335
EN2	2.16575	0.13545	2.65571	0.0446431	0.374063
STARD13	-2.16546	-0.114946	2.79705	0.044669	0.374063
SYNPO	2.16488	0.109518	2.94821	0.0447197	0.374063
ARHGAP44	2.16487	0.076507	3.22061	0.0447201	0.374063
SREK1	-2.16421	-0.072236	2.9737	0.044778	0.374248
TOB2P1	2.16388	0.178999	2.50293	0.0448073	0.374248
MDK	2.16363	0.071588	3.13774	0.0448293	0.374248
ZFYVE28	2.16322	0.0607624	3.53314	0.0448656	0.374248
TMEM30B	2.16313	0.118229	3.10659	0.0448731	0.374248
RRP9	2.16279	0.103059	3.02311	0.0449033	0.374281
CCR1	-2.16094	-0.662502	1.46087	0.0450662	0.37542
KLHL13	2.15994	0.1153	2.76945	0.045155	0.375872
FRMD8	2.15974	0.0762454	3.04962	0.045173	0.375872
MBD3	-2.15932	-0.0546632	3.19117	0.0452102	0.375876
SULT1A1	2.15905	0.0621294	2.96696	0.0452341	0.375876
MIXL1	2.15881	0.167186	2.88886	0.0452554	0.375876
PHRF1	2.15849	0.0585179	3.5023	0.045284	0.375876
UHRF1BP1	-2.15807	-0.0656479	3.1744	0.0453204	0.375876
DPH2	2.15795	0.137288	2.6271	0.0453313	0.375876
TGOLN2	-2.15739	-0.0791425	3.07508	0.0453814	0.376074
MAP3K12	-2.15697	-0.0584732	3.32114	0.0454184	0.376162
HILS1	2.15629	0.135248	2.22695	0.0454792	0.376247
SETD2	2.15621	0.0875263	3.45677	0.0454866	0.376247
PLLP	-2.15525	-0.0663271	3.34993	0.0455721	0.376247
SRGN	-2.15507	-0.703073	1.30936	0.0455885	0.376247
LENG9	2.15499	0.0502406	3.40967	0.0455948	0.376247
PIM3	2.15475	0.0771121	3.69228	0.0456166	0.376247
DUSP9	2.15462	0.103057	2.78766	0.045628	0.376247
HNRNPH1	2.1545	0.0721633	3.27695	0.0456392	0.376247
NCK1	-2.15273	-0.0644092	3.23337	0.0457972	0.377332
PLA2G2F	2.1524	0.160033	2.2174	0.0458271	0.377361
TMEM59	-2.15193	-0.0749556	3.13377	0.0458689	0.377422
TIMM23;TIMM23B	2.15146	0.528476	2.06616	0.0459113	0.377422
JPH1	2.15144	0.0584875	3.42011	0.0459137	0.377422
RAB39A	2.1491	0.0825617	2.97489	0.0461245	0.378192
PFDN6	-2.14903	-0.108008	2.98422	0.0461303	0.378192
HSPA2	-2.1489	-0.0837194	3.30531	0.0461421	0.378192
SYCP2	2.14858	0.0774056	3.07158	0.0461712	0.378192
ANGPTL2	-2.14826	-0.0956046	3.03794	0.0462003	0.378192
MIR564	2.14775	0.0681227	3.14	0.0462459	0.378192
NOL10	-2.14755	-0.0665915	2.96952	0.0462643	0.378192
SNX2	2.1474	0.0949489	3.05076	0.0462779	0.378192
SPC25	2.14739	0.15093	2.34705	0.0462784	0.378192
FKRP	2.14702	0.0648707	3.26134	0.0463126	0.378192
HSD17B12	-2.14678	-0.0621233	3.02513	0.046334	0.378192
PGM5	2.14655	0.111855	2.71557	0.0463547	0.378192
TNFSF13B	2.14649	0.562805	1.82383	0.0463604	0.378192
PAQR6	-2.1463	-0.0934918	2.97478	0.0463778	0.378192
LACTB2	2.14547	0.158588	2.76645	0.0464533	0.378575
ZNF613	-2.1448	-0.122956	2.86447	0.0465139	0.378575
BEAN1	2.14464	0.0949547	3.14585	0.0465279	0.378575
GATAD2B	-2.14367	-0.0805612	3.11986	0.046617	0.378575
CHRM2	2.14361	0.0634385	3.07846	0.0466222	0.378575
FBXO22	2.14351	0.0812692	3.04501	0.0466314	0.378575
WDR66	2.1434	0.157115	2.51325	0.0466409	0.378575
GYG1	2.14319	0.0509	3.29227	0.0466605	0.378575
MPDU1	-2.14316	-0.0820218	3.09995	0.0466631	0.378575
OSBPL6	2.14225	0.0702732	3.4343	0.0467465	0.378974
MIR1178;CIT	2.14175	0.106127	2.80359	0.0467916	0.378974
MRPL24	-2.14175	-0.0975837	2.82439	0.0467918	0.378974
IGSF9B	2.1414	0.0933664	3.30923	0.0468238	0.379018
UBE2J2	2.14104	0.065436	3.47178	0.0468571	0.379073
DISC1	2.1398	0.0675409	3.18093	0.0469707	0.379687
CASR	2.13963	0.145096	2.49534	0.0469861	0.379687
CTSA	2.13808	0.075727	3.3442	0.0471291	0.380227
PSMB4	-2.13732	-0.0870717	2.89035	0.0471986	0.380227
CPNE1	-2.13722	-0.0686696	3.14563	0.047208	0.380227
LGALS8	2.13675	0.0637512	3.10493	0.0472517	0.380227
KALRN	-2.13664	-0.299257	1.93857	0.0472616	0.380227
NME7	-2.13635	-0.115271	2.98083	0.0472886	0.380227
MYT1	-2.13605	-0.267816	2.1622	0.0473158	0.380227
SOX5	-2.13573	-0.146154	2.67028	0.0473454	0.380227
EXT1	-2.13565	-0.0797651	3.34248	0.0473529	0.380227
FLJ16171	2.13564	0.659482	1.54821	0.0473538	0.380227
EFNB2	2.13541	0.0470086	3.58563	0.0473748	0.380227
HMGB2	2.13523	0.0470938	3.29153	0.047392	0.380227
FRYL	2.13512	0.0550412	3.37197	0.0474023	0.380227
DGCR6	2.13472	0.0648483	3.11087	0.0474393	0.380227
PMS2P4	2.13451	0.0727886	2.99052	0.0474585	0.380227
WSB2	-2.13429	-0.0727459	3.07184	0.0474785	0.380227
JAKMIP1	2.13305	0.0811434	3.31637	0.0475935	0.380935
STK31	2.132	0.621302	1.52518	0.0476912	0.381503
ATOX1	-2.13163	-0.0462167	2.9657	0.0477258	0.381566
LOC730101	2.13011	0.101142	2.75783	0.0478675	0.382403
TPX2	2.12994	0.201255	2.68131	0.0478839	0.382403
GLYR1	2.12849	0.065076	3.48685	0.0480194	0.383154
MATN3	2.12834	0.125236	2.97451	0.0480335	0.383154
CCNH	-2.12807	-0.0708694	2.98214	0.0480584	0.383154
EIF3J-AS1	2.12745	0.0622873	3.33527	0.0481165	0.383403
TPD52	-2.12693	-0.615241	1.91943	0.0481652	0.383577
PLEKHG3	-2.12648	-0.053373	3.3332	0.0482075	0.3837
TPM4	2.1256	0.439685	1.7374	0.0482908	0.38412
GARS	-2.12392	-0.0669174	3.27205	0.0484487	0.38412
GPR37	-2.12291	-0.0692087	3.37316	0.0485443	0.38412
SHANK2-AS3	-2.12181	-0.214284	2.05922	0.0486487	0.38412
KCNN4	2.12162	0.127826	2.70336	0.0486672	0.38412
EP400	2.12148	0.0791207	3.27547	0.0486797	0.38412
HSPA1A;HSPA1B	2.12143	0.195373	2.31159	0.0486851	0.38412
C8orf86	-2.12121	-0.163959	2.48466	0.0487059	0.38412
B4GALNT2	2.12118	0.259013	2.40862	0.0487086	0.38412
NT5DC3	2.12096	0.0578842	3.28544	0.048729	0.38412
SFT2D1	2.1207	0.0803124	3.27908	0.0487543	0.38412
ELK3	2.12067	0.0632879	3.19557	0.0487569	0.38412
C6orf136	2.12044	0.0687378	3.30293	0.0487786	0.38412
C12orf49	-2.12041	-0.0742761	3.20445	0.0487818	0.38412
C3orf33	2.12039	0.0797779	2.96035	0.048783	0.38412
SCAI	-2.11989	-0.0666066	3.11137	0.0488314	0.38412
SLC25A24	2.11979	0.0608806	3.39166	0.0488402	0.38412
RAD50	2.11958	0.0529362	3.04338	0.0488604	0.38412
GNPTG	2.11936	0.13545	2.81508	0.048881	0.38412
SLC16A10	2.11925	0.0926147	3.18146	0.0488921	0.38412
ESYT2	2.11901	0.0771838	3.63366	0.0489148	0.38412
C12orf57	-2.11895	-0.0677363	2.8855	0.0489206	0.38412
OPN1LW	2.11869	0.229997	1.88351	0.0489455	0.38412
GFRA3	2.11841	0.169931	2.60561	0.0489717	0.38412
ALK	2.11831	0.0788678	3.0355	0.0489813	0.38412
PKM	-2.11829	-0.0400737	3.40769	0.0489836	0.38412
RNF11	-2.11816	-0.0562128	3.24986	0.0489958	0.38412
CNTNAP3B;CNTNAP3	2.11798	0.845957	1.34116	0.0490125	0.38412
GGT7	-2.11744	-0.0969754	3.08901	0.0490647	0.384318
MIR1182;FAM89A	2.11671	0.0807552	3.26117	0.0491345	0.384354
RPS3A;SNORD73A	-2.11618	-0.106545	2.97673	0.0491846	0.384354
KCND3	2.11576	0.0516609	3.41575	0.0492249	0.384354
CNOT4	-2.11574	-0.0949872	3.00556	0.0492267	0.384354
2014-09-15	-2.11557	-0.084303	3.18658	0.0492434	0.384354
RNF212	2.11468	0.126194	2.57377	0.0493288	0.384354
ZFP41	2.11427	0.0741331	3.20174	0.0493683	0.384354
COMMD10	2.11416	0.075457	3.06442	0.0493792	0.384354
KIAA1586	2.11389	0.215853	2.29081	0.0494044	0.384354
RHOU	-2.11372	-0.0618217	3.48702	0.0494208	0.384354
LOC100507709;LOC100507714;HLA-DRB1	2.11367	0.589715	1.73892	0.0494262	0.384354
OR52N2	-2.11335	-0.179561	2.23432	0.049457	0.384354
KLF10	2.113	0.0546373	3.45383	0.0494902	0.384354
SIGLEC9	-2.11294	-0.141632	2.39207	0.0494963	0.384354
NDUFA5	-2.11289	-0.117472	2.86377	0.0495005	0.384354
TSPAN11	2.11257	0.0870925	2.88511	0.0495315	0.384354
ZNF175	-2.11215	-0.126023	2.60703	0.049572	0.384354
ADCK1	2.11154	0.0871931	3.04022	0.0496313	0.384354
TOMM20L	2.11138	0.0732189	2.9421	0.0496463	0.384354
RABL2B	2.11102	0.104041	2.51264	0.049681	0.384354
NEU4	-2.1106	-0.153269	2.6577	0.0497215	0.384354
C19orf47	-2.11026	-0.0810323	3.0159	0.0497549	0.384354
PREPL	-2.11001	-0.0839289	3.1518	0.0497787	0.384354
AGPAT3	2.10954	0.0771424	3.434	0.0498246	0.384354
C12orf4	-2.10908	-0.158199	2.83056	0.0498695	0.384354
FAM228A	2.10881	0.605918	1.76972	0.0498953	0.384354
DHX30	2.10872	0.05102	3.23315	0.0499037	0.384354
S1PR5	-2.10824	-0.0677311	3.23577	0.0499507	0.384354
HAUS3	2.10822	0.0614211	2.99684	0.0499522	0.384354
FGF12	2.10782	0.066762	3.2324	0.0499914	0.384354
COX16	-2.10758	-0.0868128	2.8995	0.0500151	0.384354
SEC11C	-2.10738	-0.0696504	3.10709	0.0500343	0.384354
TNIK	-2.10722	-0.0773519	3.30322	0.0500496	0.384354
FSTL1	2.10703	0.052869	3.20624	0.0500678	0.384354
ZNF283	-2.10676	-0.11435	2.97353	0.0500947	0.384354
ZC2HC1C	2.10628	0.0589869	2.92347	0.0501412	0.384354
FRMD4A	-2.10612	-0.184452	2.39014	0.0501564	0.384354
CA9	2.10579	0.117846	2.76965	0.0501891	0.384354
C8orf33	-2.10576	-0.0712023	3.13727	0.0501918	0.384354
RAB21	-2.10547	-0.0662019	3.13751	0.0502202	0.384354
NTN3	2.10465	0.0677828	3.70869	0.0503	0.384354
HLA-J	2.10459	0.0882387	2.88823	0.0503057	0.384354
C6orf52	-2.1043	-0.099037	2.97646	0.0503344	0.384354
ZNF334	2.10424	0.122003	2.75917	0.0503399	0.384354
DOK4	2.10375	0.115929	2.91377	0.0503886	0.384354
ZNF264	-2.10374	-0.0598997	3.31415	0.0503891	0.384354
NHLRC3	-2.10356	-0.148274	2.26688	0.0504065	0.384354
UBE2G1	2.10345	0.0797915	3.45597	0.0504171	0.384354
CDR2	2.10299	0.0588477	3.2205	0.0504628	0.384354
PTHLH	2.1029	0.0730544	3.11622	0.0504717	0.384354
MX1	2.10226	0.154167	2.70873	0.0505345	0.384354
MESDC1	2.10191	0.0633344	3.62982	0.0505689	0.384354
MFHAS1	2.10182	0.0610991	3.56633	0.0505773	0.384354
ANGEL2	2.1017	0.0934802	2.91552	0.0505889	0.384354
MRPS25	2.10151	0.0820633	3.10444	0.0506076	0.384354
UNC5CL	2.10143	0.0959468	2.60948	0.0506155	0.384354
HOXD1	-2.10132	-0.0635525	3.32334	0.0506267	0.384354
SLC12A2	2.1011	0.0652546	3.66808	0.0506479	0.384354
CLK2	-2.10102	-0.0615507	3.02959	0.0506557	0.384354
APC2	-2.10056	-0.0717604	3.37622	0.0507015	0.384498
GIMAP6	-2.10003	-0.188428	2.38972	0.0507536	0.384669
TP53	-2.09978	-0.0909568	3.16641	0.0507779	0.384669
LCN12	2.09818	0.0604059	3.06075	0.0509363	0.385664
SAMD13	2.09699	0.0757874	3.00052	0.0510534	0.386347
MMP17	2.09634	0.0650749	3.46144	0.0511178	0.386471
STRBP	2.096	0.0629689	3.42266	0.0511515	0.386471
CRIPAK	-2.09565	-0.550322	1.94911	0.0511863	0.386471
TSPAN5	-2.09565	-0.0627698	3.39181	0.0511865	0.386471
FOXA1	2.09528	0.0856457	2.96138	0.0512234	0.386471
PRSS45	2.09516	0.143804	2.43715	0.051235	0.386471
AKNA	2.09492	0.0950945	2.7692	0.0512591	0.386471
FAM129B	-2.09399	-0.247093	2.0631	0.0513514	0.386962
EPHA5	-2.09351	-0.0714595	3.21966	0.0513991	0.387118
PTPRF	2.09256	0.0715639	3.26642	0.0514939	0.387628
ATF7IP	2.09063	0.237051	2.61933	0.0516871	0.388543
IMPA1	2.09058	0.0930315	2.8494	0.0516919	0.388543
ZCCHC7	2.09036	0.0897469	3.12252	0.0517139	0.388543
MIR124-2	2.09026	0.113171	2.66691	0.0517241	0.388543
SLC39A11	-2.0897	-0.115637	2.73385	0.0517805	0.388762
DHX16	2.08911	0.116738	2.93463	0.0518398	0.388936
TOP1MT	2.08872	0.0994798	2.86905	0.0518784	0.388936
GLUL	-2.08866	-0.0510454	3.49518	0.0518854	0.388936
SARS	-2.08834	-0.0773474	3.01961	0.0519174	0.388972
PHB2	-2.08769	-0.0878985	3.11303	0.0519826	0.389257
OPTN	-2.08738	-0.0715995	3.19683	0.0520136	0.389285
UBE2C	2.08671	0.141587	2.60273	0.0520817	0.389573
NRSN1	2.08646	0.120216	2.52938	0.0521066	0.389573
LIPA	2.08531	0.071655	3.10309	0.0522223	0.389598
DIAPH2	2.08529	0.104351	2.70998	0.0522252	0.389598
B3GNT7	2.08507	0.121935	2.88397	0.052247	0.389598
FAM174A	2.0848	0.070425	3.13675	0.052274	0.389598
LPAL2	2.08475	0.0841628	2.97942	0.0522789	0.389598
FAM167B	2.08465	0.709466	1.70229	0.0522898	0.389598
IFT140	2.08454	0.0565364	3.55907	0.0523007	0.389598
UGT8	-2.08361	-0.0504857	3.22415	0.0523953	0.390037
EDN3	2.08336	0.184002	2.45102	0.0524205	0.390037
SMYD3	-2.0831	-0.0576297	3.20734	0.0524468	0.390037
SEZ6	2.08279	0.101772	2.9695	0.0524777	0.390037
EXD1	-2.08217	-0.0881665	2.96081	0.0525413	0.390037
CCDC81	2.08144	0.612316	1.78579	0.0526154	0.390037
CELF6	2.08104	0.0701476	2.90771	0.0526565	0.390037
FAM71D	-2.08094	-0.516228	1.9033	0.052666	0.390037
NMNAT3	2.08093	0.051934	3.03996	0.0526674	0.390037
GFER	2.0803	0.0619429	3.25967	0.0527314	0.390037
EFNA1	-2.08007	-0.0879787	3.3921	0.0527545	0.390037
NADK	2.0799	0.0486088	3.45904	0.052772	0.390037
PCDH8	2.07985	0.0672708	3.39167	0.0527771	0.390037
GDF15	2.07973	0.135949	2.7223	0.0527898	0.390037
SHISA3	2.07953	0.0617116	3.1589	0.0528099	0.390037
DUSP6	2.07953	0.0547176	3.55658	0.0528102	0.390037
PCSK9	2.0794	0.111045	2.55147	0.0528235	0.390037
LARGE	2.07887	0.0507657	3.44155	0.0528778	0.390236
AKAP6	-2.07788	-0.125451	2.72089	0.0529788	0.39078
DGKQ	-2.0767	-0.572234	1.85914	0.0530995	0.39097
TACR2	2.07654	0.180025	2.30843	0.0531165	0.39097
GDAP1	2.07646	0.0850273	2.86085	0.0531242	0.39097
BNC2	2.07635	0.0901561	3.04696	0.0531357	0.39097
ABCF3	-2.07574	-0.0861818	3.03191	0.0531986	0.39097
UBFD1	2.07571	0.0529963	3.3756	0.0532014	0.39097
VASP	2.07567	0.0700673	3.2351	0.0532053	0.39097
FAM151B	2.0751	0.108535	2.93218	0.0532646	0.39097
MIR559	2.07509	0.0922694	3.07718	0.0532652	0.39097
BUB1	2.07497	0.0852919	2.75478	0.0532781	0.39097
SELV	2.0741	0.134349	2.70646	0.0533675	0.39117
MARK1	2.07386	0.0535555	3.41798	0.0533918	0.39117
C1QTNF2	2.07372	0.104013	2.75623	0.0534068	0.39117
EIF3A	2.07325	0.072253	3.17552	0.0534548	0.39117
MPV17	-2.07277	-0.111562	2.96584	0.0535043	0.39117
HNRNPK	-2.07276	-0.063044	3.39487	0.0535054	0.39117
VWC2	2.07274	0.0674758	3.40445	0.0535073	0.39117
IRF2BPL	2.07221	0.0642676	3.58647	0.0535623	0.39117
EBF4	2.07201	0.067802	3.26938	0.0535836	0.39117
C5orf49	2.07166	0.0770007	3.1011	0.0536194	0.39117
PPOX	-2.07165	-0.079123	2.98184	0.0536206	0.39117
EFCC1	2.07152	0.128617	2.75697	0.0536336	0.39117
ANKRD17	-2.07089	-0.0558762	3.33338	0.0536994	0.39145
SERP2	2.0705	0.0748619	3.23835	0.0537398	0.391545
VAMP1	-2.0699	-0.0660797	2.97333	0.0538016	0.391565
NME3	2.06959	0.0931414	3.81987	0.053834	0.391565
FLJ33534	2.06952	0.537535	2.2547	0.053841	0.391565
SCUBE3	2.06942	0.0982358	3.11637	0.0538522	0.391565
SH2B2	2.06912	0.0562353	3.3999	0.0538826	0.391587
GZMM	2.06686	0.585019	1.79831	0.0541191	0.393071
ZNF726	2.0665	0.139872	2.55966	0.0541561	0.393071
KISS1	2.06638	0.594067	1.78569	0.0541692	0.393071
OSGEPL1	-2.06603	-0.103074	2.76863	0.054205	0.393131
CDKL1	-2.06548	-0.0567029	3.15106	0.054263	0.393255
PCIF1	-2.06512	-0.0671764	3.29839	0.0543002	0.393255
USP47	2.06495	0.0641449	3.08987	0.0543189	0.393255
GNB1	2.06482	0.057808	3.50466	0.0543321	0.393255
ZNF273	2.06452	0.0910968	2.52841	0.0543639	0.393286
ACBD7	2.0638	0.108753	2.87417	0.0544393	0.393632
TRIM61	2.06345	0.656493	1.90697	0.0544758	0.393667
MAGED1	-2.06323	-0.181461	2.30752	0.0544993	0.393667
ZBTB1	2.06248	0.0517174	3.53686	0.0545781	0.394014
TH	-2.06225	-0.12773	2.47538	0.0546024	0.394014
CGN	2.06176	0.0962138	2.92825	0.0546542	0.394188
UBE2B	2.06138	0.0659525	2.99044	0.0546935	0.394273
C1orf177	2.05959	0.255082	1.89598	0.0548824	0.394879
ACRBP	2.05922	0.107172	2.30463	0.0549225	0.394879
ZNF107	2.05902	0.143162	2.6451	0.054943	0.394879
IFT46	-2.05873	-0.160064	2.41021	0.0549741	0.394879
PPP1R42	2.05873	0.125134	2.69385	0.0549743	0.394879
NUDT19	2.05862	0.061965	3.38768	0.0549851	0.394879
MIOS	2.0584	0.0676316	3.12153	0.0550086	0.394879
RAC3	2.05827	0.0748068	3.10497	0.055023	0.394879
FLT1	-2.05824	-0.0537601	3.21216	0.0550262	0.394879
SHF	-2.05744	-0.102409	2.86649	0.0551102	0.395276
MAGI3	2.05719	0.0481194	3.40698	0.0551368	0.395276
KRTAP12-1	-2.05664	-0.697842	1.38979	0.0551954	0.395423
ERICH1	2.05612	0.0731851	3.07712	0.0552513	0.395423
UTS2R	-2.05611	-0.125823	2.6901	0.0552519	0.395423
KIF14	2.05596	0.153446	2.68758	0.0552679	0.395423
EFEMP2	2.05524	0.0702279	2.98898	0.0553447	0.395608
[truncated: 12,296 more rows]
