# Supplementary material for: Epigenetic modulation of brain gene networks for cocaine and alcohol abuse
Source: Front Neurosci. 2015 May 20;9:176. doi: 10.3389/fnins.2015.00176 (PMC4438259; doi:10.3389/fnins.2015.00176)
Supplement: Supplemental Table 3 — Overrepresented gene ontology groups for WGCNA defined modules from RNA-Seq and ChIP-Seq experiments. [file Table3.XLSX]

## Sheet: RNA-Seq Gene Ontology
Gene Ontology ID	Module ID	Module Color	p-value	nModGenesInTerm	fracOfBkgrModSize	fracOfBkgrTermSize	bkgrTermSize	termOntology	Term Name	Term Description
GO:00036762	RSM1	turquoise	8.54881e-18	400	0.336417	0.162734	2458	MF	nucleic acid binding	Interacting selectively and non-covalently with any nucleic acid.
GO:00055151	RSM1	turquoise	4.02119e-17	765	0.643398	0.137318	5571	MF	protein binding	Interacting selectively and non-covalently with any protein or protein complex (a complex of two or more proteins that may include other nonprotein molecules).
GO:00448223	RSM1	turquoise	7.75858e-16	163	0.13709	0.20844	782	MF	poly(A) RNA binding	Interacting non-covalently with a poly(A) RNA, a RNA molecule which has a tail of adenine bases.
GO:00056342	RSM1	turquoise	7.48714e-15	583	0.490328	0.143561	4061	CC	nucleus	A membrane-bounded organelle of eukaryotic cells in which chromosomes are housed and replicated. In most cells, the nucleus contains all of the cell's chromosomes except the organellar chromosomes, and is the site of RNA synthesis and processing. In some species, or in specialized cell types, RNA metabolism or DNA replication may be absent.
GO:00319811	RSM1	turquoise	2.43368e-13	258	0.216989	0.170861	1510	CC	nuclear lumen	The volume enclosed by the nuclear inner membrane.
GO:00037231	RSM1	turquoise	2.56388e-13	190	0.159798	0.186457	1019	MF	RNA binding	Interacting selectively and non-covalently with an RNA molecule or a portion thereof.
GO:0005856	RSM1	turquoise	1.98789e-12	210	0.176619	0.177365	1184	CC	cytoskeleton	Any of the various filamentous elements that form the internal framework of cells, and typically remain after treatment of the cells with mild detergent to remove membrane constituents and soluble components of the cytoplasm. The term embraces intermediate filaments, microfilaments, microtubules, the microtrabecular lattice, and other structures characterized by a polymeric filamentous nature and…
GO:00096533	RSM1	turquoise	7.93312e-12	260	0.218671	0.1655	1571	BP	anatomical structure morphogenesis	The process in which anatomical structures are generated and organized. Morphogenesis pertains to the creation of form.
GO:00971592	RSM1	turquoise	1.02486e-11	536	0.450799	0.141201	3796	MF	organic cyclic compound binding	Interacting selectively and non-covalently with an organic cyclic compound, any molecular entity that contains carbon arranged in a cyclic molecular structure.
GO:00723583	RSM1	turquoise	4.78048e-11	113	0.0950378	0.207339	545	BP	cardiovascular system development	The process whose specific outcome is the progression of the cardiovascular system over time, from its formation to the mature structure. The cardiovascular system is the anatomical system that has as its parts the heart and blood vessels.
GO:00325022	RSM1	turquoise	2.09364e-10	470	0.39529	0.142338	3302	BP	developmental process	A biological process whose specific outcome is the progression of an integrated living unit: an anatomical structure (which may be a subcellular structure, cell, tissue, or organ), or organism over time from an initial condition to a later condition.
GO:00160701	RSM1	turquoise	3.34333e-10	398	0.334735	0.146431	2718	BP	RNA metabolic process	The cellular chemical reactions and pathways involving RNA, ribonucleic acid, one of the two main type of nucleic acid, consisting of a long, unbranched macromolecule formed from ribonucleotides joined in 3',5'-phosphodiester linkage.
GO:00019443	RSM1	turquoise	6.34958e-10	89	0.0748528	0.216545	411	BP	vasculature development	The process whose specific outcome is the progression of the vasculature over time, from its formation to the mature structure. The vasculature is an interconnected tubular multi-tissue structure that contains fluid that is actively transported around the organism.
GO:0003682	RSM1	turquoise	1.06462e-09	65	0.0546678	0.243446	267	MF	chromatin binding	Interacting selectively and non-covalently with chromatin, the network of fibers of DNA, protein, and sometimes RNA, that make up the chromosomes of the eukaryotic nucleus during interphase.
GO:00036773	RSM1	turquoise	1.89503e-09	244	0.205214	0.159477	1530	MF	DNA binding	Any molecular function by which a gene product interacts selectively and non-covalently with DNA (deoxyribonucleic acid).
GO:0007010	RSM1	turquoise	2.03003e-09	120	0.100925	0.191693	626	BP	cytoskeleton organization	A process that is carried out at the cellular level which results in the assembly, arrangement of constituent parts, or disassembly of cytoskeletal structures.
GO:00072753	RSM1	turquoise	5.2538e-09	416	0.349874	0.142417	2921	BP	multicellular organismal development	The biological process whose specific outcome is the progression of a multicellular organism over time from an initial condition (e.g. a zygote or a young adult) to a later condition (e.g. a multicellular animal or an aged adult).
GO:00104671	RSM1	turquoise	5.34938e-09	490	0.412111	0.138457	3539	BP	gene expression	The process in which a gene's sequence is converted into a mature gene product or products (proteins or RNA). This includes the production of an RNA transcript as well as any processing to produce a mature RNA product or an mRNA (for protein-coding genes) and the translation of that mRNA into protein. Some protein processing events may be included when they are required to form an active form of …
GO:00015682	RSM1	turquoise	5.97121e-09	73	0.0613961	0.223242	327	BP	blood vessel development	The process whose specific outcome is the progression of a blood vessel over time, from its formation to the mature structure. The blood vessel is the vasculature carrying blood.
GO:00486463	RSM1	turquoise	7.15941e-09	119	0.100084	0.188291	632	BP	anatomical structure formation involved in morphogenesis	The developmental process pertaining to the initial formation of an anatomical structure from unspecified parts. This process begins with the specific processes that contribute to the appearance of the discrete structure and ends when the structural rudiment is recognizable. An anatomical structure is any biological entity that occupies space and is distinguished from its surroundings. Anatomical…
GO:0003779	RSM1	turquoise	8.39628e-09	63	0.0529857	0.235075	268	MF	actin binding	Interacting selectively and non-covalently with monomeric or multimeric forms of actin, including actin filaments.
GO:00432292	RSM1	turquoise	1.05054e-08	891	0.749369	0.124947	7131	CC	intracellular organelle	Organized structure of distinctive morphology and function, occurring within the cell. Includes the nucleus, mitochondria, plastids, vacuoles, vesicles, ribosomes and the cytoskeleton. Excludes the plasma membrane.
GO:00059121	RSM1	turquoise	1.28108e-08	43	0.0361648	0.277419	155	CC	adherens junction	A cell junction at which anchoring proteins (cadherins or integrins) extend through the plasma membrane and are attached to actin filaments.
GO:00104682	RSM1	turquoise	1.62235e-08	360	0.302775	0.144811	2486	BP	regulation of gene expression	Any process that modulates the frequency, rate or extent of gene expression. Gene expression is the process in which a gene's coding sequence is converted into a mature gene product or products (proteins or RNA). This includes the production of an RNA transcript as well as any processing to produce a mature RNA product or an mRNA (for protein-coding genes) and the translation of that mRNA into pr…
GO:00063513	RSM1	turquoise	1.83865e-08	329	0.276703	0.147006	2238	BP	transcription, DNA-templated	The cellular synthesis of RNA on a template of DNA.
GO:00097902	RSM1	turquoise	1.85245e-08	125	0.10513	0.182749	684	BP	embryo development	The process whose specific outcome is the progression of an embryo from its formation until the end of its embryonic life stage. The end of the embryonic stage is organism-specific. For example, for mammals, the process would begin with zygote formation and end with birth. For insects, the process would begin at zygote formation and end with larval hatching. For plant zygotic embryos, this would …
GO:00056221	RSM1	turquoise	3.62282e-08	1002	0.842725	0.12172	8232	CC	intracellular	The living contents of a cell; the matter contained within (but not including) the plasma membrane, usually taken to exclude large vacuoles and masses of secretory or ingested material. In eukaryotes it includes the nucleus and cytoplasm.
GO:00511712	RSM1	turquoise	4.21056e-08	372	0.312868	0.142857	2604	BP	regulation of nitrogen compound metabolic process	Any process that modulates the frequency, rate or extent of the chemical reactions and pathways involving nitrogen or nitrogenous compounds.
GO:00061391	RSM1	turquoise	4.22292e-08	502	0.422204	0.13608	3689	BP	nucleobase-containing compound metabolic process	Any cellular metabolic process involving nucleobases, nucleosides, nucleotides and nucleic acids.
GO:00067251	RSM1	turquoise	4.94262e-08	514	0.432296	0.135441	3795	BP	cellular aromatic compound metabolic process	The chemical reactions and pathways involving aromatic compounds, any organic compound characterized by one or more planar rings, each of which contains conjugated double bonds and delocalized pi electrons, as carried out by individual cells.
GO:0005730	RSM1	turquoise	4.99691e-08	91	0.0765349	0.197397	461	CC	nucleolus	A small, dense body one or more of which are present in the nucleus of eukaryotic cells. It is rich in RNA and protein, is not bounded by a limiting membrane, and is not seen during mitosis. Its prime function is the transcription of the nucleolar DNA into 45S ribosomal-precursor RNA, the processing of this RNA into 5.8S, 18S, and 28S components of ribosomal RNA, and the association of these comp…
GO:00507942	RSM1	turquoise	5.17954e-08	709	0.596299	0.128909	5500	BP	regulation of cellular process	Any process that modulates the frequency, rate or extent of a cellular process, any of those that are carried out at the cellular level, but are not necessarily restricted to a single cell. For example, cell communication occurs among more than one cell, but occurs at the cellular level.
GO:00484681	RSM1	turquoise	6.14315e-08	197	0.165685	0.160554	1227	BP	cell development	The process whose specific outcome is the progression of the cell over time, from its formation to the mature structure. Cell development does not include the steps involved in committing a cell to a specific fate.
GO:00069281	RSM1	turquoise	6.2794e-08	177	0.148865	0.164345	1077	BP	cellular component movement	The directed, self-propelled movement of a cellular component without the involvement of an external agent such as a transporter or a pore.
GO:00512761	RSM1	turquoise	6.37116e-08	96	0.0807401	0.193159	497	BP	chromosome organization	A process that is carried out at the cellular level that results in the assembly, arrangement of constituent parts, or disassembly of chromosomes, structures composed of a very long molecule of DNA and associated proteins that carries hereditary information.
GO:0005694	RSM1	turquoise	7.3656e-08	84	0.0706476	0.200957	418	CC	chromosome	A structure composed of a very long molecule of DNA and associated proteins (e.g. histones) that carries hereditary information.
GO:0003774	RSM1	turquoise	8.45752e-08	27	0.0227082	0.3375	80	MF	motor activity	Catalysis of movement along a polymeric molecule such as a microfilament or microtubule, coupled to the hydrolysis of a nucleoside triphosphate.
GO:00512522	RSM1	turquoise	1.02199e-07	311	0.261564	0.146147	2128	BP	regulation of RNA metabolic process	Any process that modulates the frequency, rate or extent of the chemical reactions and pathways involving RNA.
GO:00604292	RSM1	turquoise	1.0699e-07	97	0.0815812	0.19057	509	BP	epithelium development	The process whose specific outcome is the progression of an epithelium over time, from its formation to the mature structure. An epithelium is a tissue that covers the internal or external surfaces of an anatomical structure.
GO:00192223	RSM1	turquoise	1.13753e-07	491	0.412952	0.135635	3620	BP	regulation of metabolic process	Any process that modulates the frequency, rate or extent of the chemical reactions and pathways within a cell or an organism.
GO:0032403	RSM1	turquoise	1.68789e-07	90	0.0756939	0.193133	466	MF	protein complex binding	Interacting selectively and non-covalently with any protein complex (a complex of two or more proteins that may include other nonprotein molecules).
GO:00488702	RSM1	turquoise	1.80163e-07	126	0.105971	0.175487	718	BP	cell motility	Any process involved in the controlled self-propelled movement of a cell that results in translocation of the cell from one place to another.
GO:00300541	RSM1	turquoise	2.04062e-07	109	0.0916737	0.18197	599	CC	cell junction	A cellular component that forms a specialized region of connection between two cells or between a cell and the extracellular matrix. At a cell junction, anchoring proteins extend through the plasma membrane to link cytoskeletal proteins in one cell to cytoskeletal proteins in neighboring cells or to proteins in the extracellular matrix.
GO:00464831	RSM1	turquoise	2.11291e-07	509	0.428091	0.134336	3789	BP	heterocycle metabolic process	The chemical reactions and pathways involving heterocyclic compounds, those with a cyclic molecular structure and at least two different atoms in the ring (or rings).
GO:00156291	RSM1	turquoise	2.14893e-07	60	0.0504626	0.220588	272	CC	actin cytoskeleton	The part of the cytoskeleton (the internal framework of a cell) composed of actin and associated proteins. Includes actin cytoskeleton-associated complexes.
GO:00090591	RSM1	turquoise	2.32921e-07	417	0.350715	0.138308	3015	BP	macromolecule biosynthetic process	The chemical reactions and pathways resulting in the formation of a macromolecule, any molecule of high relative molecular mass, the structure of which essentially comprises the multiple repetition of units derived, actually or conceptually, from molecules of low relative molecular mass.
GO:00343292	RSM1	turquoise	2.38245e-07	40	0.0336417	0.261438	153	BP	cell junction assembly	A cellular process that results in the aggregation, arrangement and bonding together of a set of components to form a cell junction.
GO:0008092	RSM1	turquoise	2.83536e-07	99	0.0832632	0.185741	533	MF	cytoskeletal protein binding	Interacting selectively and non-covalently with any protein component of any cytoskeleton (actin, microtubule, or intermediate filament cytoskeleton).
GO:20011412	RSM1	turquoise	3.60094e-07	302	0.253995	0.145053	2082	BP	regulation of RNA biosynthetic process	Any process that modulates the frequency, rate or extent of RNA biosynthetic process.
GO:00063551	RSM1	turquoise	3.62389e-07	299	0.251472	0.145287	2058	BP	regulation of transcription, DNA-templated	Any process that modulates the frequency, rate or extent of cellular DNA-templated transcription.
GO:00346451	RSM1	turquoise	4.19341e-07	407	0.342304	0.138153	2946	BP	cellular macromolecule biosynthetic process	The chemical reactions and pathways resulting in the formation of a macromolecule, any molecule of high relative molecular mass, the structure of which essentially comprises the multiple repetition of units derived, actually or conceptually, from molecules of low relative molecular mass, carried out by individual cells.
GO:00352951	RSM1	turquoise	4.52766e-07	70	0.058873	0.204678	342	BP	tube development	The process whose specific outcome is the progression of a tube over time, from its initial formation to a mature structure. Epithelial and endothelial tubes transport gases, liquids and cells from one site to another and form the basic structure of many organs and tissues including lung and trachea, kidney, the mammary gland, the vascular system and the gastrointestinal and urinary-genital tract…
GO:0006996	RSM1	turquoise	5.2254e-07	262	0.220353	0.148023	1770	BP	organelle organization	A process that is carried out at the cellular level which results in the assembly, arrangement of constituent parts, or disassembly of an organelle within a cell. An organelle is an organized structure of distinctive morphology and function. Includes the nucleus, mitochondria, plastids, vacuoles, vesicles, ribosomes and the cytoskeleton. Excludes the plasma membrane.
GO:0007160	RSM1	turquoise	5.56279e-07	32	0.0269134	0.283186	113	BP	cell-matrix adhesion	The binding of a cell to the extracellular matrix via adhesion molecules.
GO:0001654	RSM1	turquoise	5.60833e-07	50	0.0420521	0.230415	217	BP	eye development	The process whose specific outcome is the progression of the eye over time, from its formation to the mature structure. The eye is the organ of sight.
GO:00059113	RSM1	turquoise	7.36697e-07	51	0.0428932	0.226667	225	CC	cell-cell junction	A cell junction that forms a connection between two cells; excludes direct cytoplasmic junctions such as ring canals.
GO:00068071	RSM1	turquoise	7.66446e-07	552	0.464256	0.131648	4193	BP	nitrogen compound metabolic process	The chemical reactions and pathways involving organic or inorganic compounds that contain nitrogen, including (but not limited to) nitrogen fixation, nitrification, denitrification, assimilatory/dissimilatory nitrate reduction and the interconversion of nitrogenous organic matter and ammonium.
GO:0002064	RSM1	turquoise	8.12234e-07	30	0.0252313	0.288462	104	BP	epithelial cell development	The process whose specific outcome is the progression of an epithelial cell over time, from its formation to the mature structure. An epithelial cell is a cell usually found in a two-dimensional sheet with a free surface.
GO:00452161	RSM1	turquoise	8.14225e-07	39	0.0328007	0.253247	154	BP	cell-cell junction organization	A process that is carried out at the cellular level which results in the assembly, arrangement of constituent parts, or disassembly of a cell-cell junction. A cell-cell junction is a specialized region of connection between two cells.
GO:00164772	RSM1	turquoise	9.13092e-07	117	0.098402	0.173591	674	BP	cell migration	The orderly movement of a cell from one site to another, often during the development of a multicellular organism or multicellular structure.
GO:00400111	RSM1	turquoise	9.41392e-07	156	0.131203	0.162331	961	BP	locomotion	Self-propelled movement of a cell or organism from one location to another.
GO:0031252	RSM1	turquoise	9.51597e-07	52	0.0437342	0.223176	233	CC	cell leading edge	The area of a motile cell closest to the direction of movement.
GO:0004386	RSM1	turquoise	1.01607e-06	30	0.0252313	0.285714	105	MF	helicase activity	Catalysis of the reaction: NTP + H2O = NDP + phosphate, to drive the unwinding of a DNA or RNA helix.
GO:00071552	RSM1	turquoise	1.0821e-06	116	0.097561	0.173393	669	BP	cell adhesion	The attachment of a cell, either to another cell or to an underlying substrate such as the extracellular matrix, via cell adhesion molecules.
GO:00346411	RSM1	turquoise	1.09338e-06	523	0.439865	0.132305	3953	BP	cellular nitrogen compound metabolic process	The chemical reactions and pathways involving various organic and inorganic nitrogenous compounds, as carried out by individual cells.
GO:00074231	RSM1	turquoise	1.13733e-06	68	0.0571909	0.20178	337	BP	sensory organ development	The process whose specific outcome is the progression of sensory organs over time, from its formation to the mature structure.
GO:00301543	RSM1	turquoise	1.15776e-06	295	0.248108	0.143832	2051	BP	cell differentiation	The process in which relatively unspecialized cells, e.g. embryonic or regenerative cells, acquire specialized structural and/or functional features that characterize the cells, tissues, or organs of the mature organism or some other relatively stable phase of the organism's life history. Differentiation includes the processes involved in commitment of a cell to a specific fate and its subsequent…
GO:00315893	RSM1	turquoise	1.23701e-06	42	0.0353238	0.241379	174	BP	cell-substrate adhesion	The attachment of a cell to the underlying substrate via adhesion molecules.
GO:00485142	RSM1	turquoise	1.26809e-06	58	0.0487805	0.212454	273	BP	blood vessel morphogenesis	The process in which the anatomical structures of blood vessels are generated and organized. The blood vessel is the vasculature carrying blood.
GO:0030855	RSM1	turquoise	1.51719e-06	67	0.0563499	0.201201	333	BP	epithelial cell differentiation	The process in which a relatively unspecialized cell acquires specialized features of an epithelial cell, any of the cells making up an epithelium.
GO:00352392	RSM1	turquoise	2.1387e-06	52	0.0437342	0.217573	239	BP	tube morphogenesis	The process in which the anatomical structures of a tube are generated and organized. Epithelial and endothelial tubes transport gases, liquids and cells from one site to another and form the basic structure of many organs and tissues, with tube shape and organization varying from the single-celled excretory organ in Caenorhabditis elegans to the branching trees of the mammalian kidney and insect…
GO:00063251	RSM1	turquoise	2.1434e-06	74	0.0622372	0.193211	383	BP	chromatin organization	Any process that results in the specification, formation or maintenance of the physical structure of eukaryotic chromatin.
GO:00056541	RSM1	turquoise	2.21369e-06	169	0.142136	0.157502	1073	CC	nucleoplasm	That part of the nuclear content other than the chromosomes or the nucleolus.
GO:00605622	RSM1	turquoise	3.00893e-06	50	0.0420521	0.218341	229	BP	epithelial tube morphogenesis	The process in which the anatomical structures of a tube are generated and organized from an epithelium. Epithelial tubes transport gases, liquids and cells from one site to another and form the basic structure of many organs and tissues, with tube shape and organization varying from the single-celled excretory organ in Caenorhabditis elegans to the branching trees of the mammalian kidney and ins…
GO:0003777	RSM1	turquoise	3.03657e-06	18	0.0151388	0.367347	49	MF	microtubule motor activity	Catalysis of movement along a microtubule, coupled to the hydrolysis of a nucleoside triphosphate (usually ATP).
GO:00430091	RSM1	turquoise	3.3693e-06	77	0.0647603	0.188725	408	BP	chordate embryonic development	The process whose specific outcome is the progression of the embryo over time, from zygote formation through a stage including a notochord and neural tube until birth or egg hatching.
GO:0070577	RSM1	turquoise	3.48922e-06	9	0.00756939	0.642857	14	MF	histone acetyl-lysine binding	Interacting selectively and non-covalently with an acetylated lysine residue within a histone.
GO:00075071	RSM1	turquoise	3.50107e-06	61	0.0513036	0.202658	301	BP	heart development	The process whose specific outcome is the progression of the heart over time, from its formation to the mature structure. The heart is a hollow, muscular organ, which, by contracting rhythmically, keeps up the circulation of the blood.
GO:00487292	RSM1	turquoise	4.90966e-06	71	0.059714	0.191375	371	BP	tissue morphogenesis	The process in which the anatomical structures of a tissue are generated and organized.
GO:00301983	RSM1	turquoise	5.30917e-06	54	0.0454163	0.208494	259	BP	extracellular matrix organization	A process that is carried out at the cellular level which results in the assembly, arrangement of constituent parts, or disassembly of an extracellular matrix.
GO:00430623	RSM1	turquoise	5.30917e-06	54	0.0454163	0.208494	259	BP	extracellular structure organization	A process that is carried out at the cellular level which results in the assembly, arrangement of constituent parts, or disassembly of structures in the space external to the outermost structure of a cell. For cells without external protective or external encapsulating structures this refers to space outside of the plasma membrane, and also covers the host cell environment outside an intracellula…
GO:00198991	RSM1	turquoise	5.32796e-06	147	0.123633	0.159609	921	MF	enzyme binding	Interacting selectively and non-covalently with any enzyme.
GO:00097922	RSM1	turquoise	5.39142e-06	77	0.0647603	0.186441	413	BP	embryo development ending in birth or egg hatching	The process whose specific outcome is the progression of an embryo over time, from zygote formation until the end of the embryonic life stage. The end of the embryonic life stage is organism-specific and may be somewhat arbitrary; for mammals it is usually considered to be birth, for insects the hatching of the first instar larva from the eggshell.
GO:00458924	RSM1	turquoise	5.70096e-06	107	0.0899916	0.170927	626	BP	negative regulation of transcription, DNA-templated	Any process that stops, prevents, or reduces the frequency, rate or extent of cellular DNA-templated transcription.
GO:00165681	RSM1	turquoise	6.10758e-06	64	0.0538267	0.196319	326	BP	chromatin modification	The alteration of DNA, protein, or sometimes RNA, in chromatin, which may result in changing the chromatin structure.
GO:0006259	RSM1	turquoise	7.31878e-06	101	0.0849453	0.172355	586	BP	DNA metabolic process	Any cellular metabolic process involving deoxyribonucleic acid. This is one of the two main types of nucleic acid, consisting of a long, unbranched macromolecule formed from one, or more commonly, two, strands of linked deoxyribonucleotides.
GO:0043010	RSM1	turquoise	7.6551e-06	42	0.0353238	0.225806	186	BP	camera-type eye development	The process whose specific outcome is the progression of the camera-type eye over time, from its formation to the mature structure. The camera-type eye is an organ of sight that receives light through an aperture and focuses it through a lens, projecting it on a photoreceptor field.
GO:00020092	RSM1	turquoise	8.08736e-06	60	0.0504626	0.198675	302	BP	morphogenesis of an epithelium	The process in which the anatomical structures of epithelia are generated and organized. An epithelium consists of closely packed cells arranged in one or more layers, that covers the outer surfaces of the body or lines any internal cavity or tube.
GO:0005623	RSM1	turquoise	8.16968e-06	1083	0.910849	0.118128	9168	CC	cell	The basic structural and functional unit of all organisms. Includes the plasma membrane and any external encapsulating structures such as the cell wall and cell envelope.
GO:00007851	RSM1	turquoise	8.31904e-06	44	0.0370059	0.221106	199	CC	chromatin	The ordered and organized complex of DNA, protein, and sometimes RNA, that forms the chromosome.
GO:00485132	RSM1	turquoise	9.8195e-06	244	0.205214	0.144464	1689	BP	organ development	Development of a tissue or tissues that work together to perform a specific function or functions. Development pertains to the process whose specific outcome is the progression of a structure over time, from its formation to the mature structure. Organs are commonly observed as visibly distinct structures, but may also exist as loosely associated clusters of cells that work together to perform a …
GO:00063661	RSM1	turquoise	1.01795e-05	169	0.142136	0.153636	1100	BP	transcription from RNA polymerase II promoter	The synthesis of RNA from a DNA template by RNA polymerase II, originating at an RNA polymerase II promoter. Includes transcription of messenger RNA (mRNA) and certain small nuclear RNAs (snRNAs).
GO:00513011	RSM1	turquoise	1.0219e-05	83	0.0698066	0.179654	462	BP	cell division	The process resulting in the physical partitioning and separation of a cell into daughter cells.
GO:00070441	RSM1	turquoise	1.09094e-05	18	0.0151388	0.339623	53	BP	cell-substrate junction assembly	The aggregation, arrangement and bonding together of a set of components to form a junction between a cell and its substrate.
GO:00435651	RSM1	turquoise	1.10668e-05	76	0.0639193	0.183575	414	MF	sequence-specific DNA binding	Interacting selectively and non-covalently with DNA of a specific nucleotide composition, e.g. GC-rich DNA binding, or with a specific sequence motif or type of DNA e.g. promotor binding or rDNA binding.
GO:0005875	RSM1	turquoise	1.10699e-05	25	0.0210261	0.280899	89	CC	microtubule associated complex	Any multimeric complex connected to a microtubule.
GO:0042393	RSM1	turquoise	1.20437e-05	24	0.020185	0.285714	84	MF	histone binding	Interacting selectively and non-covalently with a histone, any of a group of water-soluble proteins found in association with the DNA of plant and animal chromosomes. They are involved in the condensation and coiling of chromosomes during cell division and have also been implicated in nonspecific suppression of gene activity.
GO:00156301	RSM1	turquoise	1.25095e-05	104	0.0874685	0.169106	615	CC	microtubule cytoskeleton	The part of the cytoskeleton (the internal framework of a cell) composed of microtubules and associated proteins.
GO:00485681	RSM1	turquoise	1.25967e-05	55	0.0462574	0.201465	273	BP	embryonic organ development	Development, taking place during the embryonic phase, of a tissue or tissues that work together to perform a specific function or functions. Development pertains to the process whose specific outcome is the progression of a structure over time, from its formation to the mature structure. Organs are commonly observed as visibly distinct structures, but may also exist as loosely associated clusters…
GO:00015253	RSM1	turquoise	1.34319e-05	54	0.0454163	0.202247	267	BP	angiogenesis	Blood vessel formation when new vessels emerge from the proliferation of pre-existing blood vessels.
GO:0030029	RSM1	turquoise	1.39956e-05	71	0.059714	0.185864	382	BP	actin filament-based process	Any cellular process that depends upon or alters the actin cytoskeleton, that part of the cytoskeleton comprising actin filaments and their associated proteins.
GO:00009021	RSM1	turquoise	1.4514e-05	129	0.108495	0.160848	802	BP	cell morphogenesis	The developmental process in which the size or shape of a cell is generated and organized.
GO:00106294	RSM1	turquoise	1.50651e-05	114	0.0958789	0.164978	691	BP	negative regulation of gene expression	Any process that decreases the frequency, rate or extent of gene expression. Gene expression is the process in which a gene's coding sequence is converted into a mature gene product or products (proteins or RNA). This includes the production of an RNA transcript as well as any processing to produce a mature RNA product or an mRNA (for protein-coding genes) and the translation of that mRNA into pr…
GO:0005913	RSM1	turquoise	1.51373e-05	15	0.0126156	0.375	40	CC	cell-cell adherens junction	An adherens junction which connects a cell to another cell.
GO:00098902	RSM1	turquoise	1.64155e-05	127	0.106812	0.160963	789	BP	negative regulation of biosynthetic process	Any process that stops, prevents, or reduces the rate of the chemical reactions and pathways resulting in the formation of substances.
GO:00098883	RSM1	turquoise	1.70601e-05	149	0.125315	0.155858	956	BP	tissue development	The process whose specific outcome is the progression of a tissue over time, from its formation to the mature structure.
GO:00106281	RSM1	turquoise	1.73852e-05	133	0.111859	0.159281	835	BP	positive regulation of gene expression	Any process that increases the frequency, rate or extent of gene expression. Gene expression is the process in which a gene's coding sequence is converted into a mature gene product or products (proteins or RNA). This includes the production of an RNA transcript as well as any processing to produce a mature RNA product or an mRNA (for protein-coding genes) and the translation of that mRNA into pr…
GO:00073991	RSM1	turquoise	1.75106e-05	212	0.178301	0.14651	1447	BP	nervous system development	The process whose specific outcome is the progression of nervous tissue over time, from its formation to its mature state.
GO:0071260	RSM1	turquoise	1.87804e-05	17	0.0142977	0.34	50	BP	cellular response to mechanical stimulus	Any process that results in a change in state or activity of a cell (in terms of movement, secretion, enzyme production, gene expression, etc.) as a result of a mechanical stimulus.
GO:00485982	RSM1	turquoise	1.9813e-05	69	0.058032	0.185484	372	BP	embryonic morphogenesis	The process in which anatomical structures are generated and organized during the embryonic phase. The embryonic phase begins with zygote formation. The end of the embryonic phase is organism-specific. For example, it would be at birth for mammals, larval hatching for insects and seed dormancy in plants.
GO:00226071	RSM1	turquoise	2.0551e-05	184	0.154752	0.149593	1230	BP	cellular component assembly	The aggregation, arrangement and bonding together of a cellular component.
GO:0007017	RSM1	turquoise	2.16119e-05	62	0.0521447	0.190769	325	BP	microtubule-based process	Any cellular process that depends upon or alters the microtubule cytoskeleton, that part of the cytoskeleton comprising microtubules and their associated proteins.
GO:0003007	RSM1	turquoise	2.41246e-05	34	0.0285955	0.234483	145	BP	heart morphogenesis	The developmental process in which the heart is generated and organized. The heart is a hollow, muscular organ, which, by contracting rhythmically, keeps up the circulation of the blood.
GO:00098872	RSM1	turquoise	2.79307e-05	96	0.0807401	0.169014	568	BP	organ morphogenesis	Morphogenesis of an organ. An organ is defined as a tissue or set of tissues that work together to perform a specific function or functions. Morphogenesis is the process in which anatomical structures are generated and organized. Organs are commonly observed as visibly distinct structures, but may also exist as loosely associated clusters of cells that work together to perform a specific function…
GO:0030027	RSM1	turquoise	3.05671e-05	28	0.0235492	0.252252	111	CC	lamellipodium	A thin sheetlike process extended by the leading edge of a crawling fibroblast; contains a dense meshwork of actin filaments.
GO:0030155	RSM1	turquoise	3.24538e-05	45	0.0378469	0.208333	216	BP	regulation of cell adhesion	Any process that modulates the frequency, rate or extent of attachment of a cell to another cell or to the extracellular matrix.
GO:00432922	RSM1	turquoise	3.28164e-05	31	0.0260723	0.24031	129	CC	contractile fiber	Fibers, composed of actin, myosin, and associated proteins, found in cells of smooth or striated muscle.
GO:00036742	RSM1	turquoise	3.46344e-05	1104	0.928511	0.117247	9416	MF	molecular_function	Elemental activities, such as catalysis or binding, describing the actions of a gene product at the molecular level. A given gene product may exhibit one or more molecular functions.
GO:00432961	RSM1	turquoise	3.46403e-05	24	0.020185	0.269663	89	CC	apical junction complex	A functional unit located near the cell apex at the points of contact between epithelial cells, which in vertebrates is composed of the tight junction, the zonula adherens, and desmosomes and in some invertebrates, such as Drosophila, is composed of the subapical complex (SAC), the zonula adherens and the septate junction. Functions in the regulation of cell polarity, tissue integrity and interce…
GO:00074201	RSM1	turquoise	3.84023e-05	80	0.0672834	0.175055	457	BP	brain development	The process whose specific outcome is the progression of the brain over time, from its formation to the mature structure. Brain development begins with patterning events in the neural tube and ends with the mature structure that is the center of thought and emotion. The brain is responsible for the coordination and control of bodily activities and the interpretation of information from the senses…
GO:00171111	RSM1	turquoise	5.77579e-05	88	0.0740118	0.169231	520	MF	nucleoside-triphosphatase activity	Catalysis of the reaction: a nucleoside triphosphate + H2O = nucleoside diphosphate + phosphate.
GO:0030175	RSM1	turquoise	5.78848e-05	16	0.0134567	0.326531	49	CC	filopodium	Thin, stiff protrusion extended by the leading edge of a motile cell such as a crawling fibroblast or amoeba, or an axonal or dendritic growth cone, or a dendritic shaft.
GO:00429951	RSM1	turquoise	6.10051e-05	151	0.126997	0.151759	995	CC	cell projection	A prolongation or process extending from a cell, e.g. a flagellum or axon.
GO:0000228	RSM1	turquoise	6.17399e-05	42	0.0353238	0.207921	202	CC	nuclear chromosome	A chromosome found in the nucleus of a eukaryotic cell.
GO:00300301	RSM1	turquoise	6.58806e-05	128	0.107653	0.156098	820	BP	cell projection organization	A process that is carried out at the cellular level which results in the assembly, arrangement of constituent parts, or disassembly of a prolongation or process extending from a cell, e.g. a flagellum or axon.
GO:00017011	RSM1	turquoise	6.67096e-05	51	0.0428932	0.194656	262	BP	in utero embryonic development	The process whose specific outcome is the progression of the embryo in the uterus over time, from formation of the zygote in the oviduct, to birth. An example of this process is found in Mus musculus.
GO:00016551	RSM1	turquoise	7.77802e-05	44	0.0370059	0.202765	217	BP	urogenital system development	The process whose specific outcome is the progression of the urogenital system over time, from its formation to the mature structure.
GO:00458932	RSM1	turquoise	9.42922e-05	119	0.100084	0.156992	758	BP	positive regulation of transcription, DNA-templated	Any process that activates or increases the frequency, rate or extent of cellular DNA-templated transcription.
GO:00720012	RSM1	turquoise	9.86359e-05	40	0.0336417	0.207254	193	BP	renal system development	The process whose specific outcome is the progression of the renal system over time, from its formation to the mature structure. The renal system maintains fluid balance and contributes to electrolyte balance, acid/base balance, and disposal of nitrogenous waste products. In humans, the renal system comprises a pair of kidneys, a pair of ureters, urinary bladder, urethra, sphincter muscle and ass…
GO:00051982	RSM1	turquoise	0.000103295	62	0.0521447	0.181287	342	MF	structural molecule activity	The action of a molecule that contributes to the structural integrity of a complex or assembly within or outside a cell.
GO:00074172	RSM1	turquoise	0.000106055	97	0.0815812	0.163025	595	BP	central nervous system development	The process whose specific outcome is the progression of the central nervous system over time, from its formation to the mature structure. The central nervous system is the core nervous system that serves an integrating and coordinating function. In vertebrates it consists of the brain, spinal cord and spinal nerves. In those invertebrates with a central nervous system it typically consists of a …
GO:00313243	RSM1	turquoise	0.000108081	163	0.13709	0.148182	1100	BP	negative regulation of cellular metabolic process	Any process that stops, prevents, or reduces the frequency, rate or extent of the chemical reactions and pathways by which individual cells transform chemical substances.
GO:00300311	RSM1	turquoise	0.000109869	38	0.0319596	0.209945	181	BP	cell projection assembly	Formation of a prolongation or process extending from a cell, e.g. a flagellum or axon.
GO:00166042	RSM1	turquoise	0.000121157	44	0.0370059	0.199095	221	CC	nuclear body	Extra-nucleolar nuclear domains usually visualized by confocal microscopy and fluorescent antibodies to specific proteins.
GO:0001725	RSM1	turquoise	0.000122477	13	0.0109336	0.351351	37	CC	stress fiber	A contractile actin filament bundle that consists of short actin filaments with alternating polarity, cross-linked by alpha-actinin and possibly other actin bundling proteins, and with myosin present in a periodic distribution along the fiber.
GO:00508401	RSM1	turquoise	0.000122477	13	0.0109336	0.351351	37	MF	extracellular matrix binding	Interacting selectively and non-covalently with a component of the extracellular matrix.
GO:00001222	RSM1	turquoise	0.000124528	72	0.0605551	0.173494	415	BP	negative regulation of transcription from RNA polymerase II promoter	Any process that stops, prevents, or reduces the frequency, rate or extent of transcription from an RNA polymerase II promoter.
GO:00071632	RSM1	turquoise	0.000128503	24	0.020185	0.25	96	BP	establishment or maintenance of cell polarity	Any cellular process that results in the specification, formation or maintenance of anisotropic intracellular organization or cell growth patterns.
GO:0030286	RSM1	turquoise	0.000128606	11	0.00925147	0.392857	28	CC	dynein complex	Any of several large complexes that contain two or three dynein heavy chains and several light chains, and have microtubule motor activity.
GO:00447821	RSM1	turquoise	0.000131538	21	0.0176619	0.265823	79	BP	cilium organization	A process that is carried out at the cellular level which results in the assembly, arrangement of constituent parts, or disassembly of a cilium, a specialized eukaryotic organelle that consists of a filiform extrusion of the cell surface. Each cilium is bounded by an extrusion of the cytoplasmic membrane, and contains a regular longitudinal array of microtubules, anchored basally in a centriole.
GO:0016607	RSM1	turquoise	0.000134368	28	0.0235492	0.233333	120	CC	nuclear speck	A discrete extra-nucleolar subnuclear domain, 20-50 in number, in which splicing factors are seen to be localized by immunofluorescence microscopy.
GO:00600411	RSM1	turquoise	0.000140699	22	0.0185029	0.258824	85	BP	retina development in camera-type eye	The process whose specific outcome is the progression of the retina over time, from its formation to the mature structure. The retina is the innermost layer or coating at the back of the eyeball, which is sensitive to light and in which the optic nerve terminates.
GO:00346132	RSM1	turquoise	0.000146412	116	0.097561	0.156124	743	BP	cellular protein localization	Any process in which a protein is transported to, and/or maintained in, a specific location at the level of a cell. Localization at the cellular level encompasses movement within the cell, from within the cell to the cell surface, or from one location to another at the surface of a cell.
GO:0006338	RSM1	turquoise	0.000147509	20	0.0168209	0.27027	74	BP	chromatin remodeling	Dynamic structural changes to eukaryotic chromatin occurring throughout the cell division cycle. These changes range from the local changes necessary for transcriptional regulation to global changes necessary for chromosome segregation.
GO:00105572	RSM1	turquoise	0.000153864	133	0.111859	0.152174	874	BP	positive regulation of macromolecule biosynthetic process	Any process that increases the rate, frequency or extent of the chemical reactions and pathways resulting in the formation of a macromolecule, any molecule of high relative molecular mass, the structure of which essentially comprises the multiple repetition of units derived, actually or conceptually, from molecules of low relative molecular mass.
GO:00063572	RSM1	turquoise	0.000156525	146	0.122792	0.149744	975	BP	regulation of transcription from RNA polymerase II promoter	Any process that modulates the frequency, rate or extent of transcription from an RNA polymerase II promoter.
GO:0000226	RSM1	turquoise	0.000160925	43	0.0361648	0.198157	217	BP	microtubule cytoskeleton organization	A process that is carried out at the cellular level which results in the assembly, arrangement of constituent parts, or disassembly of cytoskeletal structures comprising microtubules and their associated proteins.
GO:0036033	RSM1	turquoise	0.000163379	4	0.00336417	1	4	MF	mediator complex binding	Interacting selectively and non-covalently with a mediator complex. The mediator complex is a protein complex that interacts with the carboxy-terminal domain of the largest subunit of RNA polymerase II and plays an active role in transducing the signal from a transcription factor to the transcriptional machinery. The Saccharomyces complex contains several identifiable subcomplexes: a head domain …
GO:0032432	RSM1	turquoise	0.000167075	13	0.0109336	0.342105	38	CC	actin filament bundle	An assembly of actin filaments that are on the same axis but may be oriented with the same or opposite polarities and may be packed with different levels of tightness.
GO:0030048	RSM1	turquoise	0.000171607	15	0.0126156	0.3125	48	BP	actin filament-based movement	Movement of organelles or other particles along actin filaments, or sliding of actin filaments past each other, mediated by motor proteins.
GO:0022008	RSM1	turquoise	0.000172547	146	0.122792	0.149437	977	BP	neurogenesis	Generation of cells within the nervous system.
GO:0016462	RSM1	turquoise	0.00017582	90	0.0756939	0.163339	551	MF	pyrophosphatase activity	Catalysis of the hydrolysis of a pyrophosphate bond between two phosphate groups, leaving one phosphate on each of the two fragments.
GO:00301821	RSM1	turquoise	0.000180714	130	0.109336	0.152225	854	BP	neuron differentiation	The process in which a relatively unspecialized cell acquires specialized features of a neuron.
GO:0030036	RSM1	turquoise	0.000201995	62	0.0521447	0.177143	350	BP	actin cytoskeleton organization	A process that is carried out at the cellular level which results in the assembly, arrangement of constituent parts, or disassembly of cytoskeletal structures comprising actin filaments and their associated proteins.
GO:00168171	RSM1	turquoise	0.000213122	90	0.0756939	0.162455	554	MF	hydrolase activity, acting on acid anhydrides	Catalysis of the hydrolysis of any acid anhydride.
GO:0030057	RSM1	turquoise	0.000216346	7	0.0058873	0.538462	13	CC	desmosome	A cell-cell junction in which: on the cytoplasmic surface of each interacting plasma membrane is a dense plaque composed of a mixture of intracellular anchor proteins; a bundle of keratin intermediate filaments is attached to the surface of each plaque; transmembrane adhesion proteins of the cadherin family bind to the plaques and interact through their extracellular domains to hold the adjacent …
GO:00059231	RSM1	turquoise	0.00021887	20	0.0168209	0.263158	76	CC	tight junction	An occluding cell-cell junction that is composed of a branching network of sealing strands that completely encircles the apical end of each cell in an epithelial sheet; the outer leaflets of the two interacting plasma membranes are seen to be tightly apposed where sealing strands are present. Each sealing strand is composed of a long row of transmembrane adhesion proteins embedded in each of the …
GO:0060271	RSM1	turquoise	0.000241937	22	0.0185029	0.25	88	BP	cilium morphogenesis	A process that is carried out at the cellular level and in which the structure of a cilium is organized.
GO:00486991	RSM1	turquoise	0.000270338	138	0.116064	0.149351	924	BP	generation of neurons	The process in which nerve cells are generated. This includes the production of neuroblasts and their differentiation into neurons.
GO:00343331	RSM1	turquoise	0.000284133	15	0.0126156	0.3	50	BP	adherens junction assembly	The aggregation, arrangement and bonding together of a set of components to form an adherens junction. An adherens junction is a cell junction at which the cytoplasmic face of the plasma membrane is attached to actin filaments.
GO:00426411	RSM1	turquoise	0.000295972	14	0.0117746	0.311111	45	CC	actomyosin	Any complex of actin, myosin, and accessory proteins.
GO:0042384	RSM1	turquoise	0.000300187	19	0.0159798	0.263889	72	BP	cilium assembly	The assembly of a cilium, a specialized eukaryotic organelle that consists of a filiform extrusion of the cell surface. Each cilium is bounded by an extrusion of the cytoplasmic membrane, and contains a regular longitudinal array of microtubules, anchored basally in a centriole.
GO:0071679	RSM1	turquoise	0.000317922	5	0.00420521	0.714286	7	BP	commissural neuron axon guidance	The process in which the migration of an axon growth cone of a commissural neuron is directed to its target in the brain in response to a combination of attractive and repulsive cues.
GO:0005813	RSM1	turquoise	0.000320611	46	0.038688	0.188525	244	CC	centrosome	A structure comprised of a core structure (in most organisms, a pair of centrioles) and peripheral material from which a microtubule-based structure, such as a spindle apparatus, is organized. Centrosomes occur close to the nucleus during interphase in many eukaryotic cells, though in animal cells it changes continually during the cell-division cycle.
GO:00488581	RSM1	turquoise	0.00032115	93	0.078217	0.15952	583	BP	cell projection morphogenesis	The process in which the anatomical structures of a cell projection are generated and organized.
GO:00099664	RSM1	turquoise	0.000327074	214	0.179983	0.139596	1533	BP	regulation of signal transduction	Any process that modulates the frequency, rate or extent of signal transduction.
GO:00300162	RSM1	turquoise	0.000330672	27	0.0227082	0.225	120	CC	myofibril	The contractile element of skeletal and cardiac muscle; a long, highly organized bundle of actin, myosin, and other proteins that contracts by a sliding filament mechanism.
GO:00329912	RSM1	turquoise	0.000341278	365	0.306981	0.131059	2785	CC	macromolecular complex	A stable assembly of two or more macromolecules, i.e. proteins, nucleic acids, carbohydrates or lipids, in which the constituent parts function together.
GO:0045785	RSM1	turquoise	0.000345741	24	0.020185	0.235294	102	BP	positive regulation of cell adhesion	Any process that activates or increases the frequency, rate or extent of cell adhesion.
GO:00055243	RSM1	turquoise	0.00034972	153	0.12868	0.146132	1047	MF	ATP binding	Interacting selectively and non-covalently with ATP, adenosine 5'-triphosphate, a universally important coenzyme and enzyme regulator.
GO:0016887	RSM1	turquoise	0.000352596	46	0.038688	0.187755	245	MF	ATPase activity	Catalysis of the reaction: ATP + H2O = ADP + phosphate + 2 H+. May or may not be coupled to another reaction.
GO:00069133	RSM1	turquoise	0.000367446	50	0.0420521	0.18315	273	BP	nucleocytoplasmic transport	The directed movement of molecules between the nucleus and the cytoplasm.
GO:0001974	RSM1	turquoise	0.000367994	11	0.00925147	0.354839	31	BP	blood vessel remodeling	The reorganization or renovation of existing blood vessels.
GO:0007062	RSM1	turquoise	0.000372503	9	0.00756939	0.409091	22	BP	sister chromatid cohesion	The cell cycle process in which the sister chromatids of a replicated chromosome are associated with each other.
GO:0008094	RSM1	turquoise	0.000381748	14	0.0117746	0.304348	46	MF	DNA-dependent ATPase activity	Catalysis of the reaction: ATP + H2O = ADP + phosphate; this reaction requires the presence of single- or double-stranded DNA, and it drives another reaction.
GO:00198271	RSM1	turquoise	0.000395104	21	0.0176619	0.247059	85	BP	stem cell maintenance	The process in which an organism retains a population of stem cells, preventing the commitment of all stem cell progeny to a differentiated cell fate.
GO:00313282	RSM1	turquoise	0.000414372	138	0.116064	0.14791	933	BP	positive regulation of cellular biosynthetic process	Any process that activates or increases the frequency, rate or extent of the chemical reactions and pathways resulting in the formation of substances, carried out by individual cells.
GO:00329901	RSM1	turquoise	0.000418893	94	0.079058	0.157983	595	BP	cell part morphogenesis	The process in which the anatomical structures of a cell part are generated and organized.
GO:00056041	RSM1	turquoise	0.000438125	19	0.0159798	0.256757	74	CC	basement membrane	A thin layer of dense material found in various animal tissues interposed between the cells and the adjacent connective tissue. It consists of the basal lamina plus an associated layer of reticulin fibers.
GO:00007901	RSM1	turquoise	0.000450552	26	0.0218671	0.224138	116	CC	nuclear chromatin	The ordered and organized complex of DNA, protein, and sometimes RNA, that forms the chromosome in the nucleus.
GO:00018431	RSM1	turquoise	0.000455077	15	0.0126156	0.288462	52	BP	neural tube closure	The last step in the formation of the neural tube, where the paired neural folds are brought together and fuse at the dorsal midline.
GO:0001885	RSM1	turquoise	0.000457484	10	0.00841043	0.37037	27	BP	endothelial cell development	The progression of an endothelial cell over time, from its formation to the mature structure.
GO:00424761	RSM1	turquoise	0.000468083	21	0.0176619	0.244186	86	BP	odontogenesis	The process whose specific outcome is the progression of a tooth or teeth over time, from formation to the mature structure(s). A tooth is any hard bony, calcareous, or chitinous organ found in the mouth or pharynx of an animal and used in procuring or masticating food.
GO:00108102	RSM1	turquoise	0.000473464	22	0.0185029	0.23913	92	BP	regulation of cell-substrate adhesion	Any process that modulates the frequency, rate or extent of cell-substrate adhesion. Cell-substrate adhesion is the attachment of a cell to the underlying substrate via adhesion molecules.
GO:00098933	RSM1	turquoise	0.000482158	218	0.183347	0.138325	1576	BP	positive regulation of metabolic process	Any process that activates or increases the frequency, rate or extent of the chemical reactions and pathways within a cell or an organism.
GO:0005815	RSM1	turquoise	0.000505214	57	0.0479394	0.174847	326	CC	microtubule organizing center	An intracellular structure that can catalyze gamma-tubulin-dependent microtubule nucleation and that can anchor microtubules by interacting with their minus ends, plus ends or sides.
GO:00511693	RSM1	turquoise	0.000521022	50	0.0420521	0.180505	277	BP	nuclear transport	The directed movement of substances into, out of, or within the nucleus.
GO:0048738	RSM1	turquoise	0.000544474	24	0.020185	0.228571	105	BP	cardiac muscle tissue development	The process whose specific outcome is the progression of cardiac muscle over time, from its formation to the mature structure.
GO:19025333	RSM1	turquoise	0.00054544	76	0.0639193	0.163441	465	BP	positive regulation of intracellular signal transduction	Any process that activates or increases the frequency, rate or extent of intracellular signal transduction.
GO:00605411	RSM1	turquoise	0.000567121	30	0.0252313	0.20979	143	BP	respiratory system development	The progression of the respiratory system over time from its formation to its mature structure. The respiratory system carries out respiratory gaseous exchange.
GO:0045446	RSM1	turquoise	0.000569342	15	0.0126156	0.283019	53	BP	endothelial cell differentiation	The process in which a mesodermal, bone marrow or neural crest cell acquires specialized features of an endothelial cell, a thin flattened cell. A layer of such cells lines the inside surfaces of body cavities, blood vessels, and lymph vessels, making up the endothelium.
GO:0030208	RSM1	turquoise	0.000579366	6	0.00504626	0.545455	11	BP	dermatan sulfate biosynthetic process	The chemical reactions and pathways resulting in the formation of dermatan sulfate, any glycosaminoglycan with repeats consisting of beta-(1,4)-linked L-iduronyl-beta-(1,3)-N-acetyl-D-galactosamine 4-sulfate units.
GO:00192081	RSM1	turquoise	0.000618114	14	0.0117746	0.291667	48	MF	phosphatase regulator activity	Modulates the activity of a phosphatase, an enzyme which catalyzes of the removal of a phosphate group from a substrate molecule.
GO:0017016	RSM1	turquoise	0.000625944	28	0.0235492	0.21374	131	MF	Ras GTPase binding	Interacting selectively and non-covalently with any member of the Ras superfamily of monomeric GTPases.
GO:00009891	RSM1	turquoise	0.000626627	67	0.0563499	0.167082	401	MF	transcription factor binding transcription factor activity	Interacting selectively and non-covalently with a specific transcription factor, which may be a single protein or a complex, in order to modulate transcription. A protein binding transcription factor may or may not also interact with the template nucleic acid (either DNA or RNA) as well.
GO:0045766	RSM1	turquoise	0.000635665	16	0.0134567	0.271186	59	BP	positive regulation of angiogenesis	Any process that activates or increases angiogenesis.
GO:0034332	RSM1	turquoise	0.000643283	20	0.0168209	0.243902	82	BP	adherens junction organization	A process that is carried out at the cellular level which results in the assembly, arrangement of constituent parts, or disassembly of an adherens junction. An adherens junction is a cell junction at which the cytoplasmic face of the plasma membrane is attached to actin filaments.
GO:00351482	RSM1	turquoise	0.000649006	22	0.0185029	0.234043	94	BP	tube formation	Creation of the central hole of a tube in an anatomical structure through which gases and/or liquids flow.
GO:0048041	RSM1	turquoise	0.000657911	13	0.0109336	0.302326	43	BP	focal adhesion assembly	The aggregation and bonding together of a set of components to form a focal adhesion, a complex of intracellular signaling and structural proteins that provides a structural link between the internal actin cytoskeleton and the ECM, and also function as a locus of signal transduction activity.
GO:00608401	RSM1	turquoise	0.000657911	13	0.0109336	0.302326	43	BP	artery development	The progression of the artery over time, from its initial formation to the mature structure. An artery is a blood vessel that carries blood away from the heart to a capillary bed.
GO:00018222	RSM1	turquoise	0.000675023	33	0.0277544	0.20122	164	BP	kidney development	The process whose specific outcome is the progression of the kidney over time, from its formation to the mature structure. The kidney is an organ that filters the blood and/or excretes the end products of body metabolism in the form of urine.
GO:00069361	RSM1	turquoise	0.000682724	36	0.0302775	0.195652	184	BP	muscle contraction	A process in which force is generated within muscle tissue, resulting in a change in muscle geometry. Force generation involves a chemo-mechanical energy conversion step that is carried out by the actin/myosin complex activity, which generates force through ATP hydrolysis.
GO:00160714	RSM1	turquoise	0.000752761	68	0.0571909	0.16545	411	BP	mRNA metabolic process	The chemical reactions and pathways involving mRNA, messenger RNA, which is responsible for carrying the coded genetic 'message', transcribed from DNA, to sites of protein assembly at the ribosomes.
GO:00488641	RSM1	turquoise	0.000765738	31	0.0260723	0.203947	152	BP	stem cell development	The process whose specific outcome is the progression of the stem cell over time, from its formation to the mature structure. Cell development does not include the steps involved in committing a cell to its specific fate.
GO:00009882	RSM1	turquoise	0.000769632	67	0.0563499	0.165842	404	MF	protein binding transcription factor activity	Interacting selectively and non-covalently with any protein or protein complex (a complex of two or more proteins that may include other nonprotein molecules), in order to modulate transcription. A protein binding transcription factor may or may not also interact with the template nucleic acid (either DNA or RNA) as well.
GO:00099871	RSM1	turquoise	0.00076982	1010	0.849453	0.117798	8574	BP	cellular process	Any process that is carried out at the cellular level, but not necessarily restricted to a single cell. For example, cell communication occurs among more than one cell, but occurs at the cellular level.
GO:0051781	RSM1	turquoise	0.000776648	14	0.0117746	0.285714	49	BP	positive regulation of cell division	Any process that activates or increases the frequency, rate or extent of cell division.
GO:0017048	RSM1	turquoise	0.000776648	14	0.0117746	0.285714	49	MF	Rho GTPase binding	Interacting selectively and non-covalently with Rho protein, any member of the Rho subfamily of the Ras superfamily of monomeric GTPases. Proteins in the Rho subfamily are involved in relaying signals from cell-surface receptors to the actin cytoskeleton.
GO:00603251	RSM1	turquoise	0.000793873	9	0.00756939	0.375	24	BP	face morphogenesis	The process in which the anatomical structures of the face are generated and organized. The face is the ventral division of the head.
GO:0034728	RSM1	turquoise	0.000829202	17	0.0142977	0.257576	66	BP	nucleosome organization	A process that is carried out at the cellular level which results in the assembly, arrangement of constituent parts, or disassembly of one or more nucleosomes.
GO:00305543	RSM1	turquoise	0.000863827	155	0.130362	0.142989	1084	MF	adenyl nucleotide binding	Interacting selectively and non-covalently with adenyl nucleotides, any compound consisting of adenosine esterified with (ortho)phosphate.
GO:00031581	RSM1	turquoise	0.000872367	15	0.0126156	0.272727	55	BP	endothelium development	The process whose specific outcome is the progression of an endothelium over time, from its formation to the mature structure. Endothelium refers to the layer of cells lining blood vessels, lymphatics, the heart, and serous cavities,and is derived from bone marrow or mesoderm. Corneal endothelium is a special case, derived from neural crest cells.
GO:0003690	RSM1	turquoise	0.000889808	21	0.0176619	0.233333	90	MF	double-stranded DNA binding	Interacting selectively and non-covalently with double-stranded DNA.
GO:0000910	RSM1	turquoise	0.000892549	20	0.0168209	0.238095	84	BP	cytokinesis	The division of the cytoplasm and the plasma membrane of a cell and its separation into two daughter cells.
GO:0016328	RSM1	turquoise	0.000903252	11	0.00925147	0.323529	34	CC	lateral plasma membrane	The portion of the plasma membrane at the lateral side of the cell. In epithelial cells, lateral plasma membranes are on the sides of cells which lie at the interface of adjacent cells.
GO:0006974	RSM1	turquoise	0.000908328	78	0.0656013	0.159836	488	BP	cellular response to DNA damage stimulus	Any process that results in a change in state or activity of a cell (in terms of movement, secretion, enzyme production, gene expression, etc.) as a result of a stimulus indicating damage to its DNA from environmental insults or errors during metabolism.
GO:00310124	RSM1	turquoise	0.000916825	52	0.0437342	0.174497	298	CC	extracellular matrix	A structure lying external to one or more cells, which provides structural support for cells or tissues; may be completely external to the cell (as in animals and bacteria) or be part of the cell (as in plants).
GO:00313253	RSM1	turquoise	0.00093525	206	0.173255	0.137609	1497	BP	positive regulation of cellular metabolic process	Any process that activates or increases the frequency, rate or extent of the chemical reactions and pathways by which individual cells transform chemical substances.
GO:00058681	RSM1	turquoise	0.000947887	8	0.00672834	0.4	20	CC	cytoplasmic dynein complex	Any dynein complex that catalyzes movement along a cytoplasmic microtubule; cytoplasmic dynein complexes participates in many transport activities in eukaryotes, such as mRNA localization, intermediate filament transport, nuclear envelope breakdown, apoptosis, transport of centrosomal proteins, mitotic spindle assembly, virus transport, kinetochore functions, and movement of signaling and spindle…
GO:00019521	RSM1	turquoise	0.000968181	14	0.0117746	0.28	50	BP	regulation of cell-matrix adhesion	Any process that modulates the frequency, rate or extent of attachment of a cell to the extracellular matrix.
GO:00432342	RSM1	turquoise	0.000973964	319	0.268293	0.13106	2434	CC	protein complex	Any macromolecular complex composed of two or more polypeptide subunits, which may or may not be identical. Protein complexes may have other associated non-protein prosthetic groups, such as nucleotides, metal ions or other small molecules.
GO:00300553	RSM1	turquoise	0.000991471	23	0.019344	0.223301	103	CC	cell-substrate junction	A cell junction that forms a connection between a cell and the extracellular matrix.
GO:00073891	RSM1	turquoise	0.00100095	51	0.0428932	0.174658	292	BP	pattern specification process	Any developmental process that results in the creation of defined areas or spaces within an organism to which cells respond and eventually are instructed to differentiate.
GO:00037141	RSM1	turquoise	0.00102511	30	0.0252313	0.202703	148	MF	transcription corepressor activity	Interacting selectively and non-covalently with a repressing transcription factor and also with the basal transcription machinery in order to stop, prevent, or reduce the frequency, rate or extent of transcription. Cofactors generally do not bind DNA, but rather mediate protein-protein interactions between repressive transcription factors and the basal transcription machinery.
GO:0032507	RSM1	turquoise	0.00102825	18	0.0151388	0.246575	73	BP	maintenance of protein location in cell	Any process in which a protein is maintained in a specific location within, or in the membrane of, a cell, and is prevented from moving elsewhere.
GO:00037121	RSM1	turquoise	0.00102917	63	0.0529857	0.166227	379	MF	transcription cofactor activity	Interacting selectively and non-covalently with a regulatory transcription factor and also with the basal transcription machinery in order to modulate transcription. Cofactors generally do not bind DNA, but rather mediate protein-protein interactions between regulatory transcription factors and the basal transcription machinery.
GO:00721752	RSM1	turquoise	0.00104561	20	0.0168209	0.235294	85	BP	epithelial tube formation	The developmental process pertaining to the initial formation of an epithelial tube.
GO:0018023	RSM1	turquoise	0.00104807	6	0.00504626	0.5	12	BP	peptidyl-lysine trimethylation	The methylation of peptidyl-lysine to form peptidyl-N6,N6,N6-trimethyl-L-lysine.
GO:0035456	RSM1	turquoise	0.00104807	6	0.00504626	0.5	12	BP	response to interferon-beta	Any process that results in a change in state or activity of a cell or an organism (in terms of movement, secretion, enzyme production, gene expression, etc.) as a result of an interferon-beta stimulus. Interferon-beta is a type I interferon.
GO:0050651	RSM1	turquoise	0.00104807	6	0.00504626	0.5	12	BP	dermatan sulfate proteoglycan biosynthetic process	The chemical reactions and pathways resulting in the formation of dermatan sulfate proteoglycan, any glycoprotein whose glycosaminoglycan units are dermatan sulfate (chondroitin sulfate B). Dermatan sulfate is a glycosaminoglycan with repeats consisting of beta-(1,4)-linked L-iduronyl-beta-(1,3)-N-acetyl-D-galactosamine 4-sulfate units.
GO:0016460	RSM1	turquoise	0.00104807	6	0.00504626	0.5	12	CC	myosin II complex	A myosin complex containing two class II myosin heavy chains, two myosin essential light chains and two myosin regulatory light chains. Also known as classical myosin or conventional myosin, the myosin II class includes the major muscle myosin of vertebrate and invertebrate muscle, and is characterized by alpha-helical coiled coil tails that self assemble to form a variety of filament structures.
GO:00056051	RSM1	turquoise	0.0010609	7	0.0058873	0.4375	16	CC	basal lamina	A thin sheet of proteoglycans and glycoproteins, especially laminin, secreted by cells as an extracellular matrix.
GO:00099672	RSM1	turquoise	0.0010826	107	0.0899916	0.150281	712	BP	positive regulation of signal transduction	Any process that activates or increases the frequency, rate or extent of signal transduction.
GO:00488632	RSM1	turquoise	0.00110797	41	0.0344828	0.183857	223	BP	stem cell differentiation	The process in which a relatively unspecialized cell acquires specialized features of a stem cell. A stem cell is a cell that retains the ability to divide and proliferate throughout life to provide progenitor cells that can differentiate into specialized cells.
GO:0010171	RSM1	turquoise	0.0011844	11	0.00925147	0.314286	35	BP	body morphogenesis	The process in which the anatomical structures of the soma are generated and organized.
GO:00451111	RSM1	turquoise	0.00119094	17	0.0142977	0.25	68	CC	intermediate filament cytoskeleton	Cytoskeletal structure made from intermediate filaments, typically organized in the cytosol as an extended system that stretches from the nuclear envelope to the plasma membrane. Some intermediate filaments run parallel to the cell surface, while others traverse the cytosol; together they form an internal framework that helps support the shape and resilience of the cell.
GO:00312561	RSM1	turquoise	0.00120243	21	0.0176619	0.228261	92	CC	leading edge membrane	The portion of the plasma membrane surrounding the leading edge of a motile cell.
GO:0090002	RSM1	turquoise	0.00121793	18	0.0151388	0.243243	74	BP	establishment of protein localization to plasma membrane	The directed movement of a protein to a specific location in the plasma membrane.
GO:00198382	RSM1	turquoise	0.00122062	20	0.0168209	0.232558	86	MF	growth factor binding	Interacting selectively and non-covalently with any growth factor, proteins or polypeptides that stimulate a cell or organism to grow or proliferate.
GO:0048562	RSM1	turquoise	0.00122584	35	0.0294365	0.191257	183	BP	embryonic organ morphogenesis	Morphogenesis, during the embryonic phase, of a tissue or tissues that work together to perform a specific function or functions. Morphogenesis is the process in which anatomical structures are generated and organized. Organs are commonly observed as visibly distinct structures, but may also exist as loosely associated clusters of cells that work together to perform a specific function or functio…
GO:00030121	RSM1	turquoise	0.00130638	39	0.0328007	0.184834	211	BP	muscle system process	A organ system process carried out at the level of a muscle. Muscle tissue is composed of contractile cells or fibers.
GO:0050679	RSM1	turquoise	0.00135259	22	0.0185029	0.222222	99	BP	positive regulation of epithelial cell proliferation	Any process that activates or increases the rate or extent of epithelial cell proliferation.
GO:0043044	RSM1	turquoise	0.00138074	8	0.00672834	0.380952	21	BP	ATP-dependent chromatin remodeling	Dynamic structural changes to eukaryotic chromatin that require energy from the hydrolysis of ATP, ranging from local changes necessary for transcriptional regulation to global changes necessary for chromosome segregation, mediated by ATP-dependent chromatin-remodelling factors.
GO:0043236	RSM1	turquoise	0.00138074	8	0.00672834	0.380952	21	MF	laminin binding	Interacting selectively and non-covalently with laminins, glycoproteins that are major constituents of the basement membrane of cells.
GO:00512703	RSM1	turquoise	0.00138946	67	0.0563499	0.162228	413	BP	regulation of cellular component movement	Any process that modulates the frequency, rate or extent of the movement of a cellular component.
GO:00018412	RSM1	turquoise	0.00141701	17	0.0142977	0.246377	69	BP	neural tube formation	The formation of a tube from the flat layer of ectodermal cells known as the neural plate. This will give rise to the central nervous system.
GO:00506781	RSM1	turquoise	0.00142611	33	0.0277544	0.192982	171	BP	regulation of epithelial cell proliferation	Any process that modulates the frequency, rate or extent of epithelial cell proliferation.
GO:0006027	RSM1	turquoise	0.00144264	12	0.0100925	0.292683	41	BP	glycosaminoglycan catabolic process	The chemical reactions and pathways resulting in the breakdown of glycosaminoglycans, any one of a group of polysaccharides that contain amino sugars.
GO:0043149	RSM1	turquoise	0.00144264	12	0.0100925	0.292683	41	BP	stress fiber assembly	The aggregation, arrangement and bonding together of a set of components to form a stress fiber. A stress fiber is a contractile actin filament bundle that consists of short actin filaments with alternating polarity.
GO:0010793	RSM1	turquoise	0.00144672	3	0.00252313	1	3	BP	regulation of mRNA export from nucleus	Any process that modulates the frequency, rate or extent of the directed movement of mRNA from the nucleus to the cytoplasm.
GO:0021943	RSM1	turquoise	0.00144672	3	0.00252313	1	3	BP	formation of radial glial scaffolds	The formation of scaffolds from a radial glial cell. The scaffolds are used as a substrate for the radial migration of cells.
GO:0035845	RSM1	turquoise	0.00144672	3	0.00252313	1	3	BP	photoreceptor cell outer segment organization	A process that is carried out at the cellular level and results in the assembly, arrangement of constituent parts, or disassembly of the outer segment of a photoreceptor cell, a sensory cell that reacts to the presence of light. The outer segment of the photoreceptor cell contains the light-absorbing materials.
GO:0036158	RSM1	turquoise	0.00144672	3	0.00252313	1	3	BP	outer dynein arm assembly	The aggregation, arrangement and bonding together of a set of components to form an axonemal dynein outer arm, an outer arm structure present on the outer doublet microtubules of ciliary and flagellar axonemes.
GO:0048677	RSM1	turquoise	0.00144672	3	0.00252313	1	3	BP	axon extension involved in regeneration	Long distance growth of a single axon process involved in regeneration of the neuron.
GO:0016589	RSM1	turquoise	0.00144672	3	0.00252313	1	3	CC	NURF complex	An ISWI complex that contains an ATPase subunit of the ISWI family (SNF2L in mammals), a NURF301 homolog (BPTF in humans), and additional subunits, though the composition of these additional subunits varies slightly with species. NURF is involved in regulation of transcription from TRNA polymerase II promoters.
GO:0097513	RSM1	turquoise	0.00144672	3	0.00252313	1	3	CC	myosin II filament	A bipolar filament composed of myosin II molecules.
GO:0010001	RSM1	turquoise	0.00146377	26	0.0218671	0.208	125	BP	glial cell differentiation	The process in which a relatively unspecialized cell acquires the specialized features of a glial cell.
GO:0045121	RSM1	turquoise	0.00148786	31	0.0260723	0.196203	158	CC	membrane raft	Any of the small (10-200 nm), heterogeneous, highly dynamic, sterol- and sphingolipid-enriched membrane domains that compartmentalize cellular processes. Small rafts can sometimes be stabilized to form larger platforms through protein-protein and protein-lipid interactions.
GO:00303351	RSM1	turquoise	0.00149242	35	0.0294365	0.189189	185	BP	positive regulation of cell migration	Any process that activates or increases the frequency, rate or extent of cell migration.
GO:0001726	RSM1	turquoise	0.00149424	23	0.019344	0.216981	106	CC	ruffle	Projection at the leading edge of a crawling cell; the protrusions are supported by a microfilament meshwork.
GO:00420631	RSM1	turquoise	0.00153316	29	0.0243902	0.2	145	BP	gliogenesis	The process that results in the generation of glial cells. This includes the production of glial progenitors and their differentiation into mature glia.
GO:00352721	RSM1	turquoise	0.00153373	11	0.00925147	0.305556	36	BP	exocrine system development	Progression of the exocrine system over time, from its formation to a mature structure. The exocrine system is a system of hormones and glands, where the glands secrete straight to a target site via ducts or tubes. The human exocrine system includes the salivary glands, sweat glands and many glands of the digestive system.
GO:00603231	RSM1	turquoise	0.00153908	9	0.00756939	0.346154	26	BP	head morphogenesis	The process in which the anatomical structures of the head are generated and organized. The head is the anterior-most division of the body.
GO:00001662	RSM1	turquoise	0.00156461	216	0.181665	0.135508	1594	MF	nucleotide binding	Interacting selectively and non-covalently with a nucleotide, any compound consisting of a nucleoside that is esterified with (ortho)phosphate or an oligophosphate at any hydroxyl group on the ribose or deoxyribose.
GO:0090303	RSM1	turquoise	0.00156826	5	0.00420521	0.555556	9	BP	positive regulation of wound healing	Any process that increases the rate, frequency, or extent of the series of events that restore integrity to a damaged tissue, following an injury.
GO:00603241	RSM1	turquoise	0.00157647	10	0.00841043	0.322581	31	BP	face development	The biological process whose specific outcome is the progression of a face from an initial condition to its mature state. The face is the ventral division of the head.
GO:0006200	RSM1	turquoise	0.0016047	21	0.0176619	0.223404	94	BP	ATP catabolic process	The chemical reactions and pathways resulting in the breakdown of ATP, adenosine 5'-triphosphate, a universally important coenzyme and enzyme regulator.
GO:0060479	RSM1	turquoise	0.00162871	7	0.0058873	0.411765	17	BP	lung cell differentiation	The process in which relatively unspecialized cells, e.g. embryonic or regenerative cells, acquire specialized structural and/or functional features of a mature cell found in the lung. Differentiation includes the processes involved in commitment of a cell to a specific fate.
GO:0061028	RSM1	turquoise	0.00162871	7	0.0058873	0.411765	17	BP	establishment of endothelial barrier	The establishment of a barrier between endothelial cell layers, such as those in the brain, lung or intestine, to exert specific and selective control over the passage of water and solutes, thus allowing formation and maintenance of compartments that differ in fluid and solute composition.
GO:0008150	RSM1	turquoise	0.00166657	1089	0.915896	0.116321	9362	BP	biological_process	Any process specifically pertinent to the functioning of integrated living units: cells, tissues, organs, and organisms. A process is a collection of molecular events with a defined beginning and end.
GO:0045185	RSM1	turquoise	0.00167544	19	0.0159798	0.231707	82	BP	maintenance of protein location	Any process in which a protein is maintained in a location and prevented from moving elsewhere. These include sequestration, stabilization to prevent transport elsewhere and the active retrieval of proteins that do move away.
GO:0007049	RSM1	turquoise	0.00169446	150	0.126156	0.141376	1061	BP	cell cycle	The progression of biochemical and morphological phases and events that occur in a cell during successive cell replication or nuclear replication events. Canonically, the cell cycle comprises the replication and segregation of genetic material followed by the division of the cell, but in endocycles or syncytial cells nuclear replication or nuclear division may not be followed by cell division.
GO:00432311	RSM1	turquoise	0.00174731	784	0.659378	0.120282	6518	CC	intracellular membrane-bounded organelle	Organized structure of distinctive morphology and function, bounded by a single or double lipid bilayer membrane and occurring within the cell. Includes the nucleus, mitochondria, plastids, vacuoles, and vesicles. Excludes the plasma membrane.
GO:0050655	RSM1	turquoise	0.00176098	6	0.00504626	0.461538	13	BP	dermatan sulfate proteoglycan metabolic process	The chemical reactions and pathways involving dermatan sulfate proteoglycan, any glycoprotein whose glycosaminoglycan units are dermatan sulfate (chondroitin sulfate B). Dermatan sulfate is a glycosaminoglycan with repeats consisting of beta-(1,4)-linked L-iduronyl-beta-(1,3)-N-acetyl-D-galactosamine 4-sulfate units.
GO:00463321	RSM1	turquoise	0.00179549	14	0.0117746	0.264151	53	MF	SMAD binding	Interacting selectively and non-covalently with a SMAD signaling protein.
GO:0007018	RSM1	turquoise	0.00184409	24	0.020185	0.210526	114	BP	microtubule-based movement	A microtubule-based process that is mediated by motor proteins and results in the movement of organelles, other microtubules, or other particles along microtubules.
GO:00457651	RSM1	turquoise	0.00184409	24	0.020185	0.210526	114	BP	regulation of angiogenesis	Any process that modulates the frequency, rate or extent of angiogenesis.
GO:0016459	RSM1	turquoise	0.00196299	11	0.00925147	0.297297	37	CC	myosin complex	A protein complex, formed of one or more myosin heavy chains plus associated light chains and other proteins, that functions as a molecular motor; uses the energy of ATP hydrolysis to move actin filaments or to move vesicles or other cargo on fixed actin filaments; has magnesium-ATPase activity and binds actin. Myosin classes are distinguished based on sequence features of the motor, or head, dom…
GO:0042383	RSM1	turquoise	0.00197444	18	0.0151388	0.233766	77	CC	sarcolemma	The outer membrane of a muscle cell, consisting of the plasma membrane, a covering basement membrane (about 100 nm thick and sometimes common to more than one fiber), and the associated loose network of collagen fibers.
GO:00421275	RSM1	turquoise	0.00198488	126	0.105971	0.144165	874	BP	regulation of cell proliferation	Any process that modulates the frequency, rate or extent of cell proliferation.
GO:0030056	RSM1	turquoise	0.002029	4	0.00336417	0.666667	6	CC	hemidesmosome	A cell-substrate junction that forms a point of contact between the basal surface of epithelial cells and the basal lamina. Morphologically resembles desmosomes; attached to intermediate filaments.
GO:0030858	RSM1	turquoise	0.00207988	9	0.00756939	0.333333	27	BP	positive regulation of epithelial cell differentiation	Any process that activates or increases the frequency, rate or extent of epithelial cell differentiation.
GO:0005516	RSM1	turquoise	0.00208661	26	0.0218671	0.203125	128	MF	calmodulin binding	Interacting selectively and non-covalently with calmodulin, a calcium-binding protein with many roles, both in the calcium-bound and calcium-free states.
GO:00487711	RSM1	turquoise	0.00211625	21	0.0176619	0.21875	96	BP	tissue remodeling	The reorganization or renovation of existing tissues. This process can either change the characteristics of a tissue such as in blood vessel remodeling, or result in the dynamic equilibrium of a tissue such as in bone remodeling.
GO:0043202	RSM1	turquoise	0.0021764	14	0.0117746	0.259259	54	CC	lysosomal lumen	The volume enclosed within the lysosomal membrane.
GO:00512721	RSM1	turquoise	0.00219914	36	0.0302775	0.183673	196	BP	positive regulation of cellular component movement	Any process that activates or increases the frequency, rate or extent of the movement of a cellular component.
GO:00018382	RSM1	turquoise	0.00225583	19	0.0159798	0.22619	84	BP	embryonic epithelial tube formation	The morphogenesis of an embryonic epithelium into a tube-shaped structure.
GO:00015701	RSM1	turquoise	0.00226921	15	0.0126156	0.25	60	BP	vasculogenesis	The differentiation of endothelial cells from progenitor cells during blood vessel development, and the de novo formation of blood vessels and tubes.
GO:00459441	RSM1	turquoise	0.00230026	81	0.0681245	0.1537	527	BP	positive regulation of transcription from RNA polymerase II promoter	Any process that activates or increases the frequency, rate or extent of transcription from an RNA polymerase II promoter.
GO:0061351	RSM1	turquoise	0.00230135	18	0.0151388	0.230769	78	BP	neural precursor cell proliferation	The multiplication or reproduction of neural precursor cells, resulting in the expansion of a cell population. A neural precursor cell is either a nervous system stem cell or a nervous system progenitor cell.
GO:20001454	RSM1	turquoise	0.00234619	59	0.0496215	0.162983	362	BP	regulation of cell motility	Any process that modulates the frequency, rate or extent of cell motility.
GO:20001472	RSM1	turquoise	0.00238951	35	0.0294365	0.184211	190	BP	positive regulation of cell motility	Any process that activates or increases the frequency, rate or extent of cell motility.
GO:00455953	RSM1	turquoise	0.00240073	121	0.101766	0.144219	839	BP	regulation of cell differentiation	Any process that modulates the frequency, rate or extent of cell differentiation, the process in which relatively unspecialized cells acquire specialized structural and functional features.
GO:00066053	RSM1	turquoise	0.00240142	48	0.0403701	0.170213	282	BP	protein targeting	The process of targeting specific proteins to particular membrane-bounded subcellular organelles. Usually requires an organelle specific protein sequence motif.
GO:0010761	RSM1	turquoise	0.00240733	7	0.0058873	0.388889	18	BP	fibroblast migration	Cell migration that is accomplished by extension and retraction of a fibroblast pseudopodium. A fibroblast is a connective tissue cell which secretes an extracellular matrix rich in collagen and other macromolecules.
GO:00082843	RSM1	turquoise	0.00253442	73	0.0613961	0.155983	468	BP	positive regulation of cell proliferation	Any process that activates or increases the rate or extent of cell proliferation.
GO:0044212	RSM1	turquoise	0.0025615	43	0.0361648	0.174089	247	MF	transcription regulatory region DNA binding	Interacting selectively and non-covalently with a DNA region that regulates the transcription of a region of DNA, which may be a gene, cistron, or operon. Binding may occur as a sequence specific interaction or as an interaction observed only once a factor has been recruited to the DNA by other factors.
GO:00400173	RSM1	turquoise	0.00262938	36	0.0302775	0.181818	198	BP	positive regulation of locomotion	Any process that activates or increases the frequency, rate or extent of locomotion of a cell or organism.
GO:00140703	RSM1	turquoise	0.00263035	70	0.058873	0.156951	446	BP	response to organic cyclic compound	Any process that results in a change in state or activity of a cell or an organism (in terms of movement, secretion, enzyme production, gene expression, etc.) as a result of an organic cyclic compound stimulus.
GO:00487321	RSM1	turquoise	0.00263578	37	0.0311186	0.180488	205	BP	gland development	The process whose specific outcome is the progression of a gland over time, from its formation to the mature structure. A gland is an organ specialised for secretion.
GO:0051651	RSM1	turquoise	0.00267242	18	0.0151388	0.227848	79	BP	maintenance of location in cell	Any process in which a substance or cellular entity, such as a protein complex or organelle, is maintained in a specific location within, or in the membrane of, a cell, and is prevented from moving elsewhere.
GO:0007043	RSM1	turquoise	0.00270102	15	0.0126156	0.245902	61	BP	cell-cell junction assembly	The aggregation, arrangement and bonding together of a set of components to form a junction between cells.
GO:0042461	RSM1	turquoise	0.00270667	8	0.00672834	0.347826	23	BP	photoreceptor cell development	Development of a photoreceptor, a cell that responds to incident electromagnetic radiation, particularly visible light.
GO:0022402	RSM1	turquoise	0.00274005	113	0.0950378	0.145058	779	BP	cell cycle process	The cellular process that ensures successive accurate and complete genome replication and chromosome segregation.
GO:0035455	RSM1	turquoise	0.00278883	6	0.00504626	0.428571	14	BP	response to interferon-alpha	Any process that results in a change in state or activity of a cell or an organism (in terms of movement, secretion, enzyme production, gene expression, etc.) as a result of an interferon-alpha stimulus. Interferon-alpha is a type I interferon.
GO:0043586	RSM1	turquoise	0.00278883	6	0.00504626	0.428571	14	BP	tongue development	The process whose specific outcome is the progression of the tongue over time, from its formation to the mature structure. The tongue is the movable, muscular organ on the floor of the mouth of most vertebrates, in many other mammals is the principal organ of taste, aids in the prehension of food, in swallowing, and in modifying the voice as in speech.
GO:0019079	RSM1	turquoise	0.00279744	12	0.0100925	0.272727	44	BP	viral genome replication	Any process involved directly in viral genome replication, including viral nucleotide metabolism.
GO:00068862	RSM1	turquoise	0.00282628	87	0.0731707	0.15078	577	BP	intracellular protein transport	The directed movement of proteins in a cell, including the movement of proteins between specific compartments or structures within a cell, such as organelles of a eukaryotic cell.
GO:0021535	RSM1	turquoise	0.0028453	5	0.00420521	0.5	10	BP	cell migration in hindbrain	The orderly movement of a cell that will reside in the hindbrain.
GO:0031528	RSM1	turquoise	0.0028453	5	0.00420521	0.5	10	CC	microvillus membrane	The portion of the plasma membrane surrounding a microvillus.
GO:0032982	RSM1	turquoise	0.0028453	5	0.00420521	0.5	10	CC	myosin filament	A protein complex containing myosin heavy chains, plus associated light chains and other proteins, in which the myosin heavy chains are arranged into a filament.
GO:00160322	RSM1	turquoise	0.00286569	76	0.0639193	0.154158	493	BP	viral process	A multi-organism process in which a virus is a participant. The other participant is the host. Includes infection of a host cell, replication of the viral genome, and assembly of progeny virus particles. In some cases the viral genetic material may integrate into the host genome and only subsequently, under particular circumstances, 'complete' its life cycle.
GO:00420602	RSM1	turquoise	0.00287269	69	0.058032	0.156818	440	BP	wound healing	The series of events that restore integrity to a damaged tissue, following an injury.
GO:00455963	RSM1	turquoise	0.00299294	57	0.0479394	0.162393	351	BP	negative regulation of cell differentiation	Any process that stops, prevents, or reduces the frequency, rate or extent of cell differentiation.
GO:0031267	RSM1	turquoise	0.00312555	28	0.0235492	0.193103	145	MF	small GTPase binding	Interacting selectively and non-covalently with a small monomeric GTPase.
GO:0043566	RSM1	turquoise	0.00312555	28	0.0235492	0.193103	145	MF	structure-specific DNA binding	Interacting selectively and non-covalently with DNA of a specific structure or configuration e.g. triplex DNA binding or bent DNA binding.
GO:0009128	RSM1	turquoise	0.00313827	21	0.0176619	0.212121	99	BP	purine nucleoside monophosphate catabolic process	The chemical reactions and pathways resulting in the breakdown of purine nucleoside monophosphate, a compound consisting of a purine base linked to a ribose or deoxyribose sugar esterified with phosphate on the sugar.
GO:0005775	RSM1	turquoise	0.00313921	14	0.0117746	0.25	56	CC	vacuolar lumen	The volume enclosed within the vacuolar membrane.
GO:0030218	RSM1	turquoise	0.00316359	17	0.0142977	0.22973	74	BP	erythrocyte differentiation	The process in which a myeloid precursor cell acquires specializes features of an erythrocyte.
GO:0060173	RSM1	turquoise	0.00317348	23	0.019344	0.205357	112	BP	limb development	The process whose specific outcome is the progression of a limb over time, from its formation to the mature structure. A limb is an appendage of an animal used for locomotion or grasping. Examples include legs, arms or some types of fin.
GO:00051781	RSM1	turquoise	0.00320247	16	0.0134567	0.235294	68	MF	integrin binding	Interacting selectively and non-covalently with an integrin.
GO:00312531	RSM1	turquoise	0.00320366	29	0.0243902	0.190789	152	CC	cell projection membrane	The portion of the plasma membrane surrounding a cell surface projection.
GO:00055783	RSM1	turquoise	0.00322963	43	0.0361648	0.172	250	CC	proteinaceous extracellular matrix	A layer consisting mainly of proteins (especially collagen) and glycosaminoglycans (mostly as proteoglycans) that forms a sheet underlying or overlying cells such as endothelial and epithelial cells. The proteins are secreted by cells in the vicinity. An example of this component is found in Mus musculus.
GO:0006310	RSM1	turquoise	0.0032587	26	0.0218671	0.19697	132	BP	DNA recombination	Any process in which a new genotype is formed by reassortment of genes resulting in gene combinations different from those that were present in the parents. In eukaryotes genetic recombination can occur by chromosome assortment, intrachromosomal recombination, or nonreciprocal interchromosomal recombination. Intrachromosomal recombination occurs by crossing over. In bacteria it may occur by genet…
GO:0019900	RSM1	turquoise	0.00327339	56	0.0470984	0.162319	345	MF	kinase binding	Interacting selectively and non-covalently with a kinase, any enzyme that catalyzes the transfer of a phosphate group.
GO:00442371	RSM1	turquoise	0.00333169	729	0.61312	0.120436	6053	BP	cellular metabolic process	The chemical reactions and pathways by which individual cells transform chemical substances.
GO:00219152	RSM1	turquoise	0.0033666	22	0.0185029	0.207547	106	BP	neural tube development	The process whose specific outcome is the progression of the neural tube over time, from its formation to the mature structure. The mature structure of the neural tube exists when the tube has been segmented into the forebrain, midbrain, hindbrain and spinal cord regions. In addition neural crest has budded away from the epithelium.
GO:00351081	RSM1	turquoise	0.0033666	22	0.0185029	0.207547	106	BP	limb morphogenesis	The process in which the anatomical structures of a limb are generated and organized. A limb is a paired appendage of a tetrapod used for locomotion or grasping.
GO:00480152	RSM1	turquoise	0.00336855	27	0.0227082	0.194245	139	BP	phosphatidylinositol-mediated signaling	A series of molecular signals in which a cell uses a phosphatidylinositol-mediated signaling to convert a signal into a response. Phosphatidylinositols include phosphatidylinositol (PtdIns) and its phosphorylated derivatives.
GO:0051492	RSM1	turquoise	0.00340023	10	0.00841043	0.294118	34	BP	regulation of stress fiber assembly	Any process that modulates the frequency, rate or extent of the assembly of a stress fiber, a bundle of microfilaments and other proteins found in fibroblasts.
GO:0008380	RSM1	turquoise	0.00340152	37	0.0311186	0.177885	208	BP	RNA splicing	The process of removing sections of the primary RNA transcript to remove sequences not present in the mature form of the RNA and joining the remaining sections to form the mature form of the RNA.
GO:00614581	RSM1	turquoise	0.00340219	34	0.0285955	0.181818	187	BP	reproductive system development	The progression of the reproductive system over time from its formation to the mature structure. The reproductive system consists of the organs that function in reproduction.
GO:0017112	RSM1	turquoise	0.00344363	7	0.0058873	0.368421	19	MF	Rab guanyl-nucleotide exchange factor activity	Stimulates the exchange of guanyl nucleotides associated with a GTPase of the Rab family. Under normal cellular physiological conditions, the concentration of GTP is higher than that of GDP, favoring the replacement of GDP by GTP in association with the GTPase.
GO:0000975	RSM1	turquoise	0.00348338	43	0.0361648	0.171315	251	MF	regulatory region DNA binding	Interacting selectively and non-covalently with a DNA region that regulates a DNA-based process. Such processes include transcription, DNA replication, and DNA repair.
GO:00309021	RSM1	turquoise	0.00355966	21	0.0176619	0.21	100	BP	hindbrain development	The process whose specific outcome is the progression of the hindbrain over time, from its formation to the mature structure. The hindbrain is the posterior of the three primary divisions of the developing chordate brain, or the corresponding part of the adult brain (in vertebrates, includes the cerebellum, pons, and medulla oblongata and controls the autonomic functions and equilibrium).
GO:00017631	RSM1	turquoise	0.00359852	30	0.0252313	0.1875	160	BP	morphogenesis of a branching structure	The process in which the anatomical structures of branches are generated and organized. A branch is a division or offshoot from a main stem. Examples in animals would include blood vessels, nerves, lymphatics and other endothelial or epithelial tubes.
GO:0006893	RSM1	turquoise	0.00360905	9	0.00756939	0.310345	29	BP	Golgi to plasma membrane transport	The directed movement of substances from the Golgi to the plasma membrane in transport vesicles that move from the trans-Golgi network to the plasma membrane, where they fuse and release their contents by exocytosis.
GO:00160553	RSM1	turquoise	0.00363522	45	0.0378469	0.169173	266	BP	Wnt signaling pathway	The series of molecular signals initiated by binding of a Wnt protein to a frizzled family receptor on the surface of the target cell and ending with a change in cell state.
GO:0043001	RSM1	turquoise	0.00366306	8	0.00672834	0.333333	24	BP	Golgi to plasma membrane protein transport	The directed movement of proteins from the Golgi to the plasma membrane in transport vesicles that move from the trans-Golgi network to the plasma membrane.
GO:0045071	RSM1	turquoise	0.00366306	8	0.00672834	0.333333	24	BP	negative regulation of viral genome replication	Any process that stops, prevents, or reduces the frequency, rate or extent of viral genome replication.
GO:0008307	RSM1	turquoise	0.00366306	8	0.00672834	0.333333	24	MF	structural constituent of muscle	The action of a molecule that contributes to the structural integrity of a muscle fiber.
GO:0008026	RSM1	turquoise	0.0036698	17	0.0142977	0.226667	75	MF	ATP-dependent helicase activity	Catalysis of the reaction: ATP + H2O = ADP + phosphate, to drive the unwinding of a DNA or RNA helix.
GO:00329701	RSM1	turquoise	0.00371474	34	0.0285955	0.180851	188	BP	regulation of actin filament-based process	Any process that modulates the frequency, rate or extent of any cellular process that depends upon or alters the actin cytoskeleton.
GO:0034101	RSM1	turquoise	0.00373742	14	0.0117746	0.245614	57	BP	erythrocyte homeostasis	Any process of regulating the production and elimination of erythrocytes within an organism.
GO:0051017	RSM1	turquoise	0.00374148	16	0.0134567	0.231884	69	BP	actin filament bundle assembly	The assembly of actin filament bundles; actin filaments are on the same axis but may be oriented with the same or opposite polarities and may be packed with different levels of tightness.
GO:00456651	RSM1	turquoise	0.00386418	11	0.00925147	0.275	40	BP	negative regulation of neuron differentiation	Any process that stops, prevents, or reduces the frequency, rate or extent of neuron differentiation.
GO:00303241	RSM1	turquoise	0.0038985	25	0.0210261	0.19685	127	BP	lung development	The process whose specific outcome is the progression of the lung over time, from its formation to the mature structure. In all air-breathing vertebrates the lungs are developed from the ventral wall of the oesophagus as a pouch which divides into two sacs. In amphibians and many reptiles the lungs retain very nearly this primitive sac-like character, but in the higher forms the connection with t…
GO:00015012	RSM1	turquoise	0.00395224	48	0.0403701	0.16609	289	BP	skeletal system development	The process whose specific outcome is the progression of the skeleton over time, from its formation to the mature structure. The skeleton is the bony framework of the body in vertebrates (endoskeleton) or the hard outer envelope of insects (exoskeleton or dermoskeleton).
GO:0005929	RSM1	turquoise	0.0040116	37	0.0311186	0.17619	210	CC	cilium	A specialized eukaryotic organelle that consists of a filiform extrusion of the cell surface. Each cilium is bounded by an extrusion of the cytoplasmic (plasma) membrane, and contains a regular longitudinal array of microtubules, anchored basally in a centriole.
GO:00486081	RSM1	turquoise	0.0040514	34	0.0285955	0.179894	189	BP	reproductive structure development	The reproductive developmental process whose specific outcome is the progression of structures that will be used in the process of creating new individuals from one or more parents, from their formation to the mature structures.
GO:00303344	RSM1	turquoise	0.00406407	55	0.0462574	0.16129	341	BP	regulation of cell migration	Any process that modulates the frequency, rate or extent of cell migration.
GO:00090582	RSM1	turquoise	0.00412504	457	0.384357	0.124523	3670	BP	biosynthetic process	The chemical reactions and pathways resulting in the formation of substances; typically the energy-requiring part of metabolism in which simpler substances are transformed into more complex ones.
GO:0045581	RSM1	turquoise	0.00420742	6	0.00504626	0.4	15	BP	negative regulation of T cell differentiation	Any process that stops, prevents, or reduces the frequency, rate or extent of T cell differentiation.
GO:0070849	RSM1	turquoise	0.00420742	6	0.00504626	0.4	15	BP	response to epidermal growth factor	Any process that results in a change in state or activity of a cell or an organism (in terms of movement, secretion, enzyme production, gene expression, etc.) as a result of an epidermal growth factor stimulus.
GO:0035145	RSM1	turquoise	0.00420742	6	0.00504626	0.4	15	CC	exon-exon junction complex	A multi-subunit complex deposited by the spliceosome upstream of messenger RNA exon-exon junctions. The exon-exon junction complex provides a binding platform for factors involved in mRNA export and nonsense-mediated mRNA decay.
GO:00011051	RSM1	turquoise	0.00420742	6	0.00504626	0.4	15	MF	RNA polymerase II transcription coactivator activity	Interacting selectively and non-covalently with an RNA polymerase II (RNAP II) regulatory transcription factor and also with the RNAP II basal transcription machinery in order to increase the frequency, rate or extent of transcription. Cofactors generally do not bind DNA, but rather mediate protein-protein interactions between activating transcription factors and the basal RNAP II transcription m…
GO:00020401	RSM1	turquoise	0.00428657	10	0.00841043	0.285714	35	BP	sprouting angiogenesis	The extension of new blood vessels from existing capillaries into avascular tissues resulting from the proliferation of blood vessel endothelial cells.
GO:0035019	RSM1	turquoise	0.00428657	10	0.00841043	0.285714	35	BP	somatic stem cell maintenance	The process in which an organism retains a population of somatic stem cells, undifferentiated cells in the embryo or adult which can undergo unlimited division and give rise to cell types of the body other than those of the germ-line.
GO:0005882	RSM1	turquoise	0.00428657	10	0.00841043	0.285714	35	CC	intermediate filament	A cytoskeletal structure that forms a distinct elongated structure, characteristically 10 nm in diameter, that occurs in the cytoplasm of eukaryotic cells. Intermediate filaments form a fibrous system, composed of chemically heterogeneous subunits and involved in mechanically integrating the various components of the cytoplasmic space. Intermediate filaments may be divided into five chemically di…
GO:0051020	RSM1	turquoise	0.00429355	29	0.0243902	0.187097	155	MF	GTPase binding	Interacting selectively and non-covalently with a GTPase, any enzyme that catalyzes the hydrolysis of GTP.
GO:0034770	RSM1	turquoise	0.00431043	4	0.00336417	0.571429	7	BP	histone H4-K20 methylation	The modification of histone H4 by addition of one or more methyl groups to lysine at position 20 of the histone.
GO:0043401	RSM1	turquoise	0.00431043	4	0.00336417	0.571429	7	BP	steroid hormone mediated signaling pathway	A series of molecular signals mediated by a steroid hormone binding to a receptor.
GO:00608721	RSM1	turquoise	0.00431043	4	0.00336417	0.571429	7	BP	semicircular canal development	The progression of the semicircular canal from its initial formation to the mature structure.
GO:00056061	RSM1	turquoise	0.00431043	4	0.00336417	0.571429	7	CC	laminin-1 complex	A laminin complex composed of alpha1, beta1 and gamma1 polypeptide chains.
GO:0016461	RSM1	turquoise	0.00431043	4	0.00336417	0.571429	7	CC	unconventional myosin complex	A portmanteau term for myosins other than myosin II.
GO:0030898	RSM1	turquoise	0.00431043	4	0.00336417	0.571429	7	MF	actin-dependent ATPase activity	Catalysis of the reaction: ATP + H2O = ADP + phosphate. This reaction requires the presence of an actin filament to accelerate release of ADP and phosphate.
GO:00096051	RSM1	turquoise	0.00440306	160	0.134567	0.136986	1168	BP	response to external stimulus	Any process that results in a change in state or activity of a cell or an organism (in terms of movement, secretion, enzyme production, gene expression, etc.) as a result of an external stimulus.
GO:00075482	RSM1	turquoise	0.00441535	33	0.0277544	0.180328	183	BP	sex differentiation	The establishment of the sex of an organism by physical differentiation.
GO:0051642	RSM1	turquoise	0.00473359	5	0.00420521	0.454545	11	BP	centrosome localization	Any process in which a centrosome is transported to, and/or maintained in, a specific location within the cell.
GO:00600551	RSM1	turquoise	0.00473359	5	0.00420521	0.454545	11	BP	angiogenesis involved in wound healing	Blood vessel formation when new vessels emerge from the proliferation of pre-existing blood vessels and contribute to the series of events that restore integrity to a damaged tissue, following an injury.
GO:00602161	RSM1	turquoise	0.00473359	5	0.00420521	0.454545	11	BP	definitive hemopoiesis	A second wave of blood cell production that, in vertebrates, generates long-term hemopoietic stem cells that continously provide erythroid, myeloid and lymphoid lineages throughout adulthood.
GO:0005916	RSM1	turquoise	0.00473359	5	0.00420521	0.454545	11	CC	fascia adherens	A cell-cell adherens junction that contains the transmembrane protein N-cadherin, which interacts with identical molecules from neighboring cells to form a tight mechanical intercellular link; forms a large portion of the intercalated disc, the structure at which myofibrils terminate in cardiomyocytes.
GO:00062601	RSM1	turquoise	0.00475145	36	0.0302775	0.17561	205	BP	DNA replication	The cellular metabolic process in which a cell duplicates one or more molecules of DNA. DNA replication begins when specific sequences, known as origins of replication, are recognized and bound by initiation proteins, and ends when the original DNA molecule has been completely duplicated and the copies topologically separated. The unit of replication usually corresponds to the genome of the cell,…
GO:00310321	RSM1	turquoise	0.00475208	11	0.00925147	0.268293	41	BP	actomyosin structure organization	A process that is carried out at the cellular level which results in the assembly, arrangement of constituent parts, or disassembly of cytoskeletal structures containing both actin and myosin or paramyosin. The myosin may be organized into filaments.
GO:00380931	RSM1	turquoise	0.00476627	30	0.0252313	0.184049	163	BP	Fc receptor signaling pathway	A series of molecular signals initiated by the binding of the Fc portion of an immunoglobulin to an Fc receptor on the surface of a signal-receiving cell, and ending with regulation of a downstream cellular process, e.g. transcription. The Fc portion of an immunoglobulin is its C-terminal constant region.
GO:00485921	RSM1	turquoise	0.00481999	20	0.0168209	0.208333	96	BP	eye morphogenesis	The process in which the anatomical structures of the eye are generated and organized.
GO:00360943	RSM1	turquoise	0.00486842	232	0.195122	0.131519	1764	MF	small molecule binding	Interacting selectively and non-covalently with a small molecule, any low molecular weight, monomeric, non-encoded molecule.
GO:0005201	RSM1	turquoise	0.00503833	12	0.0100925	0.255319	47	MF	extracellular matrix structural constituent	The action of a molecule that contributes to the structural integrity of the extracellular matrix.
GO:0001657	RSM1	turquoise	0.00504338	16	0.0134567	0.225352	71	BP	ureteric bud development	The process whose specific outcome is the progression of the ureteric bud over time, from its formation to the mature structure.
GO:00300171	RSM1	turquoise	0.00511647	21	0.0176619	0.203883	103	CC	sarcomere	The repeating unit of a myofibril in a muscle cell, composed of an array of overlapping thick and thin filaments between two adjacent Z discs.
GO:0005874	RSM1	turquoise	0.00511718	42	0.0353238	0.168675	249	CC	microtubule	Any of the long, generally straight, hollow tubes of internal diameter 12-15 nm and external diameter 24 nm found in a wide variety of eukaryotic cells; each consists (usually) of 13 protofilaments of polymeric tubulin, staggered in such a manner that the tubulin monomers are arranged in a helical pattern on the microtubular surface, and with the alpha/beta axes of the tubulin subunits parallel t…
GO:00611381	RSM1	turquoise	0.00512405	28	0.0235492	0.186667	150	BP	morphogenesis of a branching epithelium	The process in which the anatomical structures of a branched epithelium are generated and organized.
GO:00096122	RSM1	turquoise	0.00519256	24	0.020185	0.195122	123	BP	response to mechanical stimulus	Any process that results in a change in state or activity of a cell or an organism (in terms of movement, secretion, enzyme production, gene expression, etc.) as a result of a mechanical stimulus.
GO:00424751	RSM1	turquoise	0.00521202	14	0.0117746	0.237288	59	BP	odontogenesis of dentin-containing tooth	The process whose specific outcome is the progression of a dentin-containing tooth over time, from its formation to the mature structure. A dentin-containing tooth is a hard, bony organ borne on the jaw or other bone of a vertebrate, and is composed mainly of dentin, a dense calcified substance, covered by a layer of enamel.
GO:0022009	RSM1	turquoise	0.00529675	3	0.00252313	0.75	4	BP	central nervous system vasculogenesis	The differentiation of endothelial cells from progenitor cells during blood vessel development, and the de novo formation of blood vessels and tubes in the central nervous system. The capillary endothelial cells in the brain are specialized to form the blood-brain barrier.
GO:0034773	RSM1	turquoise	0.00529675	3	0.00252313	0.75	4	BP	histone H4-K20 trimethylation	The modification of histone H4 by addition of three methyl groups to lysine at position 20 of the histone.
GO:00443401	RSM1	turquoise	0.00529675	3	0.00252313	0.75	4	BP	canonical Wnt signaling pathway involved in regulation of cell proliferation	The series of molecular signals initiated by binding of a Wnt protein to a frizzled family receptor on the surface of the target cell, followed by propagation of the signal via beta-catenin, and ending with a change in transcription of target genes that contributes to modulating the rate or frequency of cell proliferation.
GO:0046548	RSM1	turquoise	0.00529675	3	0.00252313	0.75	4	BP	retinal rod cell development	Development of a rod cell, one of the sensory cells in the eye that reacts to the presence of light. Rod cells contain the photopigment rhodopsin or porphyropsin and are responsible for vision in dim light.
GO:0070286	RSM1	turquoise	0.00529675	3	0.00252313	0.75	4	BP	axonemal dynein complex assembly	The aggregation, arrangement and bonding together of a set of components to form an axonemal dynein complex, a dynein complex found in eukaryotic cilia and flagella, in which the motor domain heads interact with adjacent microtubules to generate a sliding force which is converted to a bending motion.
GO:0072393	RSM1	turquoise	0.00529675	3	0.00252313	0.75	4	BP	microtubule anchoring at microtubule organizing center	Any process in which a microtubule is maintained in a specific location in a cell by attachment to a microtubule organizing center.
GO:2000369	RSM1	turquoise	0.00529675	3	0.00252313	0.75	4	BP	regulation of clathrin-mediated endocytosis	Any process that modulates the frequency, rate or extent of clathrin-mediated endocytosis.
GO:0030893	RSM1	turquoise	0.00529675	3	0.00252313	0.75	4	CC	meiotic cohesin complex	A cohesin complex that mediates sister chromatid cohesion during meiosis; has a subunit composition distinct from that of the mitotic cohesin complex.
GO:0044323	RSM1	turquoise	0.00529675	3	0.00252313	0.75	4	MF	retinoic acid-responsive element binding	Interacting selectively and non-covalently with a retinoic acid-responsive element, a variable direct repeat of the sequence PuGGTCA spaced by five nucleotides (DR5) found in the promoters of retinoic acid-responsive genes, to which retinoic acid receptors bind.
GO:0097493	RSM1	turquoise	0.00529675	3	0.00252313	0.75	4	MF	structural molecule activity conferring elasticity	The action of a molecule that contributes to the structural integrity of a complex or assembly within or outside a cell, providing elasticity and recoiling.
GO:00303231	RSM1	turquoise	0.005343	25	0.0210261	0.192308	130	BP	respiratory tube development	The process whose specific outcome is the progression of the respiratory tube over time, from its formation to the mature structure. The respiratory tube is assumed to mean any tube in the respiratory tract.
GO:00488441	RSM1	turquoise	0.00534535	10	0.00841043	0.277778	36	BP	artery morphogenesis	The process in which the anatomical structures of arterial blood vessels are generated and organized. Arteries are blood vessels that transport blood from the heart to the body and its organs.
GO:00058141	RSM1	turquoise	0.00534535	10	0.00841043	0.277778	36	CC	centriole	A cellular organelle, found close to the nucleus in many eukaryotic cells, consisting of a small cylinder with microtubular walls, 300-500 nm long and 150-250 nm in diameter. It contains nine short, parallel, peripheral microtubular fibrils, each fibril consisting of one complete microtubule fused to two incomplete microtubules. Cells usually have two centrioles, lying at right angles to each oth…
GO:00431231	RSM1	turquoise	0.00537158	22	0.0185029	0.2	110	BP	positive regulation of I-kappaB kinase/NF-kappaB signaling	Any process that activates or increases the frequency, rate or extent of I-kappaB kinase/NF-kappaB signaling.
GO:0071103	RSM1	turquoise	0.00537158	22	0.0185029	0.2	110	BP	DNA conformation change	A cellular process that results in a change in the spatial configuration of a DNA molecule. A conformation change can bend DNA, or alter the, twist, writhe, or linking number of a DNA molecule.
GO:0035264	RSM1	turquoise	0.00544339	20	0.0168209	0.206186	97	BP	multicellular organism growth	The increase in size or mass of an entire multicellular organism, as opposed to cell growth.
GO:00510501	RSM1	turquoise	0.00580533	61	0.0513036	0.155612	392	BP	positive regulation of transport	Any process that activates or increases the frequency, rate or extent of the directed movement of substances (such as macromolecules, small molecules, ions) into, out of or within a cell, or between cells, by means of some agent such as a transporter or pore.
GO:00000033	RSM1	turquoise	0.0058544	95	0.0798991	0.145038	655	BP	reproduction	The production of new individuals that contain some portion of genetic material inherited from one or more parent organisms.
GO:0010923	RSM1	turquoise	0.00590345	9	0.00756939	0.290323	31	BP	negative regulation of phosphatase activity	Any process that decreases the rate or frequency of phosphatase activity. Phosphatases catalyze the hydrolysis of phosphoric monoesters, releasing inorganic phosphate.
GO:00321541	RSM1	turquoise	0.00590345	9	0.00756939	0.290323	31	CC	cleavage furrow	In animal cells, the first sign of cleavage, or cytokinesis, is the appearance of a shallow groove in the cell surface near the old metaphase plate. A contractile ring containing actin and myosin is located just inside the plasma membrane at the location of the furrow. Ring contraction is associated with centripetal growth of the membrane that deepens the cleavage furrow and divides the cytoplasm…
GO:00051022	RSM1	turquoise	0.00595531	111	0.0933558	0.141944	782	MF	receptor binding	Interacting selectively and non-covalently with one or more specific sites on a receptor molecule, a macromolecule that undergoes combination with a hormone, neurotransmitter, drug or intracellular messenger to initiate a change in cell function.
GO:0072659	RSM1	turquoise	0.00599516	15	0.0126156	0.227273	66	BP	protein localization to plasma membrane	A process in which a protein is transported to, or maintained in, a specific location in the plasma membrane.
GO:0060487	RSM1	turquoise	0.00609533	6	0.00504626	0.375	16	BP	lung epithelial cell differentiation	The process in which a relatively unspecialized cell acquires specialized features of an epithelial cell that contributes to the epithelium of the lung.
GO:0072661	RSM1	turquoise	0.00609533	6	0.00504626	0.375	16	BP	protein targeting to plasma membrane	The process of directing proteins towards the plasma membrane; usually uses signals contained within the protein.
GO:0043034	RSM1	turquoise	0.00609533	6	0.00504626	0.375	16	CC	costamere	Regular periodic sub membranous arrays of vinculin in skeletal and cardiac muscle cells, these arrays link Z-discs to the sarcolemma and are associated with links to extracellular matrix.
GO:0051015	RSM1	turquoise	0.00610766	14	0.0117746	0.233333	60	MF	actin filament binding	Interacting selectively and non-covalently with an actin filament, also known as F-actin, a helical filamentous polymer of globular G-actin subunits.
GO:00059243	RSM1	turquoise	0.00613157	20	0.0168209	0.204082	98	CC	cell-substrate adherens junction	An adherens junction which connects a cell to the extracellular matrix.
GO:00108111	RSM1	turquoise	0.00613354	13	0.0109336	0.240741	54	BP	positive regulation of cell-substrate adhesion	Any process that increases the frequency, rate or extent of cell-substrate adhesion. Cell-substrate adhesion is the attachment of a cell to the underlying substrate via adhesion molecules.
GO:0017053	RSM1	turquoise	0.00613354	13	0.0109336	0.240741	54	CC	transcriptional repressor complex	A protein complex that possesses activity that prevents or downregulates transcription.
GO:00325871	RSM1	turquoise	0.00613354	13	0.0109336	0.240741	54	CC	ruffle membrane	The portion of the plasma membrane surrounding a ruffle.
GO:00400124	RSM1	turquoise	0.00613841	61	0.0513036	0.155216	393	BP	regulation of locomotion	Any process that modulates the frequency, rate or extent of locomotion of a cell or organism.
GO:00726572	RSM1	turquoise	0.00614875	34	0.0285955	0.175258	194	BP	protein localization to membrane	A process in which a protein is transported to, or maintained in, a specific location in a membrane.
GO:0051128	RSM1	turquoise	0.00618448	151	0.126997	0.136652	1105	BP	regulation of cellular component organization	Any process that modulates the frequency, rate or extent of a process involved in the formation, arrangement of constituent parts, or disassembly of cell structures, including the plasma membrane and any external encapsulating structures such as the cell wall and cell envelope.
GO:0016337	RSM1	turquoise	0.0061988	46	0.038688	0.163701	281	BP	cell-cell adhesion	The attachment of one cell to another cell via adhesion molecules.
GO:00163231	RSM1	turquoise	0.0062183	23	0.019344	0.194915	118	CC	basolateral plasma membrane	The region of the plasma membrane that includes the basal end and sides of the cell. Often used in reference to animal polarized epithelial membranes, where the basal membrane is the part attached to the extracellular matrix, or in plant cells, where the basal membrane is defined with respect to the zygotic axis.
GO:0032993	RSM1	turquoise	0.00621853	29	0.0243902	0.18239	159	CC	protein-DNA complex	A macromolecular complex containing both protein and DNA molecules.
GO:00030063	RSM1	turquoise	0.00629469	48	0.0403701	0.162162	296	BP	developmental process involved in reproduction	A developmental process in which a progressive change in the state of some part of an organism specifically contributes to its ability to form offspring.
GO:0006333	RSM1	turquoise	0.00640612	17	0.0142977	0.21519	79	BP	chromatin assembly or disassembly	The formation or destruction of chromatin structures.
GO:0022409	RSM1	turquoise	0.00649087	7	0.0058873	0.333333	21	BP	positive regulation of cell-cell adhesion	Any process that activates or increases the rate or extent of cell adhesion to another cell.
GO:0003205	RSM1	turquoise	0.00652357	19	0.0159798	0.206522	92	BP	cardiac chamber development	The progression of a cardiac chamber over time, from its formation to the mature structure. A cardiac chamber is an enclosed cavity within the heart.
GO:00303261	RSM1	turquoise	0.00652357	19	0.0159798	0.206522	92	BP	embryonic limb morphogenesis	The process, occurring in the embryo, by which the anatomical structures of the limb are generated and organized. A limb is an appendage of an animal used for locomotion or grasping.
GO:00037002	RSM1	turquoise	0.00662661	105	0.0883095	0.142469	737	MF	sequence-specific DNA binding transcription factor activity	Interacting selectively and non-covalently with a specific DNA sequence in order to modulate transcription. The transcription factor may or may not also interact selectively with a protein or macromolecular complex.
GO:00508962	RSM1	turquoise	0.0066446	557	0.468461	0.122042	4564	BP	response to stimulus	Any process that results in a change in state or activity of a cell or an organism (in terms of movement, secretion, enzyme production, gene expression, etc.) as a result of a stimulus. The process begins with detection of the stimulus and ends with a change in state or activity or the cell or organism.
GO:0000904	RSM1	turquoise	0.00665654	88	0.0740118	0.145937	603	BP	cell morphogenesis involved in differentiation	The change in form (cell shape and size) that occurs when relatively unspecialized cells, e.g. embryonic or regenerative cells, acquire specialized structural and/or functional features that characterize the cells, tissues, or organs of the mature organism or some other relatively stable phase of the organism's life history.
GO:0042623	RSM1	turquoise	0.0066623	34	0.0285955	0.174359	195	MF	ATPase activity, coupled	Catalysis of the reaction: ATP + H2O = ADP + phosphate; this reaction directly drives some other reaction, for example ion transport across a membrane.
GO:0051493	RSM1	turquoise	0.00670657	39	0.0328007	0.168831	231	BP	regulation of cytoskeleton organization	Any process that modulates the frequency, rate or extent of the formation, arrangement of constituent parts, or disassembly of cytoskeletal structures.
GO:00081521	RSM1	turquoise	0.00673852	783	0.658537	0.119142	6572	BP	metabolic process	The chemical reactions and pathways, including anabolism and catabolism, by which living organisms transform chemical substances. Metabolic processes typically transform small molecules, but also include macromolecular processes such as DNA repair and replication, and protein synthesis and degradation.
GO:00199011	RSM1	turquoise	0.00676863	50	0.0420521	0.160256	312	MF	protein kinase binding	Interacting selectively and non-covalently with a protein kinase, any enzyme that catalyzes the transfer of a phosphate group, usually from ATP, to a protein substrate.
GO:00600704	RSM1	turquoise	0.00679854	29	0.0243902	0.18125	160	BP	canonical Wnt signaling pathway	The series of molecular signals initiated by binding of a Wnt protein to a frizzled family receptor on the surface of the target cell, followed by propagation of the signal via beta-catenin, and ending with a change in transcription of target genes. In this pathway, the activated receptor signals via downstream effectors that result in the inhibition of beta-catenin phosphorylation, thereby preve…
GO:00010712	RSM1	turquoise	0.0068967	105	0.0883095	0.142276	738	MF	nucleic acid binding transcription factor activity	Interacting selectively and non-covalently with a DNA or RNA sequence in order to modulate transcription. The transcription factor may or may not also interact selectively with a protein or macromolecular complex.
GO:00026831	RSM1	turquoise	0.00690641	23	0.019344	0.193277	119	BP	negative regulation of immune system process	Any process that stops, prevents, or reduces the frequency, rate, or extent of an immune system process.
GO:00018921	RSM1	turquoise	0.00693728	15	0.0126156	0.223881	67	BP	embryonic placenta development	The embryonically driven process whose specific outcome is the progression of the placenta over time, from its formation to the mature structure. The placenta is an organ of metabolic interchange between fetus and mother, partly of embryonic origin and partly of maternal origin.
GO:0009855	RSM1	turquoise	0.00693728	15	0.0126156	0.223881	67	BP	determination of bilateral symmetry	The establishment of an organism's body plan or part of an organism with respect to a single longitudinal plane. The pattern can either be symmetric, such that the halves are mirror images, or asymmetric where the pattern deviates from this symmetry.
GO:00219871	RSM1	turquoise	0.00693728	15	0.0126156	0.223881	67	BP	cerebral cortex development	The progression of the cerebral cortex over time from its initial formation until its mature state. The cerebral cortex is the outer layered region of the telencephalon.
GO:00020881	RSM1	turquoise	0.00700798	11	0.00925147	0.255814	43	BP	lens development in camera-type eye	The process whose specific outcome is the progression of the lens over time, from its formation to the mature structure. The lens is a transparent structure in the eye through which light is focused onto the retina. An example of this process is found in Mus musculus.
GO:0044291	RSM1	turquoise	0.00700798	11	0.00925147	0.255814	43	CC	cell-cell contact zone	Extended zone of intimate apposition between two cells containing one or more types of intercellular junctions, e.g., the intercalated disk of muscle.
GO:00345043	RSM1	turquoise	0.00712735	35	0.0294365	0.172414	203	BP	protein localization to nucleus	A process in which a protein is transported to, or maintained in, a location within the nucleus.
GO:0007051	RSM1	turquoise	0.00722055	13	0.0109336	0.236364	55	BP	spindle organization	A process that is carried out at the cellular level which results in the assembly, arrangement of constituent parts, or disassembly of the spindle, the array of microtubules and associated molecules that forms between opposite poles of a eukaryotic cell during DNA segregation and serves to move the duplicated chromosomes apart.
GO:00140021	RSM1	turquoise	0.0073661	5	0.00420521	0.416667	12	BP	astrocyte development	The process aimed at the progression of an astrocyte over time, from initial commitment of the cell to a specific fate, to the fully functional differentiated cell. An astrocyte is the most abundant type of glial cell. Astrocytes provide support for neurons and regulate the environment in which they function.
GO:0060008	RSM1	turquoise	0.0073661	5	0.00420521	0.416667	12	BP	Sertoli cell differentiation	The process in which a relatively unspecialized cell acquires specialized structural and/or functional features of a Sertoli cell. A Sertoli cell is a supporting cell projecting inward from the basement membrane of seminiferous tubules.
GO:00015691	RSM1	turquoise	0.00740586	9	0.00756939	0.28125	32	BP	patterning of blood vessels	The process that regulates the coordinated growth and sprouting of blood vessels giving rise to the organized vascular system.
GO:00432971	RSM1	turquoise	0.00740586	9	0.00756939	0.28125	32	BP	apical junction assembly	The formation of an apical junction, a functional unit located near the cell apex at the points of contact between epithelial cells composed of the tight junction, the zonula adherens junction and the desmosomes, by the aggregation, arrangement and bonding together of its constituents.
GO:0051346	RSM1	turquoise	0.00742274	29	0.0243902	0.180124	161	BP	negative regulation of hydrolase activity	Any process that stops or reduces the rate of hydrolase activity, the catalysis of the hydrolysis of various bonds.
GO:00164822	RSM1	turquoise	0.00777147	85	0.0714886	0.145798	583	BP	cytoplasmic transport	The directed movement of substances (such as macromolecules, small molecules, ions) into, out of, or within the cytoplasm of a cell.
GO:00486661	RSM1	turquoise	0.00777147	85	0.0714886	0.145798	583	BP	neuron development	The process whose specific outcome is the progression of a neuron over time, from initial commitment of the cell to a specific fate, to the fully functional differentiated cell.
GO:0033160	RSM1	turquoise	0.00785228	4	0.00336417	0.5	8	BP	positive regulation of protein import into nucleus, translocation	Any process that activates or increases the vectorial transfer of a protein from the cytoplasm into the nucleus, across the nuclear membrane.
GO:0046831	RSM1	turquoise	0.00785228	4	0.00336417	0.5	8	BP	regulation of RNA export from nucleus	Any process that modulates the frequency, rate or extent of the directed movement of RNA from the nucleus to the cytoplasm.
GO:0008278	RSM1	turquoise	0.00785228	4	0.00336417	0.5	8	CC	cohesin complex	A protein complex that is required for sister chromatid cohesion in eukaryotes. The cohesin complex forms a molecular ring complex, and is composed of structural maintenance of chromosomes (SMC) and kleisin proteins. For example, in yeast, the complex is composed of the SMC proteins Smc1p and Smc3p, and the kleisin protein Scc1p. In vertebrates, the complex is composed of the SMC1 (SMC1A or SMC1B…
GO:0043422	RSM1	turquoise	0.00785228	4	0.00336417	0.5	8	MF	protein kinase B binding	Interacting selectively and non-covalently with protein kinase B, an intracellular kinase that is important in regulating glucose metabolism.
GO:00230141	RSM1	turquoise	0.00794814	66	0.0555088	0.151376	436	BP	signal transduction by phosphorylation	A process in which the transfer of one or more phosphate groups to a substrate transmits a signal to the phosphorylated substrate.
GO:00308561	RSM1	turquoise	0.0079943	15	0.0126156	0.220588	68	BP	regulation of epithelial cell differentiation	Any process that modulates the frequency, rate or extent of epithelial cell differentiation.
GO:0051302	RSM1	turquoise	0.00802042	26	0.0218671	0.184397	141	BP	regulation of cell division	Any process that modulates the frequency, rate or extent of the physical partitioning and separation of a cell into daughter cells.
GO:00511703	RSM1	turquoise	0.00802496	31	0.0260723	0.176136	176	BP	nuclear import	The directed movement of substances into the nucleus.
GO:00140681	RSM1	turquoise	0.00806702	10	0.00841043	0.263158	38	BP	positive regulation of phosphatidylinositol 3-kinase signaling	Any process that activates or increases the frequency, rate or extent of signal transduction mediated by the phosphatidylinositol 3-kinase cascade.
GO:00063971	RSM1	turquoise	0.00812808	43	0.0361648	0.163498	263	BP	mRNA processing	Any process involved in the conversion of a primary mRNA transcript into one or more mature mRNA(s) prior to translation into polypeptide.
GO:0031076	RSM1	turquoise	0.00813032	8	0.00672834	0.296296	27	BP	embryonic camera-type eye development	The process occurring during the embryonic phase whose specific outcome is the progression of the eye over time, from its formation to the mature structure.
GO:0051225	RSM1	turquoise	0.00813032	8	0.00672834	0.296296	27	BP	spindle assembly	The aggregation, arrangement and bonding together of a set of components to form the spindle, the array of microtubules and associated molecules that serves to move duplicated chromosomes apart.
GO:00434103	RSM1	turquoise	0.00813692	40	0.0336417	0.165975	241	BP	positive regulation of MAPK cascade	Any process that activates or increases the frequency, rate or extent of signal transduction mediated by the MAPK cascade.
GO:00333652	RSM1	turquoise	0.00821639	62	0.0521447	0.152709	406	BP	protein localization to organelle	A process in which a protein is transported to, or maintained in, a location within an organelle.
GO:00356392	RSM1	turquoise	0.00833978	171	0.143818	0.133803	1278	MF	purine ribonucleoside triphosphate binding	Interacting selectively and non-covalently with a purine ribonucleoside triphosphate, a compound consisting of a purine base linked to a ribose sugar esterified with triphosphate on the sugar.
GO:00485251	RSM1	turquoise	0.00841149	11	0.00925147	0.25	44	BP	negative regulation of viral process	Any process that stops, prevents, or reduces the frequency, rate or extent of a multi-organism process in which a virus is a participant.
GO:00380951	RSM1	turquoise	0.00847043	23	0.019344	0.190083	121	BP	Fc-epsilon receptor signaling pathway	A series of molecular signals initiated by the binding of the Fc portion of immunoglobulin E (IgE) to an Fc-epsilon receptor on the surface of a signal-receiving cell, and ending with regulation of a downstream cellular process, e.g. transcription. The Fc portion of an immunoglobulin is its C-terminal constant region.
GO:00001652	RSM1	turquoise	0.00851576	64	0.0538267	0.151659	422	BP	MAPK cascade	An intracellular protein kinase cascade containing at least a MAPK, a MAPKK and a MAP3K. The cascade can also contain two additional tiers: the upstream MAP4K and the downstream MAP Kinase-activated kinase (MAPKAPK). The kinases in each tier phosphorylate and activate the kinases in the downstream tier to transmit a signal within a cell.
GO:00140662	RSM1	turquoise	0.00851921	12	0.0100925	0.24	50	BP	regulation of phosphatidylinositol 3-kinase signaling	Any process that modulates the frequency, rate or extent of signal transduction mediated by the phosphatidylinositol 3-kinase cascade.
GO:00350501	RSM1	turquoise	0.00851921	12	0.0100925	0.24	50	BP	embryonic heart tube development	The process whose specific outcome is the progression of the embryonic heart tube over time, from its formation to the mature structure. The heart tube forms as the heart rudiment from the heart field.
GO:0033003	RSM1	turquoise	0.00853168	6	0.00504626	0.352941	17	BP	regulation of mast cell activation	Any process that modulates the frequency, rate, or extent of mast cell activation.
GO:0001786	RSM1	turquoise	0.00853168	6	0.00504626	0.352941	17	MF	phosphatidylserine binding	Interacting selectively and non-covalently with phosphatidylserine, a class of glycophospholipids in which a phosphatidyl group is esterified to the hydroxyl group of L-serine.
GO:0070064	RSM1	turquoise	0.00853168	6	0.00504626	0.352941	17	MF	proline-rich region binding	Interacting selectively and non-covalently with a proline-rich region, i.e. a region that contains a high proportion of proline residues, in a protein.
GO:00604281	RSM1	turquoise	0.00860673	7	0.0058873	0.318182	22	BP	lung epithelium development	The biological process whose specific outcome is the progression of the lung epithelium from an initial condition to its mature state. This process begins with the formation of lung epithelium and ends with the mature structure. The lung epithelium is the specialized epithelium that lines the inside of the lung.
GO:00509001	RSM1	turquoise	0.00862673	32	0.0269134	0.173913	184	BP	leukocyte migration	The movement of a leukocyte within or between different tissues and organs of the body.
GO:00063961	RSM1	turquoise	0.00879422	66	0.0555088	0.150685	438	BP	RNA processing	Any process involved in the conversion of one or more primary RNA transcripts into one or more mature RNA molecules.
GO:19025311	RSM1	turquoise	0.0088109	128	0.107653	0.137783	929	BP	regulation of intracellular signal transduction	Any process that modulates the frequency, rate or extent of intracellular signal transduction.
GO:00605373	RSM1	turquoise	0.00890982	39	0.0328007	0.165957	235	BP	muscle tissue development	The progression of muscle tissue over time, from its initial formation to its mature state. Muscle tissue is a contractile tissue made up of actin and myosin fibers.
GO:0070252	RSM1	turquoise	0.00918337	9	0.00756939	0.272727	33	BP	actin-mediated cell contraction	The actin filament-based process in which cytoplasmic actin filaments slide past one another resulting in contraction of all or part of the cell body.
GO:00215431	RSM1	turquoise	0.00926845	19	0.0159798	0.2	95	BP	pallium development	The process whose specific outcome is the progression of the pallium over time, from its formation to the mature structure. The pallium is the roof region of the telencephalon.
GO:00487541	RSM1	turquoise	0.00948726	24	0.020185	0.186047	129	BP	branching morphogenesis of an epithelial tube	The process in which the anatomical structures of branches in an epithelial tube are generated and organized. A tube is a long hollow cylinder.
GO:00309002	RSM1	turquoise	0.00962119	44	0.0370059	0.161172	273	BP	forebrain development	The process whose specific outcome is the progression of the forebrain over time, from its formation to the mature structure. The forebrain is the anterior of the three primary divisions of the developing chordate brain or the corresponding part of the adult brain (in vertebrates, includes especially the cerebral hemispheres, the thalamus, and the hypothalamus and especially in higher vertebrates…
GO:00517162	RSM1	turquoise	0.0097121	458	0.385198	0.123118	3720	BP	cellular response to stimulus	Any process that results in a change in state or activity of a cell (in terms of movement, secretion, enzyme production, gene expression, etc.) as a result of a stimulus. The process begins with detection of the stimulus by a cell and ends with a change in state or activity or the cell.
GO:0050885	RSM1	turquoise	0.00977503	10	0.00841043	0.25641	39	BP	neuromuscular process controlling balance	Any process that an organism uses to control its balance, the orientation of the organism (or the head of the organism) in relation to the source of gravity. In humans and animals, balance is perceived through visual cues, the labyrinth system of the inner ears and information from skin pressure receptors and muscle and joint receptors.
GO:19018881	RSM1	turquoise	0.00977503	10	0.00841043	0.25641	39	BP	regulation of cell junction assembly	Any process that modulates the frequency, rate or extent of cell junction assembly.
GO:0051168	RSM1	turquoise	0.00992609	18	0.0151388	0.202247	89	BP	nuclear export	The directed movement of substances out of the nucleus.
GO:00071651	RSM1	turquoise	0.0099995	385	0.323802	0.124555	3091	BP	signal transduction	The cellular process in which a signal is conveyed to trigger a change in the activity or state of a cell. Signal transduction begins with reception of a signal (e.g. a ligand binding to a receptor or receptor activation by a stimulus such as light), or for signal transduction in the absence of ligand, signal-withdrawal or the activity of a constitutively active receptor. Signal transduction ends…
GO:00165291	RSM1	turquoise	0.0100233	11	0.00925147	0.244444	45	CC	sarcoplasmic reticulum	A fine reticular network of membrane-limited elements that pervades the sarcoplasm of a muscle cell; continuous over large portions of the cell and with the nuclear envelope; that part of the endoplasmic reticulum specialized for calcium release, uptake and storage.
GO:00610531	RSM1	turquoise	0.0100233	12	0.0100925	0.235294	51	BP	somite development	The progression of a somite from its initial formation to the mature structure. Somites are mesodermal clusters that are arranged segmentally along the anterior posterior axis of an embryo.
GO:00018832	RSM1	turquoise	0.0102566	171	0.143818	0.133074	1285	MF	purine nucleoside binding	Interacting selectively and non-covalently with a purine nucleoside, a compound consisting of a purine base linked either to ribose or deoxyribose.
GO:00170762	RSM1	turquoise	0.0102605	175	0.147183	0.132777	1318	MF	purine nucleotide binding	Interacting selectively and non-covalently with purine nucleotides, any compound consisting of a purine nucleoside esterified with (ortho)phosphate.
GO:00020111	RSM1	turquoise	0.0102777	8	0.00672834	0.285714	28	BP	morphogenesis of an epithelial sheet	The process in which the anatomical structures of an epithelial sheet are generated and organized. An epithelial sheet is a flat surface consisting of closely packed epithelial cells.
GO:00518932	RSM1	turquoise	0.0102777	8	0.00672834	0.285714	28	BP	regulation of focal adhesion assembly	Any process that modulates the frequency, rate or extent of focal adhesion formation, the establishment and maturation of focal adhesions.
GO:0043621	RSM1	turquoise	0.0102777	8	0.00672834	0.285714	28	MF	protein self-association	Interacting selectively and non-covalently with a domain within the same polypeptide.
GO:00046722	RSM1	turquoise	0.0103408	67	0.0563499	0.14922	449	MF	protein kinase activity	Catalysis of the phosphorylation of an amino acid residue in a protein, usually according to the reaction: a protein + ATP = a phosphoprotein + ADP.
GO:0019902	RSM1	turquoise	0.0103661	19	0.0159798	0.197917	96	MF	phosphatase binding	Interacting selectively and non-covalently with any phosphatase.
GO:0048593	RSM1	turquoise	0.010491	15	0.0126156	0.214286	70	BP	camera-type eye morphogenesis	The process in which the anatomical structures of the eye are generated and organized. The camera-type eye is an organ of sight that receives light through an aperture and focuses it through a lens, projecting it on a photoreceptor field.
GO:00431222	RSM1	turquoise	0.0105149	27	0.0227082	0.178808	151	BP	regulation of I-kappaB kinase/NF-kappaB signaling	Any process that modulates I-kappaB kinase/NF-kappaB signaling.
GO:00903162	RSM1	turquoise	0.0106	17	0.0142977	0.204819	83	BP	positive regulation of intracellular protein transport	Any process that decreases the frequency, rate or extent of the directed movement of proteins within cells.
GO:00199041	RSM1	turquoise	0.0106339	62	0.0521447	0.150852	411	MF	protein domain specific binding	Interacting selectively and non-covalently with a specific domain of a protein.
GO:00081342	RSM1	turquoise	0.0108286	52	0.0437342	0.155224	335	MF	transcription factor binding	Interacting selectively and non-covalently with a transcription factor, any protein required to initiate or regulate transcription.
GO:00325492	RSM1	turquoise	0.0108691	171	0.143818	0.132867	1287	MF	ribonucleoside binding	Interacting selectively and non-covalently with a ribonucleoside, a compound consisting of a purine or pyrimidine nitrogenous base linked to ribose.
GO:0010644	RSM1	turquoise	0.0108693	5	0.00420521	0.384615	13	BP	cell communication by electrical coupling	The process that mediates signaling interactions between one cell and another cell by transfer of current between their adjacent cytoplasms via intercellular protein channels.
GO:00215911	RSM1	turquoise	0.0108693	5	0.00420521	0.384615	13	BP	ventricular system development	The process whose specific outcome is the progression of the brain ventricular system over time, from its formation to the mature structure. The brain ventricular system consists of four communicating cavities within the brain that are continuous with the central canal of the spinal cord. These cavities include two lateral ventricles, the third ventricle and the fourth ventricle. Cerebrospinal fl…
GO:0021781	RSM1	turquoise	0.0108693	5	0.00420521	0.384615	13	BP	glial cell fate commitment	The process in which the developmental fate of a cell becomes restricted such that it will develop into a glial cell.
GO:0051647	RSM1	turquoise	0.0108693	5	0.00420521	0.384615	13	BP	nucleus localization	Any process in which the nucleus is transported to, and/or maintained in, a specific location within the cell.
GO:0071889	RSM1	turquoise	0.0108693	5	0.00420521	0.384615	13	MF	14-3-3 protein binding	Interacting selectively and non-covalently with a 14-3-3 protein. A 14-3-3 protein is any of a large family of approximately 30kDa acidic proteins which exist primarily as homo- and heterodimers within all eukaryotic cells, and have been implicated in the modulation of distinct biological processes by binding to specific phosphorylated sites on diverse target proteins, thereby forcing conformatio…
GO:0006281	RSM1	turquoise	0.0109476	46	0.038688	0.158621	290	BP	DNA repair	The process of restoring DNA after damage. Genomes are subject to damage by chemical and physical agents in the environment (e.g. UV and ionizing radiations, chemical mutagens, fungal and bacterial toxins, etc.) and by free radicals or alkylating agents endogenously generated in metabolism. DNA is also damaged because of errors during its replication. A variety of different DNA repair pathways ha…
GO:0007368	RSM1	turquoise	0.0109892	14	0.0117746	0.21875	64	BP	determination of left/right symmetry	The establishment of an organism's body plan or part of an organism with respect to the left and right halves. The pattern can either be symmetric, such that the halves are mirror images, or asymmetric where the pattern deviates from this symmetry.
GO:00140652	RSM1	turquoise	0.0109892	14	0.0117746	0.21875	64	BP	phosphatidylinositol 3-kinase signaling	A series of reactions within the signal-receiving cell, mediated by the intracellular phosphatidylinositol 3-kinase (PI3K). Many cell surface receptor linked signaling pathways signal through PI3K to regulate numerous cellular functions.
GO:00016673	RSM1	turquoise	0.0110467	31	0.0260723	0.172222	180	BP	ameboidal cell migration	Cell migration that is accomplished by extension and retraction of a pseudopodium.
GO:0007009	RSM1	turquoise	0.0111345	18	0.0151388	0.2	90	BP	plasma membrane organization	A process that is carried out at the cellular level which results in the assembly, arrangement of constituent parts, or disassembly of the plasma membrane.
GO:00306741	RSM1	turquoise	0.0111345	18	0.0151388	0.2	90	MF	protein binding, bridging	The binding activity of a molecule that brings together two or more protein molecules, or a protein and another macromolecule or complex, through a selective, non-covalent, often stoichiometric interaction, permitting those molecules to function in a coordinated way.
GO:00066063	RSM1	turquoise	0.0111812	30	0.0252313	0.17341	173	BP	protein import into nucleus	The directed movement of a protein from the cytoplasm to the nucleus.
GO:0001578	RSM1	turquoise	0.011188	7	0.0058873	0.304348	23	BP	microtubule bundle formation	A process that results in a parallel arrangement of microtubules.
GO:00019541	RSM1	turquoise	0.011188	7	0.0058873	0.304348	23	BP	positive regulation of cell-matrix adhesion	Any process that activates or increases the rate or extent of cell adhesion to an extracellular matrix.
GO:0005720	RSM1	turquoise	0.011188	7	0.0058873	0.304348	23	CC	nuclear heterochromatin	A condensed form of chromatin, occurring in the nucleus during interphase, that stains strongly with basophilic dyes. The DNA of heterochromatin is typically replicated at a later stage in the cell-division cycle than euchromatin.
GO:00971102	RSM1	turquoise	0.011188	7	0.0058873	0.304348	23	MF	scaffold protein binding	Interacting selectively and non-covalently with a scaffold protein. Scaffold proteins are crucial regulators of many key signaling pathways. Although not strictly defined in function, they are known to interact and/or bind with multiple members of a signaling pathway, tethering them into complexes.
GO:0045069	RSM1	turquoise	0.0112653	9	0.00756939	0.264706	34	BP	regulation of viral genome replication	Any process that modulates the frequency, rate or extent of viral genome replication.
GO:0048806	RSM1	turquoise	0.0112653	9	0.00756939	0.264706	34	BP	genitalia development	The process whose specific outcome is the progression of the genitalia over time, from its formation to the mature structure.
GO:0070830	RSM1	turquoise	0.0112653	9	0.00756939	0.264706	34	BP	tight junction assembly	The aggregation, arrangement and bonding together of a set of components to form a tight junction, an occluding cell-cell junction that is composed of a branching network of sealing strands that completely encircles the apical end of each cell in an epithelial sheet.
GO:00096113	RSM1	turquoise	0.0113621	100	0.0841043	0.140647	711	BP	response to wounding	Any process that results in a change in state or activity of a cell or an organism (in terms of movement, secretion, enzyme production, gene expression, etc.) as a result of a stimulus indicating damage to the organism.
GO:00301113	RSM1	turquoise	0.0113871	28	0.0235492	0.176101	159	BP	regulation of Wnt signaling pathway	Any process that modulates the frequency, rate or extent of the activity of the Wnt signal transduction pathway.
GO:00714072	RSM1	turquoise	0.0113871	28	0.0235492	0.176101	159	BP	cellular response to organic cyclic compound	Any process that results in a change in state or activity of a cell (in terms of movement, secretion, enzyme production, gene expression, etc.) as a result of an organic cyclic compound stimulus.
GO:00070591	RSM1	turquoise	0.0115652	19	0.0159798	0.195876	97	BP	chromosome segregation	The process in which genetic material, in the form of chromosomes, is organized into specific structures and then physically separated and apportioned to two or more sets. In eukaryotes, chromosome segregation begins with the condensation of chromosomes, includes chromosome separation, and ends when chromosomes have completed movement to the spindle poles.
GO:0018022	RSM1	turquoise	0.0115938	6	0.00504626	0.333333	18	BP	peptidyl-lysine methylation	The methylation of peptidyl-lysine to form either the mono-, di- or trimethylated derivative.
GO:00350881	RSM1	turquoise	0.0115938	6	0.00504626	0.333333	18	BP	establishment or maintenance of apical/basal cell polarity	Any cellular process that results in the specification, formation or maintenance polarization of a cell's architecture along its apical/basal axis so that the apical and basal regions of the cell have different membrane, extracellular matrix and sub-membrane cellular components.
GO:2001259	RSM1	turquoise	0.0115938	6	0.00504626	0.333333	18	BP	positive regulation of cation channel activity	Any process that activates or increases the frequency, rate or extent of cation channel activity.
GO:00064061	RSM1	turquoise	0.0117453	10	0.00841043	0.25	40	BP	mRNA export from nucleus	The directed movement of mRNA from the nucleus to the cytoplasm.
GO:0060322	RSM1	turquoise	0.0117453	10	0.00841043	0.25	40	BP	head development	The biological process whose specific outcome is the progression of a head from an initial condition to its mature state. The head is the anterior-most division of the body.
GO:00064052	RSM1	turquoise	0.0118622	11	0.00925147	0.23913	46	BP	RNA export from nucleus	The directed movement of RNA from the nucleus to the cytoplasm.
GO:0005884	RSM1	turquoise	0.0118622	11	0.00925147	0.23913	46	CC	actin filament	A filamentous structure formed of a two-stranded helical polymer of the protein actin and associated proteins. Actin filaments are a major component of the contractile apparatus of skeletal muscle and the microfilaments of the cytoskeleton of eukaryotic cells. The filaments, comprising polymerized globular actin molecules, appear as flexible structures with a diameter of 5-9 nm. They are organize…
GO:0030863	RSM1	turquoise	0.0118622	11	0.00925147	0.23913	46	CC	cortical cytoskeleton	The portion of the cytoskeleton that lies just beneath the plasma membrane.
GO:00226122	RSM1	turquoise	0.0119304	17	0.0142977	0.202381	84	BP	gland morphogenesis	The process in which the anatomical structures of a gland are generated and organized.
GO:0019903	RSM1	turquoise	0.0119501	15	0.0126156	0.211268	71	MF	protein phosphatase binding	Interacting selectively and non-covalently with any protein phosphatase.
GO:0007097	RSM1	turquoise	0.0121271	3	0.00252313	0.6	5	BP	nuclear migration	The directed movement of the nucleus.
GO:0021861	RSM1	turquoise	0.0121271	3	0.00252313	0.6	5	BP	forebrain radial glial cell differentiation	The process in which neuroepithelial cells of the neural tube give rise to radial glial cells, specialized bipotential progenitors cells of the forebrain. Differentiation includes the processes involved in commitment of a cell to a specific fate.
GO:0030011	RSM1	turquoise	0.0121271	3	0.00252313	0.6	5	BP	maintenance of cell polarity	The maintenance of established anisotropic intracellular organization or cell growth patterns.
GO:0030033	RSM1	turquoise	0.0121271	3	0.00252313	0.6	5	BP	microvillus assembly	Formation of a microvillus, a thin cylindrical membrane-covered projection on the surface of a cell.
GO:0032674	RSM1	turquoise	0.0121271	3	0.00252313	0.6	5	BP	regulation of interleukin-5 production	Any process that modulates the frequency, rate, or extent of interleukin-5 production.
GO:0032876	RSM1	turquoise	0.0121271	3	0.00252313	0.6	5	BP	negative regulation of DNA endoreduplication	Any process that stops, prevents, or reduces the frequency, rate or extent of DNA endoreduplication.
GO:0071361	RSM1	turquoise	0.0121271	3	0.00252313	0.6	5	BP	cellular response to ethanol	Any process that results in a change in state or activity of a cell (in terms of movement, secretion, enzyme production, gene expression, etc.) as a result of an ethanol stimulus.
GO:0071711	RSM1	turquoise	0.0121271	3	0.00252313	0.6	5	BP	basement membrane organization	A process that is carried out at the cellular level which results in the assembly, arrangement of constituent parts, or disassembly of the basement membrane.
GO:0072357	RSM1	turquoise	0.0121271	3	0.00252313	0.6	5	CC	PTW/PP1 phosphatase complex	A protein serine/threonine phosphatase complex that contains a catalytic subunit (PPP1CA, PPP1CB or PPP1CC) and the regulatory subunits PPP1R10 (PNUTS), TOX4 and WDR82, and plays a role in the control of chromatin structure and cell cycle progression during the transition from mitosis into interphase.
GO:00147063	RSM1	turquoise	0.0122614	37	0.0311186	0.164444	225	BP	striated muscle tissue development	The process whose specific outcome is the progression of a striated muscle over time, from its formation to the mature structure. Striated muscle contain fibers that are divided by transverse bands into striations, and cardiac and skeletal muscle are types of striated muscle. Skeletal muscle myoblasts fuse to form myotubes and eventually multinucleated muscle fibers. The fusion of cardiac cells i…
GO:00434081	RSM1	turquoise	0.0124271	56	0.0470984	0.152174	368	BP	regulation of MAPK cascade	Any process that modulates the frequency, rate or extent of signal transduction mediated by the MAP kinase (MAPK) cascade.
GO:00512162	RSM1	turquoise	0.0124629	23	0.019344	0.184	125	BP	cartilage development	The process whose specific outcome is the progression of the cartilage over time, from its formation to the mature structure. Cartilage is a connective tissue dominated by extracellular matrix containing collagen type II and large amounts of proteoglycan, particularly chondroitin sulfate.
GO:00018822	RSM1	turquoise	0.0125384	171	0.143818	0.132353	1292	MF	nucleoside binding	Interacting selectively and non-covalently with a nucleoside, a compound consisting of a purine or pyrimidine nitrogenous base linked either to ribose or deoxyribose.
GO:0006352	RSM1	turquoise	0.0126625	32	0.0269134	0.169312	189	BP	DNA-templated transcription, initiation	Any process involved in the assembly of the RNA polymerase preinitiation complex (PIC) at the core promoter region of a DNA template, resulting in the subsequent synthesis of RNA from that promoter. The initiation phase includes PIC assembly and the formation of the first few bonds in the RNA chain, including abortive initiation, which occurs when the first few nucleotides are repeatedly synthesi…
GO:0001300	RSM1	turquoise	0.0128011	2	0.00168209	1	2	BP	chronological cell aging	The process associated with progression of the cell from its inception to the end of its lifespan that occurs when the cell is in a non-dividing, or quiescent, state.
GO:0002537	RSM1	turquoise	0.0128011	2	0.00168209	1	2	BP	nitric oxide production involved in inflammatory response	The synthesis or release of nitric oxide following a stimulus as part of an inflammatory response, resulting in an increase in its intracellular or extracellular levels.
GO:0006474	RSM1	turquoise	0.0128011	2	0.00168209	1	2	BP	N-terminal protein amino acid acetylation	The acetylation of the N-terminal amino acid of proteins.
GO:0007161	RSM1	turquoise	0.0128011	2	0.00168209	1	2	BP	calcium-independent cell-matrix adhesion	The binding of a cell to the extracellular matrix via adhesion molecules that do not require the presence of calcium for the interaction.
GO:0010650	RSM1	turquoise	0.0128011	2	0.00168209	1	2	BP	positive regulation of cell communication by electrical coupling	Any process that increases the frequency, rate or extent of cell communication via electrical coupling. Cell communication via electrical coupling is the process that mediates signaling interactions between one cell and another cell by transfer of current between their adjacent cytoplasms via intercellular protein channels.
GO:0016340	RSM1	turquoise	0.0128011	2	0.00168209	1	2	BP	calcium-dependent cell-matrix adhesion	The binding of a cell to the extracellular matrix via adhesion molecules that require the presence of calcium for the interaction.
GO:0018076	RSM1	turquoise	0.0128011	2	0.00168209	1	2	BP	N-terminal peptidyl-lysine acetylation	The acetylation of the N-terminal lysine of proteins.
GO:0032754	RSM1	turquoise	0.0128011	2	0.00168209	1	2	BP	positive regulation of interleukin-5 production	Any process that activates or increases the frequency, rate, or extent of interleukin-5 production.
GO:0034454	RSM1	turquoise	0.0128011	2	0.00168209	1	2	BP	microtubule anchoring at centrosome	Any process in which a microtubule is maintained in a specific location in a cell by attachment to a centrosome.
GO:0035261	RSM1	turquoise	0.0128011	2	0.00168209	1	2	BP	external genitalia morphogenesis	The process in which the anatomical structures of the external genitalia are generated and organized. The external genitalia are the outer sex organs, such as the penis or vulva in mammals.
GO:0036124	RSM1	turquoise	0.0128011	2	0.00168209	1	2	BP	histone H3-K9 trimethylation	The modification of histone H3 by addition of three methyl groups to lysine at position 9 of the histone.
GO:0036159	RSM1	turquoise	0.0128011	2	0.00168209	1	2	BP	inner dynein arm assembly	The aggregation, arrangement and bonding together of a set of components to form an axonemal dynein inner arm, an inner arm structure present on the outer doublet microtubules of ciliary and flagellar axonemes.
GO:0045416	RSM1	turquoise	0.0128011	2	0.00168209	1	2	BP	positive regulation of interleukin-8 biosynthetic process	Any process that activates or increases the frequency, rate or extent of the chemical reactions and pathways resulting in the formation of interleukin-8.
GO:0048007	RSM1	turquoise	0.0128011	2	0.00168209	1	2	BP	antigen processing and presentation, exogenous lipid antigen via MHC class Ib	The process in which an antigen-presenting cell expresses lipid antigen of exogenous origin in association with an MHC class Ib protein complex on its cell surface. Class Ib here refers to non-classical class I molecules, such as those of the CD1 family.
GO:0048143	RSM1	turquoise	0.0128011	2	0.00168209	1	2	BP	astrocyte activation	A change in morphology and behavior of an astrocyte resulting from exposure to a cytokine, chemokine, cellular ligand, or soluble factor.
GO:0060847	RSM1	turquoise	0.0128011	2	0.00168209	1	2	BP	endothelial cell fate specification	The process involved in the specification of identity of an endothelial cell. Once specification has taken place, a cell will be committed to differentiate down a specific pathway if left in its normal environment.
GO:0061141	RSM1	turquoise	0.0128011	2	0.00168209	1	2	BP	lung ciliated cell differentiation	The process in which a relatively unspecialized cell acquires specialized features of a lung ciliated cell. A lung ciliated cell is a specialized lung epithelial cell that contains a motile cilium for moving substances released from lung secretory cells.
GO:0061324	RSM1	turquoise	0.0128011	2	0.00168209	1	2	BP	canonical Wnt signaling pathway involved in positive regulation of cardiac outflow tract cell proliferation	The canonical Wnt signaling pathway that contributes to the modulation of the expansion of a population of cardiac outflow tract cells.
GO:0061325	RSM1	turquoise	0.0128011	2	0.00168209	1	2	BP	cell proliferation involved in outflow tract morphogenesis	The multiplication or reproduction of cells, resulting in the expansion of a cell population that contributes to the shaping of the outflow tract.
GO:0070483	RSM1	turquoise	0.0128011	2	0.00168209	1	2	BP	detection of hypoxia	The series of events in which a stimulus indicating lowered oxygen tension is received by a cell and converted into a molecular signal. Hypoxia, defined as a decline in O2 levels below normoxic levels of 20.8 - 20.95%, results in metabolic adaptation at both the cellular and organismal level.
GO:0071000	RSM1	turquoise	0.0128011	2	0.00168209	1	2	BP	response to magnetism	Any process that results in a change in state or activity of a cell or an organism (in terms of movement, secretion, enzyme production, gene expression, etc.) as a result of a magnetic stimulus.
GO:0071899	RSM1	turquoise	0.0128011	2	0.00168209	1	2	BP	negative regulation of estrogen receptor binding	Any process that stops, prevents, or reduces the frequency, rate or extent of estrogen receptor binding, interacting selectively with an estrogen receptor.
GO:0072053	RSM1	turquoise	0.0128011	2	0.00168209	1	2	BP	renal inner medulla development	The process whose specific outcome is the progression of the renal inner medulla over time, from its formation to the mature structure. The renal inner medulla is unique to mammalian kidneys and is the innermost region of the mammalian kidney.
GO:0072054	RSM1	turquoise	0.0128011	2	0.00168209	1	2	BP	renal outer medulla development	The process whose specific outcome is the progression of the renal outer medulla over time, from its formation to the mature structure. The renal outer medulla is the region of the kidney that lies between the renal cortex and the renal inner medulla.
GO:0086023	RSM1	turquoise	0.0128011	2	0.00168209	1	2	BP	adrenergic receptor signaling pathway involved in heart process	A series of molecular signals beginning with a G-protein coupled adrenergic cell surface receptor combining with epinephrine or norepinephrine, which contributes to a circulatory system process carried out by the heart.
GO:0090107	RSM1	turquoise	0.0128011	2	0.00168209	1	2	BP	regulation of high-density lipoprotein particle assembly	Any process that modulates the frequency, rate, or extent of high-density lipoprotein particle assembly. High-density lipoprotein particle assembly is the aggregation and arrangement of proteins and lipids to form a high-density lipoprotein particle.
GO:0097101	RSM1	turquoise	0.0128011	2	0.00168209	1	2	BP	blood vessel endothelial cell fate specification	The process involved in the specification of identity of a blood vessel endothelial cell. Once specification has taken place, a cell will be committed to differentiate down a specific pathway if left in its normal environment. A blood vessel endothelial cell is an endothelial cell of the vascular tree, which includes blood vessels and lymphatic vessels.
GO:0097198	RSM1	turquoise	0.0128011	2	0.00168209	1	2	BP	histone H3-K36 trimethylation	The modification of histone H3 by addition of three methyl groups to lysine at position 36 of the histone.
GO:1902336	RSM1	turquoise	0.0128011	2	0.00168209	1	2	BP	positive regulation of retinal ganglion cell axon guidance	Any process that activates or increases the frequency, rate or extent of retinal ganglion cell axon guidance.
GO:2000098	RSM1	turquoise	0.0128011	2	0.00168209	1	2	BP	negative regulation of smooth muscle cell-matrix adhesion	Any process that stops, prevents, or reduces the frequency, rate or extent of smooth muscle cell-matrix adhesion.
GO:2000167	RSM1	turquoise	0.0128011	2	0.00168209	1	2	BP	regulation of planar cell polarity pathway involved in neural tube closure	Any process that modulates the frequency, rate or extent of planar cell polarity pathway involved in neural tube closure.
GO:2001046	RSM1	turquoise	0.0128011	2	0.00168209	1	2	BP	positive regulation of integrin-mediated signaling pathway	Any process that activates or increases the frequency, rate or extent of integrin-mediated signaling pathway.
GO:0005584	RSM1	turquoise	0.0128011	2	0.00168209	1	2	CC	collagen type I	A collagen trimer containing alpha(I) chains. The most common form of type I collagen is a heterotrimer containing two alpha1(I) chains and one alpha2(I) chain; homotrimers containing three alpha1(I) chains are also found. Type I collagen triple helices associate to form banded fibrils.
GO:0034677	RSM1	turquoise	0.0128011	2	0.00168209	1	2	CC	alpha7-beta1 integrin complex	An integrin complex that comprises one alpha7 subunit and one beta1 subunit.
GO:0072534	RSM1	turquoise	0.0128011	2	0.00168209	1	2	CC	perineuronal net	A dense extracellular matrix (ECM) structure that forms around many neuronal cell bodies and dendrites late in development and is responsible for synaptic stabilization in the adult brain.
GO:0090537	RSM1	turquoise	0.0128011	2	0.00168209	1	2	CC	CERF complex	An ISWI complex that contains an ATPase subunit of the ISWI family (specifically SNF2L in mammals, which contain two ISWI homologs) and a CECR2 homolog. In mammals, CERF is involved in regulation of transcription from RNA polymerase II promoters.
GO:0008510	RSM1	turquoise	0.0128011	2	0.00168209	1	2	MF	sodium:bicarbonate symporter activity	Catalysis of the transfer of a solute or solutes from one side of a membrane to the other according to the reaction: Na+(out) + HCO3-(out) = Na+(in) + HCO3-(in).
GO:0017128	RSM1	turquoise	0.0128011	2	0.00168209	1	2	MF	phospholipid scramblase activity	Catalysis of the movement of phospholipids from one membrane bilayer leaflet to the other, by an ATP-independent mechanism.
GO:0034988	RSM1	turquoise	0.0128011	2	0.00168209	1	2	MF	Fc-gamma receptor I complex binding	Interacting selectively and non-covalently with one or more specific sites on the Fc-gamma receptor I complex. The complex functions primarily as an activating receptor for IgG.
GO:0043183	RSM1	turquoise	0.0128011	2	0.00168209	1	2	MF	vascular endothelial growth factor receptor 1 binding	Interacting selectively and non-covalently with vascular endothelial growth factor receptor 1.
GO:0097157	RSM1	turquoise	0.0128011	2	0.00168209	1	2	MF	pre-mRNA intronic binding	Interacting selectively and non-covalently with an intronic sequence of a pre-messenger RNA (pre-mRNA).
GO:0003229	RSM1	turquoise	0.0128181	8	0.00672834	0.275862	29	BP	ventricular cardiac muscle tissue development	The process whose specific outcome is the progression of ventricular cardiac muscle over time, from its formation to the mature structure.
GO:00509181	RSM1	turquoise	0.0128181	8	0.00672834	0.275862	29	BP	positive chemotaxis	The directed movement of a motile cell or organism towards a higher concentration of a chemical.
GO:00720891	RSM1	turquoise	0.0128721	19	0.0159798	0.193878	98	BP	stem cell proliferation	The multiplication or reproduction of stem cells, resulting in the expansion of a stem cell population. A stem cell is a cell that retains the ability to divide and proliferate throughout life to provide progenitor cells that can differentiate into specialized cells.
GO:0007016	RSM1	turquoise	0.0128795	4	0.00336417	0.444444	9	BP	cytoskeletal anchoring at plasma membrane	A cytoskeleton organization process that directly or indirectly links cytoskeletal filaments to the plasma membrane.
GO:0007512	RSM1	turquoise	0.0128795	4	0.00336417	0.444444	9	BP	adult heart development	The process whose specific outcome is the progression of the adult heart over time, from its formation to the mature structure.
GO:0031365	RSM1	turquoise	0.0128795	4	0.00336417	0.444444	9	BP	N-terminal protein amino acid modification	The alteration of the N-terminal amino acid residue in a protein.
GO:0051567	RSM1	turquoise	0.0128795	4	0.00336417	0.444444	9	BP	histone H3-K9 methylation	The modification of histone H3 by addition of a methyl group to lysine at position 9 of the histone.
GO:0060009	RSM1	turquoise	0.0128795	4	0.00336417	0.444444	9	BP	Sertoli cell development	The process whose specific outcome is the progression of a Sertoli cell over time, from its formation to the mature structure. Cell development does not include the steps involved in committing a cell to a Sertoli cell fate.
GO:0072583	RSM1	turquoise	0.0128795	4	0.00336417	0.444444	9	BP	clathrin-mediated endocytosis	An endocytosis process that begins when material is taken up into clathrin-coated pits, which then pinch off to form clathrin-coated endocytic vesicles.
GO:0090030	RSM1	turquoise	0.0128795	4	0.00336417	0.444444	9	BP	regulation of steroid hormone biosynthetic process	Any process that modulates the frequency, rate or extent of the chemical reactions and pathways resulting in the formation of steroid hormones,compounds with a 1, 2, cyclopentanoperhydrophenanthrene nucleus that act as hormones.
GO:00058582	RSM1	turquoise	0.0128795	4	0.00336417	0.444444	9	CC	axonemal dynein complex	A dynein complex found in eukaryotic cilia and flagella; the motor domain heads interact with adjacent microtubules to generate a sliding force which is converted to a bending motion. May contain two or three dynein heavy chains as well as several light chains.
GO:0014701	RSM1	turquoise	0.0128795	4	0.00336417	0.444444	9	CC	junctional sarcoplasmic reticulum membrane	The part of the sarcoplasmic reticulum membrane that contains calcium release channels, is devoted to calcium release and is juxtaposed to transverse tubule membrane. The junctional sarcoplasmic reticulum membrane consists of the junctional region of the terminal cisterna membrane.
GO:0016327	RSM1	turquoise	0.0128795	4	0.00336417	0.444444	9	CC	apicolateral plasma membrane	The apical end of the lateral plasma membrane of epithelial cells.
GO:00023762	RSM1	turquoise	0.0130662	173	0.1455	0.132061	1310	BP	immune system process	Any process involved in the development or functioning of the immune system, an organismal system for calibrated responses to potential internal or invasive threats.
GO:00106343	RSM1	turquoise	0.0131677	13	0.0109336	0.220339	59	BP	positive regulation of epithelial cell migration	Any process that activates or increases the frequency, rate or extent of epithelial cell migration.
GO:00511743	RSM1	turquoise	0.013269	145	0.121951	0.134259	1080	BP	regulation of phosphorus metabolic process	Any process that modulates the frequency, rate or extent of the chemical reactions and pathways involving phosphorus or compounds containing phosphorus.
GO:00062753	RSM1	turquoise	0.0133891	17	0.0142977	0.2	85	BP	regulation of DNA replication	Any process that modulates the frequency, rate or extent of DNA replication.
GO:0032956	RSM1	turquoise	0.0135271	27	0.0227082	0.175325	154	BP	regulation of actin cytoskeleton organization	Any process that modulates the frequency, rate or extent of the formation, arrangement of constituent parts, or disassembly of cytoskeletal structures comprising actin filaments and their associated proteins.
GO:0000982	RSM1	turquoise	0.0135632	15	0.0126156	0.208333	72	MF	RNA polymerase II core promoter proximal region sequence-specific DNA binding transcription factor activity	Interacting selectively and non-covalently with a sequence of DNA that is in cis with and relatively close to a core promoter for RNA polymerase II (RNAP II) in order to modulate transcription by RNAP II.
GO:0000792	RSM1	turquoise	0.0139472	11	0.00925147	0.234043	47	CC	heterochromatin	A compact and highly condensed form of chromatin.
GO:0050868	RSM1	turquoise	0.0140012	10	0.00841043	0.243902	41	BP	negative regulation of T cell activation	Any process that stops, prevents, or reduces the frequency, rate or extent of T cell activation.
GO:00302342	RSM1	turquoise	0.014075	76	0.0639193	0.144487	526	MF	enzyme regulator activity	Binds to and modulates the activity of an enzyme.
GO:0032465	RSM1	turquoise	0.0142865	7	0.0058873	0.291667	24	BP	regulation of cytokinesis	Any process that modulates the frequency, rate or extent of the division of the cytoplasm of a cell and its separation into two daughter cells.
GO:0034453	RSM1	turquoise	0.0142865	7	0.0058873	0.291667	24	BP	microtubule anchoring	Any process in which a microtubule is maintained in a specific location in a cell.
GO:0002262	RSM1	turquoise	0.0143651	14	0.0117746	0.212121	66	BP	myeloid cell homeostasis	The process of regulating the proliferation and elimination of myeloid cells such that the total number of myeloid cells within a whole or part of an organism is stable over time in the absence of an outside stimulus.
GO:00081042	RSM1	turquoise	0.0145616	166	0.139613	0.132166	1256	BP	protein localization	Any process in which a protein is transported to, or maintained in, a specific location.
GO:00512222	RSM1	turquoise	0.0149595	23	0.019344	0.181102	127	BP	positive regulation of protein transport	Any process that activates or increases the frequency, rate or extent of the directed movement of a protein into, out of or within a cell, or between cells, by means of some agent such as a transporter or pore.
GO:00901502	RSM1	turquoise	0.0150685	34	0.0285955	0.165049	206	BP	establishment of protein localization to membrane	The directed movement of a protein to a specific location in a membrane.
GO:0001945	RSM1	turquoise	0.0153555	6	0.00504626	0.315789	19	BP	lymph vessel development	The process whose specific outcome is the progression of a lymph vessel over time, from its formation to the mature structure.
GO:00359041	RSM1	turquoise	0.0153555	6	0.00504626	0.315789	19	BP	aorta development	The progression of the aorta over time, from its initial formation to the mature structure. An aorta is an artery that carries blood from the heart to other parts of the body.
GO:0000281	RSM1	turquoise	0.0153584	5	0.00420521	0.357143	14	BP	mitotic cytokinesis	A cell cycle process that results in the division of the cytoplasm of a cell after mitosis, resulting in the separation of the original cell into two daughter cells.
GO:0030866	RSM1	turquoise	0.0153584	5	0.00420521	0.357143	14	BP	cortical actin cytoskeleton organization	A process that is carried out at the cellular level which results in the assembly, arrangement of constituent parts, or disassembly of actin-based cytoskeletal structures in the cell cortex, i.e. just beneath the plasma membrane.
GO:00420561	RSM1	turquoise	0.0153584	5	0.00420521	0.357143	14	MF	chemoattractant activity	Providing the environmental signal that initiates the directed movement of a motile cell or organism towards a higher concentration of that signal.
GO:00713961	RSM1	turquoise	0.0154595	29	0.0243902	0.170588	170	BP	cellular response to lipid	Any process that results in a change in state or activity of a cell (in terms of movement, secretion, enzyme production, gene expression, etc.) as a result of a lipid stimulus.
GO:00715591	RSM1	turquoise	0.0154595	29	0.0243902	0.170588	170	BP	response to transforming growth factor beta	Any process that results in a change in state or activity of a cell or an organism (in terms of movement, secretion, enzyme production, gene expression, etc.) as a result of a transforming growth factor beta stimulus.
GO:00507921	RSM1	turquoise	0.0154712	18	0.0151388	0.193548	93	BP	regulation of viral process	Any process that modulates the rate or extent of the viral life cycle, the set of processes by which a virus reproduces and spreads among hosts.
GO:00324812	RSM1	turquoise	0.0157855	12	0.0100925	0.222222	54	BP	positive regulation of type I interferon production	Any process that activates or increases the frequency, rate, or extent of type I interferon production. Type I interferons include the interferon-alpha, beta, delta, episilon, zeta, kappa, tau, and omega gene families.
GO:00074311	RSM1	turquoise	0.0157894	8	0.00672834	0.266667	30	BP	salivary gland development	The process whose specific outcome is the progression of the salivary gland over time, from its formation to the mature structure. Salivary glands include any of the saliva-secreting exocrine glands of the oral cavity.
GO:0030850	RSM1	turquoise	0.0157894	8	0.00672834	0.266667	30	BP	prostate gland development	The process whose specific outcome is the progression of the prostate gland over time, from its formation to the mature structure. The prostate gland is a partly muscular, partly glandular body that is situated near the base of the mammalian male urethra and secretes an alkaline viscid fluid which is a major constituent of the ejaculatory fluid.
GO:0030864	RSM1	turquoise	0.0157894	8	0.00672834	0.266667	30	CC	cortical actin cytoskeleton	The portion of the actin cytoskeleton, comprising filamentous actin and associated proteins, that lies just beneath the plasma membrane.
GO:00163311	RSM1	turquoise	0.0160899	20	0.0168209	0.186916	107	BP	morphogenesis of embryonic epithelium	The process in which the anatomical structures of embryonic epithelia are generated and organized.
GO:0008360	RSM1	turquoise	0.0161181	16	0.0134567	0.2	80	BP	regulation of cell shape	Any process that modulates the surface configuration of a cell.
GO:00310161	RSM1	turquoise	0.0162975	11	0.00925147	0.229167	48	BP	pancreas development	The process whose specific outcome is the progression of the pancreas over time, from its formation to the mature structure. The pancreas is an endoderm derived structure that produces precursors of digestive enzymes and blood glucose regulating enzymes.
GO:0005796	RSM1	turquoise	0.0162975	11	0.00925147	0.229167	48	CC	Golgi lumen	The volume enclosed by the membranes of any cisterna or subcompartment of the Golgi apparatus, including the cis- and trans-Golgi networks.
GO:0010464	RSM1	turquoise	0.0164596	9	0.00756939	0.25	36	BP	regulation of mesenchymal cell proliferation	Any process that modulates the frequency, rate or extent of mesenchymal cell proliferation. A mesenchymal cell is a cell that normally gives rise to other cells that are organized as three-dimensional masses, rather than sheets.
GO:00610353	RSM1	turquoise	0.0165659	10	0.00841043	0.238095	42	BP	regulation of cartilage development	Any process that modulates the rate, frequency, or extent of cartilage development, the process whose specific outcome is the progression of the cartilage over time, from its formation to the mature structure. Cartilage is a connective tissue dominated by extracellular matrix containing collagen type II and large amounts of proteoglycan, particularly chondroitin sulfate.
GO:00063671	RSM1	turquoise	0.0169467	28	0.0235492	0.170732	164	BP	transcription initiation from RNA polymerase II promoter	Any process involved in the assembly of the RNA polymerase II preinitiation complex (PIC) at an RNA polymerase II promoter region of a DNA template, resulting in the subsequent synthesis of RNA from that promoter. The initiation phase includes PIC assembly and the formation of the first few bonds in the RNA chain, including abortive initiation, which occurs when the first few nucleotides are repe…
GO:00059253	RSM1	turquoise	0.0171777	18	0.0151388	0.191489	94	CC	focal adhesion	Small region on the surface of a cell that anchors the cell to the extracellular matrix and that forms a point of termination of actin filaments.
GO:0046034	RSM1	turquoise	0.0178706	22	0.0185029	0.180328	122	BP	ATP metabolic process	The chemical reactions and pathways involving ATP, adenosine triphosphate, a universally important coenzyme and enzyme regulator.
GO:00323131	RSM1	turquoise	0.017952	7	0.0058873	0.28	25	BP	regulation of Rab GTPase activity	Any process that modulates the activity of a GTPase of the Rab family.
GO:2000179	RSM1	turquoise	0.017952	7	0.0058873	0.28	25	BP	positive regulation of neural precursor cell proliferation	Any process that activates or increases the frequency, rate or extent of neural precursor cell proliferation.
GO:00330171	RSM1	turquoise	0.017952	7	0.0058873	0.28	25	CC	sarcoplasmic reticulum membrane	The lipid bilayer surrounding the sarcoplasmic reticulum.
GO:00010762	RSM1	turquoise	0.0180443	16	0.0134567	0.197531	81	MF	RNA polymerase II transcription factor binding transcription factor activity	Interacting selectively and non-covalently with an RNA polymerase II transcription factor, which may be a single protein or a complex, in order to modulate transcription. A protein binding transcription factor may or may not also interact with the template nucleic acid (either DNA or RNA) as well.
GO:0007229	RSM1	turquoise	0.0181757	12	0.0100925	0.218182	55	BP	integrin-mediated signaling pathway	A series of molecular signals initiated by the binding of extracellular ligand to an integrin on the surface of a target cell, and ending with regulation of a downstream cellular process, e.g. transcription.
GO:00510532	RSM1	turquoise	0.0181757	12	0.0100925	0.218182	55	BP	negative regulation of DNA metabolic process	Any process that stops, prevents, or reduces the frequency, rate or extent of the chemical reactions and pathways involving DNA.
GO:00072492	RSM1	turquoise	0.0182823	28	0.0235492	0.169697	165	BP	I-kappaB kinase/NF-kappaB signaling	The process in which a signal is passed on to downstream components within the cell through the I-kappaB-kinase (IKK)-dependent activation of NF-kappaB. The cascade begins with activation of a trimeric IKK complex (consisting of catalytic kinase subunits IKKalpha and/or IKKbeta, and the regulatory scaffold protein NEMO) and ends with the regulation of transcription of target genes by NF-kappaB. I…
GO:00032311	RSM1	turquoise	0.0184876	14	0.0117746	0.205882	68	BP	cardiac ventricle development	The process whose specific outcome is the progression of a cardiac ventricle over time, from its formation to the mature structure. A cardiac ventricle receives blood from a cardiac atrium and pumps it out of the heart.
GO:00017081	RSM1	turquoise	0.0189318	11	0.00925147	0.22449	49	BP	cell fate specification	The process involved in the specification of cell identity. Once specification has taken place, a cell will be committed to differentiate down a specific pathway if left in its normal environment.
GO:0001077	RSM1	turquoise	0.0189318	11	0.00925147	0.22449	49	MF	RNA polymerase II core promoter proximal region sequence-specific DNA binding transcription factor activity involved in positive regulation of transcription	Interacting selectively and non-covalently with a sequence of DNA that is in cis with and relatively close to a core promoter for RNA polymerase II (RNAP II) in order to activate or increase the frequency, rate or extent of transcription from the RNAP II promoter.
GO:00082852	RSM1	turquoise	0.018936	62	0.0521447	0.146572	423	BP	negative regulation of cell proliferation	Any process that stops, prevents or reduces the rate or extent of cell proliferation.
GO:00603481	RSM1	turquoise	0.0190266	18	0.0151388	0.189474	95	BP	bone development	The process whose specific outcome is the progression of bone over time, from its formation to the mature structure. Bone is the hard skeletal connective tissue consisting of both mineral and cellular components.
GO:00468222	RSM1	turquoise	0.0192846	24	0.020185	0.175182	137	BP	regulation of nucleocytoplasmic transport	Any process that modulates the frequency, rate or extent of the directed movement of substances between the nucleus and the cytoplasm.
GO:00007751	RSM1	turquoise	0.0193046	19	0.0159798	0.186275	102	CC	chromosome, centromeric region	The region of a chromosome that includes the centromeric DNA and associated proteins. In monocentric chromosomes, this region corresponds to a single area of the chromosome, whereas in holocentric chromosomes, it is evenly distributed along the chromosome.
GO:00423271	RSM1	turquoise	0.019429	73	0.0613961	0.143137	510	BP	positive regulation of phosphorylation	Any process that activates or increases the frequency, rate or extent of addition of phosphate groups to a molecule.
GO:00066123	RSM1	turquoise	0.0195339	21	0.0176619	0.181034	116	BP	protein targeting to membrane	The process of directing proteins towards a membrane, usually using signals contained within the protein.
GO:00323881	RSM1	turquoise	0.0195339	21	0.0176619	0.181034	116	BP	positive regulation of intracellular transport	Any process that activates or increases the frequency, rate or extent of the directed movement of substances within cells.
GO:0048872	RSM1	turquoise	0.0195339	21	0.0176619	0.181034	116	BP	homeostasis of number of cells	Any biological process involved in the maintenance of the steady-state number of cells within a population of cells.
GO:2000027	RSM1	turquoise	0.0195339	21	0.0176619	0.181034	116	BP	regulation of organ morphogenesis	Any process that modulates the frequency, rate or extent of organ morphogenesis.
GO:0004713	RSM1	turquoise	0.0195339	21	0.0176619	0.181034	116	MF	protein tyrosine kinase activity	Catalysis of the reaction: ATP + a protein tyrosine = ADP + protein tyrosine phosphate.
GO:00000421	RSM1	turquoise	0.0195689	4	0.00336417	0.4	10	BP	protein targeting to Golgi	The process of directing proteins towards the Golgi; usually uses signals contained within the protein.
GO:00003011	RSM1	turquoise	0.0195689	4	0.00336417	0.4	10	BP	retrograde transport, vesicle recycling within Golgi	The retrograde movement of substances within the Golgi, mediated by COP I vesicles. Cis-Golgi vesicles are constantly moving forward through the Golgi stack by cisternal progression, eventually becoming trans-Golgi vesicles. They then selectively transport membrane and luminal proteins from the trans- to the medial-Golgi while leaving others behind in the trans-Golgi cisternae; similarly, they se…
GO:00033511	RSM1	turquoise	0.0195689	4	0.00336417	0.4	10	BP	epithelial cilium movement	The directed, self-propelled movement of a cilium of an epithelial cell. This movement is usually coordinated between many epithelial cells, and serves to move fluid.
GO:0034616	RSM1	turquoise	0.0195689	4	0.00336417	0.4	10	BP	response to laminar fluid shear stress	Any process that results in a change in state or activity of a cell or an organism (in terms of movement, secretion, enzyme production, gene expression, etc.) as a result of a laminar fluid shear stress stimulus. Laminar fluid flow is the force acting on an object in a system where the fluid is moving across a solid surface in parallel layers. As an example, laminar shear stress can be seen where…
GO:0060037	RSM1	turquoise	0.0195689	4	0.00336417	0.4	10	BP	pharyngeal system development	The process whose specific outcome is the progression of the pharyngeal system over time, from its formation to the mature structure. The pharyngeal system is a transient embryonic complex that is specific to vertebrates. It comprises the pharyngeal arches, bulges of tissues of mesoderm and neural crest derivation through which pass nerves and pharyngeal arch arteries. The arches are separated in…
GO:0070208	RSM1	turquoise	0.0195689	4	0.00336417	0.4	10	BP	protein heterotrimerization	The formation of a protein heterotrimer, a macromolecular structure consisting of three noncovalently associated subunits, of which not all are identical.
GO:0071364	RSM1	turquoise	0.0195689	4	0.00336417	0.4	10	BP	cellular response to epidermal growth factor stimulus	Any process that results in a change in state or activity of a cell (in terms of movement, secretion, enzyme production, gene expression, etc.) as a result of an epidermal growth factor stimulus.
GO:00315271	RSM1	turquoise	0.0195689	4	0.00336417	0.4	10	CC	filopodium membrane	The portion of the plasma membrane surrounding a filopodium.
GO:0035371	RSM1	turquoise	0.0195689	4	0.00336417	0.4	10	CC	microtubule plus-end	The growing (plus) end of a microtubule. In vitro, microtubules polymerize more quickly at the plus end than at the minus end. In vivo, microtubule growth occurs only at the plus end, and the plus end switches between periods of growth and shortening, a behavior known as dynamic instability.
GO:0045295	RSM1	turquoise	0.0195689	4	0.00336417	0.4	10	MF	gamma-catenin binding	Interacting selectively and non-covalently with the gamma subunit of the catenin complex.
GO:00704101	RSM1	turquoise	0.0195689	4	0.00336417	0.4	10	MF	co-SMAD binding	Interacting selectively and non-covalently with a common mediator SMAD signaling protein.
GO:00609931	RSM1	turquoise	0.0196293	9	0.00756939	0.243243	37	BP	kidney morphogenesis	Morphogenesis of a kidney. A kidney is an organ that filters the blood and excretes the end products of body metabolism in the form of urine.
GO:0003725	RSM1	turquoise	0.0196293	9	0.00756939	0.243243	37	MF	double-stranded RNA binding	Interacting selectively and non-covalently with double-stranded RNA.
GO:0034405	RSM1	turquoise	0.0198846	6	0.00504626	0.3	20	BP	response to fluid shear stress	Any process that results in a change in state or activity of a cell or an organism (in terms of movement, secretion, enzyme production, gene expression, etc.) as a result of a fluid shear stress stimulus. Fluid shear stress is the force acting on an object in a system where the fluid is moving across a solid surface.
GO:0042462	RSM1	turquoise	0.0198846	6	0.00504626	0.3	20	BP	eye photoreceptor cell development	Development of a photoreceptor, a sensory cell in the eye that reacts to the presence of light. They usually contain a pigment that undergoes a chemical change when light is absorbed, thus stimulating a nerve.
GO:0048596	RSM1	turquoise	0.0198846	6	0.00504626	0.3	20	BP	embryonic camera-type eye morphogenesis	The process in which the anatomical structures of the eye are generated and organized during embryonic development.
GO:00011911	RSM1	turquoise	0.0198846	6	0.00504626	0.3	20	MF	RNA polymerase II transcription factor binding transcription factor activity involved in negative regulation of transcription	Interacting selectively and non-covalently with an RNA polymerase II transcription factor, which may be a single protein or a complex, in order to stop, prevent, or reduce the frequency, rate or extent of transcription from an RNA polymerase II promoter. A protein binding transcription factor may or may not also interact with the template nucleic acid (either DNA or RNA) as well.
GO:00230521	RSM1	turquoise	0.0199345	422	0.35492	0.122461	3446	BP	signaling	The entirety of a process in which information is transmitted within a biological system. This process begins with an active signal and ends when a cellular response has been triggered.
GO:00339932	RSM1	turquoise	0.0207321	62	0.0521447	0.145882	425	BP	response to lipid	Any process that results in a change in state or activity of a cell or an organism (in terms of movement, secretion, enzyme production, gene expression, etc.) as a result of a lipid stimulus.
GO:00469072	RSM1	turquoise	0.0207978	135	0.113541	0.133268	1013	BP	intracellular transport	The directed movement of substances within a cell.
GO:0004714	RSM1	turquoise	0.0208269	12	0.0100925	0.214286	56	MF	transmembrane receptor protein tyrosine kinase activity	Combining with a signal and transmitting the signal from one side of the membrane to the other to initiate a change in cell activity by catalysis of the reaction: ATP + a protein-L-tyrosine = ADP + a protein-L-tyrosine phosphate.
GO:0008013	RSM1	turquoise	0.0208269	12	0.0100925	0.214286	56	MF	beta-catenin binding	Interacting selectively and non-covalently with the beta subunit of the catenin complex.
GO:00350511	RSM1	turquoise	0.0208579	14	0.0117746	0.202899	69	BP	cardiocyte differentiation	The process in which a relatively unspecialized cell acquires the specialized structural and/or functional features of a cell that will form part of the cardiac organ of an individual.
GO:0030165	RSM1	turquoise	0.0208579	14	0.0117746	0.202899	69	MF	PDZ domain binding	Interacting selectively and non-covalently with a PDZ domain of a protein, a domain found in diverse signaling proteins.
GO:0008022	RSM1	turquoise	0.0209274	24	0.020185	0.173913	138	MF	protein C-terminus binding	Interacting selectively and non-covalently with a protein C-terminus, the end of any peptide chain at which the 1-carboxy function of a constituent amino acid is not attached in peptide linkage to another amino-acid residue.
GO:00612982	RSM1	turquoise	0.0209339	5	0.00420521	0.333333	15	BP	retina vasculature development in camera-type eye	The process whose specific outcome is the progression of the vasculature of the retina over time, from its formation to the mature structure.
GO:0036126	RSM1	turquoise	0.0209339	5	0.00420521	0.333333	15	CC	sperm flagellum	A microtubule-based flagellum (or cilium) that is part of a sperm, a mature male germ cell that develops from a spermatid.
GO:0005547	RSM1	turquoise	0.0209339	5	0.00420521	0.333333	15	MF	phosphatidylinositol-3,4,5-trisphosphate binding	Interacting selectively and non-covalently with phosphatidylinositol-3,4,5-trisphosphate, a derivative of phosphatidylinositol in which the inositol ring is phosphorylated at the 3', 4' and 5' positions.
GO:0035035	RSM1	turquoise	0.0209339	5	0.00420521	0.333333	15	MF	histone acetyltransferase binding	Interacting selectively and non-covalently with the enzyme histone acetyltransferase.
GO:0051495	RSM1	turquoise	0.0210251	18	0.0151388	0.1875	96	BP	positive regulation of cytoskeleton organization	Any process that activates or increases the frequency, rate or extent of the formation, arrangement of constituent parts, or disassembly of cytoskeletal structures.
GO:00074091	RSM1	turquoise	0.0210411	64	0.0538267	0.145125	441	BP	axonogenesis	Generation of a long process of a neuron, that carries efferent (outgoing) action potentials from the cell body towards target cells.
GO:00082835	RSM1	turquoise	0.0210443	150	0.126156	0.131926	1137	BP	cell proliferation	The multiplication or reproduction of cells, resulting in the expansion of a cell population.
GO:00355562	RSM1	turquoise	0.0210641	194	0.163162	0.129075	1503	BP	intracellular signal transduction	The process in which a signal is passed on to downstream components within the cell, which become activated themselves to further propagate the signal and finally trigger a change in the function or state of the cell.
GO:00335541	RSM1	turquoise	0.0211901	132	0.111018	0.133468	989	BP	cellular response to stress	Any process that results in a change in state or activity of a cell (in terms of movement, secretion, enzyme production, gene expression, etc.) as a result of a stimulus indicating the organism is under stress. The stress is usually, but not necessarily, exogenous (e.g. temperature, humidity, ionizing radiation).
GO:00486671	RSM1	turquoise	0.0213336	60	0.0504626	0.146341	410	BP	cell morphogenesis involved in neuron differentiation	The process in which the structures of a neuron are generated and organized. This process occurs while the initially relatively unspecialized cell is acquiring the specialized features of a neuron.
GO:0008017	RSM1	turquoise	0.0213567	21	0.0176619	0.179487	117	MF	microtubule binding	Interacting selectively and non-covalently with microtubules, filaments composed of tubulin monomers.
GO:00610612	RSM1	turquoise	0.0214822	52	0.0437342	0.149425	348	BP	muscle structure development	The progression of a muscle structure over time, from its formation to its mature state. Muscle structures are contractile cells, tissues or organs that are found in multicellular organisms.
GO:00506731	RSM1	turquoise	0.0216101	33	0.0277544	0.161765	204	BP	epithelial cell proliferation	The multiplication or reproduction of epithelial cells, resulting in the expansion of a cell population. Epithelial cells make up the epithelium, the covering of internal and external surfaces of the body, including the lining of vessels and other small cavities. It consists of cells joined by small amounts of cementing substances.
GO:00451372	RSM1	turquoise	0.021615	27	0.0227082	0.16875	160	BP	development of primary sexual characteristics	The process whose specific outcome is the progression of the primary sexual characteristics over time, from their formation to the mature structures. The primary sexual characteristics are the testes in males and the ovaries in females and they develop in response to sex hormone secretion.
GO:00485452	RSM1	turquoise	0.0217927	35	0.0294365	0.159817	219	BP	response to steroid hormone	Any process that results in a change in state or activity of a cell or an organism (in terms of movement, secretion, enzyme production, gene expression, etc.) as a result of a steroid hormone stimulus.
GO:00165282	RSM1	turquoise	0.0218687	11	0.00925147	0.22	50	CC	sarcoplasm	The cytoplasm of a muscle cell; includes the sarcoplasmic reticulum.
GO:0006935	RSM1	turquoise	0.0219832	64	0.0538267	0.144796	442	BP	chemotaxis	The directed movement of a motile cell or organism, or the directed growth of a cell guided by a specific chemical concentration gradient. Movement may be towards a higher concentration (positive chemotaxis) or towards a lower concentration (negative chemotaxis).
GO:0005938	RSM1	turquoise	0.0220025	26	0.0218671	0.169935	153	CC	cell cortex	The region of a cell that lies just beneath the plasma membrane and often, but not always, contains a network of actin filaments and associated proteins.
GO:0001955	RSM1	turquoise	0.0222253	3	0.00252313	0.5	6	BP	blood vessel maturation	A developmental process, independent of morphogenetic (shape) change, that is required for a blood vessel to attain its fully functional state.
GO:0002551	RSM1	turquoise	0.0222253	3	0.00252313	0.5	6	BP	mast cell chemotaxis	The movement of a mast cell in response to an external stimulus.
GO:0003062	RSM1	turquoise	0.0222253	3	0.00252313	0.5	6	BP	regulation of heart rate by chemical signal	The regulation of the rate of heart contraction mediated by chemical signaling, hormonal, autocrine or paracrine.
GO:0007064	RSM1	turquoise	0.0222253	3	0.00252313	0.5	6	BP	mitotic sister chromatid cohesion	The cell cycle process in which the sister chromatids of a replicated chromosome are joined along the entire length of the chromosome, from their formation in S phase through metaphase during a mitotic cell cycle. This cohesion cycle is critical for high fidelity chromosome transmission.
GO:0008298	RSM1	turquoise	0.0222253	3	0.00252313	0.5	6	BP	intracellular mRNA localization	Any process in which mRNA is transported to, or maintained in, a specific location within the cell.
GO:0010649	RSM1	turquoise	0.0222253	3	0.00252313	0.5	6	BP	regulation of cell communication by electrical coupling	Any process that modulates the frequency, rate or extent of cell communication via electrical coupling. Cell communication via electrical coupling is the process that mediates signaling interactions between one cell and another cell by transfer of current between their adjacent cytoplasms via intercellular protein channels.
GO:0030157	RSM1	turquoise	0.0222253	3	0.00252313	0.5	6	BP	pancreatic juice secretion	The regulated release of pancreatic juice by the exocrine pancreas into the upper part of the intestine. Pancreatic juice is slightly alkaline and contains numerous enzymes and inactive enzyme precursors including alpha-amylase, chymotrypsinogen, lipase, procarboxypeptidase, proelastase, prophospholipase A2, ribonuclease, and trypsinogen. Its high concentration of bicarbonate ions helps to neutra…
GO:0032528	RSM1	turquoise	0.0222253	3	0.00252313	0.5	6	BP	microvillus organization	A process that is carried out at the cellular level which results in the assembly, arrangement of constituent parts, or disassembly of a microvillus, a thin cylindrical membrane-covered projection on the surface of a cell.
GO:0032875	RSM1	turquoise	0.0222253	3	0.00252313	0.5	6	BP	regulation of DNA endoreduplication	Any process that modulates the frequency, rate or extent of DNA endoreduplication.
GO:0033005	RSM1	turquoise	0.0222253	3	0.00252313	0.5	6	BP	positive regulation of mast cell activation	Any process that activates or increases the frequency, rate, or extent of mast cell activation.
GO:0045084	RSM1	turquoise	0.0222253	3	0.00252313	0.5	6	BP	positive regulation of interleukin-12 biosynthetic process	Any process that activates or increases the frequency, rate or extent of the chemical reactions and pathways resulting in the formation of interleukin-12.
GO:0060019	RSM1	turquoise	0.0222253	3	0.00252313	0.5	6	BP	radial glial cell differentiation	The process in which neuroepithelial cells of the neural tube give rise to radial glial cells, specialized bipotential progenitors cells of the brain. Differentiation includes the processes involved in commitment of a cell to a specific fate.
GO:0060123	RSM1	turquoise	0.0222253	3	0.00252313	0.5	6	BP	regulation of growth hormone secretion	Any process that modulates the frequency, rate or extent of the regulated release of growth hormone from a cell.
GO:1901522	RSM1	turquoise	0.0222253	3	0.00252313	0.5	6	BP	positive regulation of transcription from RNA polymerase II promoter involved in cellular response to chemical stimulus	Any positive regulation of transcription from RNA polymerase II promoter that is involved in cellular response to chemical stimulus.
GO:2001044	RSM1	turquoise	0.0222253	3	0.00252313	0.5	6	BP	regulation of integrin-mediated signaling pathway	Any process that modulates the frequency, rate or extent of integrin-mediated signaling pathway.
GO:0030314	RSM1	turquoise	0.0222253	3	0.00252313	0.5	6	CC	junctional membrane complex	Complex formed in muscle cells between the membrane of the sarcoplasmic reticulum and invaginations of the plasma membrane (T-tubules).
GO:0071778	RSM1	turquoise	0.0222253	3	0.00252313	0.5	6	CC	WINAC complex	A SWI/SNF-type complex that directly interacts with the vitamin D receptor (VDR) through the Williams syndrome transcription factor (WSTF), and mediates the recruitment of unliganded VDR to VDR target sites in promoters. The WINAC complex contains at least 13 subunits, including WSTF, several SWI/SNF components, and DNA replication-related factors.
GO:0000900	RSM1	turquoise	0.0222253	3	0.00252313	0.5	6	MF	translation repressor activity, nucleic acid binding	Antagonizes the ribosome-mediated translation of mRNA into a polypeptide via direct binding (through a selective and non-covalent interaction) to nucleic acid.
GO:0008157	RSM1	turquoise	0.0222253	3	0.00252313	0.5	6	MF	protein phosphatase 1 binding	Interacting selectively and non-covalently with the enzyme protein phosphatase 1.
GO:0017081	RSM1	turquoise	0.0222253	3	0.00252313	0.5	6	MF	chloride channel regulator activity	Modulates the activity of a chloride channel.
GO:0019237	RSM1	turquoise	0.0222253	3	0.00252313	0.5	6	MF	centromeric DNA binding	Interacting selectively and non-covalently with a centromere, a region of chromosome where the spindle fibers attach during mitosis and meiosis.
GO:00074351	RSM1	turquoise	0.0222309	7	0.0058873	0.269231	26	BP	salivary gland morphogenesis	The process in which the anatomical structures of the salivary gland are generated and organized.
GO:00324831	RSM1	turquoise	0.0222309	7	0.0058873	0.269231	26	BP	regulation of Rab protein signal transduction	Any process that modulates the frequency, rate or extent of Rab protein signal transduction.
GO:00353293	RSM1	turquoise	0.0222309	7	0.0058873	0.269231	26	BP	hippo signaling	The series of molecular signals mediated by the serine/threonine kinase Hippo or one of its orthologs. In Drosophila, Hippo in complex with the scaffold protein Salvador (Sav), phosphorylates and activates Warts (Wts), which in turn phosphorylates and inactivates the Yorkie (Yki) transcriptional activator. The core fly components hippo, sav, wts and mats are conserved in mammals as STK4/3 (MST1/2…
GO:0045576	RSM1	turquoise	0.0222309	7	0.0058873	0.269231	26	BP	mast cell activation	The change in morphology and behavior of a mast cell resulting from exposure to a cytokine, chemokine, soluble factor, or to (at least in mammals) an antigen which the mast cell has specifically bound via IgE bound to Fc-epsilonRI receptors.
GO:00550101	RSM1	turquoise	0.0222309	7	0.0058873	0.269231	26	BP	ventricular cardiac muscle tissue morphogenesis	The process in which the anatomical structures of cardiac ventricle muscle is generated and organized.
GO:0060042	RSM1	turquoise	0.0222309	7	0.0058873	0.269231	26	BP	retina morphogenesis in camera-type eye	The process in which the anatomical structure of the retina is generated and organized.
GO:00467772	RSM1	turquoise	0.022359	25	0.0210261	0.171233	146	BP	protein autophosphorylation	The phosphorylation by a protein of one or more of its own amino acid residues, or residues on an identical protein.
GO:20001771	RSM1	turquoise	0.0227124	10	0.00841043	0.227273	44	BP	regulation of neural precursor cell proliferation	Any process that modulates the frequency, rate or extent of neural precursor cell proliferation.
GO:0002053	RSM1	turquoise	0.0231687	8	0.00672834	0.25	32	BP	positive regulation of mesenchymal cell proliferation	The process of activating or increasing the rate or extent of mesenchymal cell proliferation. Mesenchymal cells are loosely organized embryonic cells.
GO:0034446	RSM1	turquoise	0.0231687	8	0.00672834	0.25	32	BP	substrate adhesion-dependent cell spreading	The morphogenetic process that results in flattening of a cell as a consequence of its adhesion to a substrate.
GO:0005930	RSM1	turquoise	0.0231687	8	0.00672834	0.25	32	CC	axoneme	The bundle of microtubules and associated proteins that forms the core of cilia (also called flagella) in eukaryotic cells and is responsible for their movements.
GO:00301782	RSM1	turquoise	0.0231806	18	0.0151388	0.185567	97	BP	negative regulation of Wnt signaling pathway	Any process that stops, prevents, or reduces the frequency, rate or extent of the Wnt signaling pathway.
GO:0014704	RSM1	turquoise	0.0232177	9	0.00756939	0.236842	38	CC	intercalated disc	A complex cell-cell junction at which myofibrils terminate in cardiomyocytes; mediates mechanical and electrochemical integration between individual cardiomyocytes. The intercalated disc contains regions of tight mechanical attachment (fasciae adherentes and desmosomes) and electrical coupling (gap junctions) between adjacent cells.
GO:0030203	RSM1	turquoise	0.0233082	21	0.0176619	0.177966	118	BP	glycosaminoglycan metabolic process	The chemical reactions and pathways involving glycosaminoglycans, any one of a group of polysaccharides that contain amino sugars. Formerly known as mucopolysaccharides, they include hyaluronic acid and chondroitin, which provide lubrication in joints and form part of the matrix of cartilage. The three-dimensional structure of these molecules enables them to trap water, which forms a gel and give…
GO:00466611	RSM1	turquoise	0.023335	19	0.0159798	0.182692	104	BP	male sex differentiation	The establishment of the sex of a male organism by physical differentiation.
GO:00454441	RSM1	turquoise	0.0233711	20	0.0168209	0.18018	111	BP	fat cell differentiation	The process in which a relatively unspecialized cell acquires specialized features of an adipocyte, an animal connective tissue cell specialized for the synthesis and storage of fat.
GO:00300101	RSM1	turquoise	0.0237546	12	0.0100925	0.210526	57	BP	establishment of cell polarity	The specification and formation of anisotropic intracellular organization or cell growth patterns.
GO:0031497	RSM1	turquoise	0.0237546	12	0.0100925	0.210526	57	BP	chromatin assembly	The assembly of DNA, histone proteins, other associated proteins, and sometimes RNA, into chromatin structure, beginning with the formation of the basic unit, the nucleosome, followed by organization of the nucleosomes into higher order structures, ultimately giving rise to a complex organization of specific domains within the nucleus.
GO:00012281	RSM1	turquoise	0.0237546	12	0.0100925	0.210526	57	MF	RNA polymerase II transcription regulatory region sequence-specific DNA binding transcription factor activity involved in positive regulation of transcription	Interacting selectively and non-covalently with a sequence of DNA that is in the transcription regulatory region for RNA polymerase II (RNAP II) in order to activate or increase the frequency, rate or extent of transcription from the RNAP II promoter.
GO:00027681	RSM1	turquoise	0.0238855	34	0.0285955	0.159624	213	BP	immune response-regulating cell surface receptor signaling pathway	A series of molecular signals initiated by the binding of an extracellular ligand to a receptor on the surface of the target cell capable of activating, perpetuating, or inhibiting an immune response.
GO:00167732	RSM1	turquoise	0.0239002	75	0.0630782	0.141243	531	MF	phosphotransferase activity, alcohol group as acceptor	Catalysis of the transfer of a phosphorus-containing group from one compound (donor) to an alcohol group (acceptor).
GO:00715601	RSM1	turquoise	0.024477	28	0.0235492	0.16568	169	BP	cellular response to transforming growth factor beta stimulus	Any process that results in a change in state or activity of a cell (in terms of movement, secretion, enzyme production, gene expression, etc.) as a result of a transforming growth factor beta stimulus.
GO:0022617	RSM1	turquoise	0.0248896	16	0.0134567	0.190476	84	BP	extracellular matrix disassembly	A process that results in the breakdown of the extracellular matrix.
GO:00457871	RSM1	turquoise	0.0248896	16	0.0134567	0.190476	84	BP	positive regulation of cell cycle	Any process that activates or increases the rate or extent of progression through the cell cycle.
GO:0007015	RSM1	turquoise	0.0249845	30	0.0252313	0.163043	184	BP	actin filament organization	A process that is carried out at the cellular level which results in the assembly, arrangement of constituent parts, or disassembly of cytoskeletal structures comprising actin filaments. Includes processes that control the spatial distribution of actin filaments, such as organizing filaments into meshworks, bundles, or other structures, as by cross-linking.
GO:0015631	RSM1	turquoise	0.0250226	27	0.0227082	0.166667	162	MF	tubulin binding	Interacting selectively and non-covalently with monomeric or multimeric forms of tubulin, including microtubules.
GO:00720911	RSM1	turquoise	0.025199	13	0.0109336	0.203125	64	BP	regulation of stem cell proliferation	Any process that modulates the frequency, rate or extent of stem cell proliferation. A stem cell is a cell that retains the ability to divide and proliferate throughout life to provide progenitor cells that can differentiate into specialized cells.
GO:2000826	RSM1	turquoise	0.0252421	6	0.00504626	0.285714	21	BP	regulation of heart morphogenesis	Any process that modulates the frequency, rate or extent of heart morphogenesis.
GO:0005158	RSM1	turquoise	0.0252421	6	0.00504626	0.285714	21	MF	insulin receptor binding	Interacting selectively and non-covalently with the insulin receptor.
GO:0043235	RSM1	turquoise	0.0252879	32	0.0269134	0.160804	199	CC	receptor complex	Any protein complex that undergoes combination with a hormone, neurotransmitter, drug or intracellular messenger to initiate a change in cell function.
GO:00600902	RSM1	turquoise	0.0255	18	0.0151388	0.183673	98	MF	binding, bridging	The binding activity of a molecule that brings together two or more molecules through a selective, non-covalent, often stoichiometric interaction, permitting those molecules to function in a coordinated way.
GO:00071791	RSM1	turquoise	0.0260482	25	0.0210261	0.168919	148	BP	transforming growth factor beta receptor signaling pathway	A series of molecular signals initiated by the binding of an extracellular ligand to a transforming growth factor beta receptor on the surface of a target cell, and ending with regulation of a downstream cellular process, e.g. transcription.
GO:0065004	RSM1	turquoise	0.0262741	14	0.0117746	0.197183	71	BP	protein-DNA complex assembly	The aggregation, arrangement and bonding together of proteins and DNA molecules to form a protein-DNA complex.
GO:0001658	RSM1	turquoise	0.0263379	10	0.00841043	0.222222	45	BP	branching involved in ureteric bud morphogenesis	The process in which the branching structure of the ureteric bud is generated and organized. The ureteric bud is an epithelial tube that grows out from the metanephric duct. The bud elongates and branches to give rise to the ureter and kidney collecting tubules.
GO:0048812	RSM1	turquoise	0.0266425	70	0.058873	0.1417	494	BP	neuron projection morphogenesis	The process in which the anatomical structures of a neuron projection are generated and organized. A neuron projection is any process extending from a neural cell, such as axons or dendrites.
GO:0021510	RSM1	turquoise	0.0269737	12	0.0100925	0.206897	58	BP	spinal cord development	The process whose specific outcome is the progression of the spinal cord over time, from its formation to the mature structure. The spinal cord primarily conducts sensory and motor nerve impulses between the brain and the peripheral nervous tissues.
GO:00217821	RSM1	turquoise	0.0269737	12	0.0100925	0.206897	58	BP	glial cell development	The process aimed at the progression of a glial cell over time, from initial commitment of the cell to a specific fate, to the fully functional differentiated cell.
GO:0032526	RSM1	turquoise	0.0270423	15	0.0126156	0.192308	78	BP	response to retinoic acid	Any process that results in a change in state or activity of a cell or an organism (in terms of movement, secretion, enzyme production, gene expression, etc.) as a result of a retinoic acid stimulus.
GO:0007052	RSM1	turquoise	0.0271661	7	0.0058873	0.259259	27	BP	mitotic spindle organization	A process that is carried out at the cellular level which results in the assembly, arrangement of constituent parts, or disassembly of the microtubule spindle during a mitotic cell cycle.
GO:00349681	RSM1	turquoise	0.0272504	9	0.00756939	0.230769	39	BP	histone lysine methylation	The modification of a histone by addition of a methyl group to a lysine residue.
GO:00198881	RSM1	turquoise	0.0272504	9	0.00756939	0.230769	39	MF	protein phosphatase regulator activity	Modulates the activity of a protein phosphatase, an enzyme which catalyzes of the removal of a phosphate group from a protein substrate molecule.
GO:00075992	RSM1	turquoise	0.027348	52	0.0437342	0.147309	353	BP	hemostasis	The stopping of bleeding (loss of body fluid) or the arrest of the circulation to an organ or part.
GO:0001159	RSM1	turquoise	0.027644	8	0.00672834	0.242424	33	MF	core promoter proximal region DNA binding	Interacting selectively and non-covalently with a region of DNA that is in cis with and relatively close to the core promoter. The transcribed region might be described as a gene, cistron, or operon.
GO:00311752	RSM1	turquoise	0.027663	86	0.0723297	0.138042	623	BP	neuron projection development	The process whose specific outcome is the progression of a neuron projection over time, from its formation to the mature structure. A neuron projection is any process extending from a neural cell, such as axons or dendrites (collectively called neurites).
GO:00308651	RSM1	turquoise	0.0276788	5	0.00420521	0.3125	16	BP	cortical cytoskeleton organization	A process that is carried out at the cellular level which results in the assembly, arrangement of constituent parts, or disassembly of cytoskeletal structures in the cell cortex, i.e. just beneath the plasma membrane.
GO:0048821	RSM1	turquoise	0.0276788	5	0.00420521	0.3125	16	BP	erythrocyte development	The process whose specific outcome is the progression of an erythrocyte over time, from its formation to the mature structure.
GO:00517021	RSM1	turquoise	0.0276788	5	0.00420521	0.3125	16	BP	interaction with symbiont	An interaction between two organisms living together in more or less intimate association. The term symbiont is used for the smaller (macro) of the two members of a symbiosis; the various forms of symbiosis include parasitism, commensalism and mutualism.
GO:0060314	RSM1	turquoise	0.0276788	5	0.00420521	0.3125	16	BP	regulation of ryanodine-sensitive calcium-release channel activity	Any process that modulates the activity of a ryanodine-sensitive calcium-release channel. The ryanodine-sensitive calcium-release channel catalyzes the transmembrane transfer of a calcium ion by a channel that opens when a ryanodine class ligand has been bound by the channel complex or one of its constituent parts.
GO:0060669	RSM1	turquoise	0.0276788	5	0.00420521	0.3125	16	BP	embryonic placenta morphogenesis	The process in which the embryonic placenta is generated and organized.
GO:00703061	RSM1	turquoise	0.0276788	5	0.00420521	0.3125	16	BP	lens fiber cell differentiation	The process in which a relatively unspecialized cell acquires specialized features of a lens fiber cell, any of the elongated, tightly packed cells that make up the bulk of the mature lens in the camera-type eye. The cytoplasm of a lens fiber cell is devoid of most intracellular organelles including the cell nucleus, and contains primarily crystallins, a group of water-soluble proteins expressed …
GO:0031672	RSM1	turquoise	0.0276788	5	0.00420521	0.3125	16	CC	A band	The dark-staining region of a sarcomere, in which myosin thick filaments are present; the center is traversed by the paler H zone, which in turn contains the M line.
GO:0016922	RSM1	turquoise	0.0276788	5	0.00420521	0.3125	16	MF	ligand-dependent nuclear receptor binding	Interacting selectively and non-covalently, in a ligand dependent manner, with a nuclear receptor protein.
GO:0000976	RSM1	turquoise	0.0278464	20	0.0168209	0.176991	113	MF	transcription regulatory region sequence-specific DNA binding	Interacting selectively and non-covalently with a specific sequence of DNA that is part of a regulatory region that controls transcription of that section of the DNA. The transcribed region might be described as a gene, cistron, or operon.
GO:0006516	RSM1	turquoise	0.0280463	4	0.00336417	0.363636	11	BP	glycoprotein catabolic process	The chemical reactions and pathways resulting in the breakdown of glycoproteins, any protein that contains covalently bound glycose (i.e. monosaccharide) residues; the glycose occurs most commonly as oligosaccharide or fairly small polysaccharide but occasionally as monosaccharide.
GO:00380841	RSM1	turquoise	0.0280463	4	0.00336417	0.363636	11	BP	vascular endothelial growth factor signaling pathway	A series of molecular signals initiated by the binding of a vascular endothelial growth factor (VEGF) to a receptor on the surface of the target cell, and ending with regulation of a downstream cellular process, e.g. transcription.
GO:0043584	RSM1	turquoise	0.0280463	4	0.00336417	0.363636	11	BP	nose development	The process whose specific outcome is the progression of the nose over time, from its formation to the mature structure. The nose is the specialized structure of the face that serves as the organ of the sense of smell and as part of the respiratory system. Includes the nasi externus (external nose) and cavitas nasi (nasal cavity).
GO:00604381	RSM1	turquoise	0.0280463	4	0.00336417	0.363636	11	BP	trachea development	The process whose specific outcome is the progression of a trachea over time, from its formation to the mature structure. The trachea is the portion of the airway that attaches to the bronchi as it branches.
GO:00609762	RSM1	turquoise	0.0280463	4	0.00336417	0.363636	11	BP	coronary vasculature development	The process whose specific outcome is the progression of the blood vessels of the heart over time, from its formation to the mature structure.
GO:00726001	RSM1	turquoise	0.0280463	4	0.00336417	0.363636	11	BP	establishment of protein localization to Golgi	The directed movement of a protein to a specific location in the Golgi apparatus.
GO:0000146	RSM1	turquoise	0.0280463	4	0.00336417	0.363636	11	MF	microfilament motor activity	Catalysis of movement along a microfilament, coupled to the hydrolysis of a nucleoside triphosphate (usually ATP).
GO:0008143	RSM1	turquoise	0.0280463	4	0.00336417	0.363636	11	MF	poly(A) binding	Interacting selectively and non-covalently with a sequence of adenylyl residues in an RNA molecule, such as the poly(A) tail, a sequence of adenylyl residues at the 3' end of eukaryotic mRNA.
GO:00153011	RSM1	turquoise	0.0280463	4	0.00336417	0.363636	11	MF	anion:anion antiporter activity	Catalysis of the transfer of a solute or solutes from one side of a membrane to the other according to the reaction: anion A(out) + anion B(in) = anion A(in) + anion B(out).
GO:0030371	RSM1	turquoise	0.0280463	4	0.00336417	0.363636	11	MF	translation repressor activity	Antagonizes ribosome-mediated translation of mRNA into a polypeptide.
GO:0042162	RSM1	turquoise	0.0280463	4	0.00336417	0.363636	11	MF	telomeric DNA binding	Interacting selectively and non-covalently with a telomere, a specific structure at the end of a linear chromosome required for the integrity and maintenance of the end.
GO:00507802	RSM1	turquoise	0.0280463	4	0.00336417	0.363636	11	MF	dopamine receptor binding	Interacting selectively and non-covalently with a dopamine receptor.
GO:00331572	RSM1	turquoise	0.0280601	25	0.0210261	0.167785	149	BP	regulation of intracellular protein transport	Any process that modulates the frequency, rate or extent of the directed movement of proteins within cells.
GO:00064171	RSM1	turquoise	0.0281314	28	0.0235492	0.163743	171	BP	regulation of translation	Any process that modulates the frequency, rate or extent of the chemical reactions and pathways resulting in the formation of proteins by the translation of mRNA.
GO:00071671	RSM1	turquoise	0.0286861	97	0.0815812	0.136045	713	BP	enzyme linked receptor protein signaling pathway	Any series of molecular signals initiated by the binding of an extracellular ligand to a receptor on the surface of the target cell, where the receptor possesses catalytic activity or is closely associated with an enzyme such as a protein kinase, and ending with regulation of a downstream cellular process, e.g. transcription.
GO:00194391	RSM1	turquoise	0.0286861	97	0.0815812	0.136045	713	BP	aromatic compound catabolic process	The chemical reactions and pathways resulting in the breakdown of aromatic compounds, any substance containing an aromatic carbon ring.
GO:00025761	RSM1	turquoise	0.0287215	11	0.00925147	0.211538	52	BP	platelet degranulation	The regulated exocytosis of secretory granules containing preformed mediators such as histamine and serotonin by a platelet.
GO:00708483	RSM1	turquoise	0.028881	71	0.059714	0.140873	504	BP	response to growth factor	Any process that results in a change in state or activity of a cell or an organism (in terms of movement, secretion, enzyme production, gene expression, etc.) as a result of a growth factor stimulus.
GO:00064023	RSM1	turquoise	0.0291233	23	0.019344	0.17037	135	BP	mRNA catabolic process	The chemical reactions and pathways resulting in the breakdown of mRNA, messenger RNA, which is responsible for carrying the coded genetic 'message', transcribed from DNA, to sites of protein assembly at the ribosomes.
GO:0006323	RSM1	turquoise	0.0293423	14	0.0117746	0.194444	72	BP	DNA packaging	Any process in which DNA and associated proteins are formed into a compact, orderly structure.
GO:0007411	RSM1	turquoise	0.0294422	46	0.038688	0.149351	308	BP	axon guidance	The chemotaxis process that directs the migration of an axon growth cone to a specific target site in response to a combination of attractive and repulsive cues.
GO:00099861	RSM1	turquoise	0.0298329	47	0.039529	0.148734	316	CC	cell surface	The external part of the cell wall and/or plasma membrane.
GO:00163012	RSM1	turquoise	0.030018	79	0.0664424	0.13884	569	MF	kinase activity	Catalysis of the transfer of a phosphate group, usually from ATP, to a substrate molecule.
GO:0006334	RSM1	turquoise	0.0303589	10	0.00841043	0.217391	46	BP	nucleosome assembly	The aggregation, arrangement and bonding together of a nucleosome, the beadlike structural units of eukaryotic chromatin composed of histones and DNA.
GO:0030204	RSM1	turquoise	0.0303589	10	0.00841043	0.217391	46	BP	chondroitin sulfate metabolic process	The chemical reactions and pathways involving chondroitin sulfate, any member of a group of 10-60 kDa glycosaminoglycans, widely distributed in cartilage and other mammalian connective tissues, the repeat units of which consist of beta-(1,4)-linked D-glucuronyl beta-(1,3)-N-acetyl-D-galactosamine sulfate. They usually occur linked to a protein to form proteoglycans. Two subgroups exist, one in wh…
GO:00508781	RSM1	turquoise	0.0304654	61	0.0513036	0.143192	426	BP	regulation of body fluid levels	Any process that modulates the levels of body fluids.
GO:0001890	RSM1	turquoise	0.030544	19	0.0159798	0.17757	107	BP	placenta development	The process whose specific outcome is the progression of the placenta over time, from its formation to the mature structure. The placenta is an organ of metabolic interchange between fetus and mother, partly of embryonic origin and partly of maternal origin.
GO:0019898	RSM1	turquoise	0.030544	19	0.0159798	0.17757	107	CC	extrinsic component of membrane	The component of a membrane consisting of gene products and protein complexes that are loosely bound to one of its surfaces, but not integrated into the hydrophobic region.
GO:00057375	RSM1	turquoise	0.0307021	755	0.634987	0.117877	6405	CC	cytoplasm	All of the contents of a cell excluding the plasma membrane and nucleus, but including other subcellular structures.
GO:00215371	RSM1	turquoise	0.0308314	24	0.020185	0.167832	143	BP	telencephalon development	The process whose specific outcome is the progression of the telencephalon over time, from its formation to the mature structure. The telencephalon is the paired anteriolateral division of the prosencephalon plus the lamina terminalis from which the olfactory lobes, cerebral cortex, and subcortical nuclei are derived.
GO:0019048	RSM1	turquoise	0.0314804	6	0.00504626	0.272727	22	BP	modulation by virus of host morphology or physiology	The process in which a virus effects a change in the structure or processes of its host organism.
GO:0070206	RSM1	turquoise	0.0314804	6	0.00504626	0.272727	22	BP	protein trimerization	The formation of a protein trimer, a macromolecular structure consisting of three noncovalently associated identical or nonidentical subunits.
GO:0060675	RSM1	turquoise	0.0317519	9	0.00756939	0.225	40	BP	ureteric bud morphogenesis	The process in which the ureteric bud is generated and organized.
GO:00037071	RSM1	turquoise	0.0317519	9	0.00756939	0.225	40	MF	steroid hormone receptor activity	Combining with a steroid hormone and transmitting the signal within the cell to initiate a change in cell activity or function.
GO:00224142	RSM1	turquoise	0.0318817	85	0.0714886	0.137318	619	BP	reproductive process	A biological process that directly contributes to the process of producing new individuals by one or two organisms. The new individuals inherit some proportion of their genetic material from the parent or parents.
GO:00017752	RSM1	turquoise	0.0324176	74	0.0622372	0.13936	531	BP	cell activation	A change in the morphology or behavior of a cell resulting from exposure to an activating factor such as a cellular or soluble ligand.
GO:00109211	RSM1	turquoise	0.0326713	11	0.00925147	0.207547	53	BP	regulation of phosphatase activity	Any process that modulates the rate or frequency of phosphatase activity. Phosphatases catalyze the hydrolysis of phosphoric monoesters, releasing inorganic phosphate.
GO:0008156	RSM1	turquoise	0.0326836	8	0.00672834	0.235294	34	BP	negative regulation of DNA replication	Any process that stops, prevents, or reduces the frequency, rate or extent of DNA replication.
GO:00063061	RSM1	turquoise	0.0327956	7	0.0058873	0.25	28	BP	DNA methylation	The covalent transfer of a methyl group to either N-6 of adenine or C-5 or N-4 of cytosine.
GO:0031128	RSM1	turquoise	0.0327956	7	0.0058873	0.25	28	BP	developmental induction	Signaling at short range between cells or tissues of different ancestry and developmental potential that results in one cell or tissue effecting a developmental change in the other.
GO:0032414	RSM1	turquoise	0.0327956	7	0.0058873	0.25	28	BP	positive regulation of ion transmembrane transporter activity	Any process that activates or increases the activity of an ion transporter.
GO:00351371	RSM1	turquoise	0.0327956	7	0.0058873	0.25	28	BP	hindlimb morphogenesis	The process in which the anatomical structures of the hindlimb are generated and organized.
GO:00427711	RSM1	turquoise	0.0327956	7	0.0058873	0.25	28	BP	intrinsic apoptotic signaling pathway in response to DNA damage by p53 class mediator	A series of molecular signals in which an intracellular signal is conveyed to trigger the apoptotic death of a cell. The pathway is induced by the cell cycle regulator phosphoprotein p53, or an equivalent protein, in response to the detection of DNA damage, and ends when the execution phase of apoptosis is triggered.
GO:00083011	RSM1	turquoise	0.0327956	7	0.0058873	0.25	28	MF	DNA binding, bending	The activity of binding selectively and non-covalently to and distorting the original structure of DNA, typically a straight helix, into a bend, or increasing the bend if the original structure was intrinsically bent due to its sequence.
GO:00064133	RSM1	turquoise	0.0335119	18	0.0151388	0.178218	101	BP	translational initiation	The process preceding formation of the peptide bond between the first two amino acids of a protein. This includes the formation of a complex of the ribosome, mRNA, and an initiation complex that contains the first aminoacyl-tRNA.
GO:00605483	RSM1	turquoise	0.0336584	70	0.058873	0.14	500	BP	negative regulation of cell death	Any process that decreases the rate or frequency of cell death. Cell death is the specific activation or halting of processes within a cell so that its vital functions markedly cease, rather than simply deteriorating gradually over time, which culminates in cell death.
GO:00512463	RSM1	turquoise	0.0339597	153	0.12868	0.129661	1180	BP	regulation of protein metabolic process	Any process that modulates the frequency, rate or extent of the chemical reactions and pathways involving a protein.
GO:00011042	RSM1	turquoise	0.0343432	12	0.0100925	0.2	60	MF	RNA polymerase II transcription cofactor activity	Interacting selectively and non-covalently with an RNA polymerase II (RNAP II) regulatory transcription factor and also with the RNAP II basal transcription machinery in order to modulate transcription. Cofactors generally do not bind DNA, but rather mediate protein-protein interactions between regulatory transcription factors and the basal RNAP II transcription machinery.
GO:00019381	RSM1	turquoise	0.0347945	10	0.00841043	0.212766	47	BP	positive regulation of endothelial cell proliferation	Any process that activates or increases the rate or extent of endothelial cell proliferation.
GO:0030216	RSM1	turquoise	0.0347945	10	0.00841043	0.212766	47	BP	keratinocyte differentiation	The process in which a relatively unspecialized cell acquires specialized features of a keratinocyte.
GO:2000648	RSM1	turquoise	0.0347945	10	0.00841043	0.212766	47	BP	positive regulation of stem cell proliferation	Any process that activates or increases the frequency, rate or extent of stem cell proliferation.
GO:00070671	RSM1	turquoise	0.035117	35	0.0294365	0.154185	227	BP	mitosis	A cell cycle process comprising the steps by which the nucleus of a eukaryotic cell divides; the process involves condensation of chromosomal DNA into a highly compacted form. Canonically, mitosis produces two daughter nuclei whose chromosome complement is identical to that of the mother cell.
GO:00300181	RSM1	turquoise	0.0355025	13	0.0109336	0.19403	67	CC	Z disc	Platelike region of a muscle sarcomere to which the plus ends of actin filaments are attached.
GO:0004702	RSM1	turquoise	0.0355025	13	0.0109336	0.19403	67	MF	receptor signaling protein serine/threonine kinase activity	Conveys a signal from an upstream receptor or intracellular signal transducer by catalysis of the reaction: ATP protein serine = ADP + protein serine phosphate, and ATP + protein threonine = ADP + protein threonine phosphate.
GO:00708511	RSM1	turquoise	0.0355025	13	0.0109336	0.19403	67	MF	growth factor receptor binding	Interacting selectively and non-covalently with a growth factor receptor.
GO:0000189	RSM1	turquoise	0.0355099	2	0.00168209	0.666667	3	BP	MAPK import into nucleus	The directed movement of a MAP kinase to the nucleus upon activation.
GO:0002051	RSM1	turquoise	0.0355099	2	0.00168209	0.666667	3	BP	osteoblast fate commitment	The commitment of mesenchymal cells to the specific cell fate of an osteoblast. An osteoblast is a bone-forming cell which secretes an extracellular matrix. Hydroxyapatite crystals are then deposited into the matrix to form bone.
GO:0003284	RSM1	turquoise	0.0355099	2	0.00168209	0.666667	3	BP	septum primum development	The progression of the septum primum over time, from its formation to the mature structure.
GO:0003289	RSM1	turquoise	0.0355099	2	0.00168209	0.666667	3	BP	atrial septum primum morphogenesis	The process in which anatomical structure of an atrial septum primum is generated and organized.
GO:0003383	RSM1	turquoise	0.0355099	2	0.00168209	0.666667	3	BP	apical constriction	The actin-mediated process that results in the contraction of the apical end of a polarized columnar epithelial cell.
GO:0006620	RSM1	turquoise	0.0355099	2	0.00168209	0.666667	3	BP	posttranslational protein targeting to membrane	The targeting of proteins to a membrane that occurs after their translation. Some secretory proteins exhibit posttranslational transport into the endoplasmic reticulum (ER) lumen: they are synthesized in their entirety on free cytosolic ribosomes and then released into the cytosol, where they are bound by chaperones which keep them in an unfolded state, and subsequently are translocated across th…
GO:0007403	RSM1	turquoise	0.0355099	2	0.00168209	0.666667	3	BP	glial cell fate determination	The cell fate determination process in which a cell becomes capable of differentiating autonomously into a glial cell regardless of its environment; upon determination, the cell fate cannot be reversed.
GO:0032060	RSM1	turquoise	0.0355099	2	0.00168209	0.666667	3	BP	bleb assembly	The assembly of a bleb, a cell extension characterized by rapid formation, rounded shape, and scarcity of organelles within the protrusions.
GO:00330851	RSM1	turquoise	0.0355099	2	0.00168209	0.666667	3	BP	negative regulation of T cell differentiation in thymus	Any process that stops, prevents, or reduces the frequency, rate or extent of T cell differentiation in the thymus.
GO:0034088	RSM1	turquoise	0.0355099	2	0.00168209	0.666667	3	BP	maintenance of mitotic sister chromatid cohesion	The process in which the association between sister chromatids of a replicated chromosome is maintained as chromosomes condense, attach to the spindle in a bipolar orientation, and congress to the metaphase plate during a mitotic cell cycle.
GO:0035441	RSM1	turquoise	0.0355099	2	0.00168209	0.666667	3	BP	cell migration involved in vasculogenesis	The orderly movement of a cell from one site to another that will contribute to the differentiation of an endothelial cell that will form de novo blood vessels and tubes.
GO:0038091	RSM1	turquoise	0.0355099	2	0.00168209	0.666667	3	BP	positive regulation of cell proliferation by VEGF-activated platelet derived growth factor receptor signaling pathway	A series of molecular signals initiated by the binding of a vascular endothelial growth factor (VEGF) to a platelet-derived growth factor receptor (PDGFR) on the surface of a cell, which activates or increases the frequency, rate or extent of cell proliferation.
GO:0044458	RSM1	turquoise	0.0355099	2	0.00168209	0.666667	3	BP	motile cilium assembly	The assembly of a motile cilium, a cilium that contains a regular longitudinal array of axonemal microtubules. In vertebrates, motile cilia are usually formed around a 9 + 2 microtubule core structure. Motile cilia are often found in tissues where propagation of fluid is necessary for proper organ development or function.
GO:0051045	RSM1	turquoise	0.0355099	2	0.00168209	0.666667	3	BP	negative regulation of membrane protein ectodomain proteolysis	Any process that stops, prevents, or reduces the frequency, rate or extent of membrane protein ectodomain proteolysis.
GO:0060486	RSM1	turquoise	0.0355099	2	0.00168209	0.666667	3	BP	Clara cell differentiation	The process in which a relatively unspecialized cell acquires specialized features of a Clara cell. A Clara cell is an unciliated epithelial cell found in the respiratory and terminal bronchioles.
GO:0060535	RSM1	turquoise	0.0355099	2	0.00168209	0.666667	3	BP	trachea cartilage morphogenesis	The process in which the anatomical structures of cartilage in the trachea are generated and organized.
GO:0060591	RSM1	turquoise	0.0355099	2	0.00168209	0.666667	3	BP	chondroblast differentiation	The process in which a mesenchymal cell, acquires specialized structural and/or functional features of a chondroblast. Differentiation includes the processes involved in commitment of a cell to a chondroblast fate. A chondroblast is a precursor cell to chondrocytes.
GO:0060754	RSM1	turquoise	0.0355099	2	0.00168209	0.666667	3	BP	positive regulation of mast cell chemotaxis	Any process that increases the rate, frequency or extent of mast cell chemotaxis. Mast cell chemotaxis is the movement of a mast cell in response to an external stimulus.
GO:0061302	RSM1	turquoise	0.0355099	2	0.00168209	0.666667	3	BP	smooth muscle cell-matrix adhesion	The binding of a smooth muscle cell to the extracellular matrix via adhesion molecules.
GO:0070278	RSM1	turquoise	0.0355099	2	0.00168209	0.666667	3	BP	extracellular matrix constituent secretion	The controlled release of molecules that form the extracellular matrix, including carbohydrates and glycoproteins by a cell.
GO:00707791	RSM1	turquoise	0.0355099	2	0.00168209	0.666667	3	BP	D-aspartate import	The directed movement of D-aspartate, the L-enantiomer of the anion of 2-aminopentanedioic acid, into a cell or organelle.
GO:0071447	RSM1	turquoise	0.0355099	2	0.00168209	0.666667	3	BP	cellular response to hydroperoxide	Any process that results in a change in state or activity of a cell (in terms of movement, secretion, enzyme production, gene expression, etc.) as a result of a hydroperoxide stimulus. Hydroperoxides are monosubstitution products of hydrogen peroxide, HOOH.
GO:0072602	RSM1	turquoise	0.0355099	2	0.00168209	0.666667	3	BP	interleukin-4 secretion	The regulated release of interleukin-4 from a cell.
GO:0086103	RSM1	turquoise	0.0355099	2	0.00168209	0.666667	3	BP	G-protein coupled receptor signaling pathway involved in heart process	An G-protein coupled receptor signaling pathway which contributes to a circulatory system process carried out by the heart.
GO:00900851	RSM1	turquoise	0.0355099	2	0.00168209	0.666667	3	BP	regulation of protein deubiquitination	Any process that modulates the frequency, rate or extent of protein deubiquitination. Protein deubiquitination is the removal of one or more ubiquitin groups from a protein.
GO:0090169	RSM1	turquoise	0.0355099	2	0.00168209	0.666667	3	BP	regulation of spindle assembly	Any process that modulates the rate, frequency or extent of spindle assembly. Spindle assembly is the aggregation, arrangement and bonding together of a set of components to form the spindle, the array of microtubules and associated molecules that serves to move duplicated chromosomes apart.
GO:00901881	RSM1	turquoise	0.0355099	2	0.00168209	0.666667	3	BP	negative regulation of pancreatic juice secretion	Any process that decreases the rate, frequency or extent of pancreatic juice secretion, the regulated release of pancreatic juice by the exocrine pancreas into the upper part of the intestine.
GO:1900121	RSM1	turquoise	0.0355099	2	0.00168209	0.666667	3	BP	negative regulation of receptor binding	Any process that stops, prevents or reduces the frequency, rate or extent of a protein or other molecule binding to a receptor.
GO:1900246	RSM1	turquoise	0.0355099	2	0.00168209	0.666667	3	BP	positive regulation of RIG-I signaling pathway	Any process that activates or increases the frequency, rate or extent of RIG-I signaling pathway.
GO:1901844	RSM1	turquoise	0.0355099	2	0.00168209	0.666667	3	BP	regulation of cell communication by electrical coupling involved in cardiac conduction	Any process that modulates the frequency, rate or extent of cell communication by electrical coupling involved in cardiac conduction.
GO:2000097	RSM1	turquoise	0.0355099	2	0.00168209	0.666667	3	BP	regulation of smooth muscle cell-matrix adhesion	Any process that modulates the frequency, rate or extent of smooth muscle cell-matrix adhesion.
GO:0001674	RSM1	turquoise	0.0355099	2	0.00168209	0.666667	3	CC	female germ cell nucleus	The nucleus of the female germ cell, a reproductive cell in females.
GO:00057261	RSM1	turquoise	0.0355099	2	0.00168209	0.666667	3	CC	perichromatin fibrils	Structures of variable diameter visible in the nucleoplasm by electron microscopy, mainly observed near the border of condensed chromatin. The fibrils are enriched in RNA, and are believed to be sites of pre-mRNA splicing and polyadenylylation representing the in situ form of nascent transcripts.
GO:0005899	RSM1	turquoise	0.0355099	2	0.00168209	0.666667	3	CC	insulin receptor complex	A disulfide-bonded, heterotetrameric receptor complex. The alpha chains are entirely extracellular, while each beta chain has one transmembrane domain. The ligand binds to the alpha subunit extracellular domain and the kinase is associated with the beta subunit intracellular domain.
GO:0030478	RSM1	turquoise	0.0355099	2	0.00168209	0.666667	3	CC	actin cap	Polarized accumulation of cytoskeletal proteins (including F-actin) and regulatory proteins in a cell. An example of this is the actin cap found in Saccharomyces cerevisiae.
GO:0032449	RSM1	turquoise	0.0355099	2	0.00168209	0.666667	3	CC	CBM complex	A protein complex comprising Carma1, Bcl10 and MALT1; plays a role in signal transduction during NF-kappaB activation.
GO:0034991	RSM1	turquoise	0.0355099	2	0.00168209	0.666667	3	CC	nuclear meiotic cohesin complex	A cohesin complex that mediates sister chromatid cohesion in the nucleus during meiosis; has a subunit composition distinct from that of the meiotic cohesin complex.
GO:0043259	RSM1	turquoise	0.0355099	2	0.00168209	0.666667	3	CC	laminin-10 complex	A laminin complex composed of alpha5, beta1 and gamma1 polypeptide chains.
GO:0043260	RSM1	turquoise	0.0355099	2	0.00168209	0.666667	3	CC	laminin-11 complex	A laminin complex composed of alpha5, beta2 and gamma1 polypeptide chains.
GO:00466961	RSM1	turquoise	0.0355099	2	0.00168209	0.666667	3	CC	lipopolysaccharide receptor complex	A multiprotein complex that consists of at least three proteins, CD14, TLR4, and MD-2, each of which is glycosylated and which functions as a lipopolysaccharide (LPS) receptor that primes the innate immune response against bacterial pathogens.
GO:0097539	RSM1	turquoise	0.0355099	2	0.00168209	0.666667	3	CC	ciliary transition fiber	A nine-bladed, propeller-like protein complex that links the distal end of the basal body and the cilium to the plasma membrane. Functions in protein sorting and gating (i.e. active and passive transport of proteins in and out of the cilium).
GO:0003987	RSM1	turquoise	0.0355099	2	0.00168209	0.666667	3	MF	acetate-CoA ligase activity	Catalysis of the reaction: ATP + acetate + CoA = AMP + diphosphate + acetyl-CoA.
GO:0004415	RSM1	turquoise	0.0355099	2	0.00168209	0.666667	3	MF	hyalurononglucosaminidase activity	Catalysis of the random hydrolysis of (1->4) linkages between N-acetyl-beta-D-glucosamine and D-glucuronate residues in hyaluronate.
GO:00050101	RSM1	turquoise	0.0355099	2	0.00168209	0.666667	3	MF	insulin-like growth factor-activated receptor activity	Combining with insulin-like growth factor and transmitting the signal across the plasma membrane to initiate a change in cell activity.
GO:0005030	RSM1	turquoise	0.0355099	2	0.00168209	0.666667	3	MF	neurotrophin receptor activity	Combining with a neurotrophin, any of a family of growth factors that prevent apoptosis in neurons and promote nerve growth, and transmitting the signal to initiate a change in cell activity.
GO:0008545	RSM1	turquoise	0.0355099	2	0.00168209	0.666667	3	MF	JUN kinase kinase activity	Catalysis of the phosphorylation of tyrosine and threonine residues in a c-Jun NH2-terminal kinase (JNK), a member of a subgroup of mitogen-activated protein kinases (MAPKs), which signal in response to cytokines and exposure to environmental stress. JUN kinase kinase (JNKK) is a dual-specificity protein kinase kinase and requires activation by a serine/threonine kinase JUN kinase kinase kinase.
GO:0017098	RSM1	turquoise	0.0355099	2	0.00168209	0.666667	3	MF	sulfonylurea receptor binding	Interacting selectively and non-covalently with the sulfonylurea receptor, a regulatory subunit of the ATP-sensitive potassium ion channel.
GO:0030023	RSM1	turquoise	0.0355099	2	0.00168209	0.666667	3	MF	extracellular matrix constituent conferring elasticity	A component of the extracellular matrix that enables the matrix to recoil after transient stretching.
GO:00316981	RSM1	turquoise	0.0355099	2	0.00168209	0.666667	3	MF	beta-2 adrenergic receptor binding	Interacting selectively and non-covalently with a beta-2 adrenergic receptor.
GO:0034987	RSM1	turquoise	0.0355099	2	0.00168209	0.666667	3	MF	immunoglobulin receptor binding	Interacting selectively and non-covalently with one or more specific sites on an immunoglobulin receptor molecule.
GO:0038085	RSM1	turquoise	0.0355099	2	0.00168209	0.666667	3	MF	vascular endothelial growth factor binding	Interacting selectively and non-covalently with a vascular endothelial growth factor.
GO:0042910	RSM1	turquoise	0.0355099	2	0.00168209	0.666667	3	MF	xenobiotic transporter activity	Enables the directed movement of a xenobiotic, a compound foreign to living organisms, into, out of or within a cell, or between cells.
GO:00487631	RSM1	turquoise	0.0355099	2	0.00168209	0.666667	3	MF	calcium-induced calcium release activity	Release of calcium ions from an intracellular vesicle on induction by increased calcium concentration.
GO:0050265	RSM1	turquoise	0.0355099	2	0.00168209	0.666667	3	MF	RNA uridylyltransferase activity	Catalysis of the reaction: UTP + RNA(n) = diphosphate + RNA(n+1).
GO:0052650	RSM1	turquoise	0.0355099	2	0.00168209	0.666667	3	MF	NADP-retinol dehydrogenase activity	Catalysis of the reaction: all-trans-retinol + NADP+ = all-trans-retinal + NADPH + H+.
GO:00071541	RSM1	turquoise	0.035633	424	0.356602	0.121247	3497	BP	cell communication	Any process that mediates interactions between a cell and its surroundings. Encompasses interactions such as signaling or attachment between one cell and another cell, between a cell and an extracellular matrix, or between a cell and any other aspect of its environment.
GO:0032467	RSM1	turquoise	0.0356567	5	0.00420521	0.294118	17	BP	positive regulation of cytokinesis	Any process that activates or increases the frequency, rate or extent of the division of the cytoplasm of a cell, and its separation into two daughter cells.
GO:0035909	RSM1	turquoise	0.0356567	5	0.00420521	0.294118	17	BP	aorta morphogenesis	The process in which the anatomical structures of an aorta are generated and organized. An aorta is an artery that carries blood from the heart to other parts of the body.
GO:0042805	RSM1	turquoise	0.0356567	5	0.00420521	0.294118	17	MF	actinin binding	Interacting selectively and non-covalently with actinin, any member of a family of proteins that crosslink F-actin.
GO:0031581	RSM1	turquoise	0.0356614	3	0.00252313	0.428571	7	BP	hemidesmosome assembly	Assembly of hemidesmosomes, integrin-containing protein complexes that bind to laminin in the basal lamina. Hemidesmosomes form the contact between the basal surface of epithelial cells and the underlying basal lamina.
GO:0032689	RSM1	turquoise	0.0356614	3	0.00252313	0.428571	7	BP	negative regulation of interferon-gamma production	Any process that stops, prevents, or reduces the frequency, rate, or extent of interferon-gamma production. Interferon-gamma is also known as type II interferon.
GO:0035457	RSM1	turquoise	0.0356614	3	0.00252313	0.428571	7	BP	cellular response to interferon-alpha	Any process that results in a change in state or activity of a cell (in terms of movement, secretion, enzyme production, gene expression, etc.) as a result of an interferon-alpha stimulus. Interferon-alpha is a type I interferon.
GO:0036003	RSM1	turquoise	0.0356614	3	0.00252313	0.428571	7	BP	positive regulation of transcription from RNA polymerase II promoter in response to stress	Any process that increases the frequency, rate or extent of transcription from an RNA polymerase II promoter as a result of a stimulus indicating the organism is under stress. The stress is usually, but not necessarily, exogenous (e.g. temperature, humidity, ionizing radiation).
GO:0043129	RSM1	turquoise	0.0356614	3	0.00252313	0.428571	7	BP	surfactant homeostasis	Any process involved in the maintenance of a steady-state level of the surface-active lipoprotein mixture which coats the alveoli.
GO:00450231	RSM1	turquoise	0.0356614	3	0.00252313	0.428571	7	BP	G0 to G1 transition	The mitotic cell cycle phase transition whose occurrence commits the cell from the G0 quiescent state to the G1 phase. Under certain conditions, cells exit the cell cycle during G1 and remain in the G0 state as nongrowing, non-dividing (quiescent) cells. Appropriate stimulation of such cells induces them to return to G1 and resume growth and division. The G0 to G1 transition is accompanied by man…
GO:0045603	RSM1	turquoise	0.0356614	3	0.00252313	0.428571	7	BP	positive regulation of endothelial cell differentiation	Any process that activates or increases the frequency, rate or extent of endothelial cell differentiation.
GO:0048845	RSM1	turquoise	0.0356614	3	0.00252313	0.428571	7	BP	venous blood vessel morphogenesis	The process in which the anatomical structures of venous blood vessels are generated and organized. Veins are blood vessels that transport blood from the body and its organs to the heart.
GO:0051938	RSM1	turquoise	0.0356614	3	0.00252313	0.428571	7	BP	L-glutamate import	The directed movement of L-glutamate, the L-enantiomer of the anion of 2-aminopentanedioic acid, into a cell or organelle.
GO:0060316	RSM1	turquoise	0.0356614	3	0.00252313	0.428571	7	BP	positive regulation of ryanodine-sensitive calcium-release channel activity	Any process that increases the activity of a ryanodine-sensitive calcium-release channel. The ryanodine-sensitive calcium-release channel catalyzes the transmembrane transfer of a calcium ion by a channel that opens when a ryanodine class ligand has been bound by the channel complex or one of its constituent parts.
GO:0060439	RSM1	turquoise	0.0356614	3	0.00252313	0.428571	7	BP	trachea morphogenesis	The process in which a trachea is generated and organized. The trachea is the portion of the airway that attaches to the bronchi as it branches.
GO:0060977	RSM1	turquoise	0.0356614	3	0.00252313	0.428571	7	BP	coronary vasculature morphogenesis	The process in which the anatomical structures of blood vessels of the heart are generated and organized. The blood vessel is the vasculature carrying blood.
GO:0061042	RSM1	turquoise	0.0356614	3	0.00252313	0.428571	7	BP	vascular wound healing	Blood vessel formation when new vessels emerge from the proliferation of pre-existing blood vessels and contribute to the series of events that restore integrity to damaged vasculature.
GO:0070102	RSM1	turquoise	0.0356614	3	0.00252313	0.428571	7	BP	interleukin-6-mediated signaling pathway	A series of molecular signals initiated by the binding of interleukin-6 to a receptor on the surface of a cell, and ending with regulation of a downstream cellular process, e.g. transcription.
GO:0072015	RSM1	turquoise	0.0356614	3	0.00252313	0.428571	7	BP	glomerular visceral epithelial cell development	The process whose specific outcome is the progression of a glomerular visceral epithelial cell over time, from its formation to the mature structure. A glomerular visceral epithelial cell is a specialized epithelial cell that contains "feet" that interdigitate with the "feet" of other glomerular epithelial cells.
GO:2000114	RSM1	turquoise	0.0356614	3	0.00252313	0.428571	7	BP	regulation of establishment of cell polarity	Any process that modulates the frequency, rate or extent of establishment of cell polarity.
GO:0000242	RSM1	turquoise	0.0356614	3	0.00252313	0.428571	7	CC	pericentriolar material	A network of small fibers that surrounds the centrioles in cells; contains the microtubule nucleating activity of the centrosome.
GO:0005859	RSM1	turquoise	0.0356614	3	0.00252313	0.428571	7	CC	muscle myosin complex	A filament of myosin found in a muscle cell of any type.
GO:0070938	RSM1	turquoise	0.0356614	3	0.00252313	0.428571	7	CC	contractile ring	A cytoskeletal structure composed of filamentous protein that forms beneath the membrane of many cells or organelles, in the plane of cell or organelle division. Ring contraction is associated with centripetal growth of the membrane that divides the cytoplasm of the two daughter cells or organelles.
GO:0005021	RSM1	turquoise	0.0356614	3	0.00252313	0.428571	7	MF	vascular endothelial growth factor-activated receptor activity	Combining with a vascular endothelial growth factor (VEGF) and transmitting the signal across the plasma membrane to initiate a change in cell activity.
GO:0005114	RSM1	turquoise	0.0356614	3	0.00252313	0.428571	7	MF	type II transforming growth factor beta receptor binding	Interacting selectively and non-covalently with a type II transforming growth factor beta receptor.
GO:00054521	RSM1	turquoise	0.0356614	3	0.00252313	0.428571	7	MF	inorganic anion exchanger activity	Catalysis of the transfer of a solute or solutes from one side of a membrane to the other according to the reaction: inorganic anion A(out) + inorganic anion B(in) = inorganic anion A(in) + inorganic anion B(out).
GO:0070087	RSM1	turquoise	0.0356614	3	0.00252313	0.428571	7	MF	chromo shadow domain binding	Interacting selectively and non-covalently with a chromo shadow domain, a protein domain that is distantly related, and found in association with, the chromo domain.
GO:00064611	RSM1	turquoise	0.0364266	94	0.079058	0.135057	696	BP	protein complex assembly	The aggregation, arrangement and bonding together of a set of components to form a protein complex.
GO:00104631	RSM1	turquoise	0.0367443	9	0.00756939	0.219512	41	BP	mesenchymal cell proliferation	The multiplication or reproduction of cells, resulting in the expansion of a mesenchymal cell population. A mesenchymal cell is a cell that normally gives rise to other cells that are organized as three-dimensional masses, rather than sheets.
GO:0048644	RSM1	turquoise	0.0367443	9	0.00756939	0.219512	41	BP	muscle organ morphogenesis	The process in which the anatomical structures of muscle are generated and organized.
GO:2001022	RSM1	turquoise	0.0367443	9	0.00756939	0.219512	41	BP	positive regulation of response to DNA damage stimulus	Any process that activates or increases the frequency, rate or extent of response to DNA damage stimulus.
GO:0016410	RSM1	turquoise	0.0367443	9	0.00756939	0.219512	41	MF	N-acyltransferase activity	Catalysis of the transfer of an acyl group to a nitrogen atom on the acceptor molecule.
GO:00451772	RSM1	turquoise	0.0367618	30	0.0252313	0.157895	190	CC	apical part of cell	The region of a polarized cell that forms a tip or is distal to a base. For example, in a polarized epithelial cell, the apical region has an exposed surface and lies opposite to the basal lamina that separates the epithelium from other tissue.
GO:0010951	RSM1	turquoise	0.0368312	16	0.0134567	0.181818	88	BP	negative regulation of endopeptidase activity	Any process that decreases the frequency, rate or extent of endopeptidase activity, the endohydrolysis of peptide bonds within proteins.
GO:00614482	RSM1	turquoise	0.0373133	25	0.0210261	0.163399	153	BP	connective tissue development	The progression of a connective tissue over time, from its formation to the mature structure.
GO:00064682	RSM1	turquoise	0.038119	117	0.098402	0.132054	886	BP	protein phosphorylation	The process of introducing a phosphate group on to a protein.
GO:0005871	RSM1	turquoise	0.0383139	8	0.00672834	0.228571	35	CC	kinesin complex	Any complex that includes a dimer of molecules from the kinesin superfamily, a group of related proteins that contain an extended region of predicted alpha-helical coiled coil in the main chain that likely produces dimerization. The native complexes of several kinesin family members have also been shown to contain additional peptides, often designated light chains as all of the noncatalytic subun…
GO:00032831	RSM1	turquoise	0.0383864	4	0.00336417	0.333333	12	BP	atrial septum development	The progression of the atrial septum over time, from its initial formation to the mature structure.
GO:0006607	RSM1	turquoise	0.0383864	4	0.00336417	0.333333	12	BP	NLS-bearing protein import into nucleus	The directed movement of a protein bearing a nuclear localization signal (NLS) from the cytoplasm into the nucleus, across the nuclear membrane.
GO:0030207	RSM1	turquoise	0.0383864	4	0.00336417	0.333333	12	BP	chondroitin sulfate catabolic process	The chemical reactions and pathways resulting in the breakdown of chondroitin sulfate, any member of a group of 10-60 kDa glycosaminoglycans, widely distributed in cartilage and other mammalian connective tissues, the repeat units of which consist of beta-(1,4)-linked D-glucuronyl beta-(1,3)-N-acetyl-D-galactosamine sulfate.
GO:00323321	RSM1	turquoise	0.0383864	4	0.00336417	0.333333	12	BP	positive regulation of chondrocyte differentiation	Any process that activates or increases the frequency, rate or extent of chondrocyte differentiation.
GO:0032633	RSM1	turquoise	0.0383864	4	0.00336417	0.333333	12	BP	interleukin-4 production	The appearance of interleukin-4 due to biosynthesis or secretion following a cellular stimulus, resulting in an increase in its intracellular or extracellular levels.
GO:0032781	RSM1	turquoise	0.0383864	4	0.00336417	0.333333	12	BP	positive regulation of ATPase activity	Any process that activates or increases the rate of ATP hydrolysis by an ATPase.
GO:0048857	RSM1	turquoise	0.0383864	4	0.00336417	0.333333	12	BP	neural nucleus development	The biological process whose specific outcome is the progression of a neural nucleus from its initial condition to its mature state. A neural nucleus is an anatomical structure consisting of a discrete aggregate of neuronal soma.
GO:0051968	RSM1	turquoise	0.0383864	4	0.00336417	0.333333	12	BP	positive regulation of synaptic transmission, glutamatergic	Any process that activates, maintains or increases the frequency, rate or extent of glutamatergic synaptic transmission, the process of communication from a neuron to another neuron across a synapse using the neurotransmitter glutamate.
GO:00604421	RSM1	turquoise	0.0383864	4	0.00336417	0.333333	12	BP	branching involved in prostate gland morphogenesis	The process in which the branching structure of the prostate gland is generated and organized. A branch is a division or offshoot from a main stem.
GO:0060841	RSM1	turquoise	0.0383864	4	0.00336417	0.333333	12	BP	venous blood vessel development	The progression of the venous blood vessel over time from its initial formation to the mature structure. Venous blood vessels carry blood back to the heart after the capillary bed.
GO:2000352	RSM1	turquoise	0.0383864	4	0.00336417	0.333333	12	BP	negative regulation of endothelial cell apoptotic process	Any process that stops, prevents or reduces the frequency, rate or extent of endothelial cell apoptotic process.
GO:00314301	RSM1	turquoise	0.0383864	4	0.00336417	0.333333	12	CC	M band	The midline of aligned thick filaments in a sarcomere; location of specific proteins that link thick filaments. Depending on muscle type the M band consists of different numbers of M lines.
GO:0000062	RSM1	turquoise	0.0383864	4	0.00336417	0.333333	12	MF	fatty-acyl-CoA binding	Interacting selectively and non-covalently with acyl-CoA, any derivative of coenzyme A in which the sulfhydryl group is in thiolester linkage with a fatty acyl group.
GO:0008191	RSM1	turquoise	0.0383864	4	0.00336417	0.333333	12	MF	metalloendopeptidase inhibitor activity	Stops, prevents or reduces the activity of metalloendopeptidases, enzymes that catalyze the hydrolysis of nonterminal peptide bonds in a polypeptide chain and contain a chelated metal ion at their active sites which is essential to their catalytic activity.
GO:0031491	RSM1	turquoise	0.0383864	4	0.00336417	0.333333	12	MF	nucleosome binding	Interacting selectively and non-covalently with a nucleosome, a complex comprised of DNA wound around a multisubunit core and associated proteins, which forms the primary packing unit of DNA into higher order structures.
GO:0042698	RSM1	turquoise	0.0385203	12	0.0100925	0.196721	61	BP	ovulation cycle	The type of sexual cycle seen in females, often with physiologic changes in the endometrium that recur at regular intervals during the reproductive years.
GO:00725942	RSM1	turquoise	0.0385229	49	0.0412111	0.145401	337	BP	establishment of protein localization to organelle	The directed movement of a protein to a specific location on or in an organelle. Encompasses establishment of localization in the membrane or lumen of a membrane-bounded organelle.
GO:00107182	RSM1	turquoise	0.0386424	6	0.00504626	0.26087	23	BP	positive regulation of epithelial to mesenchymal transition	Any process that increases the rate, frequency, or extent of epithelial to mesenchymal transition. Epithelial to mesenchymal transition is where an epithelial cell loses apical/basolateral polarity, severs intercellular adhesive junctions, degrades basement membrane components and becomes a migratory mesenchymal cell.
GO:00359242	RSM1	turquoise	0.0386424	6	0.00504626	0.26087	23	BP	cellular response to vascular endothelial growth factor stimulus	Any process that results in a change in state or activity of a cell (in terms of movement, secretion, enzyme production, gene expression, etc.) as a result of a vascular endothelial growth factor stimulus.
GO:0048260	RSM1	turquoise	0.0386424	6	0.00504626	0.26087	23	BP	positive regulation of receptor-mediated endocytosis	Any process that activates or increases the frequency, rate or extent of receptor mediated endocytosis, the uptake of external materials by cells, utilizing receptors to ensure specificity of transport.
GO:0030331	RSM1	turquoise	0.0386424	6	0.00504626	0.26087	23	MF	estrogen receptor binding	Interacting selectively and non-covalently with an estrogen receptor.
GO:0001754	RSM1	turquoise	0.0391521	7	0.0058873	0.241379	29	BP	eye photoreceptor cell differentiation	The process in which a relatively unspecialized cell acquires the specialized features of a photoreceptor cell, as found in the eye, the primary visual organ of most organisms.
GO:0010812	RSM1	turquoise	0.0391521	7	0.0058873	0.241379	29	BP	negative regulation of cell-substrate adhesion	Any process that decreases the frequency, rate or extent of cell-substrate adhesion. Cell-substrate adhesion is the attachment of a cell to the underlying substrate via adhesion molecules.
GO:0060038	RSM1	turquoise	0.0391521	7	0.0058873	0.241379	29	BP	cardiac muscle cell proliferation	The expansion of a cardiac muscle cell population by cell division.
GO:0030315	RSM1	turquoise	0.0391521	7	0.0058873	0.241379	29	CC	T-tubule	Invagination of the plasma membrane of a muscle cell that extends inward from the cell surface around each myofibril. The ends of T-tubules make contact with the sarcoplasmic reticulum membrane.
GO:00510181	RSM1	turquoise	0.0391521	7	0.0058873	0.241379	29	MF	protein kinase A binding	Interacting selectively and non-covalently with any subunit of protein kinase A.
GO:0035303	RSM1	turquoise	0.0395242	13	0.0109336	0.191176	68	BP	regulation of dephosphorylation	Any process that modulates the frequency, rate or extent of removal of phosphate groups from a molecule.
GO:00048661	RSM1	turquoise	0.0395242	13	0.0109336	0.191176	68	MF	endopeptidase inhibitor activity	Stops, prevents or reduces the activity of an endopeptidase, any enzyme that hydrolyzes nonterminal peptide bonds in polypeptides.
GO:00064013	RSM1	turquoise	0.0399468	25	0.0210261	0.162338	154	BP	RNA catabolic process	The chemical reactions and pathways resulting in the breakdown of RNA, ribonucleic acid, one of the two main type of nucleic acid, consisting of a long, unbranched macromolecule formed from ribonucleotides joined in 3',5'-phosphodiester linkage.
GO:0001889	RSM1	turquoise	0.0401132	14	0.0117746	0.186667	75	BP	liver development	The process whose specific outcome is the progression of the liver over time, from its formation to the mature structure. The liver is an exocrine gland which secretes bile and functions in metabolism of protein and carbohydrate and fat, synthesizes substances involved in the clotting of the blood, synthesizes vitamin A, detoxifies poisonous substances, stores glycogen, and breaks down worn-out e…
GO:00316741	RSM1	turquoise	0.0401132	14	0.0117746	0.186667	75	CC	I band	A region of a sarcomere that appears as a light band on each side of the Z disc, comprising a region of the sarcomere where thin (actin) filaments are not overlapped by thick (myosin) filaments; contains actin, troponin, and tropomyosin; each sarcomere includes half of an I band at each end.
GO:00060241	RSM1	turquoise	0.0403739	15	0.0126156	0.182927	82	BP	glycosaminoglycan biosynthetic process	The chemical reactions and pathways resulting in the formation of glycosaminoglycans, any of a group of polysaccharides that contain amino sugars.
GO:00063021	RSM1	turquoise	0.0403739	15	0.0126156	0.182927	82	BP	double-strand break repair	The repair of double-strand breaks in DNA via homologous and nonhomologous mechanisms to reform a continuous DNA helix.
GO:0010466	RSM1	turquoise	0.0403743	16	0.0134567	0.179775	89	BP	negative regulation of peptidase activity	Any process that stops or reduces the rate of peptidase activity, the hydrolysis of peptide bonds within proteins.
GO:00430662	RSM1	turquoise	0.0406429	65	0.0546678	0.139785	465	BP	negative regulation of apoptotic process	Any process that stops, prevents, or reduces the frequency, rate or extent of cell death by apoptotic process.
GO:00170383	RSM1	turquoise	0.041498	30	0.0252313	0.15625	192	BP	protein import	The directed movement of proteins into a cell or organelle.
GO:00550071	RSM1	turquoise	0.0416948	11	0.00925147	0.2	55	BP	cardiac muscle cell differentiation	The process in which a cardiac muscle precursor cell acquires specialized features of a cardiac muscle cell. Cardiac muscle cells are striated muscle cells that are responsible for heart contraction.
GO:00055392	RSM1	turquoise	0.0418384	20	0.0168209	0.169492	118	MF	glycosaminoglycan binding	Interacting selectively and non-covalently with any glycan (polysaccharide) containing a substantial proportion of aminomonosaccharide residues.
GO:00071783	RSM1	turquoise	0.0420915	33	0.0277544	0.153488	215	BP	transmembrane receptor protein serine/threonine kinase signaling pathway	A series of molecular signals initiated by the binding of an extracellular ligand to a receptor on the surface of the target cell where the receptor possesses serine/threonine kinase activity, and ending with regulation of a downstream cellular process, e.g. transcription.
GO:00046743	RSM1	turquoise	0.0421307	49	0.0412111	0.144543	339	MF	protein serine/threonine kinase activity	Catalysis of the reactions: ATP + protein serine = ADP + protein serine phosphate, and ATP + protein threonine = ADP + protein threonine phosphate.
GO:00061951	RSM1	turquoise	0.0422004	66	0.0555088	0.139241	474	BP	purine nucleotide catabolic process	The chemical reactions and pathways resulting in the breakdown of a purine nucleotide, a compound consisting of nucleoside (a purine base linked to a deoxyribose or ribose sugar) esterified with a phosphate group at either the 3' or 5'-hydroxyl group of the sugar.
GO:2001257	RSM1	turquoise	0.0422475	9	0.00756939	0.214286	42	BP	regulation of cation channel activity	Any process that modulates the frequency, rate or extent of cation channel activity.
GO:0005902	RSM1	turquoise	0.0422475	9	0.00756939	0.214286	42	CC	microvillus	Thin cylindrical membrane-covered projections on the surface of an animal cell containing a core bundle of actin filaments. Present in especially large numbers on the absorptive surface of intestinal cells.
GO:00315941	RSM1	turquoise	0.0422475	9	0.00756939	0.214286	42	CC	neuromuscular junction	The junction between the axon of a motor neuron and a muscle fiber. In response to the arrival of action potentials, the presynaptic button releases molecules of neurotransmitters into the synaptic cleft. These diffuse across the cleft and transmit the signal to the postsynaptic membrane of the muscle fiber, leading to a change in post-synaptic potential.
GO:00096283	RSM1	turquoise	0.0425188	88	0.0740118	0.134969	652	BP	response to abiotic stimulus	Any process that results in a change in state or activity of a cell or an organism (in terms of movement, secretion, enzyme production, gene expression, etc.) as a result of an abiotic (non-living) stimulus.
GO:0005057	RSM1	turquoise	0.0425885	19	0.0159798	0.171171	111	MF	receptor signaling protein activity	Conveys a signal from an upstream receptor or intracellular signal transducer, converting the signal into a form where it can ultimately trigger a change in the state or activity of a cell.
GO:00125011	RSM1	turquoise	0.0433909	153	0.12868	0.128571	1190	BP	programmed cell death	A process which begins when a cell receives an internal or external signal and activates a series of biochemical events (signaling pathway). The process ends with the death of the cell.
GO:00069503	RSM1	turquoise	0.0436746	261	0.219512	0.124049	2104	BP	response to stress	Any process that results in a change in state or activity of a cell or an organism (in terms of movement, secretion, enzyme production, gene expression, etc.) as a result of a disturbance in organismal or cellular homeostasis, usually, but not necessarily, exogenous (e.g. temperature, humidity, ionizing radiation).
GO:00304141	RSM1	turquoise	0.0438574	13	0.0109336	0.188406	69	MF	peptidase inhibitor activity	Stops, prevents or reduces the activity of a peptidase, any enzyme that catalyzes the hydrolysis peptide bonds.
GO:2001020	RSM1	turquoise	0.0441558	16	0.0134567	0.177778	90	BP	regulation of response to DNA damage stimulus	Any process that modulates the frequency, rate or extent of response to DNA damage stimulus.
GO:00099521	RSM1	turquoise	0.0441848	21	0.0176619	0.166667	126	BP	anterior/posterior pattern specification	The regionalization process in which specific areas of cell differentiation are determined along the anterior-posterior axis. The anterior-posterior axis is defined by a line that runs from the head or mouth of an organism to the tail or opposite end of the organism.
GO:00480081	RSM1	turquoise	0.0445581	8	0.00672834	0.222222	36	BP	platelet-derived growth factor receptor signaling pathway	The series of molecular signals generated as a consequence of a platelet-derived growth factor receptor binding to one of its physiological ligands.
GO:00019531	RSM1	turquoise	0.0449117	5	0.00420521	0.277778	18	BP	negative regulation of cell-matrix adhesion	Any process that stops, prevents, or reduces the rate or extent of cell adhesion to the extracellular matrix.
GO:0021846	RSM1	turquoise	0.0449117	5	0.00420521	0.277778	18	BP	cell proliferation in forebrain	The creation of greater cell numbers in the forebrain due to cell division of progenitor cells.
GO:0043462	RSM1	turquoise	0.0449117	5	0.00420521	0.277778	18	BP	regulation of ATPase activity	Any process that modulates the rate of ATP hydrolysis by an ATPase.
GO:0050881	RSM1	turquoise	0.0449117	5	0.00420521	0.277778	18	BP	musculoskeletal movement	The movement of an organism or part of an organism using mechanoreceptors, the nervous system, striated muscle and/or the skeletal system.
GO:0005154	RSM1	turquoise	0.0449117	5	0.00420521	0.277778	18	MF	epidermal growth factor receptor binding	Interacting selectively and non-covalently with the epidermal growth factor receptor.
GO:00423072	RSM1	turquoise	0.0449777	10	0.00841043	0.204082	49	BP	positive regulation of protein import into nucleus	Any process that activates or increases the frequency, rate or extent of movement of proteins from the cytoplasm into the nucleus.
GO:0030099	RSM1	turquoise	0.0460944	32	0.0269134	0.15311	209	BP	myeloid cell differentiation	The process in which a relatively unspecialized myeloid precursor cell acquires the specialized features of any cell of the myeloid leukocyte, megakaryocyte, thrombocyte, or erythrocyte lineages.
GO:0042802	RSM1	turquoise	0.0461351	96	0.0807401	0.133333	720	MF	identical protein binding	Interacting selectively and non-covalently with an identical protein or proteins.
GO:00075962	RSM1	turquoise	0.0462165	50	0.0420521	0.143266	349	BP	blood coagulation	The sequential process in which the multiple coagulation factors of the blood interact, ultimately resulting in the formation of an insoluble fibrin clot; it may be divided into three stages: stage 1, the formation of intrinsic and extrinsic prothrombin converting principle; stage 2, the formation of thrombin; stage 3, the formation of stable fibrin polymers.
GO:00018161	RSM1	turquoise	0.0465371	44	0.0370059	0.145695	302	BP	cytokine production	The appearance of a cytokine due to biosynthesis or secretion following a cellular stimulus, resulting in an increase in its intracellular or extracellular levels.
GO:0048048	RSM1	turquoise	0.0467611	6	0.00504626	0.25	24	BP	embryonic eye morphogenesis	The process occurring in the embryo by which the anatomical structures of the post-embryonic eye are generated and organized.
GO:0000978	RSM1	turquoise	0.0467611	6	0.00504626	0.25	24	MF	RNA polymerase II core promoter proximal region sequence-specific DNA binding	Interacting selectively and non-covalently with a sequence of DNA that is in cis with and relatively close to a core promoter for RNA polymerase II.
GO:00512502	RSM1	turquoise	0.0467958	11	0.00925147	0.196429	56	BP	negative regulation of lymphocyte activation	Any process that stops, prevents, or reduces the frequency, rate or extent of lymphocyte activation.
GO:00025202	RSM1	turquoise	0.0477811	48	0.0403701	0.143713	334	BP	immune system development	The process whose specific outcome is the progression of an organismal system whose objective is to provide calibrated responses by an organism to a potential internal or invasive threat, over time, from its formation to the mature structure. A system is a regularly interacting or interdependent group of organs or tissues that work together to carry out a given biological process.
GO:00167721	RSM1	turquoise	0.0479614	89	0.0748528	0.134036	664	MF	transferase activity, transferring phosphorus-containing groups	Catalysis of the transfer of a phosphorus-containing group from one compound (donor) to another (acceptor).
GO:00106323	RSM1	turquoise	0.0481826	16	0.0134567	0.175824	91	BP	regulation of epithelial cell migration	Any process that modulates the frequency, rate or extent of epithelial cell migration.
GO:00031431	RSM1	turquoise	0.0482789	9	0.00756939	0.209302	43	BP	embryonic heart tube morphogenesis	The process in which the anatomical structures of the embryonic heart tube are generated and organized. The embryonic heart tube is an epithelial tube that will give rise to the mature heart.
GO:0003208	RSM1	turquoise	0.0482789	9	0.00756939	0.209302	43	BP	cardiac ventricle morphogenesis	The process in which the cardiac ventricle is generated and organized. A cardiac ventricle receives blood from a cardiac atrium and pumps it out of the heart.
GO:00105952	RSM1	turquoise	0.0482789	9	0.00756939	0.209302	43	BP	positive regulation of endothelial cell migration	Any process that increases the rate, frequency, or extent of the orderly movement of an endothelial cell into the extracellular matrix to form an endothelium.
GO:00001181	RSM1	turquoise	0.0482789	9	0.00756939	0.209302	43	CC	histone deacetylase complex	A protein complex that possesses histone deacetylase activity.
GO:00459951	RSM1	turquoise	0.0485118	13	0.0109336	0.185714	70	BP	regulation of embryonic development	Any process that modulates the frequency, rate or extent of embryonic development.
GO:00037132	RSM1	turquoise	0.0496277	33	0.0277544	0.151376	218	MF	transcription coactivator activity	Interacting selectively and non-covalently with a activating transcription factor and also with the basal transcription machinery in order to increase the frequency, rate or extent of transcription. Cofactors generally do not bind DNA, but rather mediate protein-protein interactions between activating transcription factors and the basal transcription machinery.
GO:00038242	RSM10	purple	0.000128024	176	0.418052	0.0502714	3501	MF	catalytic activity	Catalysis of a biochemical reaction at physiological temperatures. In biologically catalyzed reactions, the reactants are known as substrates, and the catalysts are naturally occurring macromolecular substances known as enzymes. Enzymes possess specific binding sites for substrates, and are usually composed wholly or largely of protein, but RNA that has catalytic activity (ribozyme) is often also…
GO:0043231	RSM10	purple	0.000834742	292	0.693587	0.044799	6518	CC	intracellular membrane-bounded organelle	Organized structure of distinctive morphology and function, bounded by a single or double lipid bilayer membrane and occurring within the cell. Includes the nucleus, mitochondria, plastids, vacuoles, and vesicles. Excludes the plasma membrane.
GO:00167871	RSM10	purple	0.0011925	83	0.19715	0.0551862	1504	MF	hydrolase activity	Catalysis of the hydrolysis of various bonds, e.g. C-O, C-N, C-C, phosphoric anhydride bonds, etc. Hydrolase is the systematic name for any enzyme of EC class 3.
GO:0016874	RSM10	purple	0.00139388	27	0.064133	0.0745856	362	MF	ligase activity	Catalysis of the joining of two substances, or two groups within a single molecule, with the concomitant hydrolysis of the diphosphate bond in ATP or a similar triphosphate.
GO:0005760	RSM10	purple	0.00160244	2	0.00475059	1	2	CC	gamma DNA polymerase complex	A DNA polymerase complex consisting of a large subunit, responsible for the catalytic activities, and a small accessory subunit. Functions in the replication and repair of mitochondrial DNA.
GO:00324461	RSM10	purple	0.00195822	32	0.0760095	0.0688172	465	BP	protein modification by small protein conjugation	A protein modification process in which one or more groups of a small protein, such as ubiquitin or a ubiquitin-like protein, are covalently attached to a target protein.
GO:0016881	RSM10	purple	0.00203592	19	0.0451306	0.0833333	228	MF	acid-amino acid ligase activity	Catalysis of the ligation of an acid to an amino acid via a carbon-nitrogen bond, with the concomitant hydrolysis of the diphosphate bond in ATP or a similar triphosphate.
GO:00057374	RSM10	purple	0.00208585	285	0.67696	0.0444965	6405	CC	cytoplasm	All of the contents of a cell excluding the plasma membrane and nucleus, but including other subcellular structures.
GO:0012505	RSM10	purple	0.0021115	111	0.263658	0.0513414	2162	CC	endomembrane system	A collection of membranous structures involved in transport within the cell. The main components of the endomembrane system are endoplasmic reticulum, Golgi bodies, vesicles, cell membrane and nuclear envelope. Members of the endomembrane system pass materials through each other or though the use of vesicles.
GO:00167881	RSM10	purple	0.00347317	31	0.0736342	0.0669546	463	MF	hydrolase activity, acting on ester bonds	Catalysis of the hydrolysis of any ester bond.
GO:0005622	RSM10	purple	0.00369997	352	0.836105	0.04276	8232	CC	intracellular	The living contents of a cell; the matter contained within (but not including) the plasma membrane, usually taken to exclude large vacuoles and masses of secretory or ingested material. In eukaryotes it includes the nucleus and cytoplasm.
GO:00307051	RSM10	purple	0.00424278	8	0.0190024	0.123077	65	BP	cytoskeleton-dependent intracellular transport	The directed movement of substances along cytoskeletal elements such as microfilaments or microtubules within a cell.
GO:0005768	RSM10	purple	0.00447365	29	0.0688836	0.0671296	432	CC	endosome	A membrane-bounded organelle to which materials ingested by endocytosis are delivered.
GO:0008385	RSM10	purple	0.00448115	3	0.00712589	0.333333	9	CC	IkappaB kinase complex	A trimeric protein complex that phosphorylates inhibitory-kappaB (I-kappaB) proteins. The complex is composed of two kinase subunits (alpha and beta) and a regulatory gamma subunit (also called NEMO). In a resting state, NF-kappaB dimers are bound to inhibitory IKB proteins, sequestering NF-kappaB in the cytoplasm. Phosphorylation of I-kappaB targets I-kappaB for ubiquitination and proteasomal de…
GO:0030259	RSM10	purple	0.00467945	2	0.00475059	0.666667	3	BP	lipid glycosylation	Covalent attachment of a glycosyl residue to a lipid molecule.
GO:0046689	RSM10	purple	0.00467945	2	0.00475059	0.666667	3	BP	response to mercury ion	Any process that results in a change in state or activity of a cell or an organism (in terms of movement, secretion, enzyme production, gene expression, etc.) as a result of a mercury ion stimulus.
GO:0042289	RSM10	purple	0.00467945	2	0.00475059	0.666667	3	MF	MHC class II protein binding	Interacting selectively and non-covalently with major histocompatibility complex class II molecules; a set of molecules displayed on cell surfaces that are responsible for lymphocyte recognition and antigen presentation.
GO:0046782	RSM10	purple	0.00494748	7	0.0166271	0.132075	53	BP	regulation of viral transcription	Any process that modulates the frequency, rate or extent of the transcription of the viral genome.
GO:0070979	RSM10	purple	0.00497439	4	0.00950119	0.222222	18	BP	protein K11-linked ubiquitination	A protein ubiquitination process in which ubiquitin monomers are attached to a protein, and then ubiquitin polymers are formed by linkages between lysine residues at position 11 of the ubiquitin monomers. K11-linked polyubiquitination targets the substrate protein for degradation. The anaphase-promoting complex promotes the degradation of mitotic regulators by assembling K11-linked polyubiquitin …
GO:00039242	RSM10	purple	0.00523636	14	0.0332542	0.0869565	161	MF	GTPase activity	Catalysis of the reaction: GTP + H2O = GDP + phosphate.
GO:0005765	RSM10	purple	0.00615317	14	0.0332542	0.0853659	164	CC	lysosomal membrane	The lipid bilayer surrounding the lysosome and separating its contents from the cell cytoplasm.
GO:0050995	RSM10	purple	0.00621286	3	0.00712589	0.3	10	BP	negative regulation of lipid catabolic process	Any process that stops, prevents, or reduces the frequency, rate or extent of the chemical reactions and pathways resulting in the breakdown of lipids.
GO:0032451	RSM10	purple	0.00621286	3	0.00712589	0.3	10	MF	demethylase activity	Catalysis of the removal of a methyl group from a substrate.
GO:00432951	RSM10	purple	0.00621286	3	0.00712589	0.3	10	MF	glutathione binding	Interacting selectively and non-covalently with glutathione; a tripeptide composed of the three amino acids cysteine, glutamic acid and glycine.
GO:00425511	RSM10	purple	0.00628105	5	0.0118765	0.166667	30	BP	neuron maturation	A developmental process, independent of morphogenetic (shape) change, that is required for a neuron to attain its fully functional state.
GO:0031461	RSM10	purple	0.00667429	8	0.0190024	0.114286	70	CC	cullin-RING ubiquitin ligase complex	Any ubiquitin ligase complex in which the catalytic core consists of a member of the cullin family and a RING domain protein; the core is associated with one or more additional proteins that confer substrate specificity.
GO:00057741	RSM10	purple	0.00708909	15	0.0356295	0.0815217	184	CC	vacuolar membrane	The lipid bilayer surrounding the vacuole and separating its contents from the cytoplasm of the cell.
GO:00165672	RSM10	purple	0.00729757	28	0.0665083	0.0654206	428	BP	protein ubiquitination	The process in which one or more ubiquitin groups are added to a protein.
GO:0005764	RSM10	purple	0.0077784	22	0.0522565	0.0700637	314	CC	lysosome	A small lytic vacuole that has cell cycle-independent morphology and is found in most animal cells and that contains a variety of hydrolases, most of which have their maximal activities in the pH range 5-6. The contained enzymes display latency if properly isolated. About 40 different lysosomal hydrolases are known and lysosomes have a great variety of morphologies and functions.
GO:00310903	RSM10	purple	0.00820968	91	0.216152	0.0507246	1794	CC	organelle membrane	A membrane that is one of the two lipid bilayers of an organelle envelope or the outermost membrane of single membrane bound organelle.
GO:0034593	RSM10	purple	0.00829127	3	0.00712589	0.272727	11	MF	phosphatidylinositol bisphosphate phosphatase activity	Catalysis of the reaction: phosphatidylinositol bisphosphate + H2O = phosphatidylinositol phosphate + phosphate.
GO:0042287	RSM10	purple	0.00829127	3	0.00712589	0.272727	11	MF	MHC protein binding	Interacting selectively and non-covalently with major histocompatibility complex molecules; a set of molecules displayed on cell surfaces that are responsible for lymphocyte recognition and antigen presentation.
GO:00002091	RSM10	purple	0.00839052	12	0.0285036	0.0882353	136	BP	protein polyubiquitination	Addition of multiple ubiquitin groups to a protein, forming a ubiquitin chain.
GO:0000080	RSM10	purple	0.00911084	2	0.00475059	0.5	4	BP	mitotic G1 phase	The cell cycle 'gap' phase which is the interval between the completion of DNA segregation by mitosis and the beginning of DNA synthesis.
GO:0032700	RSM10	purple	0.00911084	2	0.00475059	0.5	4	BP	negative regulation of interleukin-17 production	Any process that stops, prevents, or reduces the frequency, rate, or extent of production of any member of the interleukin-17 family of cytokines.
GO:0004046	RSM10	purple	0.00911084	2	0.00475059	0.5	4	MF	aminoacylase activity	Catalysis of the reaction: an N-acyl-L-amino acid + H2O = a carboxylate + an L-amino acid.
GO:0017070	RSM10	purple	0.00911084	2	0.00475059	0.5	4	MF	U6 snRNA binding	Interacting selectively and non-covalently with the U6 small nuclear RNA (U6 snRNA).
GO:00109701	RSM10	purple	0.0106609	7	0.0166271	0.114754	61	BP	microtubule-based transport	Microtubule-based movement that results in the net, directed movement of organelles or other particles from one location in the cell to another.
GO:00220101	RSM10	purple	0.0107304	3	0.00712589	0.25	12	BP	central nervous system myelination	The process in which neuronal axons and dendrites become coated with a segmented lipid-rich sheath (myelin) to enable faster and more energetically efficient conduction of electrical impulses. The sheath is formed by the cell membranes of oligodendrocytes in the central nervous system. Adjacent myelin segments are separated by a non-myelinated stretch of axon called a node of Ranvier.
GO:0005770	RSM10	purple	0.0109363	11	0.0261283	0.0887097	124	CC	late endosome	A prelysosomal endocytic organelle differentiated from early endosomes by lower lumenal pH and different protein composition. Late endosomes are more spherical than early endosomes and are mostly juxtanuclear, being concentrated near the microtubule organizing center.
GO:0050671	RSM10	purple	0.0116163	7	0.0166271	0.112903	62	BP	positive regulation of lymphocyte proliferation	Any process that activates or increases the rate or extent of lymphocyte proliferation.
GO:00060661	RSM10	purple	0.0120349	17	0.04038	0.0732759	232	BP	alcohol metabolic process	The chemical reactions and pathways involving alcohols, any of a class of compounds containing one or more hydroxyl groups attached to a saturated carbon atom.
GO:0032946	RSM10	purple	0.0126322	7	0.0166271	0.111111	63	BP	positive regulation of mononuclear cell proliferation	Any process that activates or increases the frequency, rate or extent of mononuclear cell proliferation.
GO:0005773	RSM10	purple	0.0127795	23	0.0546318	0.066092	348	CC	vacuole	A closed structure, found only in eukaryotic cells, that is completely surrounded by unit membrane and contains liquid material. Cells contain one or several vacuoles, that may have different functions from each other. Vacuoles have a diverse array of functions. They can act as a storage organelle for nutrients or waste products, as a degradative compartment, as a cost-effective way of increasing…
GO:0043393	RSM10	purple	0.0128578	9	0.0213777	0.0957447	94	BP	regulation of protein binding	Any process that modulates the frequency, rate or extent of protein binding.
GO:0019787	RSM10	purple	0.0132673	16	0.0380048	0.0740741	216	MF	small conjugating protein ligase activity	Catalysis of ATP-dependent isopeptide bond formation between the carboxy-terminal residues of a small conjugating protein such as ubiquitin or a ubiquitin-like protein, and a substrate lysine residue. This function may be performed alone or in conjunction with an E3, ubiquitin-like protein ligase.
GO:0030163	RSM10	purple	0.0134155	28	0.0665083	0.0623608	449	BP	protein catabolic process	The chemical reactions and pathways resulting in the breakdown of a protein by the destruction of the native, active configuration, with or without the hydrolysis of peptide bonds.
GO:00453322	RSM10	purple	0.0135407	3	0.00712589	0.230769	13	BP	phospholipid translocation	The movement of a phospholipid molecule from one leaflet of a membrane bilayer to the opposite leaflet.
GO:00040121	RSM10	purple	0.0135407	3	0.00712589	0.230769	13	MF	phospholipid-translocating ATPase activity	Catalysis of the movement of phospholipids from one membrane bilayer leaflet to the other, driven by the hydrolysis of ATP.
GO:00308901	RSM10	purple	0.0142953	4	0.00950119	0.166667	24	BP	positive regulation of B cell proliferation	Any process that activates or increases the rate or extent of B cell proliferation.
GO:0000090	RSM10	purple	0.0147836	2	0.00475059	0.4	5	BP	mitotic anaphase	The cell cycle phase during which chromosomes separate and migrate towards the poles of the spindle the as part of a mitotic cell cycle.
GO:0006552	RSM10	purple	0.0147836	2	0.00475059	0.4	5	BP	leucine catabolic process	The chemical reactions and pathways resulting in the breakdown of leucine, 2-amino-4-methylpentanoic acid.
GO:0015865	RSM10	purple	0.0147836	2	0.00475059	0.4	5	BP	purine nucleotide transport	The directed movement of a purine nucleotide, any compound consisting of a purine nucleoside esterified with (ortho)phosphate, into, out of or within a cell.
GO:0015868	RSM10	purple	0.0147836	2	0.00475059	0.4	5	BP	purine ribonucleotide transport	The directed movement of a purine ribonucleotide, any compound consisting of a purine ribonucleoside (a purine organic base attached to a ribose sugar) esterified with (ortho)phosphate, into, out of or within a cell.
GO:00514431	RSM10	purple	0.016062	7	0.0166271	0.106061	66	BP	positive regulation of ubiquitin-protein ligase activity	Any process that activates, maintains or increases the rate of ubiquitin ligase activity, the catalysis of the reaction: ATP + ubiquitin + protein lysine = AMP + diphosphate + protein N-ubiquityllysine.
GO:00168101	RSM10	purple	0.016062	7	0.0166271	0.106061	66	MF	hydrolase activity, acting on carbon-nitrogen (but not peptide) bonds	Catalysis of the hydrolysis of any carbon-nitrogen bond, C-N, with the exception of peptide bonds.
GO:0009295	RSM10	purple	0.0164926	4	0.00950119	0.16	25	CC	nucleoid	The region of a virus, bacterial cell, mitochondrion or chloroplast to which the nucleic acid is confined.
GO:0042645	RSM10	purple	0.0164926	4	0.00950119	0.16	25	CC	mitochondrial nucleoid	The region of a mitochondrion to which the DNA is confined.
GO:0032435	RSM10	purple	0.0167297	3	0.00712589	0.214286	14	BP	negative regulation of proteasomal ubiquitin-dependent protein catabolic process	Any process that stops, prevents, or reduces the frequency, rate or extent of the breakdown of a protein or peptide by hydrolysis of its peptide bonds, initiated by the covalent attachment of ubiquitin, and mediated by the proteasome.
GO:20006471	RSM10	purple	0.0167297	3	0.00712589	0.214286	14	BP	negative regulation of stem cell proliferation	Any process that stops, prevents or reduces the frequency, rate or extent of stem cell proliferation.
GO:00347191	RSM10	purple	0.0167297	3	0.00712589	0.214286	14	CC	SMN-Sm protein complex	A protein complex formed by the association of several methylated Sm proteins with the SMN complex; the latter contains the survival motor neuron (SMN) protein and at least eight additional integral components, including the Gemin2-8 and unrip proteins; additional proteins, including galectin-1 and galectin-3, are also found in the SMN-SM complex. The SMN-Sm complex is involved in spliceosomal sn…
GO:0001508	RSM10	purple	0.0169298	10	0.023753	0.0869565	115	BP	action potential	A process in which membrane potential cycles through a depolarizing spike, triggered in response to depolarization above some threshold, followed by repolarization. This cycle is driven by the flow of ions through various voltage gated channels with different thresholds and ion specificities.
GO:00001391	RSM10	purple	0.0178125	26	0.0617577	0.0620525	419	CC	Golgi membrane	The lipid bilayer surrounding any of the compartments of the Golgi apparatus.
GO:00341421	RSM10	purple	0.0178252	8	0.0190024	0.0963855	83	BP	toll-like receptor 4 signaling pathway	Any series of molecular signals generated as a consequence of binding to toll-like receptor 4.
GO:00167791	RSM10	purple	0.0178252	8	0.0190024	0.0963855	83	MF	nucleotidyltransferase activity	Catalysis of the transfer of a nucleotidyl group to a reactant.
GO:0072341	RSM10	purple	0.0189267	5	0.0118765	0.128205	39	MF	modified amino acid binding	Interacting selectively and non-covalently with a modified amino acid.
GO:00450892	RSM10	purple	0.019635	11	0.0261283	0.0814815	135	BP	positive regulation of innate immune response	Any process that activates or increases the frequency, rate or extent of the innate immune response, the organism's first line of defense against infection.
GO:00513511	RSM10	purple	0.020105	7	0.0166271	0.101449	69	BP	positive regulation of ligase activity	Any process that activates or increases the frequency, rate or extent of ligase activity, the catalysis of the ligation of two substances with concomitant breaking of a diphosphate linkage, usually in a nucleoside triphosphate.
GO:0009083	RSM10	purple	0.0203019	3	0.00712589	0.2	15	BP	branched-chain amino acid catabolic process	The chemical reactions and pathways resulting in the breakdown of amino acids containing a branched carbon skeleton, comprising isoleucine, leucine and valine.
GO:0004708	RSM10	purple	0.0203019	3	0.00712589	0.2	15	MF	MAP kinase kinase activity	Catalysis of the concomitant phosphorylation of threonine (T) and tyrosine (Y) residues in a Thr-Glu-Tyr (TEY) thiolester sequence in a MAP kinase (MAPK) substrate.
GO:0006629	RSM10	purple	0.0213938	43	0.102138	0.0548469	784	BP	lipid metabolic process	The chemical reactions and pathways involving lipids, compounds soluble in an organic solvent but not, or sparingly, in an aqueous solvent. Includes fatty acids; neutral fats, other fatty-acid esters, and soaps; long-chain (fatty) alcohols and waxes; sphingoids and other long-chain bases; glycolipids, phospholipids and sphingolipids; and carotenes, polyprenols, sterols, terpenes and other isopren…
GO:0006551	RSM10	purple	0.0215916	2	0.00475059	0.333333	6	BP	leucine metabolic process	The chemical reactions and pathways involving leucine, 2-amino-4-methylpentanoic acid.
GO:0045078	RSM10	purple	0.0215916	2	0.00475059	0.333333	6	BP	positive regulation of interferon-gamma biosynthetic process	Any process that activates or increases the frequency, rate or extent of the chemical reactions and pathways resulting in the formation of interferon-gamma.
GO:0051322	RSM10	purple	0.0215916	2	0.00475059	0.333333	6	BP	anaphase	The cell cycle phase, following metaphase, during which the chromosomes separate and migrate towards the poles of the spindle.
GO:00606281	RSM10	purple	0.0215916	2	0.00475059	0.333333	6	BP	regulation of ER to Golgi vesicle-mediated transport	Any process that modulates the rate, frequency, or extent of ER to Golgi vesicle-mediated transport, the directed movement of substances from the endoplasmic reticulum (ER) to the Golgi, mediated by COP II vesicles. Small COP II coated vesicles form from the ER and then fuse directly with the cis-Golgi. Larger structures are transported along microtubules to the cis-Golgi.
GO:0060907	RSM10	purple	0.0215916	2	0.00475059	0.333333	6	BP	positive regulation of macrophage cytokine production	Any process that increases the rate, frequency or extent of macrophage cytokine production. Macrophage cytokine production is the appearance of a chemokine due to biosynthesis or secretion following a cellular stimulus, resulting in an increase in its intracellular or extracellular levels.
GO:0031466	RSM10	purple	0.0215916	2	0.00475059	0.333333	6	CC	Cul5-RING ubiquitin ligase complex	A ubiquitin ligase complex in which a cullin from the Cul5 subfamily and a RING domain protein form the catalytic core; substrate specificity is conferred by an elongin-BC adaptor and a SOCS/BC box protein.
GO:0042584	RSM10	purple	0.0215916	2	0.00475059	0.333333	6	CC	chromaffin granule membrane	The lipid bilayer surrounding a chromaffin granule, a specialized secretory vesicle found in the cells of adrenal glands and various other organs, which is concerned with the synthesis, storage, metabolism, and secretion of epinephrine and norepinephrine.
GO:00044391	RSM10	purple	0.0215916	2	0.00475059	0.333333	6	MF	phosphatidylinositol-4,5-bisphosphate 5-phosphatase activity	Catalysis of the reaction: 1-phosphatidyl-1D-myo-inositol 4,5-bisphosphate + H(2)O = 1-phosphatidyl-1D-myo-inositol 4-phosphate + phosphate.
GO:00345951	RSM10	purple	0.0215916	2	0.00475059	0.333333	6	MF	phosphatidylinositol phosphate 5-phosphatase activity	Catalysis of the removal of the 5-phosphate group of a phosphatidylinositol phosphate.
GO:00432291	RSM10	purple	0.0220458	305	0.724466	0.042771	7131	CC	intracellular organelle	Organized structure of distinctive morphology and function, occurring within the cell. Includes the nucleus, mitochondria, plastids, vacuoles, vesicles, ribosomes and the cytoskeleton. Excludes the plasma membrane.
GO:00326091	RSM10	purple	0.0230903	5	0.0118765	0.121951	41	BP	interferon-gamma production	The appearance of interferon-gamma due to biosynthesis or secretion following a cellular stimulus, resulting in an increase in its intracellular or extracellular levels. Interferon-gamma is also known as type II interferon.
GO:0008299	RSM10	purple	0.0242595	3	0.00712589	0.1875	16	BP	isoprenoid biosynthetic process	The chemical reactions and pathways resulting in the formation of any isoprenoid compound, isoprene (2-methylbuta-1,3-diene) or compounds containing or derived from linked isoprene (3-methyl-2-butenylene) residues.
GO:0032897	RSM10	purple	0.0242595	3	0.00712589	0.1875	16	BP	negative regulation of viral transcription	Any process that stops, prevents, or reduces the frequency, rate or extent of viral transcription.
GO:1901799	RSM10	purple	0.0242595	3	0.00712589	0.1875	16	BP	negative regulation of proteasomal protein catabolic process	Any process that stops, prevents or reduces the frequency, rate or extent of proteasomal protein catabolic process.
GO:0052866	RSM10	purple	0.0242595	3	0.00712589	0.1875	16	MF	phosphatidylinositol phosphate phosphatase activity	Catalysis of the reaction: phosphatidylinositol phosphate(n) + H2O = phosphatidylinositol phosphate(n-1) + phosphate. This reaction is the removal of a phosphate group from a phosphatidylinositol phosphate.
GO:00057591	RSM10	purple	0.0243418	16	0.0380048	0.0689655	232	CC	mitochondrial matrix	The gel-like material, with considerable fine structure, that lies in the matrix space, or lumen, of a mitochondrion. It contains the enzymes of the tricarboxylic acid cycle and, in some organisms, the enzymes concerned with fatty acid oxidation.
GO:0048469	RSM10	purple	0.0244795	8	0.0190024	0.0909091	88	BP	cell maturation	A developmental process, independent of morphogenetic (shape) change, that is required for a cell to attain its fully functional state.
GO:00022182	RSM10	purple	0.0245157	10	0.023753	0.0819672	122	BP	activation of innate immune response	Any process that initiates an innate immune response. Innate immune responses are defense responses mediated by germline encoded components that directly recognize components of potential pathogens. Examples of this process include activation of the hypersensitive response of Arabidopsis thaliana and activation of any NOD or TLR signaling pathway in vertebrate species.
GO:00104982	RSM10	purple	0.0252548	15	0.0356295	0.0700935	214	BP	proteasomal protein catabolic process	The chemical reactions and pathways resulting in the breakdown of a protein or peptide by hydrolysis of its peptide bonds that is mediated by the proteasome.
GO:00381231	RSM10	purple	0.0258834	6	0.0142518	0.105263	57	BP	toll-like receptor TLR1:TLR2 signaling pathway	A series of molecular signals initiated by the binding of a heterodimeric TLR1:TLR2 complex to one of it's physiological ligands, followed by transmission of the signal by the activated receptor, and ending with regulation of a downstream cellular process, e.g. transcription.
GO:00381241	RSM10	purple	0.0258834	6	0.0142518	0.105263	57	BP	toll-like receptor TLR6:TLR2 signaling pathway	A series of molecular signals initiated by the binding of a heterodimeric TLR6:TLR2 complex to one of it's physiological ligands, followed by transmission of the signal by the activated receptor, and ending with regulation of a downstream cellular process, e.g. transcription.
GO:00055252	RSM10	purple	0.0276278	17	0.04038	0.0666667	255	MF	GTP binding	Interacting selectively and non-covalently with GTP, guanosine triphosphate.
GO:0032722	RSM10	purple	0.0286021	3	0.00712589	0.176471	17	BP	positive regulation of chemokine production	Any process that activates or increases the frequency, rate, or extent of chemokine production.
GO:0016538	RSM10	purple	0.0286021	3	0.00712589	0.176471	17	MF	cyclin-dependent protein serine/threonine kinase regulator activity	Modulates the activity of a cyclin-dependent protein serine/threonine kinase, enzymes of the protein kinase family that are regulated through association with cyclins and other proteins.
GO:0000729	RSM10	purple	0.0294351	2	0.00475059	0.285714	7	BP	DNA double-strand break processing	The 5' to 3' exonucleolytic resection of the DNA at the site of the break to form a 3' single-strand DNA overhang.
GO:0006208	RSM10	purple	0.0294351	2	0.00475059	0.285714	7	BP	pyrimidine nucleobase catabolic process	The chemical reactions and pathways resulting in the breakdown of pyrimidine nucleobases, 1,3-diazine, organic nitrogenous bases.
GO:0016264	RSM10	purple	0.0294351	2	0.00475059	0.285714	7	BP	gap junction assembly	Assembly of gap junctions, which are found in most animal tissues, and serve as direct connections between the cytoplasms of adjacent cells. They provide open channels through the plasma membrane, allowing ions and small molecules (less than approximately a thousand daltons) to diffuse freely between neighboring cells, but preventing the passage of proteins and nucleic acids.
GO:00420951	RSM10	purple	0.0294351	2	0.00475059	0.285714	7	BP	interferon-gamma biosynthetic process	The chemical reactions and pathways resulting in the formation of interferon-gamma. Interferon gamma is the only member of the type II interferon found so far.
GO:0042473	RSM10	purple	0.0294351	2	0.00475059	0.285714	7	BP	outer ear morphogenesis	The process in which the anatomical structures of the outer ear are generated and organized. The outer ear is the part of the ear external to the tympanum (eardrum). It consists of a tube (the external auditory meatus) that directs sound waves on to the tympanum, and may also include the external pinna, which extends beyond the skull.
GO:0045116	RSM10	purple	0.0294351	2	0.00475059	0.285714	7	BP	protein neddylation	Covalent attachment of the ubiquitin-like protein NEDD8 (RUB1) to another protein.
GO:0045741	RSM10	purple	0.0294351	2	0.00475059	0.285714	7	BP	positive regulation of epidermal growth factor-activated receptor activity	Any process that activates or increases the frequency, rate or extent of EGF-activated receptor activity.
GO:0061081	RSM10	purple	0.0294351	2	0.00475059	0.285714	7	BP	positive regulation of myeloid leukocyte cytokine production involved in immune response	Any process that modulates the rate, frequency, or extent of the production of a cytokine that contributes to the immune response.
GO:0090399	RSM10	purple	0.0294351	2	0.00475059	0.285714	7	BP	replicative senescence	A cell aging process associated with the dismantling of a cell as a response to telomere shortening and/or cellular aging.
GO:00056411	RSM10	purple	0.0294351	2	0.00475059	0.285714	7	CC	nuclear envelope lumen	The region between the two lipid bilayers of the nuclear envelope; 20-40 nm wide.
GO:00056831	RSM10	purple	0.0294351	2	0.00475059	0.285714	7	CC	U7 snRNP	A ribonucleoprotein complex that contains the U7 snRNA and is required for the 3'-end processing of replication-dependent histone pre-mRNAs.
GO:0031083	RSM10	purple	0.0294351	2	0.00475059	0.285714	7	CC	BLOC-1 complex	A protein complex required for the biogenesis of specialized organelles of the endosomal-lysosomal system, such as melanosomes and platelet dense granules. Many of the protein subunits are conserved between mouse and human; the mouse complex contains the Pallidin, Muted, Cappuccino, Dysbindin, Snapin, BLOS1, BLOS2, AND BLOS3 proteins.
GO:0042583	RSM10	purple	0.0294351	2	0.00475059	0.285714	7	CC	chromaffin granule	Specialized secretory vesicle found in the cells of adrenal glands and various other organs, which is concerned with the synthesis, storage, metabolism, and secretion of epinephrine and norepinephrine.
GO:0070330	RSM10	purple	0.0294351	2	0.00475059	0.285714	7	MF	aromatase activity	Catalysis of the reduction of an aliphatic ring to yield an aromatic ring.
GO:00506801	RSM10	purple	0.0302172	7	0.0166271	0.0933333	75	BP	negative regulation of epithelial cell proliferation	Any process that stops, prevents or reduces the rate or extent of epithelial cell proliferation.
GO:00305321	RSM10	purple	0.0305648	4	0.00950119	0.133333	30	CC	small nuclear ribonucleoprotein complex	A complex composed of RNA of the small nuclear RNA (snRNA) class and protein, found in the nucleus of a eukaryotic cell. These are typically named after the snRNA(s) they contain, e.g. U1 snRNP or U4/U6 snRNP. Many, but not all, of these complexes are involved in splicing of nuclear mRNAs.
GO:0030145	RSM10	purple	0.0305648	4	0.00950119	0.133333	30	MF	manganese ion binding	Interacting selectively and non-covalently with manganese (Mn) ions.
GO:00072642	RSM10	purple	0.0307354	24	0.0570071	0.0601504	399	BP	small GTPase mediated signal transduction	Any series of molecular signals in which a small monomeric GTPase relays one or more of the signals.
GO:00507781	RSM10	purple	0.0317249	18	0.0427553	0.0645161	279	BP	positive regulation of immune response	Any process that activates or increases the frequency, rate or extent of the immune response, the immunological reaction of an organism to an immunogenic stimulus.
GO:00431611	RSM10	purple	0.0325769	14	0.0332542	0.0693069	202	BP	proteasome-mediated ubiquitin-dependent protein catabolic process	The chemical reactions and pathways resulting in the breakdown of a protein or peptide by hydrolysis of its peptide bonds, initiated by the covalent attachment of ubiquitin, and mediated by the proteasome.
GO:0015748	RSM10	purple	0.0330881	5	0.0118765	0.111111	45	BP	organophosphate ester transport	The directed movement of organophosphate esters into, out of or within a cell, or between cells, by means of some agent such as a transporter or pore. Organophosphate esters are small organic molecules containing phosphate ester bonds.
GO:00970351	RSM10	purple	0.0333277	3	0.00712589	0.166667	18	BP	regulation of membrane lipid distribution	Any process that modulates the proportions or spatial arrangement of lipids in a cellular membrane.
GO:00072491	RSM10	purple	0.0334201	12	0.0285036	0.0727273	165	BP	I-kappaB kinase/NF-kappaB signaling	The process in which a signal is passed on to downstream components within the cell through the I-kappaB-kinase (IKK)-dependent activation of NF-kappaB. The cascade begins with activation of a trimeric IKK complex (consisting of catalytic kinase subunits IKKalpha and/or IKKbeta, and the regulatory scaffold protein NEMO) and ends with the regulation of transcription of target genes by NF-kappaB. I…
GO:0004842	RSM10	purple	0.0337666	14	0.0332542	0.0689655	203	MF	ubiquitin-protein ligase activity	Catalysis of the reaction: ATP + ubiquitin + protein lysine = AMP + diphosphate + protein N-ubiquityllysine.
GO:00028191	RSM10	purple	0.0347056	6	0.0142518	0.0983607	61	BP	regulation of adaptive immune response	Any process that modulates the frequency, rate, or extent of an adaptive immune response.
GO:00341341	RSM10	purple	0.0347056	6	0.0142518	0.0983607	61	BP	toll-like receptor 2 signaling pathway	Any series of molecular signals generated as a consequence of binding to toll-like receptor 2.
GO:00325612	RSM10	purple	0.036725	17	0.04038	0.0643939	264	MF	guanyl ribonucleotide binding	Interacting selectively and non-covalently with a guanyl ribonucleotide, any compound consisting of guanosine esterified with (ortho)phosphate or an oligophosphate at any hydroxyl group on the ribose moiety.
GO:0042108	RSM10	purple	0.0376914	4	0.00950119	0.125	32	BP	positive regulation of cytokine biosynthetic process	Any process that activates or increases the frequency, rate or extent of the chemical reactions and pathways resulting in the formation of cytokines.
GO:0000076	RSM10	purple	0.0382207	2	0.00475059	0.25	8	BP	DNA replication checkpoint	A cell cycle checkpoint that prevents the initiation of nuclear division until DNA replication is complete, thereby ensuring that progeny inherit a full complement of the genome.
GO:0007406	RSM10	purple	0.0382207	2	0.00475059	0.25	8	BP	negative regulation of neuroblast proliferation	Any process that stops, prevents, or reduces the frequency, rate or extent of the proliferation of neuroblasts.
GO:0032620	RSM10	purple	0.0382207	2	0.00475059	0.25	8	BP	interleukin-17 production	The appearance of any member of the interleukin-17 family of cytokines due to biosynthesis or secretion following a cellular stimulus, resulting in an increase in its intracellular or extracellular levels.
GO:00056871	RSM10	purple	0.0382207	2	0.00475059	0.25	8	CC	U4 snRNP	A ribonucleoprotein complex that contains small nuclear RNA U4.
GO:0004089	RSM10	purple	0.0382207	2	0.00475059	0.25	8	MF	carbonate dehydratase activity	Catalysis of the reaction: H2CO3 = CO2 + H2O.
GO:0004806	RSM10	purple	0.0382207	2	0.00475059	0.25	8	MF	triglyceride lipase activity	Catalysis of the reaction: triacylglycerol + H2O = diacylglycerol + a carboxylate.
GO:0005337	RSM10	purple	0.0382207	2	0.00475059	0.25	8	MF	nucleoside transmembrane transporter activity	Catalysis of the transfer of a nucleoside, a nucleobase linked to either beta-D-ribofuranose (ribonucleoside) or 2-deoxy-beta-D-ribofuranose, (a deoxyribonucleotide) from one side of a membrane to the other.
GO:00083291	RSM10	purple	0.0382207	2	0.00475059	0.25	8	MF	signaling pattern recognition receptor activity	Combining with a pathogen-associated molecular pattern (PAMP), a structure conserved among microbial species, or damage-associated molecular pattern (DAMP), an endogenous molecule released from damaged cells), and transmitting a signal to initiate a change in cell activity.
GO:0008641	RSM10	purple	0.0382207	2	0.00475059	0.25	8	MF	small protein activating enzyme activity	Catalysis of the activation of small proteins, such as ubiquitin or ubiquitin-like proteins, through the formation of an ATP-dependent high-energy thiolester bond.
GO:0016712	RSM10	purple	0.0382207	2	0.00475059	0.25	8	MF	oxidoreductase activity, acting on paired donors, with incorporation or reduction of molecular oxygen, reduced flavin or flavoprotein as one donor, and incorporation of one atom of oxygen	Catalysis of an oxidation-reduction (redox) reaction in which hydrogen or electrons are transferred from reduced flavin or flavoprotein and one other donor, and one atom of oxygen is incorporated into one donor.
GO:0016812	RSM10	purple	0.0382207	2	0.00475059	0.25	8	MF	hydrolase activity, acting on carbon-nitrogen (but not peptide) bonds, in cyclic amides	Catalysis of the hydrolysis of any non-peptide carbon-nitrogen bond in a cyclic amide.
GO:0042982	RSM10	purple	0.038432	3	0.00712589	0.157895	19	BP	amyloid precursor protein metabolic process	The chemical reactions and pathways involving amyloid precursor protein (APP), the precursor of beta-amyloid, a glycoprotein associated with Alzheimer's disease.
GO:00514382	RSM10	purple	0.0385884	7	0.0166271	0.0886076	79	BP	regulation of ubiquitin-protein ligase activity	Any process that modulates the frequency, rate or extent of ubiquitin ligase activity, the catalysis of the reaction: ATP + ubiquitin + protein lysine = AMP + diphosphate + protein N-ubiquityllysine.
GO:00090561	RSM10	purple	0.0388448	80	0.190024	0.0483092	1656	BP	catabolic process	The chemical reactions and pathways resulting in the breakdown of substances, including the breakdown of carbon compounds with the liberation of energy for use by the cell or organism.
GO:00436471	RSM10	purple	0.038957	5	0.0118765	0.106383	47	BP	inositol phosphate metabolic process	The chemical reactions and pathways involving inositol phosphate, 1,2,3,4,5,6-cyclohexanehexol, with one or more phosphate groups attached.
GO:00313981	RSM10	purple	0.0392578	9	0.0213777	0.0789474	114	BP	positive regulation of protein ubiquitination	Any process that activates or increases the frequency, rate or extent of the addition of ubiquitin groups to a protein.
GO:0000296	RSM10	purple	0.0400762	1	0.0023753	1	1	BP	spermine transport	The directed movement of spermine, N,N-bis(3-aminopropyl)-1,4-diaminobutane, a polyamine formed by the transfer of a propylamine group from decarboxylated S-adenosylmethionine to spermidine, into, out of or within a cell, or between cells, by means of some agent such as a transporter or pore.
GO:0001680	RSM10	purple	0.0400762	1	0.0023753	1	1	BP	tRNA 3'-terminal CCA addition	Post-transcriptional addition of the terminal 3' CCA sequence to a tRNA which does not encode this sequence within the primary transcript. CCA addition proceeds by the sequential addition of CTP, CTP, and then ATP to the 3' end of the tRNA, yielding a diphosphate with each nucleotide addition.
GO:0002528	RSM10	purple	0.0400762	1	0.0023753	1	1	BP	regulation of vascular permeability involved in acute inflammatory response	Any process that modulates the extent to which blood vessels can be pervaded by fluid contributing to an acute inflammatory response.
GO:0002588	RSM10	purple	0.0400762	1	0.0023753	1	1	BP	positive regulation of antigen processing and presentation of peptide antigen via MHC class II	Any process that activates or increases the frequency, rate, or extent of antigen processing and presentation of peptide antigen via MHC class II.
GO:0002752	RSM10	purple	0.0400762	1	0.0023753	1	1	BP	cell surface pattern recognition receptor signaling pathway	Any series of molecular signals generated as a consequence of a cell surface pattern recognition receptor (PRR) binding to one of its physiological ligands. PRRs bind pathogen-associated molecular pattern (PAMPs), structures conserved among microbial species, or damage-associated molecular pattern (DAMPs), endogenous molecules released from damaged cells.
GO:0002932	RSM10	purple	0.0400762	1	0.0023753	1	1	BP	tendon sheath development	The process whose specific outcome is the progression of a tendon sheath over time, from its formation to the mature structure. A tendon sheath is a layer of membrane around a tendon. It permits the tendon to move.
GO:0003138	RSM10	purple	0.0400762	1	0.0023753	1	1	BP	primary heart field specification	The process that results in the delineation of a specific region of the lateral mesoderm into the area which will form the primary beating heart tube. In mammals the primary heart field gives rise to the left ventricle.
GO:0003185	RSM10	purple	0.0400762	1	0.0023753	1	1	BP	sinoatrial valve morphogenesis	The process in which the structure of the sinoatrial valve is generated and organized.
GO:0006683	RSM10	purple	0.0400762	1	0.0023753	1	1	BP	galactosylceramide catabolic process	The chemical reactions and pathways resulting in the breakdown of galactosylceramides, any compound formed by the replacement of the glycosidic hydroxyl group of a cyclic form of galactose by a ceramide group.
GO:0006797	RSM10	purple	0.0400762	1	0.0023753	1	1	BP	polyphosphate metabolic process	The chemical reactions and pathways involving a polyphosphate, the anion or salt of polyphosphoric acid.
GO:0006948	RSM10	purple	0.0400762	1	0.0023753	1	1	BP	induction by virus of host cell-cell fusion	The process of syncytia-forming cell-cell fusion, caused by a virus.
GO:0007057	RSM10	purple	0.0400762	1	0.0023753	1	1	BP	spindle assembly involved in female meiosis I	The aggregation, arrangement and bonding together of a set of components to form the spindle during meiosis I of a meiotic cell cycle in females. An example of this is found in Drosophila melanogaster.
GO:0009231	RSM10	purple	0.0400762	1	0.0023753	1	1	BP	riboflavin biosynthetic process	The chemical reactions and pathways resulting in the formation of riboflavin (vitamin B2), the precursor for the coenzymes flavin mononucleotide (FMN) and flavin adenine dinucleotide (FAD).
GO:0009305	RSM10	purple	0.0400762	1	0.0023753	1	1	BP	protein biotinylation	The addition of biotin (vitamin B7 / vitamin H) to a protein amino acid.
GO:0009398	RSM10	purple	0.0400762	1	0.0023753	1	1	BP	FMN biosynthetic process	The chemical reactions and pathways resulting in the formation of FMN, the oxidized form of flavin mononucleotide (riboflavin 5'-(dihydrogen phosphate)), which acts as a coenzyme for a number of oxidative enzymes including NADH dehydrogenase.
GO:0009624	RSM10	purple	0.0400762	1	0.0023753	1	1	BP	response to nematode	Any process that results in a change in state or activity of a cell or an organism (in terms of movement, secretion, enzyme production, gene expression, etc.) as a result of a stimulus from a nematode.
GO:0010265	RSM10	purple	0.0400762	1	0.0023753	1	1	BP	SCF complex assembly	The aggregation, arrangement and bonding together of a set of components to form the SKP1-Cullin/Cdc53-F-box protein ubiquitin ligase (SCF) complex.
GO:0010949	RSM10	purple	0.0400762	1	0.0023753	1	1	BP	negative regulation of intestinal phytosterol absorption	Any process that stops, prevents, or reduces the frequency, rate or extent of the directed movement of phytosterols into the blood by absorption from the small intestine.
GO:0015819	RSM10	purple	0.0400762	1	0.0023753	1	1	BP	lysine transport	The directed movement of lysine, 2,6-diaminohexanoic acid, into, out of or within a cell, or between cells, by means of some agent such as a transporter or pore.
GO:0016256	RSM10	purple	0.0400762	1	0.0023753	1	1	BP	N-glycan processing to lysosome	The modification of high-mannose N-glycans by UDP-N-acetylglucosamine-lysosomal-enzyme N-acetylglucosaminephosphotransferase and the subsequent removal of the N-acetylglucosamine residues yielding mannose-6-P that occurs in the ER-Golgi apparatus to N-glycans destined for the lysosome.
GO:0019341	RSM10	purple	0.0400762	1	0.0023753	1	1	BP	dibenzo-p-dioxin catabolic process	The chemical reactions and pathways resulting in the breakdown of dibenzo-p-dioxin, a substance composed of two benzene rings linked by two ether bonds.
GO:0019376	RSM10	purple	0.0400762	1	0.0023753	1	1	BP	galactolipid catabolic process	The chemical reactions and pathways resulting in the breakdown of galactolipids, any glycolipid containing one of more residues of galactose and/or N-acetylgalactosamine.
GO:0021553	RSM10	purple	0.0400762	1	0.0023753	1	1	BP	olfactory nerve development	The process whose specific outcome is the progression of the olfactory nerve over time, from its formation to the mature structure. The olfactory nerve is a collection of sensory nerve rootlets that extend down from the olfactory bulb to the olfactory mucosa of the upper parts of the nasal cavity. This nerve conducts odor information to the brainstem.
GO:0030311	RSM10	purple	0.0400762	1	0.0023753	1	1	BP	poly-N-acetyllactosamine biosynthetic process	The chemical reactions and pathways resulting in the formation of poly-N-acetyllactosamine, a carbohydrate composed of N-acetyllactosamine repeats (Gal-beta-1,4-GlcNAc-beta-1,3)n.
GO:0031129	RSM10	purple	0.0400762	1	0.0023753	1	1	BP	inductive cell-cell signaling	Signaling at short range between cells of different ancestry and developmental potential that results in one cell or group of cells effecting a developmental change in the other. This is often done by secretion of proteins by one cell which affects the neighboring cells and causes them to adopt a certain fate.
GO:0031167	RSM10	purple	0.0400762	1	0.0023753	1	1	BP	rRNA methylation	The posttranscriptional addition of methyl groups to specific residues in an rRNA molecule.
GO:0032203	RSM10	purple	0.0400762	1	0.0023753	1	1	BP	telomere formation via telomerase	The addition of telomeric repeats to a non-telomeric double-stranded DNA end by telomerase.
GO:0032244	RSM10	purple	0.0400762	1	0.0023753	1	1	BP	positive regulation of nucleoside transport	Any process that activates or increases the frequency, rate or extent of the directed movement of a nucleoside into, out of or within a cell, or between cells, by means of some agent such as a transporter or pore.
GO:0032484	RSM10	purple	0.0400762	1	0.0023753	1	1	BP	Ral protein signal transduction	A series of molecular signals within the cell that are mediated by a member of the Ral family of proteins switching to a GTP-bound active state.
GO:0032741	RSM10	purple	0.0400762	1	0.0023753	1	1	BP	positive regulation of interleukin-18 production	Any process that activates or increases the frequency, rate, or extent of interleukin-18 production.
GO:0032900	RSM10	purple	0.0400762	1	0.0023753	1	1	BP	negative regulation of neurotrophin production	Any process that stops, prevents, or reduces the frequency, rate, or extent of production of a neurotrophin.
GO:0032971	RSM10	purple	0.0400762	1	0.0023753	1	1	BP	regulation of muscle filament sliding	Any process that modulates the frequency, rate or extent of muscle filament sliding.
GO:0033488	RSM10	purple	0.0400762	1	0.0023753	1	1	BP	cholesterol biosynthetic process via 24,25-dihydrolanosterol	The chemical reactions and pathways resulting in the formation of cholesterol, cholest-5-en-3 beta-ol, via the intermediate 24,25-dihydrolanosterol.
GO:0033577	RSM10	purple	0.0400762	1	0.0023753	1	1	BP	protein glycosylation in endoplasmic reticulum	The addition of a carbohydrate or carbohydrate derivative unit to a protein amino acid in the endoplasmic reticulum.
GO:0035691	RSM10	purple	0.0400762	1	0.0023753	1	1	BP	macrophage migration inhibitory factor signaling pathway	A series of molecular signals initiated by the binding of macrophage migration inhibitory factor to a receptor on the surface of a cell, and ending with regulation of a downstream cellular process, e.g. transcription.
GO:0035814	RSM10	purple	0.0400762	1	0.0023753	1	1	BP	negative regulation of renal sodium excretion	Any process that decreases the amount of sodium excreted in urine over a unit of time.
GO:0035984	RSM10	purple	0.0400762	1	0.0023753	1	1	BP	cellular response to trichostatin A	Any process that results in a change in state or activity of a cell (in terms of movement, secretion, enzyme production, gene expression, etc.) as a result of a trichostatin A stimulus.
GO:0036090	RSM10	purple	0.0400762	1	0.0023753	1	1	BP	cleavage furrow ingression	Advancement of the cleavage furrow from the outside of the cell inward towards the center of the cell. The cleavage furrow acts as a 'purse string' which draws tight to separate daughter cells during cytokinesis and partition the cytoplasm between the two daughter cells. The furrow ingresses until a cytoplasmic bridge is formed.
GO:0036250	RSM10	purple	0.0400762	1	0.0023753	1	1	BP	peroxisome transport along microtubule	The directed movement of a peroxisome along a microtubule, mediated by motor proteins.
GO:0042450	RSM10	purple	0.0400762	1	0.0023753	1	1	BP	arginine biosynthetic process via ornithine	The chemical reactions and pathways resulting in the formation of arginine (2-amino-5-guanidinopentanoic acid) via the intermediate compound ornithine.
GO:0042520	RSM10	purple	0.0400762	1	0.0023753	1	1	BP	positive regulation of tyrosine phosphorylation of Stat4 protein	Any process that activates or increases the frequency, rate or extent of the introduction of a phosphate group to a tyrosine residue of a Stat4 protein.
GO:0042892	RSM10	purple	0.0400762	1	0.0023753	1	1	BP	chloramphenicol transport	The directed movement of chloramphenicol, a broad-spectrum antibiotic that inhibits bacterial protein synthesis, into, out of or within a cell, or between cells, by means of some agent such as a transporter or pore.
GO:0043152	RSM10	purple	0.0400762	1	0.0023753	1	1	BP	induction of bacterial agglutination	Any process in which infecting bacteria are clumped together by a host organism.
GO:0044721	RSM10	purple	0.0400762	1	0.0023753	1	1	BP	protein import into peroxisome matrix, substrate release	The process by which the cargo protein is released into the peroxisomal matrix, following translocation across the membrane.
GO:0045014	RSM10	purple	0.0400762	1	0.0023753	1	1	BP	negative regulation of transcription by glucose	Any process involving glucose that stops, prevents or reduces the rate of transcription. The presence of glucose in the growth medium inhibits the synthesis of certain enzymes in bacteria growing on the medium. For example, transcription of some catabolic operons is under negative control by specific repressors and glucose is an anti-inducer of xylose utilization and glycerol kinase.
GO:0045234	RSM10	purple	0.0400762	1	0.0023753	1	1	BP	protein palmitoleylation	The covalent attachment of a palmitoleyl group to a protein.
GO:0045796	RSM10	purple	0.0400762	1	0.0023753	1	1	BP	negative regulation of intestinal cholesterol absorption	Any process that stops, prevents, or reduces the frequency, rate or extent of uptake of cholesterol into the blood by absorption from the intestine.
GO:0046167	RSM10	purple	0.0400762	1	0.0023753	1	1	BP	glycerol-3-phosphate biosynthetic process	The chemical reactions and pathways resulting in the formation of glycerol-3-phosphate, a phosphoric monoester of glycerol.
GO:0046356	RSM10	purple	0.0400762	1	0.0023753	1	1	BP	acetyl-CoA catabolic process	The chemical reactions and pathways resulting in the breakdown of acetyl-CoA, a derivative of coenzyme A in which the sulfhydryl group is acetylated.
GO:0052063	RSM10	purple	0.0400762	1	0.0023753	1	1	BP	induction by symbiont of defense-related host nitric oxide production	The activation by an organism of the production of nitric oxide as part of the defense response of the host organism. The host is defined as the larger of the organisms involved in a symbiotic interaction.
GO:0060025	RSM10	purple	0.0400762	1	0.0023753	1	1	BP	regulation of synaptic activity	Any process that modulates the frequency, rate or extent of synaptic activity, the controlled release of neurotransmitters into the synaptic cleft and their subsequent detection by a postsynaptic cell.
GO:0060040	RSM10	purple	0.0400762	1	0.0023753	1	1	BP	retinal bipolar neuron differentiation	The process in which a relatively unspecialized cell acquires specialized features of a bipolar cell, the last neuron to be generated in the retina.
GO:0060168	RSM10	purple	0.0400762	1	0.0023753	1	1	BP	positive regulation of adenosine receptor signaling pathway	Any process that activates or increases the frequency, rate or extent of the adenosine receptor signaling pathway. The adenosine receptor pathway is the series of molecular signals generated as a consequence of an adenosine receptor binding to one of its physiological ligands.
GO:0060383	RSM10	purple	0.0400762	1	0.0023753	1	1	BP	positive regulation of DNA strand elongation	Any process that increases the rate, frequency or extent of DNA strand elongation. DNA strand elongation is the DNA metabolic process in which a DNA strand is synthesized by adding nucleotides to the 3' end of an existing DNA stand.
GO:0060565	RSM10	purple	0.0400762	1	0.0023753	1	1	BP	inhibition of mitotic anaphase-promoting complex activity	Any process that prevents the activation of anaphase-promoting complex activity regulating the mitotic cell cycle.
GO:0060661	RSM10	purple	0.0400762	1	0.0023753	1	1	BP	submandibular salivary gland formation	The developmental process pertaining to the initial formation of a submandibular salivary gland. This process begins with a thickening of the epithelium next to the tongue and ends when a bud linked to the oral surface is formed.
GO:0070781	RSM10	purple	0.0400762	1	0.0023753	1	1	BP	response to biotin	Any process that results in a change in state or activity of a cell or an organism (in terms of movement, secretion, enzyme production, gene expression, etc.) as a result of a biotin stimulus.
GO:0071110	RSM10	purple	0.0400762	1	0.0023753	1	1	BP	histone biotinylation	The modification of a histone by the addition of a biotinyl group.
GO:0071206	RSM10	purple	0.0400762	1	0.0023753	1	1	BP	establishment of protein localization to juxtaparanode region of axon	The directed movement of a protein to the juxtaparanode region of an axon.
GO:0071336	RSM10	purple	0.0400762	1	0.0023753	1	1	BP	regulation of hair follicle cell proliferation	Any process that modulates the frequency, rate or extent of hair follicle cell proliferation.
GO:0071338	RSM10	purple	0.0400762	1	0.0023753	1	1	BP	positive regulation of hair follicle cell proliferation	Any process that activates or increases the rate or extent of hair follicle cell proliferation.
GO:0071726	RSM10	purple	0.0400762	1	0.0023753	1	1	BP	cellular response to diacyl bacterial lipopeptide	Any process that results in a change in state or activity of a cell (in terms of movement, secretion, enzyme production, gene expression, etc.) as a result of a diacylated bacterial lipopeptide stimulus.
GO:0072428	RSM10	purple	0.0400762	1	0.0023753	1	1	BP	signal transduction involved in intra-S DNA damage checkpoint	A signal transduction process that contributes to an intra-S DNA damage checkpoint.
GO:0080144	RSM10	purple	0.0400762	1	0.0023753	1	1	BP	amino acid homeostasis	Any process involved in the maintenance of an internal steady state of amino acid within an organism or cell.
GO:0090138	RSM10	purple	0.0400762	1	0.0023753	1	1	BP	regulation of actin cytoskeleton organization by cell-cell adhesion	Any cell-cell adhesion process that modulates the formation, arrangement of constituent parts, or disassembly of cytoskeletal structures comprising actin filaments and their associated proteins.
GO:0097053	RSM10	purple	0.0400762	1	0.0023753	1	1	BP	L-kynurenine catabolic process	The chemical reactions and pathways resulting in the breakdown of L-kynurenine, the L-enantiomer of the amino acid kynurenine (3-(2-aminobenzoyl)-alanine).
GO:0097264	RSM10	purple	0.0400762	1	0.0023753	1	1	BP	self proteolysis	The hydrolysis of proteins into smaller polypeptides and/or amino acids by cleavage of their own peptide bonds.
GO:0005585	RSM10	purple	0.0400762	1	0.0023753	1	1	CC	collagen type II	A collagen homotrimer of alpha1(II) chains; type II collagen triple helices associate to form fibrils.
GO:0032311	RSM10	purple	0.0400762	1	0.0023753	1	1	CC	angiogenin-PRI complex	A stable heterodimer of angiogenin and placental ribonuclease inhibitor; interaction between angiogenin and PRI prevents angiogenin binding to its receptor to stimulate angiogenesis.
GO:0035355	RSM10	purple	0.0400762	1	0.0023753	1	1	CC	Toll-like receptor 2-Toll-like receptor 6 protein complex	A heterodimeric protein complex containing Toll-like receptor 2 (TLR2) and Toll-like receptor 6 (TLR6).
GO:0035370	RSM10	purple	0.0400762	1	0.0023753	1	1	CC	UBC13-UEV1A complex	A heterodimeric ubiquitin conjugating enzyme complex that catalyzes assembly of K63-linked polyubiquitin chains and is involved in NF-kappaB activation. In humans at least, the complex comprises the ubiquitin-conjugating enzyme UBC13 and ubiquitin-conjugating enzyme variant 1A (UEV1A).
GO:0035686	RSM10	purple	0.0400762	1	0.0023753	1	1	CC	sperm fibrous sheath	A cytoskeletal structure surrounding the axoneme and outer dense fibers of the sperm flagellum. Consists of two longitudinal columns connected by closely arrayed semicircular ribs that assemble from distal to proximal throughout spermiogenesis. The fibrous sheath probably influences the degree of flexibility, plane of flagellar motion, and the shape of the flagellar beat.
GO:0035692	RSM10	purple	0.0400762	1	0.0023753	1	1	CC	macrophage migration inhibitory factor receptor complex	A protein complex that binds macrophage migration inhibitory factor. Comprises CD74 and CD44 cell surface proteins.
GO:0035693	RSM10	purple	0.0400762	1	0.0023753	1	1	CC	NOS2-CD74 complex	A protein complex comprising nitric oxide synthase 2 and CD74. This stable complex formation is thought to prevent CD74 degradation by caspases.
GO:0043514	RSM10	purple	0.0400762	1	0.0023753	1	1	CC	interleukin-12 complex	A protein complex that is composed of an interleukin-12 alpha (p35, product of the IL12A gene) and an interleukin-12 beta subunit (p40, product of the IL12B gene) and is secreted into the extracellular space.
GO:0061574	RSM10	purple	0.0400762	1	0.0023753	1	1	CC	ASAP complex	A protein complex involved in regulation of mRNA processing and apoptosis. It binds to RNA in a sequence-independent manner and is recruited to the EJC prior to or during the splicing process. In humans the core proteins are RNPS1, SAP18 and ACIN1.
GO:0070985	RSM10	purple	0.0400762	1	0.0023753	1	1	CC	TFIIK complex	A transcription factor complex that forms part of the holo TFIIH complex. In Saccharomyces, TFIIK contains Ccl1p, Tfb3p and Kin2p.
GO:0097169	RSM10	purple	0.0400762	1	0.0023753	1	1	CC	AIM2 inflammasome complex	A protein complex that consists of AIM2, ASC, and caspase-1. AIM2 is a member of the HN-200 protein family that appears to be the sensor of cytosolic double-stranded DNA.
GO:0000823	RSM10	purple	0.0400762	1	0.0023753	1	1	MF	inositol-1,4,5-trisphosphate 6-kinase activity	Catalysis of the reaction: D-myo-inositol 1,4,5-trisphosphate + ATP = D-myo-inositol 1,4,5,6-tetrakisphosphate + ADP + 2 H(+).
GO:0000824	RSM10	purple	0.0400762	1	0.0023753	1	1	MF	inositol tetrakisphosphate 3-kinase activity	Catalysis of the reaction: ATP + 1D-myo-inositol 1,4,5,6-tetrakisphosphate = ADP + 1D-myo-inositol 1,3,4,5,6-pentakisphosphate.
GO:0001512	RSM10	purple	0.0400762	1	0.0023753	1	1	MF	dihydronicotinamide riboside quinone reductase activity	Catalysis of the reaction: 1-(beta-D-ribofuranosyl)-1,4-dihydronicotinamide + a quinone = 1-(beta-D-ribofuranosyl)nicotinamide + a hydroquinone.
GO:0002058	RSM10	purple	0.0400762	1	0.0023753	1	1	MF	uracil binding	Interacting selectively and non-covalently with uracil.
GO:0002059	RSM10	purple	0.0400762	1	0.0023753	1	1	MF	thymine binding	Interacting selectively and non-covalently with thymine.
GO:0003870	RSM10	purple	0.0400762	1	0.0023753	1	1	MF	5-aminolevulinate synthase activity	Catalysis of the reaction: glycine + H(+) + succinyl-CoA = 5-aminolevulinate + CO(2) + CoA.
GO:0003963	RSM10	purple	0.0400762	1	0.0023753	1	1	MF	RNA-3'-phosphate cyclase activity	Catalysis of the reaction: ATP + RNA 3'-terminal-phosphate = AMP + diphosphate + RNA terminal-2',3'-cyclic-phosphate.
GO:0004056	RSM10	purple	0.0400762	1	0.0023753	1	1	MF	argininosuccinate lyase activity	Catalysis of the reaction: N-(L-arginino)succinate = fumarate + L-arginine.
GO:0004077	RSM10	purple	0.0400762	1	0.0023753	1	1	MF	biotin-[acetyl-CoA-carboxylase] ligase activity	Catalysis of the reaction: ATP + biotin + apo-(acetyl-CoA:carbon-dioxide ligase (ADP forming)) = AMP + diphosphate + (acetyl-CoA:carbon-dioxide ligase (ADP forming)).
GO:0004078	RSM10	purple	0.0400762	1	0.0023753	1	1	MF	biotin-[methylcrotonoyl-CoA-carboxylase] ligase activity	Catalysis of the reaction: ATP + biotin + apo-(3-methylcrotonoyl-CoA:carbon-dioxide ligase (ADP-forming)) = AMP + diphosphate + (3-methylcrotonoyl-CoA:carbon-dioxide ligase (ADP-forming)).
GO:0004079	RSM10	purple	0.0400762	1	0.0023753	1	1	MF	biotin-[methylmalonyl-CoA-carboxytransferase] ligase activity	Catalysis of the reaction: ATP + biotin + apo-(methylmalonyl-CoA:pyruvate carboxytransferase) = AMP + diphosphate + (methylmalonyl-CoA:pyruvate carboxytransferase).
GO:0004080	RSM10	purple	0.0400762	1	0.0023753	1	1	MF	biotin-[propionyl-CoA-carboxylase (ATP-hydrolyzing)] ligase activity	Catalysis of the reaction: ATP + biotin + apo-(propanoyl-CoA:carbon-dioxide ligase (ADP-forming)) = AMP + diphosphate + (propanoyl-CoA:carbon-dioxide ligase (ADP-forming)).
GO:0004310	RSM10	purple	0.0400762	1	0.0023753	1	1	MF	farnesyl-diphosphate farnesyltransferase activity	Catalysis of the reaction: 2 farnesyl diphosphate = diphosphate + presqualene diphosphate.
GO:0004336	RSM10	purple	0.0400762	1	0.0023753	1	1	MF	galactosylceramidase activity	Catalysis of the reaction: D-galactosyl-N-acylsphingosine + H2O = D-galactose + N-acylsphingosine.
GO:0004363	RSM10	purple	0.0400762	1	0.0023753	1	1	MF	glutathione synthase activity	Catalysis of the reaction: L-gamma-glutamyl-L-cysteine + ATP + glycine = ADP + glutathione + 2 H(+) + phosphate.
GO:0004378	RSM10	purple	0.0400762	1	0.0023753	1	1	MF	GDP-Man:Man1GlcNAc2-PP-Dol alpha-1,3-mannosyltransferase activity	Catalysis of the reaction: beta-D-Man-(1->4)-beta-D-GlcNAc-(1->4)-D-GlcNAc-diphosphodolichol + GDP-alpha-D-mannose = alpha-D-Man-(1->3)-beta-D-Man-(1->4)-beta-D-GlcNAc-(1->4)-D-GlcNAc-diphosphodolichol + GDP + H+. This reaction is the transfer of an alpha-D-mannosyl residue from GDP-mannose into lipid-linked oligosaccharide, forming an alpha-(1->3)-D-mannosyl-D-mannose linkage.
GO:0004423	RSM10	purple	0.0400762	1	0.0023753	1	1	MF	iduronate-2-sulfatase activity	Catalysis of the hydrolysis of the 2-sulfate groups of the L-iduronate 2-sulfate units of dermatan sulfate, heparan sulfate and heparin.
GO:0004494	RSM10	purple	0.0400762	1	0.0023753	1	1	MF	methylmalonyl-CoA mutase activity	Catalysis of the reaction: (R)-methylmalonyl-CoA = succinyl-CoA.
GO:0004577	RSM10	purple	0.0400762	1	0.0023753	1	1	MF	N-acetylglucosaminyldiphosphodolichol N-acetylglucosaminyltransferase activity	Catalysis of the reaction: UDP-N-acetyl-D-glucosamine + N-acetyl-D-glucosaminyl-diphosphodolichol = UDP + N,N''-diacetylchitobiosyldiphosphodolichol.
GO:0004771	RSM10	purple	0.0400762	1	0.0023753	1	1	MF	sterol esterase activity	Catalysis of the reaction: a steryl ester + H2O = a sterol + a fatty acid.
GO:0004810	RSM10	purple	0.0400762	1	0.0023753	1	1	MF	tRNA adenylyltransferase activity	Catalysis of the reaction: ATP + tRNA(n) = diphosphate + tRNA(n+1).
GO:0004980	RSM10	purple	0.0400762	1	0.0023753	1	1	MF	melanocyte-stimulating hormone receptor activity	Combining with melanocyte-stimulating hormone to initiate a change in cell activity.
GO:0008398	RSM10	purple	0.0400762	1	0.0023753	1	1	MF	sterol 14-demethylase activity	Catalysis of the reaction: obtusifoliol + 3 O2 + 3 NADPH + 3 H+ = 4-alpha-methyl-5-alpha-ergosta-8,14,24(28)-trien-3-beta-ol + formate + 3 NADP+ + 3 H2O.
GO:0008470	RSM10	purple	0.0400762	1	0.0023753	1	1	MF	isovaleryl-CoA dehydrogenase activity	Catalysis of the reaction: 3-methylbutanoyl-CoA + ETF = 3-methylbut-2-enoyl-CoA + reduced ETF.
GO:0008531	RSM10	purple	0.0400762	1	0.0023753	1	1	MF	riboflavin kinase activity	Catalysis of the reaction: ATP + riboflavin = ADP + FMN + 2 H(+).
GO:0008650	RSM10	purple	0.0400762	1	0.0023753	1	1	MF	rRNA (uridine-2'-O-)-methyltransferase activity	Catalysis of the reaction: S-adenosyl-L-methionine + rRNA = S-adenosyl-L-homocysteine + rRNA containing 2'-O-methyluridine.
GO:0008785	RSM10	purple	0.0400762	1	0.0023753	1	1	MF	alkyl hydroperoxide reductase activity	Catalysis of the reaction: octane hydroperoxide + NADH + H+ = H2O + NAD+ + 1-octanol.
GO:0008962	RSM10	purple	0.0400762	1	0.0023753	1	1	MF	phosphatidylglycerophosphatase activity	Catalysis of the reaction: phosphatidylglycerophosphate + H2O = phosphatidylglycerol + phosphate.
GO:0009022	RSM10	purple	0.0400762	1	0.0023753	1	1	MF	tRNA nucleotidyltransferase activity	Catalysis of the reaction: tRNA(n+1) + phosphate = tRNA(n) + a nucleoside diphosphate.
GO:0010521	RSM10	purple	0.0400762	1	0.0023753	1	1	MF	telomerase inhibitor activity	Stops, prevents or reduces the activity of a telomerase. Telomerase catalyzes the reaction: deoxynucleoside triphosphate + DNA(n) = diphosphate + DNA(n+1). Catalyzes extension of the 3'- end of a DNA strand by one deoxynucleotide at a time using an internal RNA template that encodes the telomeric repeat sequence.
GO:0015068	RSM10	purple	0.0400762	1	0.0023753	1	1	MF	glycine amidinotransferase activity	Catalysis of the reaction: L-arginine + glycine = L-ornithine + guanidinoacetate.
GO:0015320	RSM10	purple	0.0400762	1	0.0023753	1	1	MF	phosphate ion carrier activity	Catalysis of the transfer of a solute or solutes from one side of a membrane to the other according to the reaction: phosphate (cyt) + H+ (cyt) = phosphate (mitochondrion) + H+ (mitochondrion).
GO:0015578	RSM10	purple	0.0400762	1	0.0023753	1	1	MF	mannose transmembrane transporter activity	Catalysis of the transfer of mannose from one side of the membrane to the other. Mannose is the aldohexose manno-hexose, the C-2 epimer of glucose. The D-(+)-form is widely distributed in mannans and hemicelluloses and is of major importance in the core oligosaccharide of N-linked oligosaccharides of glycoproteins.
GO:0016711	RSM10	purple	0.0400762	1	0.0023753	1	1	MF	flavonoid 3'-monooxygenase activity	Catalysis of the reaction: a flavonoid + NADPH + H+ + O2 = 3'-hydroxyflavonoid + NADP+ + H2O.
GO:0016890	RSM10	purple	0.0400762	1	0.0023753	1	1	MF	site-specific endodeoxyribonuclease activity, specific for altered base	Catalysis of the hydrolysis of ester linkages at specific sites within a deoxyribonucleic acid molecule by creating internal breaks.
GO:0017108	RSM10	purple	0.0400762	1	0.0023753	1	1	MF	5'-flap endonuclease activity	Catalysis of the cleavage of a 5' flap structure in DNA, but not other DNA structures; processes the 5' ends of Okazaki fragments in lagging strand DNA synthesis.
GO:0018271	RSM10	purple	0.0400762	1	0.0023753	1	1	MF	biotin-protein ligase activity	Catalysis of the reaction: ATP + biotin + protein = AMP + diphosphate + biotin-protein.
GO:0018455	RSM10	purple	0.0400762	1	0.0023753	1	1	MF	alcohol dehydrogenase [NAD(P)+] activity	Catalysis of the reaction: an alcohol + NAD(P)+ = an aldehyde + NAD(P)H + H+.
GO:0019807	RSM10	purple	0.0400762	1	0.0023753	1	1	MF	aspartoacylase activity	Catalysis of the reaction: N-acyl-L-aspartate + H2O = a fatty acid anion + L-aspartate.
GO:0030348	RSM10	purple	0.0400762	1	0.0023753	1	1	MF	syntaxin-3 binding	Interacting selectively and non-covalently with the SNAP receptor syntaxin-3.
GO:0030623	RSM10	purple	0.0400762	1	0.0023753	1	1	MF	U5 snRNA binding	Interacting selectively and non-covalently with the U5 small nuclear RNA (U5 snRNA).
GO:0031208	RSM10	purple	0.0400762	1	0.0023753	1	1	MF	POZ domain binding	Interacting selectively and non-covalently with a POZ (poxvirus and zinc finger) domain of a protein, a protein-protein interaction domain found in many transcription factors.
GO:0032090	RSM10	purple	0.0400762	1	0.0023753	1	1	MF	Pyrin domain binding	Interacting selectively and non-covalently with a Pyrin (PAAD/DAPIN) domain, a protein-protein interaction domain that has the same fold as the Death domain.
GO:0033164	RSM10	purple	0.0400762	1	0.0023753	1	1	MF	glycolipid 6-alpha-mannosyltransferase activity	Catalysis of the transfer of an alpha-D-mannosyl residue from GDP-mannose into lipid-linked oligosaccharide, forming an alpha-(1->6)-D-mannosyl-D-mannose linkage.
GO:0033878	RSM10	purple	0.0400762	1	0.0023753	1	1	MF	hormone-sensitive lipase activity	Catalysis of the reactions: diacylglycerol + H2O = monoacylglycerol + a carboxylate; triacylglycerol + H2O = diacylglycerol + a carboxylate; and monoacylglycerol + H2O = glycerol + a carboxylate.
GO:0034417	RSM10	purple	0.0400762	1	0.0023753	1	1	MF	bisphosphoglycerate 3-phosphatase activity	Catalysis of the reaction: 2,3-diphosphoglycerate + H2O = 2-phospho-D-glycerate + phosphate.
GO:0035375	RSM10	purple	0.0400762	1	0.0023753	1	1	MF	zymogen binding	Interacting selectively and non-covalently with a zymogen, an enzymatically inactive precursor of an enzyme that is often convertible to an active enzyme by proteolysis.
GO:0035615	RSM10	purple	0.0400762	1	0.0023753	1	1	MF	clathrin adaptor activity	The binding activity of a molecule that brings together clathrin and one or more other molecules, permitting them to function in a coordinated way.
GO:0035718	RSM10	purple	0.0400762	1	0.0023753	1	1	MF	macrophage migration inhibitory factor binding	Interacting selectively and non-covalently with the cytokine, macrophage migration inhibitory factor.
GO:0036141	RSM10	purple	0.0400762	1	0.0023753	1	1	MF	L-phenylalanine-oxaloacetate transaminase activity	Catalysis of the reaction L-phenylalanine + oxaloacetate = phenylpyruvate + aspartate.
GO:0042163	RSM10	purple	0.0400762	1	0.0023753	1	1	MF	interleukin-12 beta subunit binding	Interacting selectively and non-covalently with the beta subunit of interleukin-12.
GO:0042497	RSM10	purple	0.0400762	1	0.0023753	1	1	MF	triacyl lipopeptide binding	Interacting selectively and non-covalently with a lipopeptide containing a nonprotein moiety consisting of three acyl groups.
GO:0042498	RSM10	purple	0.0400762	1	0.0023753	1	1	MF	diacyl lipopeptide binding	Interacting selectively and non-covalently with a lipopeptide containing a nonprotein moiety consisting of two acyl groups.
GO:0045130	RSM10	purple	0.0400762	1	0.0023753	1	1	MF	keratan sulfotransferase activity	Catalysis of the reaction: 3'-phosphoadenosine 5'-phosphosulfate + keratan = adenosine 3',5'-bisphosphate + keratan 6'-sulfate.
GO:0045513	RSM10	purple	0.0400762	1	0.0023753	1	1	MF	interleukin-27 binding	Interacting selectively and non-covalently with interleukin-27.
GO:0045523	RSM10	purple	0.0400762	1	0.0023753	1	1	MF	interleukin-27 receptor binding	Interacting selectively and non-covalently with the interleukin-27 receptor.
GO:0046538	RSM10	purple	0.0400762	1	0.0023753	1	1	MF	2,3-bisphosphoglycerate-dependent phosphoglycerate mutase activity	Catalysis of the reaction: 2-phospho-D-glycerate = 3-phospho-D-glycerate; this reaction requires the cofactor 2,3-bisphosphoglycerate.
GO:0047312	RSM10	purple	0.0400762	1	0.0023753	1	1	MF	L-phenylalanine:pyruvate aminotransferase activity	Catalysis of the reaction: pyruvate + L-phenylalanine = phenylpyruvate + L-alanine.
GO:0047316	RSM10	purple	0.0400762	1	0.0023753	1	1	MF	glutamine-phenylpyruvate transaminase activity	Catalysis of the reaction: keto-phenylpyruvate + L-glutamine = 2-oxoglutaramate + L-phenylalanine.
GO:0047444	RSM10	purple	0.0400762	1	0.0023753	1	1	MF	N-acylneuraminate-9-phosphate synthase activity	Catalysis of the reaction: H2O + phosphoenolpyruvate + N-acyl-D-mannosamine 6-phosphate = phosphate + N-acylneuraminate 9-phosphate.
GO:0047804	RSM10	purple	0.0400762	1	0.0023753	1	1	MF	cysteine-S-conjugate beta-lyase activity	Catalysis of the reaction: RS-CH2-CH(NH3+)COO- = RSH + NH3 + pyruvate.
GO:0047945	RSM10	purple	0.0400762	1	0.0023753	1	1	MF	L-glutamine:pyruvate aminotransferase activity	Catalysis of the reaction: L-glutamine + pyruvate = 2-oxoglutaramate + L-alanine.
GO:0048256	RSM10	purple	0.0400762	1	0.0023753	1	1	MF	flap endonuclease activity	Catalysis of the cleavage of a flap structure in DNA, but not other DNA structures; processes the ends of Okazaki fragments in lagging strand DNA synthesis.
GO:0050462	RSM10	purple	0.0400762	1	0.0023753	1	1	MF	N-acetylneuraminate synthase activity	Catalysis of the reaction: phosphoenolpyruvate + N-acetyl-D-mannosamine + H2O = phosphate + N-acetylneuraminate.
GO:0051996	RSM10	purple	0.0400762	1	0.0023753	1	1	MF	squalene synthase activity	Catalysis of the reaction: presqualene diphosphate + NADPH = squalene + NADP+ + diphosphate.
GO:0052826	RSM10	purple	0.0400762	1	0.0023753	1	1	MF	inositol hexakisphosphate 2-phosphatase activity	Catalysis of the reaction: myo-inositol hexakisphosphate + H2O = myo-inositol 1,3,4,5,6-pentakisphosphate + phosphate.
GO:0052927	RSM10	purple	0.0400762	1	0.0023753	1	1	MF	CTP:tRNA cytidylyltransferase activity	Catalysis of the reaction: a tRNA precursor + CTP = a tRNA with a 3' cytidine end + diphosphate.
GO:0052928	RSM10	purple	0.0400762	1	0.0023753	1	1	MF	CTP:3'-cytidine-tRNA cytidylyltransferase activity	Catalysis of the reaction: a tRNA with a 3' cytidine + CTP = a tRNA with a 3' CC end + diphosphate.
GO:0052929	RSM10	purple	0.0400762	1	0.0023753	1	1	MF	ATP:3'-cytidine-cytidine-tRNA adenylyltransferase activity	Catalysis of the reaction: a tRNA with a 3' CC end + ATP = a tRNA with a 3' CCA end + diphosphate.
GO:0070576	RSM10	purple	0.0400762	1	0.0023753	1	1	MF	vitamin D 24-hydroxylase activity	Catalysis of the hydroxylation of C-24 of any form of vitamin D.
GO:0070891	RSM10	purple	0.0400762	1	0.0023753	1	1	MF	lipoteichoic acid binding	Interacting selectively and non-covalently with lipoteichoic acid.
GO:0071568	RSM10	purple	0.0400762	1	0.0023753	1	1	MF	UFM1 conjugating enzyme activity	Catalysis of the covalent attachment of the ubiquitin-like protein UFM1 to other proteins or other substrate molecules.
GO:0071723	RSM10	purple	0.0400762	1	0.0023753	1	1	MF	lipopeptide binding	Interacting selectively and non-covalently with a lipopeptide, any of a group of organic compounds comprising two or more amino acids linked by peptide bonds and containing a nonprotein group consisting of a lipid or lipids.
GO:0090541	RSM10	purple	0.0400762	1	0.0023753	1	1	MF	MIT domain binding	Interacting selectively and non-covalently with the MIT domain of a protein. The MIT domain is found in vacuolar sorting proteins, spastin (probable ATPase involved in the assembly or function of nuclear protein complexes), and a sorting nexin, which may play a role in intracellular trafficking.
GO:00450881	RSM10	purple	0.0406019	12	0.0285036	0.0705882	170	BP	regulation of innate immune response	Any process that modulates the frequency, rate or extent of the innate immune response, the organism's first line of defense against infection.
GO:0000151	RSM10	purple	0.0409558	10	0.023753	0.075188	133	CC	ubiquitin ligase complex	A protein complex that includes a ubiquitin-protein ligase and other proteins that may confer substrate specificity on the complex.
GO:00308881	RSM10	purple	0.0415821	4	0.00950119	0.121212	33	BP	regulation of B cell proliferation	Any process that modulates the frequency, rate or extent of B cell proliferation.
GO:0048146	RSM10	purple	0.0415821	4	0.00950119	0.121212	33	BP	positive regulation of fibroblast proliferation	Any process that activates or increases the frequency, rate or extent of multiplication or reproduction of fibroblast cells.
GO:0042742	RSM10	purple	0.0421144	5	0.0118765	0.104167	48	BP	defense response to bacterium	Reactions triggered in response to the presence of a bacterium that act to protect the cell or organism.
GO:00022212	RSM10	purple	0.0431103	9	0.0213777	0.0775862	116	BP	pattern recognition receptor signaling pathway	Any series of molecular signals generated as a consequence of a pattern recognition receptor (PRR) binding to one of its physiological ligands. PRRs bind pathogen-associated molecular pattern (PAMPs), structures conserved among microbial species, or damage-associated molecular pattern (DAMPs), endogenous molecules released from damaged cells.
GO:00022501	RSM10	purple	0.0431103	9	0.0213777	0.0775862	116	BP	adaptive immune response	An immune response based on directed amplification of specific receptors for antigen produced through a somatic diversification process, and allowing for enhanced response to subsequent exposures to the same antigen (immunological memory).
GO:2001240	RSM10	purple	0.0439095	3	0.00712589	0.15	20	BP	negative regulation of extrinsic apoptotic signaling pathway in absence of ligand	Any process that stops, prevents or reduces the frequency, rate or extent of extrinsic apoptotic signaling pathway in absence of ligand.
GO:0017111	RSM10	purple	0.0444181	29	0.0688836	0.0557692	520	MF	nucleoside-triphosphatase activity	Catalysis of the reaction: a nucleoside triphosphate + H2O = nucleoside diphosphate + phosphate.
GO:00464741	RSM10	purple	0.0446015	10	0.023753	0.0740741	135	BP	glycerophospholipid biosynthetic process	The chemical reactions and pathways resulting in the formation of glycerophospholipids, any derivative of glycerophosphate that contains at least one O-acyl, O-alkyl, or O-alkenyl group attached to the glycerol residue.
GO:0002755	RSM10	purple	0.0452658	6	0.0142518	0.0923077	65	BP	MyD88-dependent toll-like receptor signaling pathway	Any series of molecular signals generated as a consequence of binding to a toll-like receptor where the MyD88 adaptor molecule mediates transduction of the signal. Toll-like receptors directly bind pattern motifs from a variety of microbial sources to initiate innate immune response.
GO:00028211	RSM10	purple	0.0456915	4	0.00950119	0.117647	34	BP	positive regulation of adaptive immune response	Any process that activates or increases the frequency, rate, or extent of an adaptive immune response.
GO:00083661	RSM10	purple	0.0457771	7	0.0166271	0.0853659	82	BP	axon ensheathment	Any process in which the axon of a neuron is insulated, and that insulation maintained, thereby preventing dispersion of the electrical signal.
GO:00027582	RSM10	purple	0.0472092	9	0.0213777	0.0762712	118	BP	innate immune response-activating signal transduction	The cascade of processes by which a signal interacts with a receptor, causing a change in the level or activity of a second messenger or other downstream target, and ultimately leading to activation or perpetuation of an innate immune response.
GO:00026341	RSM10	purple	0.0478605	2	0.00475059	0.222222	9	BP	regulation of germinal center formation	Any process that modulates the frequency, rate, or extent of germinal center formation.
GO:0006264	RSM10	purple	0.0478605	2	0.00475059	0.222222	9	BP	mitochondrial DNA replication	The process in which new strands of DNA are synthesized in the mitochondrion.
GO:0007007	RSM10	purple	0.0478605	2	0.00475059	0.222222	9	BP	inner mitochondrial membrane organization	A process that is carried out at the cellular level which results in the assembly, arrangement of constituent parts, or disassembly of the mitochondrial inner membrane.
GO:0007252	RSM10	purple	0.0478605	2	0.00475059	0.222222	9	BP	I-kappaB phosphorylation	The process of introducing a phosphate group into an inhibitor of kappa B (I-kappaB) protein. Phosphorylation of I-kappaB targets I-kappaB for ubiquitination and proteasomal degradation, thus releasing bound NF-kappaB dimers, which can translocate to the nucleus to bind DNA and regulate transcription.
GO:0015858	RSM10	purple	0.0478605	2	0.00475059	0.222222	9	BP	nucleoside transport	The directed movement of a nucleoside, a nucleobase linked to either beta-D-ribofuranose (ribonucleoside) or 2-deoxy-beta-D-ribofuranose, (a deoxyribonucleotide), into, out of or within a cell, or between cells, by means of some agent such as a transporter or pore.
GO:0042178	RSM10	purple	0.0478605	2	0.00475059	0.222222	9	BP	xenobiotic catabolic process	The chemical reactions and pathways resulting in the breakdown of a xenobiotic compound, a compound foreign to living organisms. Used of chemical compounds, e.g. a xenobiotic chemical, such as a pesticide.
GO:0045652	RSM10	purple	0.0478605	2	0.00475059	0.222222	9	BP	regulation of megakaryocyte differentiation	Any process that modulates the frequency, rate or extent of megakaryocyte differentiation.
GO:0045745	RSM10	purple	0.0478605	2	0.00475059	0.222222	9	BP	positive regulation of G-protein coupled receptor protein signaling pathway	Any process that activates or increases the frequency, rate or extent of G-protein coupled receptor protein signaling pathway activity.
GO:0048490	RSM10	purple	0.0478605	2	0.00475059	0.222222	9	BP	anterograde synaptic vesicle transport	The directed movement of substances in synaptic membrane-bounded vesicles within the neuron, along the cytoskeleton, away from the neuronal cell body.
GO:0050829	RSM10	purple	0.0478605	2	0.00475059	0.222222	9	BP	defense response to Gram-negative bacterium	Reactions triggered in response to the presence of a Gram-negative bacterium that act to protect the cell or organism.
GO:0005675	RSM10	purple	0.0478605	2	0.00475059	0.222222	9	CC	holo TFIIH complex	A complex that contains kinase activity directed towards the C-terminal Domain (CTD) of the largest subunit of RNA polymerase II and is essential for initiation at RNA polymerase II promoters in vitro. In S. cerevisiae, it is composed of the core TFIIH complex (Rad3p, Tfb1p, Tfb2p, Ssl1p, Tfb4p and Tfb5p), Ssl2p, and TFIIK (Kin28p, Ccl1p, and Tfb3p). All of the subunits have equivalents in humans…
GO:00056851	RSM10	purple	0.0478605	2	0.00475059	0.222222	9	CC	U1 snRNP	A ribonucleoprotein complex that contains small nuclear RNA U1.
GO:0017119	RSM10	purple	0.0478605	2	0.00475059	0.222222	9	CC	Golgi transport complex	A complex of proteins that, in vitro, stimulates intra-Golgi transport; a 13S complex, about 800 kDa in size and consists of at least five polypeptides. In yeast, this complex is called the Sec34/35 complex and is composed of eight subunits (Sec34p, Sec35p, Dor1p, Cod1p, Cod2p, Cod3p, Cod4p, and Cod5p).
GO:00347091	RSM10	purple	0.0478605	2	0.00475059	0.222222	9	CC	methylosome	A large (20 S) protein complex that possesses protein arginine methyltransferase activity and modifies specific arginines to dimethylarginines in the arginine- and glycine-rich domains of several spliceosomal Sm proteins, thereby targeting these proteins to the survival of motor neurons (SMN) complex for assembly into small nuclear ribonucleoprotein (snRNP) core particles. Proteins found in the m…
GO:0005537	RSM10	purple	0.0478605	2	0.00475059	0.222222	9	MF	mannose binding	Interacting selectively and non-covalently with mannose, a monosaccharide hexose, stereoisomeric with glucose, that occurs naturally only in polymerized forms called mannans.
GO:0016208	RSM10	purple	0.0478605	2	0.00475059	0.222222	9	MF	AMP binding	Interacting selectively and non-covalently with AMP, adenosine monophosphate.
GO:0050750	RSM10	purple	0.0478605	2	0.00475059	0.222222	9	MF	low-density lipoprotein particle receptor binding	Interacting selectively and non-covalently with a low-density lipoprotein receptor.
GO:0006888	RSM10	purple	0.0488799	5	0.0118765	0.1	50	BP	ER to Golgi vesicle-mediated transport	The directed movement of substances from the endoplasmic reticulum (ER) to the Golgi, mediated by COP II vesicles. Small COP II coated vesicles form from the ER and then fuse directly with the cis-Golgi. Larger structures are transported along microtubules to the cis-Golgi.
GO:00086541	RSM10	purple	0.0489178	11	0.0261283	0.0705128	156	BP	phospholipid biosynthetic process	The chemical reactions and pathways resulting in the formation of phospholipids, any lipid containing phosphoric acid as a mono- or diester.
GO:0019899	RSM10	purple	0.0493824	47	0.111639	0.0510315	921	MF	enzyme binding	Interacting selectively and non-covalently with any enzyme.
GO:0050870	RSM10	purple	0.0494669	8	0.0190024	0.0792079	101	BP	positive regulation of T cell activation	Any process that activates or increases the frequency, rate or extent of T cell activation.
GO:0006370	RSM10	purple	0.0497529	3	0.00712589	0.142857	21	BP	7-methylguanosine mRNA capping	Addition of the 7-methylguanosine cap to the 5' end of a nascent messenger RNA transcript.
GO:00015401	RSM10	purple	0.0497529	3	0.00712589	0.142857	21	MF	beta-amyloid binding	Interacting selectively and non-covalently with beta-amyloid peptide/protein and/or its precursor.
GO:0006955	RSM11	greenyellow	1.02129e-05	48	0.134454	0.0647773	741	BP	immune response	Any immune system process that functions in the calibrated response of an organism to a potential internal or invasive threat.
GO:0043200	RSM11	greenyellow	0.000174523	9	0.0252101	0.15	60	BP	response to amino acid	Any process that results in a change in state or activity of a cell or an organism (in terms of movement, secretion, enzyme production, gene expression, etc.) as a result of an amino acid stimulus. An amino acid is a carboxylic acids containing one or more amino groups.
GO:0002819	RSM11	greenyellow	0.000198703	9	0.0252101	0.147541	61	BP	regulation of adaptive immune response	Any process that modulates the frequency, rate, or extent of an adaptive immune response.
GO:0045063	RSM11	greenyellow	0.000234095	4	0.0112045	0.4	10	BP	T-helper 1 cell differentiation	The process in which a relatively unspecialized T cell acquires the specialized features of a T-helper 1 (Th1) cell. A Th1 cell is a CD4-positive, alpha-beta T cell that has the phenotype T-bet-positive and produces interferon-gamma.
GO:0042088	RSM11	greenyellow	0.000261942	5	0.0140056	0.277778	18	BP	T-helper 1 type immune response	An immune response which is associated with resistance to intracellular bacteria, fungi, and protozoa, and pathological conditions such as arthritis, and which is typically orchestrated by the production of particular cytokines by T-helper 1 cells, most notably interferon-gamma, IL-2, and lymphotoxin.
GO:0005125	RSM11	greenyellow	0.000323392	10	0.0280112	0.126582	79	MF	cytokine activity	Functions to control the survival, growth, differentiation and effector function of tissues and cells.
GO:0045625	RSM11	greenyellow	0.000369879	3	0.00840336	0.6	5	BP	regulation of T-helper 1 cell differentiation	Any process that modulates the frequency, rate or extent of T-helper 1 cell differentiation.
GO:0070431	RSM11	greenyellow	0.000721119	3	0.00840336	0.5	6	BP	nucleotide-binding oligomerization domain containing 2 signaling pathway	Any series of molecular signals generated as a consequence of binding to nucleotide-binding oligomerization domain containing 2 (NOD2).
GO:00704231	RSM11	greenyellow	0.00109857	5	0.0140056	0.208333	24	BP	nucleotide-binding oligomerization domain containing signaling pathway	Any series of molecular signals generated as a consequence of binding to a nucleotide-binding oligomerization domain containing (NOD) protein.
GO:0015020	RSM11	greenyellow	0.00123021	3	0.00840336	0.428571	7	MF	glucuronosyltransferase activity	Catalysis of the reaction: UDP-glucuronate + acceptor = UDP + acceptor beta-D-glucuronoside.
GO:0015030	RSM11	greenyellow	0.00133542	5	0.0140056	0.2	25	CC	Cajal body	A class of nuclear body, first seen after silver staining by Ramon y Cajal in 1903, enriched in small nuclear ribonucleoproteins, and certain general RNA polymerase II transcription factors; ultrastructurally, they appear as a tangle of coiled, electron-dense threads roughly 0.5 micrometers in diameter; involved in aspects of snRNP biogenesis; the protein coilin serves as a marker for Cajal bodie…
GO:0042572	RSM11	greenyellow	0.00191891	3	0.00840336	0.375	8	BP	retinol metabolic process	The chemical reactions and pathways involving retinol, one of the three compounds that makes up vitamin A.
GO:0002460	RSM11	greenyellow	0.00240073	10	0.0280112	0.0980392	102	BP	adaptive immune response based on somatic recombination of immune receptors built from immunoglobulin superfamily domains	An immune response based on directed amplification of specific receptors for antigen produced through a somatic diversification process that includes somatic recombination of germline gene segments encoding immunoglobulin superfamily domains, and allowing for enhanced responses upon subsequent exposures to the same antigen (immunological memory). Recombined receptors for antigen encoded by immuno…
GO:0002376	RSM11	greenyellow	0.00248473	63	0.176471	0.0480916	1310	BP	immune system process	Any process involved in the development or functioning of the immune system, an organismal system for calibrated responses to potential internal or invasive threats.
GO:0002684	RSM11	greenyellow	0.00260499	25	0.070028	0.0621891	402	BP	positive regulation of immune system process	Any process that activates or increases the frequency, rate, or extent of an immune system process.
GO:0002070	RSM11	greenyellow	0.00280621	3	0.00840336	0.333333	9	BP	epithelial cell maturation	The developmental process, independent of morphogenetic (shape) change, that is required for an epithelial cell to attain its fully functional state. An epithelial cell is a cell usually found in a two-dimensional sheet with a free surface.
GO:00425081	RSM11	greenyellow	0.00280621	3	0.00840336	0.333333	9	BP	tyrosine phosphorylation of Stat1 protein	The process of introducing a phosphate group to a tyrosine residue of a Stat1 protein.
GO:0000079	RSM11	greenyellow	0.00295359	8	0.022409	0.111111	72	BP	regulation of cyclin-dependent protein serine/threonine kinase activity	Any process that modulates the frequency, rate or extent of cyclin-dependent protein serine/threonine kinase activity.
GO:0006954	RSM11	greenyellow	0.00300107	19	0.0532213	0.0683453	278	BP	inflammatory response	The immediate defensive reaction (by vertebrate tissue) to infection or injury caused by chemical or physical agents. The process is characterized by local vasodilation, extravasation of plasma into intercellular spaces and accumulation of white blood cells and macrophages.
GO:00450872	RSM11	greenyellow	0.00304146	29	0.0812325	0.0584677	496	BP	innate immune response	Innate immune responses are defense responses mediated by germline encoded components that directly recognize components of potential pathogens.
GO:0007431	RSM11	greenyellow	0.00311656	5	0.0140056	0.166667	30	BP	salivary gland development	The process whose specific outcome is the progression of the salivary gland over time, from its formation to the mature structure. Salivary glands include any of the saliva-secreting exocrine glands of the oral cavity.
GO:0032570	RSM11	greenyellow	0.00311656	5	0.0140056	0.166667	30	BP	response to progesterone	Any process that results in a change in state or activity of a cell or an organism (in terms of movement, secretion, enzyme production, gene expression, etc.) as a result of a progesterone stimulus.
GO:0002158	RSM11	greenyellow	0.00337746	2	0.00560224	0.666667	3	BP	osteoclast proliferation	The multiplication or reproduction of osteoclasts, resulting in the expansion of an osteoclast cell population. An osteoclast is a specialized phagocytic cell associated with the absorption and removal of the mineralized matrix of bone tissue, which typically differentiates from monocytes.
GO:0014707	RSM11	greenyellow	0.00337746	2	0.00560224	0.666667	3	BP	branchiomeric skeletal muscle development	The process whose specific outcome is the progression of the branchiomeric skeletal muscle over time, from its formation to the mature structure. The branchiomeric muscle is derived from cranial mesoderm and controls facial expression, pharyngeal and laryngeal function, operating the jaw. The muscle begins its development with the differentiation of the muscle cells and ends with the mature muscl…
GO:0045627	RSM11	greenyellow	0.00337746	2	0.00560224	0.666667	3	BP	positive regulation of T-helper 1 cell differentiation	Any process that activates or increases the frequency, rate or extent of T-helper 1 cell differentiation.
GO:00715781	RSM11	greenyellow	0.00337746	2	0.00560224	0.666667	3	BP	zinc ion transmembrane import	The directed movement of zinc ions across a membrane into a cell or organelle.
GO:0090383	RSM11	greenyellow	0.00337746	2	0.00560224	0.666667	3	BP	phagosome acidification	Any process that reduces the pH of the phagosome, measured by the concentration of the hydrogen ion.
GO:0000293	RSM11	greenyellow	0.00337746	2	0.00560224	0.666667	3	MF	ferric-chelate reductase activity	Catalysis of the reaction: 2 Fe2+ + NAD+ = 2 Fe3+ + NADH + H(+).
GO:0035631	RSM11	greenyellow	0.00390855	3	0.00840336	0.3	10	CC	CD40 receptor complex	A protein complex that contains at least CD40 (a cell surface receptor of the tumour necrosis factor receptor (TNFR) superfamily), and other signaling molecules.
GO:0005581	RSM11	greenyellow	0.00404908	7	0.0196078	0.116667	60	CC	collagen	Any of the various assemblies in which collagen chains form a left-handed triple helix; may assemble into higher order structures.
GO:0001078	RSM11	greenyellow	0.00412547	4	0.0112045	0.2	20	MF	RNA polymerase II core promoter proximal region sequence-specific DNA binding transcription factor activity involved in negative regulation of transcription	Interacting selectively and non-covalently with a sequence of DNA that is in cis with and relatively close to a core promoter for RNA polymerase II (RNAP II) in order to stop, prevent, or reduce the frequency, rate or extent of transcription from an RNA polymerase II promoter.
GO:0034612	RSM11	greenyellow	0.00413905	8	0.022409	0.105263	76	BP	response to tumor necrosis factor	Any process that results in a change in state or activity of a cell or an organism (in terms of movement, secretion, enzyme production, gene expression, etc.) as a result of a tumor necrosis factor stimulus.
GO:0045471	RSM11	greenyellow	0.00413905	8	0.022409	0.105263	76	BP	response to ethanol	Any process that results in a change in state or activity of a cell or an organism (in terms of movement, secretion, enzyme production, gene expression, etc.) as a result of an ethanol stimulus.
GO:0002682	RSM11	greenyellow	0.00454767	36	0.10084	0.0534125	674	BP	regulation of immune system process	Any process that modulates the frequency, rate, or extent of an immune system process.
GO:0002286	RSM11	greenyellow	0.0047761	5	0.0140056	0.151515	33	BP	T cell activation involved in immune response	The change in morphology and behavior of a mature or immature T cell resulting from exposure to a mitogen, cytokine, chemokine, cellular ligand, or an antigen for which it is specific, leading to the initiation or perpetuation of an immune response.
GO:0042993	RSM11	greenyellow	0.00496159	4	0.0112045	0.190476	21	BP	positive regulation of transcription factor import into nucleus	Any process that activates or increases the frequency, rate or extent of the movement of a transcription factor from the cytoplasm to the nucleus.
GO:0050766	RSM11	greenyellow	0.00496159	4	0.0112045	0.190476	21	BP	positive regulation of phagocytosis	Any process that activates or increases the frequency, rate or extent of phagocytosis.
GO:0001101	RSM11	greenyellow	0.00511333	14	0.0392157	0.0740741	189	BP	response to acid	Any process that results in a change in state or activity of a cell or an organism (in terms of movement, secretion, enzyme production, gene expression, etc.) as a result of an acid stimulus. The acid may be in gaseous, liquid or solid form.
GO:00324951	RSM11	greenyellow	0.00523999	3	0.00840336	0.272727	11	BP	response to muramyl dipeptide	Any process that results in a change in state or activity of an organism (in terms of movement, secretion, enzyme production, gene expression, etc.) as a result of a muramyl dipeptide stimulus. Muramyl dipeptide is derived from peptidoglycan.
GO:0045622	RSM11	greenyellow	0.00523999	3	0.00840336	0.272727	11	BP	regulation of T-helper cell differentiation	Any process that modulates the frequency, rate or extent of T-helper cell differentiation.
GO:0045088	RSM11	greenyellow	0.00526974	13	0.0364146	0.0764706	170	BP	regulation of innate immune response	Any process that modulates the frequency, rate or extent of the innate immune response, the organism's first line of defense against infection.
GO:0043122	RSM11	greenyellow	0.00533716	12	0.0336134	0.0794702	151	BP	regulation of I-kappaB kinase/NF-kappaB signaling	Any process that modulates I-kappaB kinase/NF-kappaB signaling.
GO:0002821	RSM11	greenyellow	0.00544668	5	0.0140056	0.147059	34	BP	positive regulation of adaptive immune response	Any process that activates or increases the frequency, rate, or extent of an adaptive immune response.
GO:00420931	RSM11	greenyellow	0.00590422	4	0.0112045	0.181818	22	BP	T-helper cell differentiation	The process in which a relatively unspecialized thymocyte acquires specialized features of a T-helper cell.
GO:0001227	RSM11	greenyellow	0.00590422	4	0.0112045	0.181818	22	MF	RNA polymerase II transcription regulatory region sequence-specific DNA binding transcription factor activity involved in negative regulation of transcription	Interacting selectively and non-covalently with a sequence of DNA that is in the regulatory region for RNA polymerase II (RNAP II) in order to stop, prevent, or reduce the frequency, rate or extent of transcription from an RNA polymerase II promoter.
GO:0046915	RSM11	greenyellow	0.00590422	4	0.0112045	0.181818	22	MF	transition metal ion transmembrane transporter activity	Catalysis of the transfer of transition metal ions from one side of a membrane to the other. A transition metal is an element whose atom has an incomplete d-subshell of extranuclear electrons, or which gives rise to a cation or cations with an incomplete d-subshell. Transition metals often have more than one valency state. Biologically relevant transition metals include vanadium, manganese, iron,…
GO:0002250	RSM11	greenyellow	0.00605944	10	0.0280112	0.0862069	116	BP	adaptive immune response	An immune response based on directed amplification of specific receptors for antigen produced through a somatic diversification process, and allowing for enhanced response to subsequent exposures to the same antigen (immunological memory).
GO:00450891	RSM11	greenyellow	0.00623811	11	0.0308123	0.0814815	135	BP	positive regulation of innate immune response	Any process that activates or increases the frequency, rate or extent of the innate immune response, the organism's first line of defense against infection.
GO:00550721	RSM11	greenyellow	0.00631929	7	0.0196078	0.107692	65	BP	iron ion homeostasis	Any process involved in the maintenance of an internal steady state of iron ions within an organism or cell.
GO:0000244	RSM11	greenyellow	0.00660314	2	0.00560224	0.5	4	BP	spliceosomal tri-snRNP complex assembly	The formation of a tri-snRNP complex containing U4 and U6 (or U4atac and U6atac) snRNAs and U5 snRNAs and associated proteins. This includes reannealing of U4 and U6 (or U4atac and U6atac) snRNAs released from previous rounds of splicing to reform the U4/U6 snRNP (or U4atac/U6atac snRNP) as well as the subsequent association of the U5 snRNP with the U4/U6 snRNP (or U4atac/U6atac snRNP) to form a …
GO:00028271	RSM11	greenyellow	0.00660314	2	0.00560224	0.5	4	BP	positive regulation of T-helper 1 type immune response	Any process that activates or increases the frequency, rate, or extent of a T-helper 1 type immune response.
GO:0042117	RSM11	greenyellow	0.00660314	2	0.00560224	0.5	4	BP	monocyte activation	The change in morphology and behavior of a monocyte resulting from exposure to a cytokine, chemokine, cellular ligand, or soluble factor.
GO:0060662	RSM11	greenyellow	0.00660314	2	0.00560224	0.5	4	BP	salivary gland cavitation	The process in which the solid core of salivary epithelium gives rise to the hollow tube of the gland.
GO:0070424	RSM11	greenyellow	0.00660314	2	0.00560224	0.5	4	BP	regulation of nucleotide-binding oligomerization domain containing signaling pathway	Any process that modulates the frequency, rate, or extent of a nucleotide-binding oligomerization domain containing (NOD) pathway.
GO:0070427	RSM11	greenyellow	0.00660314	2	0.00560224	0.5	4	BP	nucleotide-binding oligomerization domain containing 1 signaling pathway	Any series of molecular signals generated as a consequence of binding to nucleotide-binding oligomerization domain containing 1 (NOD1).
GO:0070574	RSM11	greenyellow	0.00660314	2	0.00560224	0.5	4	BP	cadmium ion transmembrane transport	A process in which a cadmium ion is transported from one side of a membrane to the other by means of some agent such as a transporter or pore.
GO:0005587	RSM11	greenyellow	0.00660314	2	0.00560224	0.5	4	CC	collagen type IV	A collagen heterotrimer containing type IV alpha chains; [alpha1(IV)]2alpha2(IV) trimers are commonly observed, although more type IV alpha chains exist and may be present in type IV trimers; type IV collagen triple helices associate to form nets within basement membranes.
GO:0016723	RSM11	greenyellow	0.00660314	2	0.00560224	0.5	4	MF	oxidoreductase activity, oxidizing metal ions, NAD or NADP as acceptor	Catalysis of an oxidation-reduction in which the oxidation state of metal ion is altered and NAD+ or NADP+ acts as an electron acceptor.
GO:0042346	RSM11	greenyellow	0.00681241	3	0.00840336	0.25	12	BP	positive regulation of NF-kappaB import into nucleus	Any process that activates or increases the frequency, rate or extent of transfer of NF-kappaB, a transcription factor for eukaryotic RNA polymerase II promoters, from the cytoplasm into the nucleus, across the nuclear membrane.
GO:0043370	RSM11	greenyellow	0.00681241	3	0.00840336	0.25	12	BP	regulation of CD4-positive, alpha-beta T cell differentiation	Any process that modulates the frequency, rate, or extent of CD4-positive, alpha-beta T cell differentiation.
GO:0035272	RSM11	greenyellow	0.00698247	5	0.0140056	0.138889	36	BP	exocrine system development	Progression of the exocrine system over time, from its formation to a mature structure. The exocrine system is a system of hormones and glands, where the glands secrete straight to a target site via ducts or tubes. The human exocrine system includes the salivary glands, sweat glands and many glands of the digestive system.
GO:0022612	RSM11	greenyellow	0.00757721	8	0.022409	0.0952381	84	BP	gland morphogenesis	The process in which the anatomical structures of a gland are generated and organized.
GO:0006826	RSM11	greenyellow	0.00785366	5	0.0140056	0.135135	37	BP	iron ion transport	The directed movement of iron (Fe) ions into, out of or within a cell, or between cells, by means of some agent such as a transporter or pore.
GO:0035872	RSM11	greenyellow	0.00785366	5	0.0140056	0.135135	37	BP	nucleotide-binding domain, leucine rich repeat containing receptor signaling pathway	A series of molecular signals generated as a consequence of a nucleotide-binding domain, leucine rich repeat containing receptor (NLR) binding to one of its physiological ligands. NLRs are cytoplasmic receptors defined by their tripartite domain architecture that contains: a variable C-terminus, a middle nucleotide-binding domain, and a LRR domain that is variable in the repeats composition and n…
GO:0050776	RSM11	greenyellow	0.009388	25	0.070028	0.0561798	445	BP	regulation of immune response	Any process that modulates the frequency, rate or extent of the immune response, the immunological reaction of an organism to an immunogenic stimulus.
GO:00072591	RSM11	greenyellow	0.0094247	7	0.0196078	0.1	70	BP	JAK-STAT cascade	Any process in which STAT proteins (Signal Transducers and Activators of Transcription) and JAK (Janus Activated Kinase) proteins convey a signal to trigger a change in the activity or state of a cell. The JAK-STAT cascade begins with activation of STAT proteins by members of the JAK family of tyrosine kinases, proceeds through dimerization and subsequent nuclear translocation of STAT proteins, a…
GO:00056151	RSM11	greenyellow	0.0095937	30	0.0840336	0.053286	563	CC	extracellular space	That part of a multicellular organism outside the cells proper, usually taken to be outside the plasma membranes, and occupied by fluid.
GO:0048732	RSM11	greenyellow	0.0102162	14	0.0392157	0.0682927	205	BP	gland development	The process whose specific outcome is the progression of a gland over time, from its formation to the mature structure. A gland is an organ specialised for secretion.
GO:0050896	RSM11	greenyellow	0.0102489	177	0.495798	0.0387818	4564	BP	response to stimulus	Any process that results in a change in state or activity of a cell or an organism (in terms of movement, secretion, enzyme production, gene expression, etc.) as a result of a stimulus. The process begins with detection of the stimulus and ends with a change in state or activity or the cell or organism.
GO:0009611	RSM11	greenyellow	0.0103287	36	0.10084	0.0506329	711	BP	response to wounding	Any process that results in a change in state or activity of a cell or an organism (in terms of movement, secretion, enzyme production, gene expression, etc.) as a result of a stimulus indicating damage to the organism.
GO:0007249	RSM11	greenyellow	0.0105611	12	0.0336134	0.0727273	165	BP	I-kappaB kinase/NF-kappaB signaling	The process in which a signal is passed on to downstream components within the cell through the I-kappaB-kinase (IKK)-dependent activation of NF-kappaB. The cascade begins with activation of a trimeric IKK complex (consisting of catalytic kinase subunits IKKalpha and/or IKKbeta, and the regulatory scaffold protein NEMO) and ends with the regulation of transcription of target genes by NF-kappaB. I…
GO:0034097	RSM11	greenyellow	0.0106906	22	0.0616246	0.0577428	381	BP	response to cytokine	Any process that results in a change in state or activity of a cell or an organism (in terms of movement, secretion, enzyme production, gene expression, etc.) as a result of a cytokine stimulus.
GO:0001957	RSM11	greenyellow	0.0107587	2	0.00560224	0.4	5	BP	intramembranous ossification	Direct ossification that occurs within mesenchyme or an accumulation of relatively unspecialized cells.
GO:0002138	RSM11	greenyellow	0.0107587	2	0.00560224	0.4	5	BP	retinoic acid biosynthetic process	The chemical reactions and pathways resulting in the biosynthesis of retinoic acid, one of the three components that makes up vitamin A.
GO:0031665	RSM11	greenyellow	0.0107587	2	0.00560224	0.4	5	BP	negative regulation of lipopolysaccharide-mediated signaling pathway	Any process that stops, prevents, or reduces the frequency, rate or extent of signaling in response to detection of lipopolysaccharide.
GO:0060666	RSM11	greenyellow	0.0107587	2	0.00560224	0.4	5	BP	dichotomous subdivision of terminal units involved in salivary gland branching	The process in which a salivary epithelial cord bifurcates at its end.
GO:0030289	RSM11	greenyellow	0.0107587	2	0.00560224	0.4	5	CC	protein phosphatase 4 complex	The complex formed by the catalytic subunit of protein phosphatase 4 plus a regulatory subunit.
GO:0005381	RSM11	greenyellow	0.0107587	2	0.00560224	0.4	5	MF	iron ion transmembrane transporter activity	Catalysis of the transfer of iron (Fe) ions from one side of a membrane to the other.
GO:0002763	RSM11	greenyellow	0.0108468	4	0.0112045	0.153846	26	BP	positive regulation of myeloid leukocyte differentiation	Any process that activates or increases the frequency, rate, or extent of myeloid leukocyte differentiation.
GO:0007435	RSM11	greenyellow	0.0108468	4	0.0112045	0.153846	26	BP	salivary gland morphogenesis	The process in which the anatomical structures of the salivary gland are generated and organized.
GO:0032655	RSM11	greenyellow	0.0108468	4	0.0112045	0.153846	26	BP	regulation of interleukin-12 production	Any process that modulates the frequency, rate, or extent of interleukin-12 production.
GO:0042345	RSM11	greenyellow	0.0108468	4	0.0112045	0.153846	26	BP	regulation of NF-kappaB import into nucleus	Any process that modulates the frequency, rate or extent of the transfer of NF-kappaB, a transcription factor for eukaryotic RNA polymerase II promoters, from the cytoplasm into the nucleus, across the nuclear membrane.
GO:0032615	RSM11	greenyellow	0.0123994	4	0.0112045	0.148148	27	BP	interleukin-12 production	The appearance of interleukin-12 due to biosynthesis or secretion following a cellular stimulus, resulting in an increase in its intracellular or extracellular levels.
GO:0032623	RSM11	greenyellow	0.0123994	4	0.0112045	0.148148	27	BP	interleukin-2 production	The appearance of interleukin-2 due to biosynthesis or secretion following a cellular stimulus, resulting in an increase in its intracellular or extracellular levels.
GO:0001779	RSM11	greenyellow	0.0130648	3	0.00840336	0.2	15	BP	natural killer cell differentiation	The process in which a relatively unspecialized cell acquires the specialized features of a natural killer cell.
GO:0016701	RSM11	greenyellow	0.0130648	3	0.00840336	0.2	15	MF	oxidoreductase activity, acting on single donors with incorporation of molecular oxygen	Catalysis of an oxidation-reduction (redox) reaction in which hydrogen or electrons are transferred from one donor, and molecular oxygen is incorporated into a donor.
GO:0016702	RSM11	greenyellow	0.0130648	3	0.00840336	0.2	15	MF	oxidoreductase activity, acting on single donors with incorporation of molecular oxygen, incorporation of two atoms of oxygen	Catalysis of an oxidation-reduction (redox) reaction in which hydrogen or electrons are transferred from one donor, and two oxygen atoms is incorporated into a donor.
GO:0045621	RSM11	greenyellow	0.013356	5	0.0140056	0.119048	42	BP	positive regulation of lymphocyte differentiation	Any process that activates or increases the frequency, rate or extent of lymphocyte differentiation.
GO:00421271	RSM11	greenyellow	0.0135838	42	0.117647	0.0480549	874	BP	regulation of cell proliferation	Any process that modulates the frequency, rate or extent of cell proliferation.
GO:0007565	RSM11	greenyellow	0.0139172	9	0.0252101	0.0803571	112	BP	female pregnancy	The set of physiological processes that allow an embryo or foetus to develop within the body of a female animal. It covers the time from fertilization of a female ovum by a male spermatozoon until birth.
GO:0031663	RSM11	greenyellow	0.0140873	4	0.0112045	0.142857	28	BP	lipopolysaccharide-mediated signaling pathway	A series of molecular signals initiated by the binding of a lipopolysaccharide (LPS) to a receptor on the surface of a target cell, and ending with regulation of a downstream cellular process, e.g. transcription. Lipopolysaccharides are major components of the outer membrane of Gram-negative bacteria, making them prime targets for recognition by the immune system.
GO:0043367	RSM11	greenyellow	0.0140873	4	0.0112045	0.142857	28	BP	CD4-positive, alpha-beta T cell differentiation	The process in which a relatively unspecialized T cell acquires specialized features of a mature CD4-positive, alpha-beta T cell.
GO:0050778	RSM11	greenyellow	0.0144883	17	0.047619	0.0609319	279	BP	positive regulation of immune response	Any process that activates or increases the frequency, rate or extent of the immune response, the immunological reaction of an organism to an immunogenic stimulus.
GO:0007253	RSM11	greenyellow	0.0157774	2	0.00560224	0.333333	6	BP	cytoplasmic sequestering of NF-kappaB	The selective interaction of the transcription factor NF-kappaB with specific molecules in the cytoplasm, thereby inhibiting its translocation into the nucleus.
GO:0019530	RSM11	greenyellow	0.0157774	2	0.00560224	0.333333	6	BP	taurine metabolic process	The chemical reactions and pathways involving taurine (2-aminoethanesulfonic acid), a sulphur-containing amino acid derivative important in the metabolism of fats.
GO:0042511	RSM11	greenyellow	0.0157774	2	0.00560224	0.333333	6	BP	positive regulation of tyrosine phosphorylation of Stat1 protein	Any process that activates or increases the frequency, rate or extent of the introduction of a phosphate group to a tyrosine residue of a Stat1 protein.
GO:0042574	RSM11	greenyellow	0.0157774	2	0.00560224	0.333333	6	BP	retinal metabolic process	The chemical reactions and pathways involving retinal, a compound that plays an important role in the visual process in most vertebrates. In the retina, retinal combines with opsins to form visual pigments. Retinal is one of the forms of vitamin A.
GO:0045623	RSM11	greenyellow	0.0157774	2	0.00560224	0.333333	6	BP	negative regulation of T-helper cell differentiation	Any process that stops, prevents, or reduces the frequency, rate or extent of T-helper cell differentiation.
GO:0045722	RSM11	greenyellow	0.0157774	2	0.00560224	0.333333	6	BP	positive regulation of gluconeogenesis	Any process that activates or increases the frequency, rate or extent of gluconeogenesis.
GO:0045835	RSM11	greenyellow	0.0157774	2	0.00560224	0.333333	6	BP	negative regulation of meiosis	Any process that stops, prevents, or reduces the frequency, rate or extent of meiosis.
GO:0060576	RSM11	greenyellow	0.0157774	2	0.00560224	0.333333	6	BP	intestinal epithelial cell development	The process whose specific outcome is the progression of a columnar/cuboidal epithelial cell of the intestine over time, from its formation to the mature structure.
GO:0060586	RSM11	greenyellow	0.0157774	2	0.00560224	0.333333	6	BP	multicellular organismal iron ion homeostasis	Any process involved in the maintenance of the distribution of iron stores within tissues and organs of a multicellular organism.
GO:0070244	RSM11	greenyellow	0.0157774	2	0.00560224	0.333333	6	BP	negative regulation of thymocyte apoptotic process	Any process that stops, prevents, or reduces the frequency, rate or extent of thymocyte death by apoptotic process.
GO:0045095	RSM11	greenyellow	0.0157774	2	0.00560224	0.333333	6	CC	keratin filament	A filament composed of acidic and basic keratins (types I and II), typically expressed in epithelial cells. The keratins are the most diverse classes of IF proteins, with a large number of keratin isoforms being expressed. Each type of epithelium always expresses a characteristic combination of type I and type II keratins.
GO:0030101	RSM11	greenyellow	0.015914	4	0.0112045	0.137931	29	BP	natural killer cell activation	The change in morphology and behavior of a natural killer cell in response to a cytokine, chemokine, cellular ligand, or soluble factor.
GO:0090102	RSM11	greenyellow	0.015914	4	0.0112045	0.137931	29	BP	cochlea development	The progression of the cochlea over time from its formation to the mature structure. The cochlea is the snail-shaped portion of the inner ear that is responsible for the detection of sound.
GO:00903821	RSM11	greenyellow	0.015914	4	0.0112045	0.137931	29	BP	phagosome maturation	A process that is carried out at the cellular level which results in the arrangement of constituent parts of a phagosome within a cell. Phagosome maturation begins with endocytosis and formation of the early phagosome and ends with the formation of the hybrid organelle, the phagolysosome.
GO:00022211	RSM11	greenyellow	0.017177	9	0.0252101	0.0775862	116	BP	pattern recognition receptor signaling pathway	Any series of molecular signals generated as a consequence of a pattern recognition receptor (PRR) binding to one of its physiological ligands. PRRs bind pathogen-associated molecular pattern (PAMPs), structures conserved among microbial species, or damage-associated molecular pattern (DAMPs), endogenous molecules released from damaged cells.
GO:0046683	RSM11	greenyellow	0.0176153	7	0.0196078	0.0886076	79	BP	response to organophosphorus	Any process that results in a change in state or activity of a cell or an organism (in terms of movement, secretion, enzyme production, gene expression, etc.) as a result of an organophosphorus stimulus. Organophosphorus is a compound containing phosphorus bound to an organic molecule; several organophosphorus compounds are used as insecticides, and they are highly toxic cholinesterase inhibitors.
GO:0007260	RSM11	greenyellow	0.0178828	4	0.0112045	0.133333	30	BP	tyrosine phosphorylation of STAT protein	The process of introducing a phosphate group to a tyrosine residue of a STAT (Signal Transducer and Activator of Transcription) protein.
GO:0043966	RSM11	greenyellow	0.0178828	4	0.0112045	0.133333	30	BP	histone H3 acetylation	The modification of histone H3 by the addition of an acetyl group.
GO:0060425	RSM11	greenyellow	0.0178828	4	0.0112045	0.133333	30	BP	lung morphogenesis	The process in which the anatomical structures of the lung are generated and organized.
GO:0051591	RSM11	greenyellow	0.0183385	6	0.0168067	0.0967742	62	BP	response to cAMP	Any process that results in a change in state or activity of a cell or an organism (in terms of movement, secretion, enzyme production, gene expression, etc.) as a result of a cAMP (cyclic AMP, adenosine 3',5'-cyclophosphate) stimulus.
GO:0071356	RSM11	greenyellow	0.0183385	6	0.0168067	0.0967742	62	BP	cellular response to tumor necrosis factor	Any process that results in a change in state or activity of a cell (in terms of movement, secretion, enzyme production, gene expression, etc.) as a result of a tumor necrosis factor stimulus.
GO:00069522	RSM11	greenyellow	0.0189467	38	0.106443	0.0479798	792	BP	defense response	Reactions, triggered in response to the presence of a foreign body or the occurrence of an injury, which result in restriction of damage to the organism attacked or prevention/recovery from the infection caused by the attack.
GO:0034660	RSM11	greenyellow	0.0189755	13	0.0364146	0.065	200	BP	ncRNA metabolic process	The chemical reactions and pathways involving non-coding RNA transcripts (ncRNAs).
GO:00027581	RSM11	greenyellow	0.0190014	9	0.0252101	0.0762712	118	BP	innate immune response-activating signal transduction	The cascade of processes by which a signal interacts with a receptor, causing a change in the level or activity of a second messenger or other downstream target, and ultimately leading to activation or perpetuation of an innate immune response.
GO:0007595	RSM11	greenyellow	0.0199967	4	0.0112045	0.129032	31	BP	lactation	The secretion of milk by the mammary gland.
GO:0035710	RSM11	greenyellow	0.0199967	4	0.0112045	0.129032	31	BP	CD4-positive, alpha-beta T cell activation	The change in morphology and behavior of a CD4-positive, alpha-beta T cell resulting from exposure to a mitogen, cytokine, chemokine, cellular ligand, or an antigen for which it is specific.
GO:0071230	RSM11	greenyellow	0.0199967	4	0.0112045	0.129032	31	BP	cellular response to amino acid stimulus	Any process that results in a change in state or activity of a cell (in terms of movement, secretion, enzyme production, gene expression, etc.) as a result of an amino acid stimulus. An amino acid is a carboxylic acids containing one or more amino groups.
GO:00161011	RSM11	greenyellow	0.0210012	5	0.0140056	0.106383	47	BP	diterpenoid metabolic process	The chemical reactions and pathways involving diterpenoid compounds, terpenoids with four isoprene units.
GO:0071222	RSM11	greenyellow	0.0211474	6	0.0168067	0.09375	64	BP	cellular response to lipopolysaccharide	Any process that results in a change in state or activity of a cell (in terms of movement, secretion, enzyme production, gene expression, etc.) as a result of a lipopolysaccharide stimulus; lipopolysaccharide is a major component of the cell wall of gram-negative bacteria.
GO:0009636	RSM11	greenyellow	0.0214567	8	0.022409	0.0792079	101	BP	response to toxic substance	Any process that results in a change in state or activity of a cell or an organism (in terms of movement, secretion, enzyme production, gene expression, etc.) as a result of a toxic stimulus.
GO:0032825	RSM11	greenyellow	0.0215963	2	0.00560224	0.285714	7	BP	positive regulation of natural killer cell differentiation	Any process that activates or increases the frequency, rate or extent of natural killer cell differentiation.
GO:00425101	RSM11	greenyellow	0.0215963	2	0.00560224	0.285714	7	BP	regulation of tyrosine phosphorylation of Stat1 protein	Any process that modulates the frequency, rate or extent of introducing a phosphate group to a tyrosine residue of a Stat1 protein.
GO:0043089	RSM11	greenyellow	0.0215963	2	0.00560224	0.285714	7	BP	positive regulation of Cdc42 GTPase activity	Any process that activates or increases the activity of the GTPase Cdc42.
GO:0045624	RSM11	greenyellow	0.0215963	2	0.00560224	0.285714	7	BP	positive regulation of T-helper cell differentiation	Any process that activates or increases the frequency, rate or extent of T-helper cell differentiation.
GO:0045954	RSM11	greenyellow	0.0215963	2	0.00560224	0.285714	7	BP	positive regulation of natural killer cell mediated cytotoxicity	Any process that activates or increases the frequency, rate or extent of natural killer cell mediated cytotoxicity.
GO:0060426	RSM11	greenyellow	0.0215963	2	0.00560224	0.285714	7	BP	lung vasculature development	The biological process whose specific outcome is the progression of a lung vasculature from an initial condition to its mature state. This process begins with the formation of the lung vasculature and ends with the mature structure. The lung vasculature is composed of the tubule structures that carry blood or lymph in the lungs.
GO:0016722	RSM11	greenyellow	0.0215963	2	0.00560224	0.285714	7	MF	oxidoreductase activity, oxidizing metal ions	Catalysis of an oxidation-reduction in which the oxidation state of metal ion is altered.
[truncated: 6,795 more rows]

## Sheet: ChIP-Seq Gene Ontology
Gene Ontology ID	Module ID	Module Color	p-value	nModGenesInTerm	fracOfBkgrModSize	fracOfBkgrTermSize	bkgrTermSize	termOntology	Term Name	Term Description
[truncated: 7,724 more rows]
