# Supplementary material for: Epigenetic modulation of brain gene networks for cocaine and alcohol abuse
Source: Front Neurosci. 2015 May 20;9:176. doi: 10.3389/fnins.2015.00176 (PMC4438259; doi:10.3389/fnins.2015.00176)
Supplement: Supplemental Table 4 — Significantly overlapping RNA-Seq and ChIP-Seq gene modules. [file Table4.XLSX]

## Sheet: Sheet1
ChIP-Seq Module ID	ChIP-Seq Module Color	ChIP-Seq Module Size	RNA-Seq Module ID	RNA-Seq Module Color	RNA-Seq Module Size	# of Overlapping Genes	Hypergeometric P-value	Pearson's r value	P-value
CSM11	greenyellow	333	RSM11	greenyellow	377	26	6.86798e-05	0.332	1.2e-16
CSM13	salmon	322	RSM20	royalblue	182	15	0.000269553	-0.0437	0.42
CSM1	turquoise	1337	RSM9	magenta	467	79	0.00101889	0.28	4.4e-34
CSM6	red	410	RSM3	brown	747	43	0.0024533	0.234	2.4e-13
CSM3	brown	576	RSM14	cyan	340	28	0.0106571	0.418	6.6e-29
CSM8	pink	367	RSM6	red	586	30	0.0116314	0.475	3.3e-39
CSM8	pink	367	RSM22	darkgreen	153	11	0.0127602	0.433	8.3e-13
CSM14	cyan	315	RSM10	purple	438	21	0.0134699	0.0988	0.03
CSM24	darkgrey	139	RSM21	darkred	161	6	0.0157866	0.346	2.6e-05
CSM13	salmon	322	RSM15	midnightblue	330	17	0.0160952	0.531	1.1e-29
CSM22	darkgreen	155	RSM11	greenyellow	377	11	0.0167373	0.365	3.7e-09
CSM26	darkorange	128	RSM13	salmon	342	9	0.0175155	0.575	3.1e-19
CSM20	royalblue	172	RSM13	salmon	342	11	0.017599	0.403	3.9e-11
CSM3	brown	576	RSM4	yellow	739	51	0.0221333	0.294	3.7e-24
CSM5	green	440	RSM15	midnightblue	330	21	0.0224917	-0.0369	0.42
CSM21	darkred	167	RSM9	magenta	467	13	0.0241942	0.443	1.4e-15
CSM12	tan	324	RSM2	blue	1181	46	0.0257466	0.129	2.2e-05
CSM21	darkred	167	RSM7	black	576	15	0.0272422	0.601	4.1e-35
CSM28	skyblue	118	RSM21	darkred	161	5	0.0286583	0.332	0.00032
CSM26	darkorange	128	RSM12	tan	375	9	0.0295811	0.571	3.1e-19
CSM9	magenta	351	RSM12	tan	375	19	0.0296103	0.3	1.5e-10
CSM19	lightyellow	196	RSM24	darkgrey	133	6	0.0306185	-0.21	0.013
CSM15	midnightblue	283	RSM1	turquoise	1236	42	0.0322222	0.224	4.7e-12
CSM23	darkturquoise	146	RSM8	pink	501	12	0.0327679	0.306	1.5e-07
CSM20	royalblue	172	RSM25	orange	115	5	0.0332706	-0.185	0.042
CSM14	cyan	315	RSM14	cyan	340	16	0.0334693	0.0165	0.75
CSM26	darkorange	128	RSM16	lightcyan	269	7	0.0362773	0.775	7.6e-33
CSM7	black	404	RSM6	red	586	30	0.0374393	0.402	6.8e-28
CSM28	skyblue	118	RSM7	black	576	11	0.0428497	0.455	5.1e-14
CSM0	grey	1623	RSM25	orange	115	24	0.0433714	0.132	0.0022
CSM1	turquoise	1337	RSM16	lightcyan	269	42	0.0467564	0.543	3.2e-74
CSM27	white	121	RSM8	pink	501	10	0.0471336	-0.0924	0.16
CSM16	lightcyan	242	RSM8	pink	501	17	0.0476636	0.289	5.2e-09
CSM25	orange	130	RSM9	magenta	467	10	0.0477371	0.36	1.8e-09
CSM5	green	440	RSM5	green	638	34	0.0483493	0.309	7e-19
