# Supplementary material for: Epigenetic modulation of brain gene networks for cocaine and alcohol abuse
Source: Front Neurosci. 2015 May 20;9:176. doi: 10.3389/fnins.2015.00176 (PMC4438259; doi:10.3389/fnins.2015.00176)
Supplement: Supplemental Table 5 — Enrichment of WGCNA gene modules for ChIP-Seq (CSM) and RNA-Seq (RSM) for differentially expressed genes (P < 0.05) according to disease status; cocaine addict or alcohol dependence. [file Table5.XLSX]

## Sheet: RNA-Seq DE Enrichment
RNA-Seq Module ID	RNA-Seq Module Color	Disease Group	# of DE Genes	-log10 P-value
RSM5	green	Cocaine Addict	162	20.7048
RSM9	magenta	Cocaine Addict	125	17.9199
RSM9	magenta	Alcohol Dependence	101	10.8303
RSM16	lightcyan	Alcohol Dependence	67	10.0474
RSM1	turquoise	Alcohol Dependence	199	8.02206
RSM2	blue	Cocaine Addict	201	6.87951
RSM19	lightyellow	Cocaine Addict	55	6.68485
RSM23	darkturquoise	Alcohol Dependence	38	6.16258
RSM23	darkturquoise	Cocaine Addict	34	3.68186
RSM20	royalblue	Alcohol Dependence	35	3.10598
RSM24	darkgrey	Cocaine Addict	29	2.94331
RSM12	tan	Alcohol Dependence	61	2.88102
RSM15	midnightblue	Alcohol Dependence	54	2.67292
RSM4	yellow	Cocaine Addict	114	2.44164
RSM14	cyan	Alcohol Dependence	54	2.39073

## Sheet: ChIP-Seq DE Enrichment
ChIP-Seq Module ID	ChIP-Seq Module	Disease Group	# of DE Genes	-log10 P-value
CSM19	lightyellow	Cocaine Addict	101	38.7937
CSM14	cyan	Cocaine Addict	132	38.1431
CSM28	skyblue	Alcohol Dependent	36	16.2018
CSM23	darkturquoise	Alcohol Dependent	37	13.7628
CSM16	lightcyan	Cocaine Addict	72	11.6341
CSM7	black	Alcohol Dependent	60	10.6408
CSM7	black	Cocaine Addict	86	5.92935
CSM12	tan	Alcohol Dependent	37	4.0672
CSM21	darkred	Alcohol Dependent	23	3.9047
CSM24	darkgrey	Cocaine Addict	27	1.73871
CSM17	grey60	Alcohol Dependent	22	1.71951
CSM3	brown	Alcohol Dependent	46	1.65523
