# Supplementary material for: Epigenetic modulation of brain gene networks for cocaine and alcohol abuse
Source: Front Neurosci. 2015 May 20;9:176. doi: 10.3389/fnins.2015.00176 (PMC4438259; doi:10.3389/fnins.2015.00176)
Supplement: Supplemental Table 6 — WGCNA assignment of gene modules for RNA-Seq and ChIP-Seq experiments. [file Table6.XLSX]

## Sheet: RNASeq_Modules
Gene Symbol	Module ID	Module Color	MMblack	MMblue	MMbrown	MMcyan	MMdarkgreen	MMdarkgrey	MMdarkred	MMdarkturquoise	MMgreen	MMgreenyellow	MMgrey	MMgrey60	MMlightcyan	MMlightgreen	MMlightyellow	MMmagenta	MMmidnightblue	MMorange	MMpink	MMpurple	MMred	MMroyalblue	MMsalmon	MMtan	MMturquoise	MMyellow	p.MMblack	p.MMblue	p.MMbrown	p.MMcyan	p.MMdarkgreen	p.MMdarkgrey	p.MMdarkred	p.MMdarkturquoise	p.MMgreen	p.MMgreenyellow	p.MMgrey	p.MMgrey60	p.MMlightcyan	p.MMlightgreen	p.MMlightyellow	p.MMmagenta	p.MMmidnightblue	p.MMorange	p.MMpink	p.MMpurple	p.MMred
A1BG	RSM16	lightcyan	-0.693599	0.113532	0.431982	-0.464362	-0.441287	-0.431512	-0.271082	-0.295257	0.494325	-0.201762	-0.0986864	0.565972	0.631007	0.277481	-0.14984	0.223873	-0.194591	-0.481833	-0.0300597	0.258294	-0.381356	-0.167576	0.232111	0.450895	-0.42886	-0.22947	0.000242419	0.606001	0.0395482	0.025599	0.03504	0.0397877	0.21088	0.171388	0.0165	0.355904	0.654163	0.00487727	0.00124438	0.199882	0.494986	0.304471	0.373611	0.0199055	0.891701	0.234054	0.0725769
A2M	RSM4	yellow	-0.357471	-0.408922	0.100059	-0.32055	-0.506736	0.00189081	0.0651239	0.170534	-0.117935	-0.328264	0.162148	0.45911	-0.132576	0.438242	0.296699	-0.201686	0.489141	-0.165694	-0.340464	-0.0614173	-0.686532	0.329608	-0.370948	-0.0425136	0.270008	0.204594	0.0940083	0.0526921	0.64965	0.135895	0.0136014	0.993168	0.767826	0.436588	0.592007	0.126205	0.459796	0.0275441	0.546491	0.0364681	0.169207	0.356089	0.0178507	0.449906	0.11191	0.780718	0.000297342
AAMP	RSM5	green	-0.560096	0.530603	0.723529	-0.0377691	-0.309759	-0.725824	-0.309882	-0.0931401	0.77206	-0.451166	-0.307817	0.339221	0.72156	0.16512	-0.525601	-0.121829	-0.35345	-0.112449	0.027742	0.679518	-0.134927	0.0271371	0.108791	0.444583	-0.721336	-0.589338	0.0054448	0.00919391	9.55e-05	0.86415	0.15033	8.85e-05	0.150159	0.672518	1.59e-05	0.0307087	0.153038	0.113309	0.000101914	0.451498	0.0100032	0.579745	0.0980346	0.609465	0.900009	0.000362189	0.539334
AARS	RSM2	blue	-0.0859723	0.550478	0.582163	0.310891	-0.0123211	-0.585523	0.290842	0.126881	0.533726	-0.326441	-0.635567	-0.148918	0.396967	-0.239699	-0.545637	-0.116258	-0.586588	-0.157281	-0.141707	0.570349	0.2763	-0.24545	-0.152088	0.035856	-0.512419	-0.573562	0.696508	0.00649247	0.00356319	0.148767	0.955504	0.00333177	0.178185	0.564003	0.00871664	0.128449	0.00111784	0.497673	0.0607202	0.270634	0.00708019	0.597319	0.00326108	0.473555	0.518947	0.0044874	0.201882
ABAT	RSM13	salmon	-0.241361	0.124305	0.261029	-0.02007	-0.313139	-0.156091	-0.299107	0.182874	0.239846	-0.297464	-0.0204718	0.292043	0.105854	0.104695	-0.157118	-0.47617	0.156417	0.115749	-0.208865	0.327005	-0.305832	0.521363	-0.277512	-0.0386019	-0.105513	-0.2454	0.267224	0.572007	0.228963	0.927577	0.145697	0.47695	0.165609	0.403605	0.27033	0.168057	0.926131	0.176318	0.630727	0.634496	0.474018	0.021626	0.476018	0.598939	0.338857	0.12775	0.155842
ABCA1	RSM4	yellow	0.398849	-0.458797	-0.529573	-0.0878619	0.663744	0.433094	-0.0246226	-0.0228873	-0.615026	0.134289	0.0180179	-0.226648	-0.344195	0.26035	0.505871	0.360043	0.37593	0.460982	0.440425	-0.641349	0.15481	-0.117345	0.0634653	0.139195	0.484006	0.63789	0.0593979	0.0276635	0.0093559	0.690155	0.000554101	0.0389866	0.911206	0.917443	0.00178888	0.541272	0.934966	0.298357	0.107785	0.230219	0.013789	0.0914975	0.0770837	0.0268378	0.0354399	0.000973375	0.480618
ABCA3	RSM7	black	0.558456	0.0350466	-0.0633472	0.44803	0.278418	0.130322	0.106226	0.530623	-0.283175	-0.129051	-0.102898	-0.386902	-0.342722	0.0090103	-0.0694342	-0.2643	0.198706	0.258307	0.375463	-0.143295	0.159793	0.120046	-0.153947	-0.192671	0.198395	-0.00106139	0.00561271	0.873864	0.773998	0.0320349	0.198303	0.553393	0.62952	0.00919084	0.190427	0.557301	0.640353	0.0681793	0.109399	0.967453	0.75291	0.222971	0.363387	0.23403	0.0774818	0.514224	0.466426
ABCB7	RSM13	salmon	-0.0868704	0.132843	-0.0946346	0.0469444	-0.321344	0.212517	-0.277493	-0.0223453	0.11367	0.408139	0.323104	0.0137057	-0.0655432	-0.460481	-0.188136	-0.279036	-0.158401	0.107514	-0.36953	0.103769	0.0537051	0.218013	0.358491	-0.386451	-0.0361166	-0.271396	0.693486	0.545677	0.667554	0.831562	0.134874	0.330285	0.19986	0.919392	0.605561	0.0531917	0.13263	0.950509	0.766371	0.0270254	0.389972	0.197269	0.470369	0.625348	0.0826682	0.63751	0.807717
ABCF1	RSM1	turquoise	0.039365	-0.48992	-0.567578	-0.250607	-0.387302	0.574376	-0.171849	-0.0233487	-0.463085	0.460708	0.595785	0.129171	-0.474405	-0.213539	0.404103	-0.0846349	0.370858	-0.0469289	-0.285114	-0.504854	-0.286806	0.315896	0.15104	-0.473213	0.571214	0.262217	0.858465	0.0176421	0.00473099	0.24876	0.0678702	0.00415213	0.433005	0.915784	0.0260614	0.0269402	0.00270167	0.556931	0.0221859	0.327909	0.055823	0.701016	0.0814854	0.831617	0.187278	0.0140119	0.184559
ABCA4	RSM24	darkgrey	0.187087	-0.480126	-0.556973	-0.282407	0.0937239	0.717002	-0.0846211	-0.240603	-0.528415	0.3742	0.336142	-0.0934487	-0.41663	0.219679	0.522059	0.227719	0.370832	0.166686	-0.207154	-0.463097	0.0507001	0.0293277	0.0932097	-0.0614462	0.512204	0.626094	0.392668	0.0204122	0.00576826	0.191684	0.670577	0.00011818	0.701063	0.268775	0.00954103	0.0785651	0.116832	0.671492	0.0479695	0.313856	0.010611	0.296018	0.0815088	0.44716	0.342918	0.0260569	0.818296
ABL1	RSM7	black	0.135717	-0.321332	-0.243661	-0.179081	0.0858059	0.126021	0.11555	-0.14555	-0.32876	0.0479705	-0.108828	-0.0509149	-0.140584	0.250896	0.389325	0.472773	0.18197	-0.10094	-0.0256186	-0.295044	0.10712	-0.21061	0.0698537	0.157439	0.252128	0.480005	0.536939	0.13489	0.26255	0.413593	0.697068	0.56667	0.599571	0.507557	0.125598	0.827933	0.621105	0.817539	0.522299	0.248196	0.0663229	0.0227141	0.405972	0.646759	0.907629	0.171711	0.626625
ABL2	RSM7	black	0.423122	-0.0122859	-0.173406	0.370562	0.237745	0.224564	0.0817211	0.237388	-0.29162	0.180243	0.166629	-0.320436	-0.382117	-0.108538	0.0732588	-0.0384543	0.112041	0.00125884	0.0989532	-0.116193	0.118307	-0.0390086	0.0369415	-0.230068	0.168486	0.161718	0.0442527	0.955631	0.428786	0.0817481	0.274675	0.302943	0.710872	0.275418	0.176974	0.410518	0.447317	0.136043	0.0719608	0.622038	0.739745	0.861708	0.610773	0.995452	0.653285	0.597526	0.590831
ABO	RSM9	magenta	-0.119367	-0.227263	-0.164341	-0.251202	0.123289	0.183702	-0.0315849	-0.163348	-0.144405	0.079912	-0.110673	0.0758477	-0.0638663	0.0873494	0.293734	0.231509	0.0914594	0.060829	-0.121107	-0.121285	0.0557884	-0.0215931	0.0132609	0.0966286	0.179443	0.266134	0.587485	0.297014	0.453667	0.247602	0.575176	0.401443	0.88624	0.456437	0.510937	0.717014	0.615163	0.730874	0.772194	0.691876	0.173711	0.287833	0.678116	0.782769	0.582009	0.581452	0.800401
ABR	RSM3	brown	-0.317898	0.0520912	0.402185	-0.207072	-0.0739286	-0.463613	0.144113	-0.0629874	0.267825	-0.40796	-0.292654	0.281345	0.430045	0.430421	-0.0800066	0.229989	-0.0836546	-0.220026	0.227146	0.180314	-0.237828	-0.238178	-0.0181057	0.449989	-0.296359	-0.0304475	0.139347	0.813395	0.0571082	0.343113	0.737447	0.0258692	0.511801	0.77525	0.21663	0.0533062	0.175373	0.193431	0.0405416	0.0403474	0.716692	0.291099	0.704327	0.313072	0.29727	0.41033	0.274502
ACAA1	RSM6	red	-0.56572	-0.0590623	0.121305	-0.366927	-0.38352	-0.299953	-0.483605	-0.208897	0.241807	-0.00474823	0.276527	0.587354	0.252535	0.0675091	0.105446	0.122919	0.0805777	-0.356278	-0.248083	0.180718	-0.437641	0.283191	0.255646	0.149409	-0.190947	-0.0839255	0.00490049	0.788938	0.581388	0.0850241	0.070836	0.164356	0.0193907	0.338781	0.266313	0.982845	0.201495	0.00321108	0.245017	0.759562	0.632055	0.576333	0.714752	0.0951897	0.253716	0.409265	0.0367556
ACACA	RSM2	blue	0.0505529	0.58513	0.420743	0.381518	0.258601	-0.441671	-0.0298814	0.159378	0.46865	-0.18902	-0.344076	-0.149956	0.442664	-0.221062	-0.561267	-0.120537	-0.463301	-0.110098	0.467419	0.38583	0.252842	-0.238195	0.0466328	0.163138	-0.532004	-0.507259	0.818815	0.00335814	0.0455876	0.0724454	0.23348	0.0348634	0.89234	0.4676	0.0240937	0.387709	0.107915	0.494647	0.0344089	0.310741	0.00532756	0.583799	0.0259828	0.617012	0.0245184	0.0690127	0.244425
ACACB	RSM15	midnightblue	0.0279059	-0.62613	-0.282584	-0.368354	-0.00187886	0.283543	-0.167161	0.143746	-0.52572	-0.335775	0.156405	0.309004	-0.314197	0.573849	0.569927	0.0621529	0.750256	-0.0142019	0.243824	-0.52163	-0.51043	0.374277	-0.2231	0.171456	0.554602	0.52685	0.899421	0.00139302	0.191394	0.0837268	0.993212	0.189826	0.445846	0.512888	0.00998328	0.117256	0.476051	0.151379	0.144268	0.00419474	0.00452381	0.778155	3.74e-05	0.94872	0.262223	0.0106866	0.0128242
ACADL	RSM3	brown	-0.336455	0.217508	0.588981	-0.0533591	-0.0346967	-0.5385	-0.11755	0.206555	0.413963	-0.598288	-0.415492	0.301397	0.490971	0.489291	-0.277238	-0.117979	-0.00077874	0.136563	0.295489	0.374348	-0.274406	0.0849924	-0.10957	0.458008	-0.405819	-0.239155	0.11647	0.318784	0.00310694	0.808933	0.875113	0.00802669	0.593224	0.344347	0.0495648	0.00256433	0.0486452	0.162235	0.017364	0.0178104	0.200291	0.591866	0.997186	0.534381	0.171035	0.0784372	0.205117
ACADM	RSM5	green	-0.453914	0.504214	0.395673	-0.0326427	-0.361766	-0.358187	-0.115619	-0.316643	0.675194	0.235101	0.0265349	0.211775	0.633006	-0.247856	-0.490725	-0.0292734	-0.589484	-0.316123	-0.0736865	0.470749	0.0321828	-0.354668	0.255773	0.109746	-0.637855	-0.491518	0.0295828	0.014154	0.0616424	0.882455	0.0898444	0.0933037	0.599351	0.141002	0.000407969	0.280208	0.90434	0.332015	0.00118749	0.254164	0.0174287	0.894518	0.00307531	0.141692	0.738277	0.0233831	0.8841
ACADS	RSM17	grey60	-0.593499	-0.290339	0.0317255	-0.51347	-0.646933	-0.0711575	-0.487925	-0.0467861	0.054215	-0.0125422	0.468415	0.739801	0.0925145	0.214671	0.259301	-0.0412296	0.374698	-0.509531	-0.164273	-0.0454252	-0.771506	0.385986	0.0574652	0.0336958	0.070022	0.033032	0.00283255	0.178971	0.885736	0.0122121	0.000849318	0.74697	0.01818	0.832122	0.805925	0.954706	0.0241743	5.47e-05	0.6746	0.325291	0.232171	0.851831	0.0781366	0.01301	0.453857	0.83694	1.63e-05
ACAT1	RSM12	tan	-0.119804	0.00205853	0.11059	0.0478737	-0.531604	0.0580751	-0.00226069	0.295523	0.0938556	-0.101889	0.188264	0.213656	-0.123599	-0.213546	-0.156056	-0.551148	0.105886	-0.00598199	-0.496267	0.220205	-0.304168	0.520236	-0.0940912	-0.438058	0.0492031	-0.257184	0.586107	0.992562	0.615427	0.828275	0.00903856	0.79239	0.991832	0.170984	0.670139	0.64365	0.389646	0.327638	0.574206	0.327894	0.477049	0.00641444	0.630623	0.978389	0.0160158	0.31267	0.158219
ACAT2	RSM10	purple	0.282941	0.575442	0.258864	0.617484	0.192278	-0.116249	0.169015	0.186302	0.317738	0.0592187	-0.193448	-0.484343	0.00448821	-0.478099	-0.547209	-0.476004	-0.469098	0.549683	-0.26344	0.517741	0.510125	0.031258	-0.067728	-0.331652	-0.369228	-0.504359	0.190809	0.00406699	0.232987	0.00169391	0.379427	0.597348	0.440744	0.394694	0.139557	0.788391	0.376478	0.0191792	0.983785	0.0210271	0.00688477	0.0216782	0.0239407	0.00658613	0.224536	0.0113928	0.0128869
ACHE	RSM5	green	-0.230253	0.745682	0.512786	0.243112	0.2938	-0.575224	-0.182113	-0.246506	0.741255	-0.0621495	-0.327598	-0.111404	0.732596	-0.157222	-0.633558	0.0444968	-0.685903	0.0997185	0.426797	0.569983	0.3795	-0.458918	0.20534	0.438734	-0.813182	-0.568241	0.290529	4.43e-05	0.0123477	0.263662	0.17361	0.00408428	0.405597	0.256844	5.19e-05	0.778167	0.127021	0.612816	7.04e-05	0.473722	0.00117217	0.840231	0.00030271	0.650768	0.0422509	0.00451894	0.0740952
ACLY	RSM2	blue	-0.00944858	0.643114	0.447447	0.476137	0.0188826	-0.31518	0.0625824	0.176922	0.512619	-0.00563733	-0.181063	-0.253421	0.213892	-0.410377	-0.594854	-0.338749	-0.501627	0.051629	-0.126702	0.622754	0.284098	-0.0973868	-0.0605669	-0.155808	-0.537886	-0.583581	0.965871	0.000932593	0.0322864	0.0216364	0.931852	0.142949	0.776659	0.419337	0.012381	0.979634	0.408356	0.243309	0.327093	0.0517745	0.00275436	0.113845	0.0147396	0.815023	0.564558	0.00150458	0.188923
ACO1	RSM4	yellow	0.237187	-0.183671	-0.275484	0.0812959	0.191764	0.283191	-0.0359102	0.101827	-0.335034	0.0761816	0.194285	-0.0671795	-0.372443	-0.146626	0.210762	-0.127298	0.239165	0.104958	0.133649	-0.268234	-0.0236732	0.226672	-0.0935895	-0.195681	0.312028	0.140493	0.275838	0.401522	0.203272	0.712314	0.380728	0.190401	0.870781	0.643854	0.118118	0.729732	0.374377	0.760702	0.0800902	0.504387	0.334387	0.562713	0.271733	0.633641	0.543218	0.215902	0.914618
ACP2	RSM2	blue	-0.0546613	0.506037	0.439896	0.412073	-0.0864813	-0.256298	0.0429237	0.17811	0.447124	-0.104178	0.0580783	-0.0858645	0.209644	-0.238069	-0.52319	-0.432191	-0.335171	-0.0406499	-0.0798136	0.510118	0.039895	-0.0974331	-0.0176278	-0.118464	-0.481445	-0.510573	0.804357	0.0137528	0.0356869	0.0507199	0.694794	0.237816	0.845813	0.416169	0.0324261	0.63618	0.792379	0.696871	0.337017	0.274004	0.0104137	0.0394424	0.117958	0.853893	0.717348	0.0128884	0.856579
ACP5	RSM4	yellow	0.0637144	-0.330781	-0.33041	-0.304064	0.118877	0.332762	-0.085724	-0.131909	-0.314882	0.0375116	-0.102935	0.0370485	-0.121873	0.0896695	0.334747	0.282978	0.207784	0.0662821	0.164383	-0.384315	0.0413412	0.0429388	0.0763819	0.105655	0.326744	0.355101	0.772722	0.123152	0.123599	0.158369	0.589028	0.120789	0.697344	0.548528	0.143349	0.865068	0.640232	0.866719	0.579606	0.684097	0.118453	0.190749	0.34142	0.76381	0.453549	0.0702044	0.851435
ACTA1	RSM2	blue	-0.144354	0.442703	0.153262	0.132916	0.302672	-0.150255	-0.183181	-0.366809	0.425476	0.235711	0.0519557	-0.154481	0.368194	-0.247193	-0.348413	0.0757469	-0.477432	0.232677	0.0905459	0.307	0.380628	-0.25462	0.291858	0.217301	-0.496797	-0.303599	0.511086	0.0343914	0.48507	0.545454	0.16038	0.493776	0.402802	0.0851327	0.0429625	0.278925	0.813872	0.481561	0.0838713	0.255478	0.103256	0.731219	0.0212325	0.285339	0.681166	0.154188	0.0731701
ACTB	RSM2	blue	0.169661	0.736376	0.31574	0.584363	0.0848331	-0.225755	0.103349	-0.046321	0.486833	0.245116	-0.126733	-0.455643	0.201784	-0.613508	-0.637544	-0.194128	-0.725288	-0.040895	-0.218733	0.572904	0.580744	-0.332782	0.157009	-0.216248	-0.572186	-0.585077	0.438973	6.17e-05	0.142202	0.00341022	0.700347	0.300316	0.638882	0.833768	0.0184802	0.259622	0.56446	0.0288915	0.355849	0.00184979	0.00106651	0.374771	9.01e-05	0.853021	0.315997	0.00427211	0.00366494
ACTC1	RSM14	cyan	0.109726	0.418275	0.290267	0.427699	-0.338686	-0.155458	0.198278	0.346454	0.272753	0.101409	0.103378	-0.150792	-0.0455503	-0.337006	-0.473877	-0.445869	-0.214141	-0.337451	-0.161908	0.377624	0.0345488	0.0372327	-0.185356	-0.366415	-0.236746	-0.445382	0.61821	0.0470056	0.179084	0.0417709	0.113915	0.478761	0.364443	0.105341	0.207969	0.645221	0.638785	0.492215	0.836497	0.115835	0.0223559	0.0329749	0.326516	0.115325	0.46047	0.0756551	0.875642
ACTG1	RSM2	blue	-0.285715	0.523903	0.351352	0.221051	-0.552271	-0.379984	-0.26071	-0.00522402	0.567599	0.176582	0.234309	0.193143	0.2961	-0.508184	-0.523192	-0.385475	-0.411268	-0.399116	-0.33018	0.542282	-0.0598592	0.157774	0.202999	-0.273307	-0.488462	-0.674181	0.18631	0.0102909	0.100185	0.310767	0.00628542	0.0736972	0.229553	0.981127	0.00472918	0.420247	0.281878	0.377245	0.17011	0.0132923	0.0104133	0.0692907	0.0512186	0.0592121	0.123876	0.00751293	0.786154
ACTN4	RSM4	yellow	-0.0205254	-0.59249	-0.587155	-0.505366	0.0918411	0.418912	-0.0259365	-0.445436	-0.487751	0.350982	0.22222	0.101106	-0.154112	0.232818	0.651856	0.679497	0.28384	-0.156477	0.180396	-0.660202	-0.0190592	-0.33895	0.279282	0.215648	0.456293	0.700868	0.925938	0.00289195	0.003224	0.0138993	0.676843	0.0466365	0.906488	0.0331657	0.0182277	0.100568	0.30815	0.646216	0.482623	0.285039	0.00075145	0.000362395	0.189342	0.475845	0.410115	0.000607585	0.931216
ACTL6A	RSM14	cyan	0.0784668	0.321697	0.247333	0.3509	-0.135487	-0.312442	0.116222	0.486361	0.231477	-0.123608	-0.109312	0.0206383	0.000216791	-0.470102	-0.446977	-0.521414	-0.154169	-0.042007	0.0911268	0.256026	-0.0695391	0.342371	-0.185601	-0.377135	-0.165608	-0.550206	0.721932	0.134422	0.2552	0.100653	0.537636	0.146645	0.597433	0.0186111	0.287902	0.574181	0.619542	0.925532	0.999217	0.0236005	0.0324902	0.0107249	0.48246	0.849068	0.679226	0.238332	0.752548
ACTN1	RSM11	greenyellow	0.298486	0.0636913	-0.426822	0.179329	0.137516	0.232086	-0.188049	-0.199323	-0.165727	0.664769	0.451272	-0.227225	-0.204376	-0.344763	0.0684293	0.122727	-0.0682566	-0.0244662	0.112384	-0.159625	0.358814	-0.070886	0.357324	-0.206248	0.0867719	0.109851	0.166531	0.772802	0.0422377	0.412935	0.531506	0.286599	0.390195	0.361869	0.449813	0.000539413	0.0306647	0.297097	0.349573	0.107167	0.75638	0.576931	0.756977	0.911768	0.609672	0.466902	0.0926905
ACTN2	RSM12	tan	-0.0188739	0.147662	0.000485442	0.116961	-0.312231	0.0832282	0.316386	-0.0716646	0.123262	0.420884	0.333354	-0.0406271	-0.0624848	-0.396543	-0.180968	-0.154419	-0.284572	-0.297024	-0.374974	0.160445	0.0454171	-0.185093	0.0715193	-0.398426	-0.108182	-0.162492	0.931883	0.501348	0.998246	0.595091	0.146932	0.705768	0.141343	0.745224	0.575259	0.0455076	0.120088	0.853974	0.776999	0.0610214	0.408606	0.481742	0.188155	0.168717	0.0778998	0.464587	0.836969
ACVR1	RSM0	grey	0.11647	-0.085974	0.0470469	0.134432	-0.0596382	0.0276615	0.229968	0.255591	-0.110032	-0.0980263	-0.0286849	-0.0166383	-0.113119	0.182458	0.0852983	-0.0664787	0.191098	-0.192223	-0.00601347	0.00145594	-0.0877308	-0.0687204	-0.266053	-0.0665937	0.102858	0.204297	0.596648	0.696502	0.831199	0.540838	0.786926	0.900297	0.291144	0.239158	0.617222	0.656338	0.896628	0.939937	0.607322	0.404694	0.698778	0.763129	0.382416	0.379567	0.978275	0.99474	0.690595
ACVR1B	RSM2	blue	-0.0946416	0.634668	0.51142	0.351704	0.157037	-0.428176	-0.157634	0.096027	0.567211	-0.0916825	-0.216041	-0.0870348	0.44755	-0.0175421	-0.541278	-0.255725	-0.368975	0.102429	0.250942	0.572679	0.22409	-0.153263	-0.102582	0.221011	-0.615216	-0.475703	0.66753	0.00114187	0.0126222	0.0998215	0.474249	0.0415186	0.472548	0.662941	0.00476411	0.677372	0.322138	0.692933	0.0322417	0.93668	0.00764657	0.238904	0.0831667	0.641884	0.248106	0.00429078	0.303991
ACVR2A	RSM8	pink	0.352294	0.413558	0.217953	0.499555	0.481163	-0.146764	0.157197	0.282496	0.136673	-0.187987	-0.335701	-0.420505	0.0357977	-0.0820647	-0.359725	-0.25597	-0.184478	0.299578	0.475573	0.208076	0.319038	-0.155031	-0.342905	0.0562364	-0.218818	-0.247028	0.0992149	0.0498107	0.317768	0.0152227	0.020103	0.503983	0.473793	0.191538	0.534049	0.390355	0.117342	0.045723	0.871182	0.709707	0.091805	0.238439	0.399421	0.164911	0.0218141	0.340725	0.137856
ACVR2B	RSM12	tan	0.200284	0.222506	-0.0958549	0.174586	0.46964	0.122868	0.0110919	-0.143539	0.0271972	0.275139	-0.142838	-0.300411	-0.041472	-0.374106	-0.119261	0.0364374	-0.327587	0.333323	-0.0573681	0.084865	0.457317	-0.0819054	0.0699231	-0.104691	-0.112395	-0.083739	0.359513	0.307512	0.66351	0.425602	0.0237564	0.57649	0.959939	0.5135	0.901963	0.20386	0.51558	0.163682	0.850969	0.0786457	0.587818	0.868899	0.127034	0.120125	0.794865	0.700239	0.0282345
ACVRL1	RSM1	turquoise	-0.125282	-0.703922	-0.430826	-0.515809	-0.286089	0.345093	-0.0640996	-0.166411	-0.491918	0.0485867	0.453271	0.348522	-0.290919	0.449531	0.664463	0.279649	0.612636	-0.334417	-0.143972	-0.553574	-0.512013	0.152126	-0.0811851	0.0434869	0.55925	0.620369	0.568963	0.000178047	0.0401389	0.0117577	0.185707	0.106809	0.771383	0.447921	0.0171164	0.825755	0.0298433	0.103141	0.178065	0.0313947	0.000543759	0.196245	0.00188556	0.118839	0.512218	0.00613844	0.0125023
ACYP1	RSM5	green	-0.301867	0.756699	0.726652	0.256104	-0.0354836	-0.737489	-0.0442941	0.0326501	0.807706	-0.2905	-0.45719	0.0126157	0.71181	-0.183695	-0.753678	-0.154538	-0.654251	-0.0791456	0.312208	0.669865	0.169375	-0.22314	0.0711532	0.285951	-0.808049	-0.785167	0.16155	2.93e-05	8.61e-05	0.238185	0.872303	5.94e-05	0.84095	0.882429	3.16e-06	0.17872	0.0282839	0.954441	0.000139425	0.40146	3.29e-05	0.481398	0.000707448	0.719621	0.146963	0.000471211	0.439757
ACYP2	RSM5	green	-0.348799	0.522754	0.709421	0.165486	-0.306698	-0.629685	0.0757647	0.183083	0.674199	-0.569736	-0.341909	0.180319	0.45342	-0.0832109	-0.607475	-0.471919	-0.343395	-0.0878018	-0.20013	0.71058	-0.132408	0.2172	-0.278858	0.0605248	-0.559818	-0.704059	0.102849	0.0104895	0.000150267	0.450482	0.154615	0.00128327	0.731158	0.403057	0.000419194	0.00454034	0.110299	0.410318	0.0297827	0.705827	0.00210958	0.0229945	0.10866	0.690357	0.35989	0.000144915	0.547005
ADA	RSM9	magenta	0.148542	-0.204327	-0.19945	-0.0810788	0.147426	-0.0675295	-0.107975	-0.0270279	-0.247921	-0.0735014	-0.0565377	0.019226	-0.0578467	0.0903806	0.223005	0.332951	0.154654	-0.0274125	0.381327	-0.321831	0.0180094	-0.0276978	0.270475	0.177393	0.159482	0.181344	0.498771	0.349691	0.361558	0.71305	0.50204	0.759491	0.623859	0.902571	0.254037	0.738913	0.797774	0.930615	0.793189	0.681718	0.306399	0.120565	0.481066	0.901191	0.0726007	0.134251	0.934997
ADAM8	RSM20	royalblue	0.118791	-0.221145	-0.288462	-0.190464	0.151578	0.139967	-0.01967	-0.158045	-0.22742	0.0787893	-0.00162025	-0.0215831	-0.00894165	0.0477814	0.206514	0.305215	0.0833565	0.0593727	0.417801	-0.388454	0.0978358	-0.0246191	0.205638	0.14521	0.200918	0.191197	0.589301	0.310556	0.181926	0.384025	0.489937	0.524144	0.929017	0.471381	0.296671	0.720834	0.994146	0.922133	0.967701	0.828601	0.344444	0.156721	0.705334	0.787853	0.0472817	0.0669855	0.656966
ADAM10	RSM11	greenyellow	0.280675	-0.0662806	-0.527398	0.0954579	0.271322	0.468673	0.0255367	-0.428585	-0.259083	0.751174	0.392579	-0.384282	-0.235106	-0.398274	0.167059	0.361837	-0.235753	0.0601528	-0.124938	-0.297121	0.466847	-0.470395	0.554361	-0.199536	0.143822	0.275401	0.194539	0.763815	0.00970596	0.664825	0.21046	0.0240858	0.907923	0.0413031	0.232578	3.62e-05	0.063891	0.0702306	0.280197	0.0597992	0.446129	0.0897765	0.278836	0.785129	0.570033	0.168571	0.0247176
ADAR	RSM3	brown	-0.00597228	0.320296	0.046878	0.127294	0.185316	-0.213342	-0.247683	-0.126217	0.233878	0.221751	0.0899587	-0.00288951	0.18676	-0.176283	-0.185531	0.0539551	-0.205539	-0.226659	0.236624	0.191147	0.16405	-0.0253884	0.052792	0.112344	-0.280331	-0.204838	0.978424	0.136224	0.831796	0.562726	0.397245	0.328367	0.254507	0.566062	0.282789	0.309199	0.683129	0.98956	0.393511	0.421046	0.396688	0.806838	0.346777	0.298334	0.277013	0.382291	0.454477
ADARB1	RSM3	brown	0.214878	0.367624	0.17573	0.349253	0.41127	-0.132309	0.281596	-0.0208958	0.209716	-0.0722218	-0.344019	-0.485541	0.215269	-0.102266	-0.356076	0.092558	-0.412065	0.187196	0.333806	0.129247	0.509841	-0.580699	0.033503	0.187282	-0.28807	-0.176003	0.324814	0.084389	0.422527	0.102371	0.0512172	0.547305	0.193017	0.924605	0.336847	0.743308	0.107977	0.0188403	0.323912	0.642418	0.0953908	0.674455	0.0507249	0.392388	0.119556	0.556698	0.0129456
ADARB2	RSM12	tan	-0.575231	-0.00494479	0.326598	-0.427702	-0.208051	-0.346671	-0.363129	-0.259296	0.336812	-0.389253	-0.033107	0.434222	0.496326	0.560498	0.0307422	0.169529	0.0658109	-0.185886	0.0185695	0.192312	-0.373074	-0.087628	-0.00936264	0.551702	-0.273104	-0.0185722	0.00408374	0.982135	0.128253	0.0417695	0.340786	0.105109	0.0885521	0.232181	0.116058	0.0663772	0.880795	0.0384236	0.0160015	0.0054043	0.889257	0.439337	0.765443	0.395769	0.93298	0.379342	0.0795402
ADCY1	RSM5	green	-0.310117	0.645811	0.534508	0.117143	-0.140005	-0.548962	-0.2213	-0.047497	0.72079	-0.114207	-0.346467	0.142758	0.643994	-0.230927	-0.657338	-0.230312	-0.5359	0.0489101	0.212314	0.57144	0.163533	0.0309615	0.143616	0.198324	-0.669312	-0.707883	0.149835	0.000873102	0.00860034	0.594514	0.524029	0.00667208	0.310208	0.829607	0.000104514	0.603846	0.105328	0.51582	0.000912803	0.289081	0.000654014	0.290402	0.00839663	0.824613	0.330757	0.00439435	0.455921
ADCY2	RSM18	lightgreen	-0.409788	-0.247922	0.14202	-0.450555	-0.0416459	-0.179527	-0.293831	-0.0466191	0.0505008	-0.413983	-0.157917	0.468978	0.248267	0.507486	0.222882	0.111789	0.275262	0.2079	0.0183696	0.0133846	-0.408188	0.256823	-0.0111368	0.375224	-0.00992657	0.164164	0.0521448	0.254034	0.518014	0.0309634	0.850351	0.41241	0.173564	0.832713	0.818999	0.0495527	0.471745	0.0239817	0.253353	0.0134406	0.306673	0.611578	0.20365	0.341145	0.933699	0.951667	0.0531602
ADCY3	RSM16	lightcyan	-0.458729	0.300257	0.327533	-0.148834	-0.296095	-0.373134	-0.324369	-0.290424	0.532711	-0.00829046	0.000585698	0.281158	0.589563	0.100024	-0.232932	0.0270074	-0.278227	-0.163053	-0.0977328	0.386493	-0.0504337	-0.14545	0.106156	0.276404	-0.481714	-0.278686	0.0276898	0.163909	0.127101	0.497919	0.170118	0.0794875	0.131034	0.178837	0.00886943	0.970052	0.997884	0.19374	0.00307033	0.649765	0.284796	0.902644	0.198624	0.457261	0.657305	0.0684962	0.819236
ADCY5	RSM5	green	-0.242238	0.61715	0.44051	0.116269	0.237251	-0.499501	-0.305121	-0.163503	0.63873	-0.121166	-0.293113	0.0220208	0.683901	-0.131733	-0.52844	0.0671797	-0.546311	-0.0600995	0.478706	0.461239	0.248638	-0.309522	0.248834	0.42419	-0.696799	-0.516141	0.265436	0.00170653	0.0354002	0.597285	0.275703	0.0152356	0.156855	0.456004	0.0010367	0.581826	0.174665	0.920558	0.00032038	0.549069	0.0095369	0.760702	0.00699583	0.785315	0.0208413	0.026742	0.25262
ADCY6	RSM2	blue	-0.143349	0.41907	0.361079	0.0517028	0.107039	-0.550248	0.106515	-0.227686	0.477215	-0.271304	-0.538109	-0.0761344	0.556469	-0.0161019	-0.401148	0.214485	-0.488826	0.00691342	0.297157	0.327768	0.319529	-0.320784	0.121309	0.413202	-0.47273	-0.338388	0.514065	0.0465452	0.0905008	0.814762	0.626885	0.00651946	0.628585	0.29609	0.0212998	0.210491	0.00808146	0.729893	0.00582194	0.94187	0.0578127	0.325719	0.0179354	0.975025	0.168518	0.126812	0.137218
ADCY7	RSM2	blue	-0.156458	0.445747	0.150261	0.0882592	0.0152204	-0.0026247	-0.158198	-0.344592	0.447642	0.288799	0.0422312	-0.171315	0.327444	-0.223374	-0.398039	-0.141272	-0.47632	0.424762	-0.223333	0.406215	0.385884	-0.169624	0.234053	0.0414184	-0.43489	-0.328114	0.475901	0.0330287	0.49376	0.688822	0.945047	0.990517	0.470947	0.107353	0.0322021	0.181392	0.848272	0.434459	0.12721	0.30558	0.0599643	0.520244	0.0215788	0.043351	0.305669	0.0544336	0.0689705
ADCY8	RSM18	lightgreen	0.108256	-0.159156	0.044151	-0.0673134	0.33658	-0.0817451	-0.153332	0.2025	-0.16209	-0.456175	-0.329085	-0.0290785	0.0358914	0.590331	0.18462	0.133382	0.340049	0.260496	0.446273	-0.137826	-0.0525128	0.0571449	-0.181426	0.415679	0.123488	0.234906	0.622948	0.46823	0.841457	0.760239	0.116326	0.71079	0.484868	0.35411	0.45996	0.0286813	0.125202	0.895217	0.870848	0.00302266	0.399053	0.544032	0.112375	0.22995	0.0327973	0.530571	0.811911
ADCY9	RSM9	magenta	0.129766	-0.238588	-0.475014	-0.139008	0.550585	0.373536	-0.172308	-0.49092	-0.298224	0.385026	0.284675	-0.247662	-0.088153	0.155874	0.38601	0.504284	0.0566266	0.315782	0.179116	-0.383833	0.315765	-0.395457	0.338931	0.269536	0.18251	0.507626	0.5551	0.272927	0.0219914	0.527018	0.00647998	0.079139	0.431759	0.0173775	0.166921	0.0696438	0.187987	0.254549	0.689178	0.477569	0.0688726	0.0141383	0.797462	0.142146	0.4135	0.0705867	0.142168
ADCYAP1	RSM2	blue	-0.448862	0.325159	0.457377	-0.0818677	-0.451822	-0.482161	-0.122026	0.0244487	0.550305	-0.23504	-0.187329	0.28795	0.442507	-0.123091	-0.419431	-0.180755	-0.277603	-0.206039	-0.154723	0.439279	-0.145027	0.184496	0.0495011	0.0806323	-0.411709	-0.550565	0.0316787	0.130043	0.0282111	0.710375	0.0304371	0.0198094	0.579126	0.911831	0.00651281	0.280336	0.392045	0.182737	0.0344803	0.575794	0.0463375	0.409168	0.199674	0.345579	0.480868	0.035977	0.509097
ADCYAP1R1	RSM15	midnightblue	0.00109547	-0.43291	-0.0131306	-0.132859	0.0382623	0.0432833	-0.176426	0.432799	-0.368768	-0.504809	-0.0144474	0.27952	-0.276979	0.568947	0.403985	-0.1352	0.723163	0.0734583	0.278587	-0.261338	-0.549701	0.466611	-0.389245	0.140767	0.391948	0.332668	0.996042	0.0390794	0.952584	0.545628	0.862392	0.844536	0.420664	0.0391353	0.083353	0.014022	0.947834	0.196459	0.200729	0.00460927	0.0559018	0.538508	9.67e-05	0.73906	0.198021	0.228392	0.00658401
ADD1	RSM10	purple	-0.267022	0.238959	0.522859	0.0591451	-0.3103	-0.473921	7.39e-05	0.182936	0.375958	-0.437684	-0.0931659	0.285813	0.295598	0.288387	-0.257004	-0.267417	0.0108764	-0.335484	-0.0208282	0.425156	-0.372389	0.157268	-0.349518	0.161584	-0.324331	-0.278318	0.218063	0.272158	0.0104712	0.788648	0.149581	0.0223415	0.999733	0.403441	0.0770606	0.0367351	0.672432	0.186151	0.17087	0.182044	0.236482	0.217357	0.960717	0.117594	0.924849	0.043136	0.0801375
ADD2	RSM11	greenyellow	0.377561	0.151337	-0.310969	0.305896	0.178924	0.196595	0.16247	-0.256006	-0.073992	0.547807	0.223019	-0.488785	-0.0730355	-0.421303	-0.0767417	0.150319	-0.356631	0.194107	-0.0561923	-0.101183	0.585166	-0.44244	0.347589	-0.239747	-0.0372945	0.0259877	0.0757075	0.490637	0.14866	0.155751	0.414009	0.368612	0.458893	0.23837	0.737229	0.00681149	0.306368	0.0179465	0.740512	0.0452709	0.727818	0.493592	0.0948385	0.374824	0.798985	0.645963	0.00335573
ADD3	RSM1	turquoise	0.496401	-0.643606	-0.481714	0.0735551	-0.0866218	0.521614	0.317267	0.519927	-0.806608	-0.0800136	0.211374	-0.105104	-0.868477	0.12631	0.545923	-0.26806	0.755221	0.0638868	-0.16904	-0.557075	-0.298724	0.485355	-0.506692	-0.520268	0.862651	0.51891	0.0159831	0.000921476	0.0199405	0.738728	0.694322	0.0106894	0.140178	0.0109913	3.34e-06	0.716668	0.332954	0.633164	7.78e-08	0.565771	0.00704427	0.216211	3.1e-05	0.772122	0.440676	0.0057575	0.166176
ADH5	RSM23	darkturquoise	0.396207	0.119519	0.27347	0.514811	-0.0658093	-0.148766	0.52736	0.743135	-0.0740332	-0.500035	-0.320896	-0.204112	-0.361677	-0.138081	-0.250332	-0.614945	0.126566	-0.0963778	-0.209702	0.227404	-0.0671706	0.42484	-0.65859	-0.453334	0.133393	-0.267856	0.0612605	0.587005	0.206729	0.0119499	0.765449	0.498117	0.00971221	4.86e-05	0.737088	0.0151096	0.13545	0.350209	0.0899293	0.529803	0.249296	0.00179211	0.56498	0.66178	0.33688	0.296705	0.760733
ADK	RSM3	brown	0.0228287	0.158217	0.534322	0.248171	-0.0308859	-0.400155	0.370602	0.596632	0.14706	-0.778462	-0.586215	0.00267814	-0.0165765	0.14515	-0.256261	-0.380999	0.0534839	-0.0652773	-0.0290819	0.358697	-0.211357	0.223539	-0.570612	-0.0243254	-0.0921428	-0.289105	0.917653	0.470891	0.00862791	0.253542	0.888742	0.0584929	0.0817128	0.00265451	0.503113	1.22e-05	0.0032857	0.990324	0.940159	0.508734	0.237886	0.0728667	0.808494	0.767294	0.895205	0.0928054	0.332994
ADM	RSM7	black	-0.145956	-0.400931	-0.479224	-0.341066	-0.338655	0.251816	-0.415256	-0.201513	-0.290855	0.43871	0.602741	0.326696	-0.191528	-0.168718	0.415535	0.232477	0.300002	-0.211806	-0.00433478	-0.415033	-0.222233	0.244953	0.499686	-0.148571	0.309362	0.238525	0.506359	0.0579605	0.0206838	0.111237	0.113951	0.246407	0.0487864	0.356509	0.178164	0.0362459	0.00233452	0.128132	0.381326	0.44156	0.0486193	0.285765	0.164285	0.331944	0.984339	0.0489201	0.30812
ADORA1	RSM10	purple	-0.124812	0.276932	0.550915	0.0959366	0.123603	-0.515303	0.306764	0.0743919	0.350905	-0.547508	-0.620636	-0.07914	0.384108	0.34855	-0.254682	0.162187	-0.228212	-0.191472	0.129292	0.354517	0.0937107	-0.342048	-0.316317	0.439446	-0.380109	-0.163843	0.570426	0.200809	0.00644157	0.66324	0.574195	0.0118549	0.154521	0.735858	0.100648	0.00684808	0.00157837	0.71964	0.0703686	0.103112	0.240892	0.459689	0.294947	0.381467	0.556559	0.0969535	0.670621
ADORA2B	RSM0	grey	-0.0114295	-0.388561	-0.450991	-0.222085	-0.154455	0.490782	-0.2156	-0.170209	-0.362419	0.335717	0.668139	0.181145	-0.445329	-0.0629499	0.430316	-0.0918991	0.394005	-0.0587355	-0.436042	-0.250138	-0.198278	0.400362	0.0240816	-0.288346	0.401978	0.32648	0.958721	0.0669044	0.0307815	0.308451	0.481636	0.0174136	0.323151	0.437477	0.0892231	0.117324	0.000493424	0.40814	0.0332129	0.77538	0.0404013	0.67665	0.0628472	0.79008	0.0375281	0.249677	0.364443
ADPRH	RSM4	yellow	-0.0443228	-0.260596	-0.215112	-0.142985	-0.389401	0.504065	-0.0352677	-0.0322551	-0.201636	0.237392	0.509878	0.0848978	-0.340972	0.0982015	0.240873	-0.302772	0.314546	0.104678	-0.595789	-0.0338283	-0.258417	0.291647	-0.194449	-0.339791	0.278394	0.228436	0.840848	0.229764	0.324274	0.515143	0.066265	0.0141871	0.873074	0.883842	0.35621	0.27541	0.012938	0.700129	0.111342	0.65576	0.268223	0.160235	0.1438	0.634549	0.00270147	0.878216	0.233823
PARP1	RSM18	lightgreen	0.108565	0.0348416	0.142947	0.227411	-0.234084	-0.0185752	0.28653	0.378155	-0.0199532	-0.220028	-0.172372	-0.037084	-0.208217	-0.0710007	-0.0879549	-0.357626	0.096886	-0.15449	-0.266929	0.187514	-0.112631	0.201527	-0.386063	-0.304934	0.115331	-0.06949	0.621953	0.874596	0.515256	0.296691	0.282353	0.932959	0.185	0.0752108	0.927998	0.313068	0.431585	0.866593	0.340391	0.74751	0.689843	0.0938554	0.660101	0.481537	0.218229	0.391571	0.608881
PARP4	RSM3	brown	-0.150217	0.336994	0.244864	0.0859285	-0.134796	-0.106731	-0.168769	0.0167077	0.332148	0.0955496	-0.0698556	0.0424732	0.149821	-0.135754	-0.307419	-0.17175	-0.186734	-0.131984	-0.197818	0.374867	0.0388651	0.151434	-0.0786857	-0.0176027	-0.286484	-0.279629	0.493887	0.115849	0.260129	0.696655	0.539733	0.627885	0.441419	0.939686	0.121518	0.664521	0.751456	0.847412	0.49504	0.536829	0.153597	0.433276	0.393578	0.548299	0.36558	0.0779916	0.860245
ADRA1D	RSM21	darkred	0.589127	0.0902831	-0.0912998	0.487762	0.243064	0.155938	0.469551	0.208647	-0.237738	0.0931548	-0.0309933	-0.583592	-0.326827	-0.0415923	-0.0723166	-0.051342	-0.0844432	0.0669703	-0.0542088	-0.0421324	0.355345	-0.383346	-0.124964	-0.246743	0.113227	0.130626	0.00309771	0.682044	0.678649	0.0182247	0.26376	0.477386	0.0237867	0.339372	0.274691	0.672469	0.888358	0.00346318	0.127971	0.850542	0.742982	0.816034	0.701663	0.761426	0.805947	0.848623	0.0961208
ADRA1B	RSM13	salmon	-0.00245158	0.108178	0.121553	0.0690804	-0.258305	-0.20816	0.00400833	0.200207	0.113792	-0.0145692	-0.0356463	0.105764	0.0893924	-0.0373571	-0.18472	-0.188732	-0.0198467	-0.185645	0.118725	0.0425293	-0.126161	0.134436	-0.0851429	-0.115853	-0.0443565	-0.22217	0.991142	0.623203	0.580611	0.754131	0.234033	0.340527	0.985518	0.3597	0.605171	0.947395	0.871722	0.631022	0.685024	0.865619	0.398792	0.388445	0.928381	0.396394	0.58951	0.847213	0.566236
ADRA1A	RSM7	black	0.381418	0.0116446	-0.240581	0.29797	0.0643683	0.285984	-0.0149224	0.101294	-0.20639	0.317236	0.229981	-0.338565	-0.232422	-0.0885583	0.0219551	-0.166267	0.0785332	0.384494	0.110592	-0.159869	0.244088	-0.055662	0.022325	-0.232952	0.138746	0.0909849	0.0725264	0.957945	0.268819	0.1673	0.77045	0.185876	0.946122	0.645598	0.344739	0.140219	0.291115	0.114053	0.285884	0.687818	0.920795	0.448318	0.721706	0.0700632	0.615421	0.466211	0.26169
ADRA2A	RSM2	blue	-0.283945	0.374974	0.251342	0.0931803	-0.223667	-0.310726	-0.176353	-0.0856104	0.45323	0.221131	0.235089	0.212487	0.325637	-0.310523	-0.375731	-0.0941827	-0.321803	-0.401223	-0.0440793	0.347191	-0.0567984	-0.0376548	0.252508	-0.0235665	-0.444763	-0.396375	0.189172	0.0778995	0.247328	0.672384	0.304928	0.148994	0.420859	0.697727	0.0298601	0.310587	0.280232	0.330355	0.129447	0.149274	0.0772536	0.669053	0.134286	0.0577617	0.841712	0.104554	0.79686
ADRA2B	RSM6	red	0.305698	0.229825	-0.096177	0.253382	0.535331	0.0667352	0.180984	-0.154149	0.0263993	0.222583	-0.0420112	-0.410311	0.0435927	-0.227205	-0.132399	0.0984907	-0.317923	0.366314	0.267676	0.0143065	0.482632	-0.331862	0.0220937	0.0213096	-0.186109	-0.0453073	0.156032	0.291453	0.662444	0.243384	0.00847942	0.76224	0.408563	0.482517	0.904827	0.30734	0.849054	0.0518159	0.843438	0.29714	0.547031	0.654807	0.139314	0.085587	0.216895	0.948342	0.0196719
ADRA2C	RSM18	lightgreen	-0.0337794	-0.221891	-0.128731	-0.276434	0.307642	0.0131189	-0.377455	-0.113017	-0.184351	-0.217417	-0.0526193	0.0884601	0.0792464	0.497694	0.286265	0.395789	0.32299	-0.00600079	0.586814	-0.32502	-0.122056	-0.0768155	0.0727882	0.537931	0.126071	0.322876	0.878391	0.308886	0.558288	0.201654	0.153284	0.952626	0.0757963	0.607646	0.399751	0.31899	0.811536	0.688148	0.719278	0.0156676	0.185426	0.0615595	0.132775	0.978321	0.00324629	0.130217	0.579033
ADRB1	RSM19	lightyellow	0.176228	-0.4842	-0.469457	-0.312002	0.324247	0.389065	0.177998	-0.231313	-0.475322	0.10011	0.0168489	-0.0735953	-0.187446	0.196556	0.44017	0.365152	0.203169	0.373825	0.246253	-0.575882	0.0427201	-0.17268	0.148197	0.100739	0.43014	0.529714	0.421192	0.01922	0.0238185	0.147244	0.131186	0.0665199	0.416469	0.288253	0.0218936	0.649482	0.939178	0.73859	0.391746	0.368708	0.0355586	0.0866596	0.352487	0.0788882	0.257349	0.00403226	0.846535
ADRB2	RSM3	brown	-0.300579	0.30865	0.633094	0.0086821	0.0289495	-0.557395	0.0716819	0.11682	0.458229	-0.69345	-0.651384	0.0882848	0.455647	0.340298	-0.340677	-0.0856203	-0.200803	0.183375	0.131519	0.464584	-0.0695263	-0.0603624	-0.203801	0.426398	-0.420863	-0.344861	0.163435	0.151873	0.00118502	0.968638	0.895679	0.00572368	0.745165	0.595536	0.0278817	0.000243478	0.000760397	0.688736	0.02889	0.112096	0.111671	0.697693	0.358243	0.402295	0.549722	0.0255191	0.752592
ADRB3	RSM3	brown	-0.335388	0.192001	0.24872	-0.180787	-0.133257	-0.164956	-0.270125	-0.213268	0.331283	0.0411877	-0.0840056	0.248676	0.358418	0.193469	-0.132457	0.0921649	-0.118423	-0.20743	0.0413757	0.224317	-0.0538051	-0.0661686	0.0531475	0.328172	-0.315094	-0.129695	0.117706	0.380127	0.252458	0.409084	0.544415	0.451954	0.212558	0.328538	0.12255	0.85198	0.703141	0.252546	0.0930775	0.376425	0.546855	0.675764	0.590465	0.34226	0.851312	0.303487	0.807365
ADRBK1	RSM3	brown	-0.366495	0.231127	0.148555	-0.253473	0.139912	-0.357929	-0.565198	-0.351957	0.369242	0.0819114	-0.0438752	0.28857	0.620615	0.202763	-0.131524	0.373395	-0.200512	-0.0866376	0.639898	0.0694547	-0.00253272	-0.28321	0.45728	0.603756	-0.424239	-0.107509	0.0854207	0.288652	0.498734	0.243208	0.524306	0.0935576	0.00494901	0.0995611	0.0829271	0.710227	0.842436	0.181755	0.00157912	0.353471	0.549707	0.0792607	0.358954	0.694269	0.00100802	0.752839	0.990849
ADRBK2	RSM2	blue	0.331362	0.662766	0.412079	0.652444	0.482307	-0.302865	0.299489	0.304518	0.359884	-0.138254	-0.478635	-0.513961	0.146292	-0.354071	-0.651377	-0.302271	-0.518889	0.327416	0.240314	0.452022	0.497463	-0.25219	-0.190007	-0.0564542	-0.472954	-0.503797	0.122456	0.000568448	0.0507162	0.000740446	0.0197668	0.160099	0.165042	0.157717	0.0916512	0.529284	0.0208629	0.0121155	0.505371	0.0974041	0.000760522	0.160961	0.0111804	0.127244	0.269368	0.0303545	0.0157236
ADSS	RSM16	lightcyan	-0.397189	0.354309	0.599622	-0.0289639	-0.180911	-0.419036	0.142657	0.0627184	0.549253	-0.413286	-0.404604	0.121569	0.453862	0.116974	-0.411141	-0.193525	-0.305843	0.0299878	-0.158852	0.542451	-0.0786047	-0.078266	-0.258918	0.200452	-0.465325	-0.406466	0.0605629	0.0971637	0.00249355	0.895628	0.408756	0.0465646	0.516118	0.776186	0.00663719	0.0499765	0.0554913	0.580559	0.029604	0.595048	0.0512973	0.376284	0.155827	0.891959	0.469092	0.00749057	0.721463
AP2A1	RSM4	yellow	0.354919	-0.0477171	-0.118504	0.174928	0.150204	0.142353	0.0809357	0.345499	-0.245598	-0.066537	-0.124465	-0.201284	-0.254197	0.0386924	0.00630226	-0.138065	0.223958	-0.0154659	0.381866	-0.230399	0.0669259	0.073142	-0.276842	-0.0692291	0.258273	0.0575257	0.0965491	0.828829	0.590207	0.424681	0.493926	0.517023	0.713536	0.10637	0.258657	0.762927	0.571506	0.357068	0.241819	0.86086	0.977232	0.529854	0.304284	0.944162	0.0721635	0.290215	0.76158
AP2A2	RSM2	blue	0.0480207	0.441083	-0.0229085	0.159488	0.383505	-0.151774	-0.208968	-0.405194	0.308057	0.490407	0.0382145	-0.237886	0.396815	-0.25127	-0.268944	0.352994	-0.52576	-0.0792196	0.432874	0.116501	0.539227	-0.56225	0.4384	0.267203	-0.437097	-0.163981	0.827755	0.0351344	0.917366	0.46729	0.0708479	0.489369	0.338614	0.0551021	0.152701	0.0175129	0.862563	0.274382	0.0608278	0.247468	0.214642	0.0984989	0.00997649	0.719369	0.0390973	0.596548	0.00792581
AP1B1	RSM3	brown	-0.291424	0.212582	0.138068	-0.106665	0.0826956	-0.249398	-0.564729	-0.230895	0.295487	-0.0185988	0.0147797	0.147059	0.389022	0.0792484	-0.0713078	0.208556	-0.109953	-0.0513709	0.349882	0.155249	0.0722704	-0.0406327	0.312089	0.4143	-0.317498	-0.162293	0.177279	0.330133	0.529843	0.628096	0.70757	0.251126	0.00499296	0.289149	0.171037	0.932874	0.946636	0.503116	0.0665529	0.719271	0.746452	0.339589	0.617478	0.815932	0.101713	0.479358	0.743141
AP2B1	RSM7	black	0.613365	-0.124235	-0.275979	0.470606	-0.125325	0.314181	0.346775	0.52591	-0.443139	0.225399	0.317548	-0.273604	-0.690999	-0.245453	0.0632002	-0.454219	0.323043	-0.0753994	-0.222226	-0.165477	-0.0109619	0.330931	-0.338709	-0.679756	0.417772	0.116044	0.00185561	0.572225	0.202428	0.0234311	0.568831	0.14429	0.104998	0.00995158	0.0341932	0.301099	0.139807	0.206497	0.000261506	0.258946	0.77451	0.0294601	0.132707	0.732407	0.308135	0.450508	0.960408
AP1G1	RSM1	turquoise	0.475741	-0.390627	-0.501902	0.184714	0.00430754	0.621035	0.47869	0.150367	-0.575188	0.372867	0.359251	-0.308171	-0.645778	-0.281345	0.32221	-0.12331	0.206047	0.145671	-0.367028	-0.405915	0.088182	-0.0105805	-0.0630857	-0.619928	0.535562	0.386227	0.021761	0.0653414	0.0146764	0.398807	0.984437	0.00156423	0.0208463	0.493452	0.00408714	0.0797198	0.0922653	0.152542	0.000873793	0.193432	0.133766	0.575111	0.34556	0.5072	0.084932	0.0546295	0.689081
AEBP1	RSM1	turquoise	0.295931	-0.703791	-0.626488	-0.156517	-0.000253197	0.629245	0.121426	0.120402	-0.767496	0.179281	0.390984	-0.0376659	-0.681018	0.117357	0.671523	0.0944878	0.614478	-0.11617	-0.109441	-0.686399	-0.23966	0.152281	-0.147026	-0.314086	0.807618	0.646711	0.170366	0.000178764	0.00138163	0.475731	0.999085	0.00129644	0.58101	0.584226	1.92e-05	0.413063	0.0650747	0.864518	0.000347377	0.593835	0.000450682	0.66804	0.0018107	0.597599	0.619127	0.000298469	0.270713
AES	RSM5	green	-0.488579	0.558895	0.546375	-0.0676652	-0.0140812	-0.683953	-0.29097	-0.331265	0.74461	-0.166478	-0.232424	0.238961	0.774003	-0.0254841	-0.495415	0.146858	-0.56182	-0.159404	0.206969	0.549947	0.108263	-0.204059	0.351649	0.496864	-0.768796	-0.567779	0.0180022	0.00556734	0.00698789	0.759022	0.949155	0.000319903	0.177986	0.122572	4.6e-05	0.447734	0.285878	0.272155	1.47e-05	0.908112	0.0162268	0.503705	0.00527285	0.467527	0.343359	0.00655498	0.622927
AGA	RSM3	brown	-0.436484	0.00833571	0.443027	-0.216496	-0.48979	-0.30814	-0.157308	0.150211	0.26329	-0.414526	-0.138703	0.395996	0.220352	0.380401	-0.0945001	-0.112034	0.132062	-0.180468	-0.282528	0.298414	-0.41817	0.232093	-0.029798	0.189666	-0.178914	-0.151841	0.0373135	0.969889	0.034244	0.321096	0.0176767	0.152585	0.473478	0.493905	0.22481	0.0492248	0.527933	0.0614114	0.312338	0.0733557	0.668	0.610794	0.548062	0.409924	0.191486	0.166638	0.0470666
ACAN	RSM0	grey	-0.216089	-0.0365915	0.05431	-0.0862665	-0.673973	-0.00751833	0.135564	-3.4e-06	0.104175	0.153806	0.334183	0.258424	-0.0692658	-0.219158	-0.0774846	-0.199929	-0.0222816	-0.363401	-0.556466	0.154585	-0.283878	0.210743	0.102778	-0.354782	-0.0059023	-0.141381	0.322029	0.868349	0.805591	0.695517	0.000421771	0.97284	0.537405	0.999988	0.636188	0.483504	0.119113	0.233811	0.753491	0.315033	0.725282	0.360382	0.91962	0.0882959	0.00582233	0.481265	0.189282
AGL	RSM1	turquoise	0.255872	-0.534143	-0.276648	-0.0721279	-0.189127	0.212104	0.211818	0.448734	-0.550873	-0.268489	0.0784194	0.105616	-0.581682	0.150802	0.374662	-0.220184	0.643879	-0.0367209	-0.11951	-0.430144	-0.412581	0.605188	-0.44843	-0.327368	0.644936	0.288711	0.238625	0.00865441	0.20129	0.743631	0.387435	0.331247	0.331916	0.0317332	0.00644635	0.21545	0.722094	0.631501	0.0035974	0.492186	0.0781672	0.312718	0.000915365	0.867888	0.587033	0.0404907	0.0504075
JAG1	RSM4	yellow	0.582167	-0.200996	-0.325472	0.39243	0.0566966	0.356572	0.316175	0.364723	-0.473591	0.128393	0.206417	-0.382912	-0.539235	-0.0695905	0.194838	-0.201437	0.305463	0.109377	-0.0145225	-0.278479	0.131385	0.00446235	-0.24365	-0.425969	0.416007	0.306393	0.0035629	0.357772	0.129653	0.0640008	0.797217	0.0948968	0.141623	0.0870587	0.0224482	0.559329	0.344675	0.0713217	0.00792463	0.75237	0.372992	0.356694	0.156367	0.619334	0.947564	0.198201	0.550133
AGT	RSM1	turquoise	0.469256	-0.516363	-0.427816	0.113031	-0.0191492	0.467148	0.0940332	0.498564	-0.701169	-0.0180097	0.31888	-0.0966376	-0.777459	0.159602	0.48602	-0.287721	0.743617	0.12871	-0.075108	-0.448376	-0.241901	0.535432	-0.456313	-0.427868	0.7064	0.442836	0.0238867	0.0116521	0.041709	0.607601	0.930892	0.0246126	0.66955	0.0154585	0.000193564	0.934996	0.138062	0.660922	1.27e-05	0.466967	0.018706	0.183101	4.77e-05	0.558353	0.733405	0.0318862	0.266122
NR0B1	RSM9	magenta	-0.0627532	-0.088961	-0.0987787	-0.166706	-0.174948	0.0760502	-0.236029	-0.0819903	-0.0298529	0.132299	0.182617	0.149103	0.00712561	0.177473	0.0892925	-0.0600848	0.152807	0.174926	-0.0788266	-0.0271826	-0.0446353	0.249398	0.112012	0.0163562	0.0671	0.0617566	0.776065	0.686469	0.653859	0.447103	0.424629	0.730181	0.278258	0.709959	0.892442	0.547338	0.404278	0.497133	0.974259	0.417868	0.685359	0.785366	0.486383	0.424688	0.720707	0.902015	0.83974
AHCY	RSM2	blue	-0.0340871	0.484212	0.424048	0.32693	-0.365846	-0.326369	0.300204	0.187563	0.431572	-0.0146151	-0.171886	-0.0317348	0.182602	-0.423951	-0.552158	-0.386273	-0.459616	-0.453455	-0.23672	0.447387	0.0171898	-0.066786	-0.214255	-0.312139	-0.361613	-0.596397	0.877291	0.0192167	0.0437416	0.127843	0.0860175	0.128538	0.163987	0.391446	0.0397568	0.94723	0.432905	0.885703	0.404317	0.0437951	0.00629832	0.0686678	0.0273517	0.0297687	0.276811	0.0323125	0.937949
AHR	RSM8	pink	0.253568	0.0486124	-0.216178	0.201237	0.0479277	0.161543	0.0786155	0.0666774	-0.0994172	0.178384	0.0568858	-0.249308	-0.241237	-0.30615	-0.047109	-0.221754	-0.0132975	0.340115	-0.142534	0.00838439	0.263568	0.175102	-0.0705869	-0.305335	0.138056	-0.0447533	0.243025	0.825665	0.321823	0.357182	0.828084	0.461495	0.721426	0.762441	0.651759	0.415442	0.796554	0.251302	0.267478	0.155391	0.830979	0.309192	0.951982	0.112301	0.516484	0.969713	0.224302
AIF1	RSM2	blue	-0.326864	0.475189	0.511198	0.179903	-0.480309	-0.515852	-0.107304	0.208582	0.568712	-0.162932	-0.020207	0.308815	0.244122	-0.311531	-0.49169	-0.558512	-0.237575	-0.298101	-0.36886	0.665081	-0.238009	0.451941	-0.278616	-0.236673	-0.440602	-0.668274	0.127925	0.0219357	0.0126671	0.411416	0.0203573	0.0117494	0.626028	0.339525	0.00463001	0.457601	0.927084	0.151643	0.261621	0.147889	0.0171758	0.00560695	0.27503	0.167105	0.0832705	0.000534997	0.274127
AIM1	RSM15	midnightblue	0.294679	-0.225757	-0.472611	0.135969	-0.0925032	0.484055	-0.0404865	0.0491227	-0.394784	0.505399	0.478068	-0.178486	-0.492839	-0.298975	0.217582	-0.0414625	0.183689	-0.0325734	-0.151178	-0.319652	0.0882332	0.115087	0.307126	-0.428462	0.390837	0.203397	0.172266	0.300313	0.022767	0.536179	0.674637	0.0192616	0.854474	0.823862	0.0622819	0.0138921	0.0210365	0.415172	0.0168784	0.165803	0.318613	0.851003	0.401475	0.882703	0.491096	0.137058	0.688909
AK1	RSM12	tan	-0.489272	-0.00570501	0.291891	-0.277082	-0.193769	-0.17889	-0.55177	-0.0191523	0.247857	-0.247345	0.0225736	0.429499	0.344476	0.469519	0.0148848	0.0441061	0.226748	-0.0433573	0.189269	0.121695	-0.410772	0.122052	0.0945394	0.462531	-0.224122	-0.0156947	0.0178155	0.979389	0.176553	0.200556	0.375673	0.414098	0.00634268	0.930881	0.254163	0.255178	0.918571	0.0408252	0.107478	0.0237976	0.946257	0.841617	0.298139	0.844273	0.387071	0.580165	0.0515272
AK2	RSM7	black	-0.12887	-0.122969	0.157851	-0.11022	-0.426254	-0.270079	-0.0533984	0.29063	-0.00759967	-0.312386	-0.00805613	0.349301	-0.0382334	0.158836	0.0828793	-0.101411	0.287623	-0.568157	-0.158319	0.0479455	-0.385001	0.324241	-0.284442	-0.0550381	0.0812698	-0.0443581	0.557858	0.576174	0.471931	0.616617	0.0425426	0.21264	0.808795	0.178516	0.972547	0.14672	0.970898	0.102321	0.862496	0.469135	0.706949	0.645217	0.183257	0.00467921	0.470602	0.828021	0.0696631
AKT1	RSM9	magenta	-0.216616	-0.29373	-0.179033	-0.3679	-0.238839	0.0223167	0.0826509	-0.210249	-0.115143	0.211024	0.18275	0.313776	0.0489701	0.0509404	0.263366	0.337011	0.0807785	-0.478152	0.106872	-0.299028	-0.261673	-0.140987	0.12949	0.0542639	0.152506	0.211007	0.320821	0.173718	0.413719	0.0841381	0.272407	0.919494	0.707722	0.335593	0.600865	0.333773	0.40393	0.144836	0.824401	0.817449	0.224672	0.115829	0.71407	0.0210108	0.627427	0.165725	0.227774
AKT2	RSM0	grey	0.0755974	-0.173391	-0.117108	-0.117123	0.187507	-0.0685571	-0.0771125	-0.059325	-0.17712	-0.198637	-0.204027	-0.12134	-0.0263508	0.189664	0.21616	0.371764	0.0877133	0.101498	0.135864	-0.183095	0.118862	-0.0838733	0.163194	0.228874	0.134709	0.177445	0.73173	0.428827	0.594625	0.594576	0.391588	0.755939	0.726552	0.78802	0.418808	0.363558	0.350414	0.581279	0.905001	0.386064	0.321866	0.0806857	0.690654	0.644932	0.536495	0.403027	0.589077
ALAD	RSM1	turquoise	0.0436728	-0.468362	-0.391076	-0.256803	-0.0851621	0.316339	0.0686735	-0.0811225	-0.43643	0.138942	0.0757672	0.106517	-0.340592	-0.123665	0.46415	0.280084	0.20653	-0.218581	-0.229812	-0.396355	-0.100228	0.11751	0.185	-0.203767	0.467059	0.358457	0.843154	0.0241924	0.0650055	0.236862	0.699238	0.141406	0.755536	0.712902	0.0373396	0.527216	0.731149	0.628577	0.111766	0.574001	0.0256752	0.195521	0.344405	0.316342	0.291481	0.061155	0.649096
ALAS1	RSM10	purple	-0.673232	0.293523	0.533295	-0.19708	-0.550803	-0.429773	-0.300256	-0.172412	0.622198	-0.197257	0.123373	0.520843	0.528457	0.107691	-0.284057	-0.147255	-0.193404	-0.432968	-0.335603	0.577009	-0.360455	0.0543026	0.103251	0.220868	-0.540847	-0.394642	0.000430347	0.174036	0.00878131	0.367407	0.00645452	0.0406827	0.163911	0.431477	0.00152365	0.36697	0.574912	0.0108266	0.00953418	0.624777	0.18899	0.50254	0.37659	0.0390499	0.117456	0.00394447	0.0910998
ALCAM	RSM23	darkturquoise	0.524537	0.151138	0.133447	0.591279	0.0398619	0.0574358	0.591585	0.580713	-0.142465	-0.269479	-0.303429	-0.477131	-0.422465	-0.173966	-0.196603	-0.523444	0.0426657	0.180086	-0.230469	0.187155	0.215768	0.124704	-0.646852	-0.467549	0.158681	-0.102168	0.0101827	0.491211	0.543836	0.00296467	0.856696	0.794628	0.00294617	0.00366718	0.516689	0.213696	0.159283	0.021326	0.0446185	0.427272	0.368592	0.0103699	0.846728	0.410932	0.290065	0.392495	0.322764
ALDH2	RSM17	grey60	-0.329602	-0.133205	0.0150426	-0.278064	-0.229381	-0.220422	-0.548123	0.0802386	0.0375959	-0.0936319	0.137114	0.556801	0.0926139	0.0518484	0.145479	-0.0539169	0.314264	-0.12765	0.204433	-0.048838	-0.450922	0.603069	0.0459222	0.0955481	0.027168	-0.0743896	0.124575	0.544573	0.945688	0.198899	0.292412	0.312181	0.00677309	0.715904	0.864767	0.670882	0.532716	0.0057866	0.674269	0.81425	0.507765	0.806972	0.144178	0.561624	0.349436	0.824868	0.0308103
ALDH3A1	RSM20	royalblue	0.110997	-0.105309	-0.184443	0.0490756	-0.00197059	0.489013	0.146859	-0.178915	-0.16662	0.364897	0.351891	-0.222893	-0.247181	0.00122633	0.14827	-0.0113309	0.00643399	0.129058	-0.503503	-0.0448302	0.118618	-0.244804	0.00021996	-0.213605	0.099738	0.290646	0.614121	0.632499	0.399513	0.824028	0.99288	0.0178852	0.503705	0.414033	0.44734	0.0868965	0.0996296	0.306649	0.255503	0.995569	0.499568	0.959077	0.976756	0.557278	0.014313	0.839049	0.589847
ALDH1B1	RSM10	purple	-0.587947	0.300208	0.224574	-0.295356	-0.330116	-0.257553	-0.385815	-0.46557	0.546684	0.229042	0.167473	0.37053	0.500901	-0.226896	-0.24504	0.0792434	-0.425882	-0.277754	-0.295305	0.391889	-0.0397053	-0.0652171	0.395036	0.144535	-0.482723	-0.394267	0.00317278	0.163981	0.30292	0.171236	0.123954	0.235446	0.0690247	0.0251673	0.00694955	0.293145	0.444987	0.0817765	0.0149075	0.297816	0.259775	0.719288	0.0427426	0.199421	0.171314	0.0644008	0.857254
ALDH1A3	RSM11	greenyellow	0.211014	0.0748372	-0.362618	0.138804	0.05208	0.100823	-0.112049	-0.199558	-0.090005	0.582455	0.406931	-0.107944	-0.113783	-0.518379	-0.0257736	0.111282	-0.180205	-0.219801	0.119706	-0.191389	0.205511	-0.0518108	0.37053	-0.260463	0.0410039	-0.0536228	0.333797	0.734332	0.0890343	0.527632	0.813434	0.647143	0.610747	0.361293	0.682974	0.00354258	0.0539688	0.623958	0.6052	0.0112744	0.907073	0.613206	0.410618	0.313581	0.586415	0.381677	0.346845
ALDH3B1	RSM7	black	-0.282146	-0.269111	-0.33498	-0.366365	-0.197553	0.377568	-0.462792	-0.302805	-0.111155	0.399242	0.61876	0.401836	-0.113102	-0.096477	0.29333	-0.0813977	0.253035	0.0937744	-0.282618	-0.161344	-0.277466	0.391498	0.208346	-0.13305	0.159089	0.181888	0.192112	0.214347	0.118181	0.08554	0.366237	0.0757018	0.0261685	0.160186	0.613612	0.0591241	0.0016463	0.0573445	0.607376	0.661452	0.174331	0.711968	0.244052	0.670409	0.191338	0.462056	0.199906
ALDH9A1	RSM19	lightyellow	0.299649	-0.314646	-0.170311	0.0910047	0.281783	0.154052	0.00528795	0.351165	-0.442598	-0.219753	0.0109278	-0.0101649	-0.44526	0.30541	0.319596	-0.16159	0.542406	0.294927	0.128014	-0.245777	-0.176001	0.413894	-0.330466	-0.0542187	0.40129	0.33912	0.164806	0.143664	0.437196	0.679634	0.192709	0.482796	0.980896	0.100378	0.0344392	0.31369	0.960531	0.963285	0.0332437	0.156443	0.137131	0.461364	0.00749658	0.17189	0.560501	0.258298	0.421803
ALDH3A2	RSM3	brown	-0.261583	0.248533	0.0978127	0.0310563	-0.3112	0.0288923	-0.094534	-0.221621	0.336424	0.263945	0.19191	0.0260763	0.189726	-0.468156	-0.25544	-0.101506	-0.402344	-0.0868129	-0.438111	0.298585	0.136749	-0.101244	0.380306	-0.211322	-0.288473	-0.326719	0.227941	0.252827	0.657042	0.888132	0.148342	0.895884	0.667887	0.309489	0.116506	0.223615	0.380358	0.905986	0.385904	0.0242634	0.239445	0.644906	0.0570009	0.693679	0.0365306	0.166383	0.533819
ABCD2	RSM23	darkturquoise	0.300786	0.111168	0.163341	0.354317	-0.020147	-0.196264	0.236042	0.634887	-0.0527365	-0.359414	-0.241914	-0.0891293	-0.207664	-0.218118	-0.238098	-0.397239	0.0711035	-0.0995334	0.155775	0.0919353	-0.0589993	0.374647	-0.225771	-0.315338	0.0825609	-0.303067	0.163131	0.613573	0.456457	0.097156	0.9273	0.369434	0.278231	0.001136	0.811124	0.0921073	0.266095	0.685905	0.341704	0.317394	0.273943	0.0605278	0.747155	0.651377	0.477853	0.676529	0.789158
ALDOA	RSM5	green	-0.32538	0.806992	0.701772	0.270136	0.0316161	-0.592958	-0.18337	-0.135528	0.845104	-0.205067	-0.355081	-0.0641271	0.666655	-0.123091	-0.723484	-0.205869	-0.648077	0.138746	0.0108387	0.81637	0.290748	-0.160183	0.0532508	0.317417	-0.855851	-0.721452	0.129768	3.28e-06	0.000190066	0.212539	0.886128	0.00286424	0.402308	0.537513	3.89e-07	0.347911	0.0963863	0.771287	0.00051324	0.575795	9.57e-05	0.345988	0.000825659	0.527803	0.960853	2.03e-06	0.178332
ALDOB	RSM2	blue	0.274311	0.504562	0.214462	0.518654	0.101943	0.0281831	0.314057	0.081482	0.273804	0.0990101	-0.182401	-0.552389	-0.0139084	-0.424581	-0.510141	-0.349188	-0.501706	0.458937	-0.365423	0.45703	0.511725	-0.135721	-0.0411337	-0.317274	-0.316995	-0.390651	0.20528	0.0140767	0.325773	0.0112238	0.643474	0.898427	0.144457	0.711683	0.206153	0.653098	0.404842	0.00627199	0.949778	0.0434494	0.0128835	0.102439	0.0147213	0.02761	0.0864086	0.0283463	0.0125604
AKR1B1	RSM5	green	-0.526737	0.573945	0.625156	0.0152059	-0.369322	-0.56248	-0.174783	-0.133674	0.777505	-0.126026	-0.195248	0.252685	0.654647	-0.167148	-0.588764	-0.160529	-0.521617	-0.290469	-0.10349	0.60997	-0.0666023	-0.0907304	0.0484762	0.189877	-0.702255	-0.676012	0.00981443	0.00418696	0.00142446	0.9451	0.0828553	0.00520827	0.425072	0.543145	1.27e-05	0.566653	0.371966	0.244727	0.000700392	0.445883	0.00312062	0.464349	0.0106889	0.178767	0.63842	0.00199861	0.762701
ALK	RSM22	darkgreen	0.0858592	-0.0875467	-0.196737	-0.0150496	0.0840106	0.0477699	-0.1279	-0.0107934	-0.189566	0.198017	0.0632976	-0.0021497	-0.188194	-0.217001	0.184437	0.159902	0.0302392	-0.233651	0.0834962	-0.176216	0.0431619	0.0340173	0.0901998	-0.107164	0.161883	0.0400085	0.696888	0.691213	0.368259	0.945663	0.703124	0.828642	0.560852	0.961017	0.386314	0.365087	0.774171	0.992233	0.389824	0.31994	0.399528	0.466118	0.891058	0.283271	0.704862	0.421225	0.844967
ALOX12	RSM4	yellow	0.18679	-0.435061	-0.517853	-0.252735	0.39023	0.499015	0.0399383	-0.37335	-0.462071	0.169456	0.0674512	-0.304535	-0.199446	0.199479	0.454195	0.513979	0.131093	0.380076	0.142409	-0.572211	0.274386	-0.411166	0.328039	0.203164	0.405498	0.546903	0.393436	0.0380086	0.0113719	0.244631	0.0656397	0.0153509	0.856424	0.0793001	0.0264332	0.439537	0.759762	0.157693	0.361566	0.361487	0.0294695	0.0121119	0.551026	0.0736213	0.516855	0.00432969	0.205151
ALOX5	RSM3	brown	-0.321405	0.226553	0.123535	-0.116222	-0.166184	-0.130646	-0.231443	-0.353196	0.327237	0.274216	0.232799	0.203528	0.342217	-0.177317	-0.20274	0.147157	-0.347618	-0.379279	0.00918029	0.1497	-0.0371776	-0.251353	0.47234	0.123929	-0.335005	-0.224531	0.134796	0.298565	0.574408	0.597434	0.448547	0.552398	0.287974	0.098293	0.127465	0.205444	0.28508	0.35162	0.109958	0.418282	0.353526	0.502828	0.104099	0.0742782	0.966839	0.495393	0.866259
ALOX5AP	RSM3	brown	-0.488517	0.331877	0.376059	-0.105642	-0.516781	-0.589867	-0.252289	-0.12345	0.543087	-0.00478538	0.107631	0.462249	0.44412	-0.119313	-0.306815	-0.0619883	-0.246786	-0.672988	-0.149053	0.442856	-0.275939	0.0972303	0.0741709	0.0808525	-0.444656	-0.452657	0.0180192	0.121841	0.0769748	0.631416	0.0115728	0.00305139	0.245493	0.574673	0.00740714	0.982711	0.624971	0.0263679	0.0337516	0.587655	0.154449	0.778728	0.256288	0.000433204	0.497279	0.0343216	0.202496
ALOX15	RSM8	pink	0.147637	0.100294	0.0857268	0.207502	0.0350853	-0.277147	0.0931642	0.204891	0.024019	-0.155394	-0.289396	-0.0448423	-0.0212885	-0.131937	-0.122752	-0.0335313	-0.0316031	-0.00140817	0.0179776	0.0796215	0.117302	0.138807	-0.0300917	-0.0566659	-0.0310067	-0.104656	0.501422	0.64888	0.697334	0.342089	0.873726	0.200445	0.672437	0.348334	0.913375	0.478943	0.180452	0.839006	0.923192	0.548444	0.576853	0.879278	0.886175	0.994912	0.935111	0.718002	0.594008
ALPL	RSM1	turquoise	-0.231034	-0.758552	-0.278417	-0.56121	-0.345888	0.329899	0.0318138	-0.0318134	-0.46747	-0.188729	0.256413	0.41924	-0.260722	0.589416	0.650909	0.190886	0.676686	-0.231246	-0.151338	-0.512111	-0.639382	0.185229	-0.17143	0.10203	0.579994	0.608688	0.288851	2.73e-05	0.198305	0.00533323	0.10595	0.124216	0.885421	0.885422	0.0245006	0.388454	0.237599	0.0464472	0.229531	0.00307954	0.000769478	0.382952	0.000391642	0.288398	0.490632	0.0124827	0.00102061
ALX3	RSM4	yellow	-0.351704	-0.394447	0.0391129	-0.459054	-0.178494	-0.0275186	-0.140147	-0.0465448	-0.120276	-0.205458	-0.0138834	0.488254	0.0680714	0.555553	0.385478	0.255861	0.411623	-0.274731	-0.0111766	-0.171157	-0.468087	0.15988	-0.102011	0.320102	0.160907	0.374904	0.0998213	0.0625258	0.859363	0.0275655	0.415149	0.90081	0.523604	0.832976	0.584621	0.346972	0.949868	0.0180904	0.757617	0.00592061	0.0692887	0.238645	0.0509985	0.204558	0.959634	0.434889	0.0242872
AMD1	RSM7	black	0.655499	-0.1041	-0.422914	0.450006	0.0185543	0.465546	0.549582	0.296738	-0.459031	0.453654	0.268898	-0.440443	-0.67338	-0.521936	0.076469	-0.279821	0.0541481	-0.0832423	-0.266067	-0.228644	0.253153	0.0317514	-0.227626	-0.759718	0.431621	0.160731	0.000685408	0.636433	0.0443682	0.031194	0.933034	0.025176	0.00659816	0.169147	0.0275741	0.0296881	0.214724	0.0354314	0.000428621	0.0106326	0.728749	0.195958	0.80616	0.70572	0.219776	0.294007	0.243825
AMFR	RSM8	pink	-0.236369	-0.132441	0.18426	-0.196498	-0.0712026	0.0278977	-0.173914	-0.0210893	0.0174619	-0.307567	0.0193089	0.204671	0.0048149	0.50721	0.187098	-0.111447	0.293893	0.227047	-0.310844	0.164827	-0.254814	0.232149	-0.281556	0.206551	-0.010573	0.167767	0.277546	0.546902	0.399989	0.368852	0.746814	0.89945	0.427414	0.923909	0.936969	0.15339	0.930317	0.348863	0.982605	0.0134997	0.39264	0.612677	0.173468	0.297485	0.148832	0.452312	0.240639
AMPD2	RSM2	blue	-0.0243523	0.711434	0.576938	0.421504	-0.0786713	-0.428907	0.0668935	0.155342	0.618888	-0.154214	-0.28408	-0.179115	0.443092	-0.227376	-0.731025	-0.367152	-0.554193	-0.0046836	0.0681516	0.60508	0.231342	-0.253934	-0.0568263	0.00394303	-0.642833	-0.650143	0.912177	0.000141083	0.00394994	0.0451575	0.721236	0.0411344	0.761692	0.479092	0.00164158	0.482329	0.188953	0.413501	0.0342149	0.296766	7.42e-05	0.0848191	0.00606951	0.983079	0.75734	0.00222097	0.288191
AMPD3	RSM9	magenta	-0.05673	-0.255236	-0.253669	-0.325761	-0.018427	0.15179	0.0475359	-0.401215	-0.159725	0.167458	0.0976955	0.0117273	0.0305495	0.12375	0.3192	0.506789	-0.0214138	-0.199367	-0.173317	-0.212158	0.0906502	-0.335532	0.232187	0.150957	0.111154	0.351862	0.7971	0.239834	0.242832	0.129293	0.933493	0.489322	0.829469	0.0577668	0.46662	0.445027	0.657428	0.957647	0.889947	0.573737	0.137645	0.0135901	0.922742	0.361762	0.429026	0.331121	0.680818
AMPH	RSM2	blue	-0.0424818	0.67506	0.650515	0.453155	0.162091	-0.52594	0.0606124	0.214768	0.588448	-0.321271	-0.314906	-0.132246	0.379233	0.0134411	-0.596489	-0.327442	-0.35299	-0.0268641	0.139081	0.695436	0.195675	-0.101998	-0.322441	0.198866	-0.646107	-0.512388	0.847382	0.00040947	0.000777106	0.0298905	0.459956	0.00994644	0.783525	0.325066	0.0031407	0.134969	0.143317	0.547497	0.074316	0.951464	0.00266246	0.127212	0.0985027	0.903158	0.5268	0.000229677	0.370903
BIN1	RSM3	brown	0.0375545	0.339813	0.0519399	0.0588894	0.411747	-0.242572	-0.0488607	-0.330079	0.240833	0.234752	-0.30259	-0.276779	0.359567	-0.122914	-0.194592	0.485625	-0.511379	-0.0304786	0.2795	0.108568	0.563199	-0.603859	0.346566	0.325673	-0.354369	-0.0945922	0.864915	0.112641	0.813928	0.789542	0.0509211	0.264758	0.824787	0.123998	0.268305	0.280942	0.160498	0.201068	0.0919586	0.576347	0.373609	0.0188168	0.0126303	0.890201	0.196493	0.621943	0.00513855
AMT	RSM12	tan	-0.403387	0.132884	0.387308	-0.184518	-0.00175733	-0.156435	-0.156381	-0.12548	0.337891	-0.328423	-0.230119	0.194481	0.389902	0.358624	-0.0640636	0.0811581	-0.0688723	0.0443631	-0.082234	0.365006	-0.110345	-0.146419	-0.0711291	0.416016	-0.35152	-0.00768544	0.0562999	0.545551	0.0678656	0.399317	0.993651	0.475965	0.47612	0.568348	0.114821	0.126009	0.29082	0.373887	0.065887	0.0928765	0.771508	0.712781	0.75485	0.840705	0.709134	0.0867956	0.616216
ANGPT1	RSM19	lightyellow	0.213185	-0.391526	-0.236106	-0.0370076	0.0233945	0.38004	-0.123097	0.273658	-0.440784	-0.153991	0.0659362	-0.0499759	-0.412709	0.342606	0.375023	-0.125003	0.583671	0.271054	-0.0559253	-0.318864	-0.190237	0.362447	-0.34459	-0.0746668	0.457468	0.38875	0.328731	0.0646702	0.278097	0.866865	0.91562	0.0736511	0.575775	0.206405	0.0352727	0.482971	0.765009	0.82085	0.0503292	0.109527	0.0778576	0.569831	0.00345774	0.210927	0.799921	0.138083	0.384603
ANGPT2	RSM7	black	0.518251	-0.203309	-0.462387	0.185649	0.351547	0.331274	0.428019	-0.0208006	-0.471468	0.283272	0.0186794	-0.462629	-0.447593	-0.321122	0.260982	0.277834	-0.0311946	-0.02987	0.0350776	-0.380542	0.420163	-0.313553	0.0458717	-0.279274	0.375489	0.326624	0.0112981	0.352149	0.0263168	0.396384	0.0999836	0.122562	0.0416015	0.924948	0.0231438	0.190268	0.932584	0.0262281	0.0322231	0.13516	0.229051	0.199285	0.887637	0.892381	0.873753	0.07324	0.0459182
ANK1	RSM16	lightcyan	-0.631745	0.440433	0.329602	-0.241751	-0.121789	-0.419462	-0.415368	-0.531362	0.689345	0.174337	0.0291979	0.335518	0.746765	-0.240742	-0.365945	0.22734	-0.601402	-0.211843	0.0930893	0.408971	0.0569063	-0.303902	0.56805	0.361207	-0.685701	-0.468262	0.0012231	0.035436	0.124575	0.266428	0.579869	0.0463192	0.0487192	0.009076	0.000274308	0.426273	0.894789	0.117555	4.26e-05	0.26849	0.0859265	0.296845	0.00240173	0.331856	0.672687	0.0526611	0.796482
ANK2	RSM14	cyan	0.389035	0.57147	0.283561	0.737198	0.0324822	-0.0662594	0.384159	0.420154	0.255418	0.140203	-0.150746	-0.49195	-0.122371	-0.44687	-0.590823	-0.579851	-0.369882	0.14651	-0.20046	0.484891	0.399458	-0.0339791	-0.276787	-0.462037	-0.26595	-0.454347	0.066543	0.00439185	0.189796	6e-05	0.883029	0.763889	0.0703281	0.0459232	0.239488	0.523437	0.49235	0.0171081	0.578047	0.0325369	0.00299243	0.00373023	0.0823533	0.50473	0.35908	0.0190236	0.0589745
ANK3	RSM1	turquoise	0.704057	-0.514188	-0.64713	0.203278	0.145064	0.635807	0.539044	0.284377	-0.811425	0.271311	0.228432	-0.439555	-0.863482	-0.185933	0.436451	-0.0513372	0.382532	0.0873597	-0.192431	-0.613187	0.147483	0.0825448	-0.200413	-0.604869	0.797803	0.498826	0.000177317	0.0120712	0.000845209	0.352224	0.50899	0.00111151	0.00795116	0.18847	2.62e-06	0.210479	0.294467	0.0358469	1.12e-07	0.395649	0.0373295	0.816051	0.0716271	0.691841	0.379041	0.00186292	0.501872
ANPEP	RSM4	yellow	0.0595681	-0.344531	-0.390987	-0.182701	0.0676888	0.399092	-0.184675	-0.15676	-0.331353	0.18984	0.298726	-0.0267995	-0.157515	-0.0184041	0.318572	0.292588	0.172112	0.100786	0.130426	-0.43837	0.00262265	-0.126049	0.502652	0.0132583	0.266904	0.322667	0.787171	0.107419	0.0650724	0.404058	0.75894	0.0592286	0.398909	0.475038	0.122466	0.385616	0.166174	0.90339	0.472889	0.933575	0.138464	0.175475	0.432292	0.647264	0.553072	0.0364074	0.990524
SLC25A4	RSM5	green	-0.233553	0.619286	0.548405	0.216435	-0.289642	-0.508608	0.291174	-0.103108	0.681827	-0.0757387	-0.198393	0.0208347	0.485291	-0.348244	-0.645334	-0.260755	-0.674012	-0.294327	-0.29763	0.668508	0.165833	-0.269785	-0.0428185	-0.0692558	-0.640772	-0.643485	0.283478	0.00162698	0.00673895	0.321234	0.180064	0.013203	0.177667	0.639666	0.000339605	0.731246	0.36416	0.924825	0.0189105	0.103435	0.000883364	0.22947	0.000421334	0.172804	0.167809	0.0004886	0.449521
SLC25A5	RSM5	green	-0.375223	0.632814	0.724099	0.243861	-0.408955	-0.510947	0.0905758	0.196918	0.747321	-0.243683	-0.2775	0.135706	0.432311	-0.318177	-0.710868	-0.529808	-0.509181	-0.0471303	-0.383148	0.804114	-0.0679678	0.122681	-0.159613	-0.144118	-0.660146	-0.782017	0.0776866	0.00119284	9.37e-05	0.262148	0.0526714	0.0127184	0.681066	0.367809	4.17e-05	0.262506	0.199848	0.536973	0.0393817	0.138982	0.000143612	0.00931876	0.0130829	0.830904	0.0711332	3.78e-06	0.757975
ANXA1	RSM0	grey	0.13318	-0.336347	-0.517893	-0.0306823	-0.249063	0.531053	-0.0935507	-0.0636982	-0.396328	0.611986	0.695693	0.0414713	-0.494337	-0.300039	0.367949	-0.0325704	0.255942	-0.240249	-0.505292	-0.294972	-0.102088	0.134563	0.16607	-0.521391	0.393045	0.334355	0.544648	0.116594	0.0113645	0.889471	0.251785	0.00912375	0.671152	0.772778	0.0611744	0.00191262	0.000227937	0.850972	0.016497	0.16423	0.0840937	0.882714	0.238493	0.269502	0.0139155	0.171821	0.643001
ANXA2	RSM24	darkgrey	0.0343358	-0.567119	-0.642261	-0.313997	-0.0261747	0.724313	-0.259604	-0.253355	-0.527553	0.460145	0.612414	0.0299433	-0.391372	0.0853308	0.601364	0.24529	0.446606	0.0964868	-0.108441	-0.577748	-0.133841	-0.000997189	0.234831	-0.110855	0.520166	0.625312	0.876403	0.00477243	0.000952108	0.144538	0.905633	9.31e-05	0.231606	0.243436	0.00968056	0.0271517	0.00189479	0.892118	0.0647847	0.698669	0.00240362	0.259274	0.0326517	0.66142	0.622351	0.0038878	0.542636
ANXA3	RSM0	grey	-0.222882	-0.630118	-0.162897	-0.561257	-0.140732	0.163235	-0.00090503	-0.118647	-0.365985	-0.288258	0.0580049	0.31621	-0.0796132	0.748121	0.61161	0.404735	0.545244	-0.214042	-0.0275317	-0.404524	-0.466837	-0.0743083	-0.157122	0.349184	0.401639	0.631294	0.306673	0.0012704	0.457697	0.00532855	0.521854	0.456753	0.99673	0.589756	0.0858893	0.182248	0.792636	0.141577	0.71803	4.05e-05	0.00192842	0.0554048	0.00712983	0.326745	0.900763	0.0555439	0.0247213
ANXA4	RSM13	salmon	0.0993491	-0.00288196	-0.0957491	0.153402	-0.137852	0.404072	-0.00755255	0.086987	-0.0793564	0.225569	0.334901	-0.168694	-0.290115	-0.0361252	0.0181761	-0.353984	0.152174	0.12654	-0.388277	0.0619447	0.00659154	0.115346	-0.278196	-0.292829	0.119826	0.0517888	0.651982	0.989587	0.66386	0.484667	0.530493	0.0558438	0.972717	0.693094	0.718904	0.300725	0.118273	0.441627	0.179321	0.870013	0.934396	0.0974923	0.488212	0.565061	0.0671214	0.77888	0.976187
ANXA5	RSM17	grey60	-0.0401593	-0.220959	-0.27378	-0.204725	0.0921343	0.354434	-0.0728284	-0.245018	-0.194055	0.320346	0.25685	0.0470233	-0.159319	0.0482703	0.319435	0.214319	0.108323	-0.127988	-0.300692	-0.131368	-0.000193713	-0.0842263	0.0296102	-0.0405033	0.167835	0.376299	0.855638	0.310974	0.206194	0.348733	0.675866	0.0970377	0.741223	0.259819	0.374955	0.136159	0.236772	0.831283	0.467767	0.826873	0.137339	0.326103	0.622735	0.560578	0.16327	0.550185	0.9993
ANXA6	RSM2	blue	0.160895	0.662491	0.504208	0.536025	0.376352	-0.322509	0.156887	0.154541	0.462646	-0.251664	-0.43688	-0.442404	0.269635	-0.0788716	-0.577739	-0.232699	-0.456143	0.334596	0.133282	0.611492	0.504279	-0.252092	-0.148946	0.164925	-0.563771	-0.436411	0.46332	0.000572545	0.0141552	0.00837857	0.0767259	0.133385	0.474678	0.481389	0.0262218	0.246702	0.0371216	0.0345274	0.213422	0.720554	0.0038885	0.285294	0.0286939	0.11863	0.544338	0.00193341	0.0141396
ANXA7	RSM2	blue	-0.0677004	0.678871	0.489301	0.502818	-0.190894	-0.354641	0.0267494	0.179394	0.589806	0.0904904	-0.0302322	-0.119912	0.215866	-0.474382	-0.654059	-0.538033	-0.499385	0.0809639	-0.383099	0.74221	0.191868	0.142643	-0.0740862	-0.314343	-0.584257	-0.683294	0.7589	0.000368747	0.0178078	0.0144674	0.382934	0.0968283	0.90357	0.412764	0.00305519	0.681351	0.891083	0.585766	0.32254	0.0221933	0.000710895	0.00809216	0.0152629	0.71344	0.071172	5.02e-05	0.380465
ANXA11	RSM7	black	0.578189	0.00112064	-0.514181	0.427573	0.110501	0.509834	-0.000252391	0.146104	-0.377207	0.661204	0.481801	-0.445889	-0.560087	-0.590094	0.0540832	-0.200148	0.0325881	0.149463	-0.0590008	-0.240104	0.352876	0.0987918	0.1591	-0.617402	0.297671	0.0663594	0.00385433	0.995951	0.0120725	0.0418375	0.615715	0.012947	0.999088	0.505923	0.0760046	0.000592031	0.0199149	0.032966	0.00544576	0.0030373	0.806388	0.359845	0.88265	0.496083	0.789153	0.2698	0.0986189
AOX1	RSM3	brown	-0.152736	0.361842	0.173461	0.108791	-0.334284	-0.0696035	-0.280295	0.0120897	0.352958	0.256565	0.216923	0.0734973	0.200547	-0.269559	-0.378566	-0.276617	-0.240648	-0.0757698	-0.0966786	0.307308	-0.00640405	0.034073	0.214075	-0.158553	-0.323884	-0.376189	0.486587	0.0897717	0.428638	0.621224	0.118995	0.752326	0.19517	0.956339	0.0985355	0.237311	0.320118	0.738926	0.358868	0.213556	0.0748686	0.201344	0.268683	0.73114	0.660786	0.153753	0.976864
APAF1	RSM7	black	0.598921	0.167804	-0.0460753	0.589579	-0.00150847	0.0353796	0.260341	0.619087	-0.177392	0.048111	-0.0321528	-0.35422	-0.419483	-0.396004	-0.266443	-0.554214	0.0370176	0.194399	-0.0761666	0.035148	0.178378	0.347918	-0.244351	-0.617589	0.15957	-0.238316	0.00253051	0.444073	0.834638	0.00306938	0.99455	0.872675	0.230236	0.00163427	0.418082	0.827436	0.884208	0.0972536	0.0463074	0.0614057	0.2191	0.00606718	0.866829	0.374091	0.729783	0.873502	0.415458
APBA1	RSM8	pink	0.187939	0.308651	0.119052	0.243384	0.526867	-0.165028	-0.0764186	0.0190936	0.153776	-0.0853078	-0.289354	-0.251004	0.280009	0.110567	-0.212788	0.0864571	-0.169233	0.240925	0.719847	0.0596009	0.314071	-0.315209	-0.0475504	0.355822	-0.259052	-0.0609987	0.390479	0.151871	0.588476	0.263111	0.00979302	0.451756	0.728922	0.931092	0.483589	0.698746	0.180517	0.247986	0.195646	0.615502	0.329655	0.694876	0.440147	0.268115	0.00010778	0.787056	0.144438
APBA2	RSM2	blue	0.405099	0.668874	0.316199	0.725399	0.345478	-0.231398	0.47446	0.239455	0.335458	0.092214	-0.377697	-0.600685	0.075589	-0.587379	-0.65195	-0.228717	-0.672874	-0.00393236	-0.0741894	0.457513	0.639173	-0.401957	-0.0856923	-0.287135	-0.432104	-0.482867	0.0551644	0.000483858	0.141592	8.98e-05	0.106393	0.288072	0.0221684	0.271135	0.117624	0.675601	0.075594	0.00243835	0.731759	0.00320941	0.000749679	0.293851	0.000434544	0.985793	0.736553	0.0281583	0.00102574
APBB1	RSM2	blue	-0.0635032	0.899272	0.727375	0.487662	0.0215055	-0.651357	0.198431	0.0877551	0.793276	-0.179782	-0.581929	-0.251016	0.559492	-0.345722	-0.876965	-0.214346	-0.793921	-0.127588	0.0207097	0.805794	0.445401	-0.326974	-0.0401047	0.109414	-0.817536	-0.782553	0.773456	5.44e-09	8.4e-05	0.0182519	0.922412	0.000760918	0.364067	0.690513	6.32e-06	0.411736	0.00357984	0.247963	0.00550623	0.106129	4.02e-08	0.32604	6.13e-06	0.561815	0.925275	3.48e-06	0.0331811
APBB2	RSM8	pink	-0.439212	-0.254372	0.143497	-0.372768	-0.516748	-0.0583119	-0.0168415	-0.0269594	0.0393845	-0.212188	0.0435649	0.391872	0.048336	0.279175	0.207718	0.090788	0.192181	-0.404106	-0.433668	0.0734479	-0.469651	0.0503562	-0.0522071	0.0636244	0.0709923	0.117445	0.0360085	0.241485	0.513626	0.0798068	0.0115791	0.791562	0.939204	0.902816	0.858396	0.331053	0.843537	0.0644132	0.826641	0.197036	0.341577	0.680357	0.379673	0.0558211	0.0386995	0.739096	0.0237528
APC	RSM1	turquoise	0.531814	-0.52539	-0.463171	0.145846	0.177152	0.584254	0.450048	0.355718	-0.738968	0.0860727	0.161143	-0.28935	-0.780659	0.0475356	0.465845	-0.0554156	0.48646	-0.0588354	-0.205608	-0.523883	-0.0797997	0.0525322	-0.364994	-0.439367	0.721648	0.557867	0.00900624	0.0100385	0.02603	0.506683	0.418724	0.00341765	0.0311762	0.0957482	5.63e-05	0.69617	0.46262	0.180523	1.11e-05	0.82947	0.0250701	0.801709	0.0185834	0.789731	0.346612	0.0102944	0.717396
AIRE	RSM6	red	-0.381113	-0.0199337	-0.00201468	-0.316393	-0.304169	0.104228	-0.449815	-0.36945	0.167943	0.172597	0.348236	0.210116	0.220946	0.171433	0.0701522	0.128755	0.0235933	-0.0290604	-0.0601478	0.0246837	-0.137545	-0.00659517	0.285533	0.230038	-0.136784	-0.0094238	0.0727743	0.928068	0.992721	0.141334	0.158218	0.636015	0.0312746	0.0827403	0.44369	0.430976	0.103444	0.335905	0.311003	0.434136	0.750433	0.558213	0.914905	0.895282	0.785146	0.910987	0.531418
APEH	RSM2	blue	0.194041	0.603041	0.1912	0.486244	0.303375	-0.14041	0.184401	-0.0498517	0.368972	0.17769	-0.0863249	-0.415019	0.108792	-0.61155	-0.533795	-0.252703	-0.616222	0.126106	-0.124048	0.443722	0.500532	-0.214833	-0.0296521	-0.228222	-0.436465	-0.500286	0.374989	0.00231969	0.382155	0.0186435	0.159361	0.522819	0.399621	0.821289	0.0831697	0.41729	0.695321	0.0489283	0.621218	0.00193094	0.00870628	0.244693	0.00174211	0.566406	0.572805	0.03393	0.0149934
BIRC2	RSM11	greenyellow	0.25813	-0.0813291	-0.349647	0.130646	0.337518	0.147934	-0.183884	0.0262327	-0.267228	0.356098	0.152249	-0.11281	-0.244635	-0.279283	0.149389	0.16142	0.0609811	0.0594105	0.283462	-0.268392	0.196583	0.100925	0.344125	-0.116492	0.188562	0.122159	0.234363	0.712201	0.101959	0.552399	0.115247	0.500552	0.400967	0.905424	0.217696	0.0953689	0.487994	0.608309	0.260587	0.196855	0.496301	0.46184	0.782239	0.787721	0.189958	0.215622	0.368641
BIRC3	RSM6	red	0.513494	0.545196	-0.0118201	0.682651	0.340031	-0.0237213	0.338621	0.0832411	0.129053	0.395656	-0.0614743	-0.68913	-0.140916	-0.741851	-0.488303	-0.12368	-0.597693	-0.00238767	0.00248096	0.220601	0.686184	-0.357463	0.117217	-0.394145	-0.227961	-0.392331	0.0122074	0.0071359	0.957311	0.000331848	0.112396	0.914445	0.113989	0.705725	0.557294	0.0616544	0.780519	0.000276014	0.521305	5.08e-05	0.0180772	0.573956	0.00259643	0.991373	0.991036	0.311778	0.000300305
APLP1	RSM7	black	0.829225	0.180936	-0.214733	0.691799	0.289713	0.225318	0.592098	0.475596	-0.311207	0.225119	-0.163435	-0.711444	-0.519601	-0.528721	-0.232402	-0.290418	-0.145226	0.0996051	0.136222	-0.13559	0.539625	-0.124483	-0.222579	-0.578212	0.252167	-0.0937853	1.01e-06	0.408691	0.325146	0.000255497	0.179953	0.301278	0.00291533	0.0218068	0.148333	0.301717	0.456195	0.000141037	0.0110504	0.00949181	0.285925	0.178848	0.508511	0.651141	0.535411	0.537324	0.00787089
APLP2	RSM4	yellow	-0.0277342	-0.321419	-0.400146	-0.16265	-0.211804	0.464056	-0.304434	-0.018031	-0.284965	0.403794	0.58259	0.224879	-0.326174	-0.043529	0.334504	-0.22233	0.400296	0.136484	-0.220282	-0.220408	-0.24709	0.463088	0.0211132	-0.309689	0.354322	0.258938	0.900037	0.134779	0.0584996	0.45839	0.331948	0.0257093	0.157837	0.934919	0.187518	0.0560286	0.00353306	0.302247	0.128779	0.843664	0.118737	0.307904	0.0583963	0.534619	0.312497	0.312212	0.255683
APOA1	RSM6	red	-0.0271185	0.218342	0.113257	0.0365206	0.25357	-0.246176	0.0261024	-0.229772	0.232198	-0.0919211	-0.225501	-0.156571	0.376859	0.0191072	-0.251664	0.24112	-0.341412	0.247227	0.371133	0.036954	0.260042	-0.454177	0.36487	0.343986	-0.297303	-0.128382	0.902246	0.316885	0.60688	0.868602	0.243023	0.257503	0.905892	0.291568	0.286361	0.676577	0.300876	0.475578	0.0762976	0.931043	0.246702	0.267716	0.110851	0.25541	0.081242	0.867057	0.230792
APOC1	RSM22	darkgreen	-0.204906	0.0574908	0.177731	-0.0546613	-0.26423	-0.0913973	-0.545073	0.247033	0.134687	-0.161676	0.164329	0.366218	0.0819942	0.173178	-0.07013	-0.401348	0.279368	0.13052	0.0650559	0.169356	-0.382597	0.543881	-0.0460536	0.00405765	-0.0867687	-0.183557	0.348296	0.794435	0.417179	0.804357	0.223098	0.678324	0.00715141	0.255796	0.540064	0.461121	0.453699	0.0856751	0.709946	0.429402	0.75051	0.0576762	0.196713	0.552785	0.768062	0.439809	0.0715742
APOD	RSM1	turquoise	0.300491	-0.455121	-0.412844	-0.0644769	0.198001	0.350941	0.164233	0.0998997	-0.552049	0.0502947	-0.0130611	-0.162104	-0.45435	0.00851244	0.490355	0.287083	0.308078	-0.137272	-0.118732	-0.456972	0.0213441	-0.00981058	-0.136758	-0.174554	0.516695	0.479397	0.163564	0.029099	0.0502461	0.770072	0.365129	0.100611	0.453967	0.650173	0.00631072	0.819726	0.952834	0.45992	0.0294072	0.969251	0.0175267	0.184116	0.152673	0.53224	0.589488	0.028369	0.922992
APOE	RSM17	grey60	-0.30513	-0.264179	-0.0126714	-0.39746	-0.180734	-0.212993	-0.629736	0.0662786	-0.068893	-0.232611	0.154039	0.575455	0.120496	0.495599	0.304663	0.0920682	0.528262	-0.161387	0.414413	-0.160583	-0.528011	0.47798	0.0124238	0.359973	0.109305	0.150839	0.156842	0.223191	0.95424	0.0603718	0.409224	0.329177	0.00128173	0.763822	0.754778	0.285481	0.482831	0.00406591	0.583929	0.0161812	0.157509	0.676086	0.00956557	0.461934	0.0492928	0.464197	0.00960628
APP	RSM16	lightcyan	-0.37426	0.388667	0.278534	-0.0253405	-0.0689	-0.259186	-0.00874784	-0.486109	0.548976	0.142297	-0.0249516	-0.00884472	0.547448	-0.153727	-0.314594	0.182687	-0.588073	-0.0522868	-0.229549	0.425332	0.258677	-0.547212	0.322418	0.22972	-0.566039	-0.267878	0.0785129	0.0668234	0.198109	0.908628	0.754754	0.232385	0.968401	0.0186813	0.00667032	0.517189	0.910025	0.968051	0.00685534	0.48373	0.143735	0.404093	0.00316467	0.812706	0.29205	0.0430407	0.233336
APRT	RSM6	red	-0.272968	0.108206	0.19711	-0.144069	-0.28849	-0.288943	-0.164352	-0.0111668	0.246018	-0.100484	-0.0203259	0.259587	0.247946	0.0354474	-0.176015	0.0479592	-0.0298987	-0.380911	0.226781	0.0564337	-0.211733	0.0566827	0.0810589	0.201691	-0.182705	-0.255935	0.207597	0.623112	0.367334	0.51193	0.181881	0.181166	0.453636	0.959669	0.257817	0.648253	0.926656	0.231638	0.253987	0.872433	0.421764	0.827973	0.892278	0.0729389	0.298066	0.798139	0.332113
FAS	RSM12	tan	0.0294802	0.220425	0.357586	0.3018	-0.407489	-0.356048	0.168013	0.455043	0.19754	-0.310094	-0.177619	0.0425183	0.0107749	-0.0937171	-0.28699	-0.429242	-0.0155142	-0.149575	-0.189082	0.35469	-0.131792	0.216533	-0.279641	-0.255395	-0.133823	-0.346273	0.893777	0.312175	0.0938944	0.161648	0.0536087	0.0954183	0.443499	0.0291301	0.366267	0.149867	0.417478	0.847252	0.961083	0.670599	0.184265	0.040959	0.943988	0.495757	0.387551	0.0967792	0.548887
SHROOM2	RSM2	blue	0.196654	0.59471	0.52741	0.461336	0.306216	-0.446852	0.375015	0.270267	0.415526	-0.404652	-0.750692	-0.412374	0.259899	-0.135433	-0.638227	-0.204505	-0.475683	0.158866	0.214512	0.44571	0.422074	-0.181515	-0.336122	0.12472	-0.425098	-0.520346	0.368465	0.00276256	0.00970389	0.0267056	0.155296	0.0325445	0.0778648	0.212309	0.0486247	0.0554591	3.68e-05	0.0505349	0.231057	0.537801	0.00104926	0.349261	0.0217795	0.46905	0.325657	0.0330448	0.0448371
AQP3	RSM8	pink	0.041382	-0.00489136	-0.164651	0.102069	0.0452395	0.259705	-0.0017037	-0.137594	-0.0641333	0.405665	0.271571	-0.129168	-0.159267	-0.237929	0.0563154	-0.00190158	-0.118042	0.20571	-0.386106	0.0411778	0.138387	-0.119661	0.266494	-0.248165	0.00366419	0.102693	0.851289	0.982328	0.452803	0.643062	0.837598	0.231418	0.993844	0.531271	0.771266	0.0547933	0.210025	0.556941	0.467916	0.274294	0.798553	0.993129	0.591669	0.346369	0.068798	0.852015	0.528884
AQP4	RSM15	midnightblue	0.0945579	-0.469149	-0.12863	-0.0845865	-0.115111	0.105937	-0.0379679	0.340598	-0.44275	-0.314852	0.130769	0.208281	-0.438703	0.418969	0.4667	-0.101202	0.711834	-0.0486685	-0.0658003	-0.266887	-0.458673	0.485824	-0.445967	-0.049523	0.448346	0.399407	0.667808	0.0239233	0.558599	0.701179	0.600966	0.630458	0.863442	0.11176	0.0343699	0.143389	0.552022	0.34024	0.0362492	0.0466035	0.0247692	0.6459	0.000139318	0.825466	0.76548	0.218305	0.0277111
AQP5	RSM4	yellow	0.196579	-0.278547	-0.122521	0.0429492	-0.127595	0.2238	-0.0728586	0.37943	-0.356475	-0.0630934	0.241273	0.159679	-0.447391	0.175285	0.237076	-0.342743	0.52453	-0.0737595	-0.158531	-0.177974	-0.350635	0.562362	-0.345763	-0.275263	0.37199	0.180495	0.368652	0.198088	0.577576	0.845722	0.561795	0.304634	0.74112	0.0741534	0.0949938	0.774881	0.267403	0.46675	0.0323103	0.423723	0.276068	0.109376	0.0101839	0.738027	0.470002	0.416532	0.100928
AQP6	RSM14	cyan	0.618709	0.639099	0.23331	0.807528	0.267904	-0.162991	0.516129	0.420917	0.187419	0.0371108	-0.378191	-0.67496	-0.116564	-0.563845	-0.640951	-0.432622	-0.499913	0.104245	0.121638	0.3679	0.604368	-0.196971	-0.296735	-0.403005	-0.261705	-0.506383	0.00164816	0.00102757	0.283994	3.19e-06	0.216489	0.457436	0.0116966	0.0454891	0.391816	0.866497	0.0751813	0.000410586	0.596348	0.00507673	0.000982771	0.0392246	0.0151385	0.63596	0.580344	0.0841382	0.00225502
AR	RSM2	blue	0.488072	0.731309	0.261084	0.740228	0.35391	-0.267169	0.467869	0.201774	0.348654	0.129115	-0.38315	-0.633425	0.095405	-0.582419	-0.711694	-0.298574	-0.680309	0.189836	0.141168	0.461154	0.71252	-0.30848	-0.0835001	-0.262654	-0.433167	-0.540421	0.01814	7.35e-05	0.22886	5.39e-05	0.0975678	0.217801	0.0243623	0.355873	0.103002	0.557103	0.0711312	0.00117584	0.665	0.00354514	0.000139932	0.1664	0.000354315	0.385625	0.520553	0.0267736	0.000136335
ABCC6	RSM9	magenta	0.458212	0.123399	0.0516938	0.345863	0.272759	-0.0807005	0.418299	0.354725	-0.133289	-0.170149	-0.50305	-0.439325	-0.157073	-0.11177	-0.213254	-0.0414124	-0.151245	0.193191	0.231174	-0.0662205	0.322325	-0.163778	-0.086174	-0.118727	0.0976079	-0.102296	0.027888	0.574831	0.814794	0.105976	0.207958	0.714335	0.0469915	0.0967442	0.544315	0.437639	0.014415	0.0359553	0.474146	0.61164	0.328571	0.851181	0.490901	0.377125	0.288551	0.764023	0.133619
ARAF	RSM7	black	0.674353	0.224122	-0.266945	0.5285	0.64506	0.158833	0.119919	0.212748	-0.220934	0.320219	-0.0608458	-0.607944	-0.240171	-0.340548	-0.164865	-0.0106304	-0.159169	0.239454	0.575167	-0.207931	0.54911	-0.249795	0.0487956	-0.16923	0.0810563	-0.0154935	0.00041744	0.30392	0.218201	0.00952733	0.000889331	0.469145	0.585744	0.329748	0.311031	0.136323	0.78271	0.00208833	0.269661	0.111816	0.452209	0.961605	0.468193	0.271138	0.00408882	0.341069	0.00665433
ARCN1	RSM14	cyan	-0.0314931	0.325814	0.319812	0.309502	-0.038188	-0.129581	0.0446658	0.215093	0.246385	0.0183553	0.028169	-0.0862719	0.0144063	-0.144027	-0.255113	-0.212675	-0.177329	-0.224357	-0.282634	0.433491	0.0317931	-0.0832016	-0.131725	-0.150007	-0.296133	-0.216886	0.886568	0.129227	0.136851	0.150687	0.862657	0.555668	0.839632	0.324319	0.257085	0.933751	0.898478	0.695499	0.947983	0.512056	0.240069	0.329918	0.418252	0.3034	0.191311	0.0387876	0.885495
TRIM23	RSM16	lightcyan	-0.268694	0.342616	0.4232	0.167294	-0.228425	-0.17584	0.17756	-0.0334135	0.455964	-0.100581	0.0135333	0.0374445	0.230277	-0.11219	-0.385059	-0.406038	-0.303115	0.140851	-0.449494	0.520422	-0.0646718	-0.0465829	-0.1888	-0.101986	-0.409327	-0.374772	0.215086	0.109516	0.0442096	0.445481	0.294484	0.422232	0.417635	0.879699	0.0287647	0.647938	0.951131	0.865307	0.290479	0.610294	0.0696176	0.0545493	0.159738	0.5215	0.0314101	0.0109021	0.769396
ARF3	RSM5	green	-0.457125	0.446181	0.555257	0.00570342	-0.160038	-0.527554	0.016864	-0.289425	0.643998	-0.116306	-0.130193	0.175534	0.593863	0.0846637	-0.348747	0.0895168	-0.461093	-0.291328	-0.214496	0.609529	0.0665269	-0.369847	0.0593261	0.330569	-0.670359	-0.324599	0.0283094	0.032838	0.00595273	0.979395	0.465737	0.00968049	0.939123	0.180406	0.00091271	0.597167	0.553789	0.423055	0.00281134	0.700919	0.102904	0.684608	0.0267964	0.177428	0.325695	0.00201786	0.762962
ARF4	RSM2	blue	0.0929788	0.772799	0.565265	0.641862	0.0161025	-0.373504	0.29945	0.211544	0.577465	-0.0239062	-0.225505	-0.350027	0.206161	-0.389103	-0.726006	-0.508613	-0.59019	0.0788029	-0.161334	0.751557	0.353409	-0.157723	-0.252095	-0.210005	-0.606733	-0.671154	0.673054	1.54e-05	0.00494277	0.000961357	0.941868	0.079166	0.1651	0.332557	0.0039094	0.91378	0.300868	0.101561	0.345288	0.0664912	8.8e-05	0.0132018	0.00303136	0.720788	0.462083	3.56e-05	0.0980763
ARL4D	RSM5	green	-0.319443	0.526419	0.377322	0.0875809	-0.134044	-0.298017	-0.151981	-0.280974	0.613197	0.0967719	0.0295202	0.0536465	0.478533	-0.202054	-0.476624	-0.221769	-0.500062	0.197641	-0.120883	0.538755	0.154758	-0.102632	0.132043	0.0886276	-0.610135	-0.520154	0.13733	0.00986693	0.075908	0.691098	0.542018	0.16723	0.488769	0.194044	0.0018625	0.660477	0.893634	0.807923	0.0208941	0.355192	0.0214837	0.309157	0.0151034	0.366019	0.582713	0.00799117	0.480766
ARF5	RSM16	lightcyan	-0.578305	0.437189	0.519987	-0.169262	0.00251097	-0.686467	-0.51917	-0.328718	0.662585	-0.197862	-0.242285	0.369412	0.772103	0.116478	-0.301991	0.301237	-0.394488	-0.249493	0.251318	0.470679	-0.0332493	-0.179953	0.352415	0.616834	-0.712411	-0.393104	0.00384556	0.0369726	0.0109805	0.440066	0.990928	0.000297893	0.011129	0.12565	0.000571147	0.365471	0.265341	0.0827742	1.59e-05	0.596621	0.161369	0.16247	0.0624961	0.250939	0.247376	0.0234065	0.880286
ARF6	RSM6	red	-0.138818	0.0536809	0.17187	-0.0450095	0.0378453	-0.223897	0.078384	-0.209803	0.137921	-0.130483	-0.152333	0.0181289	0.197473	0.274696	0.0267581	0.28999	-0.0882282	-0.0683264	-0.11485	0.185454	0.106219	-0.312096	0.11199	0.319873	-0.199845	0.150997	0.527588	0.807802	0.432949	0.838413	0.863879	0.304419	0.722215	0.336643	0.530285	0.552898	0.487753	0.934566	0.366434	0.204619	0.903539	0.179517	0.688926	0.756736	0.601798	0.396889	0.629543
ARG2	RSM20	royalblue	0.221971	-0.152151	-0.15086	0.195571	-0.316813	0.166177	0.161197	0.410353	-0.275699	0.112329	0.195356	-0.00474587	-0.492079	-0.448533	0.0038727	-0.283011	0.162894	-0.318443	-0.290263	-0.181449	-0.191713	0.398153	0.00278758	-0.590723	0.330828	-0.116264	0.308706	0.488279	0.492018	0.371161	0.140778	0.448568	0.462469	0.0517894	0.202904	0.609851	0.371697	0.982854	0.0170747	0.0318191	0.986008	0.190695	0.457706	0.138633	0.179089	0.407341	0.380857
RHOA	RSM19	lightyellow	-0.274843	-0.415277	-0.313684	-0.360091	-0.535011	0.275249	-0.379023	-0.057275	-0.235863	0.270372	0.52766	0.487112	-0.301375	-0.124748	0.414742	-0.122795	0.414161	-0.220726	-0.496974	-0.197395	-0.453457	0.618649	0.0569574	-0.339947	0.361314	0.158267	0.204367	0.0487738	0.14496	0.091451	0.00852635	0.203671	0.0744898	0.795191	0.278606	0.212123	0.00966324	0.0184031	0.162269	0.570627	0.0490946	0.576721	0.0494451	0.311497	0.0158426	0.366626	0.0297677
RHOB	RSM8	pink	-0.245908	0.0615069	0.21945	-0.137481	-0.252759	-0.22096	0.0242206	-0.144949	0.202176	-0.142437	0.0437581	0.177328	0.215736	0.266031	0.00219593	0.136816	-0.0025843	-0.404724	-0.0522688	0.196963	-0.121278	-0.197777	-0.10509	0.251744	-0.208086	0.0137766	0.258038	0.780406	0.314375	0.53161	0.244584	0.310971	0.912651	0.509329	0.354895	0.516774	0.842851	0.418253	0.322839	0.219842	0.992066	0.533619	0.990663	0.0554117	0.81277	0.367697	0.581474
RHOC	RSM1	turquoise	-0.063904	-0.764047	-0.599317	-0.508158	-0.0889677	0.502733	-0.414814	-0.0808641	-0.653949	0.201114	0.553286	0.366532	-0.487667	0.322934	0.793924	0.273907	0.754553	-0.178588	-0.0660922	-0.648443	-0.507296	0.412595	0.0843932	-0.0308085	0.683097	0.676144	0.772063	2.2e-05	0.00250957	0.0132978	0.686446	0.0144869	0.0490515	0.713779	0.000712877	0.357482	0.00617064	0.0853865	0.0182507	0.132845	6.13e-06	0.205975	3.18e-05	0.414899	0.764468	0.000818212	0.0134812
RND3	RSM16	lightcyan	-0.259337	0.378843	0.35311	0.108137	-0.214211	-0.335961	-0.0628881	-0.0831993	0.439231	0.130936	0.081046	0.153987	0.279251	-0.170948	-0.320379	-0.115416	-0.339223	-0.395021	-0.332557	0.444775	-0.0297292	-0.121153	-0.00618928	-0.0478142	-0.447134	-0.346792	0.232105	0.0746391	0.0983803	0.623335	0.326354	0.117041	0.775595	0.705866	0.0359993	0.551509	0.713162	0.482982	0.19691	0.435459	0.136116	0.599997	0.113307	0.0621112	0.121031	0.033459	0.892885
RHOG	RSM0	grey	-0.0411515	0.114291	0.22408	0.0660035	-0.0359539	-0.151855	0.166069	0.134281	0.103902	-0.143815	-0.36126	-0.0499169	0.0946776	-0.120037	-0.158027	0.177027	-0.201787	-0.360719	0.0580775	0.0685836	0.00428907	-0.219491	0.0747353	0.0550133	-0.120607	-0.132421	0.852109	0.603581	0.304013	0.764776	0.870625	0.489134	0.448865	0.541296	0.637079	0.512683	0.090327	0.821059	0.667411	0.585372	0.471431	0.419058	0.355842	0.0908459	0.792382	0.755847	0.984504
ARHGAP1	RSM23	darkturquoise	0.524151	0.116475	0.0482464	0.51644	-0.0158155	0.192699	0.508792	0.540602	-0.191827	0.0545788	-0.0186923	-0.360746	-0.49389	-0.182635	-0.167724	-0.516335	0.0707747	-0.0933556	-0.349861	0.11496	0.1088	0.130574	-0.581947	-0.560712	0.173021	-0.0663204	0.0102484	0.596631	0.826958	0.0116375	0.942902	0.378366	0.0131641	0.00773775	0.380567	0.804647	0.932537	0.0908198	0.01661	0.404231	0.444295	0.0116573	0.748288	0.671801	0.101734	0.601447	0.621194
ARHGAP4	RSM12	tan	-0.709275	-0.065524	0.281937	-0.63133	-0.339058	-0.291578	-0.297382	-0.445044	0.350291	-0.203634	-0.0798567	0.571094	0.572173	0.497934	0.0696986	0.372722	-0.0487885	-0.398227	-0.00311118	0.129959	-0.384193	-0.165384	0.202729	0.58976	-0.256797	0.025535	0.000150949	0.766438	0.192456	0.00123501	0.113495	0.177039	0.168181	0.0333395	0.101286	0.351364	0.717202	0.00442371	0.00433284	0.0156097	0.751997	0.0798464	0.825042	0.0598325	0.988759	0.554507	0.070301
ARHGAP6	RSM4	yellow	-0.0489244	-0.232405	-0.301182	-0.292677	0.244858	0.0827556	-0.491915	-0.163483	-0.191219	0.105164	0.216324	0.226975	0.0471651	0.308446	0.308189	0.240738	0.343291	0.0616531	0.567757	-0.352394	-0.127287	0.0911494	0.141671	0.352916	0.169452	0.296565	0.824562	0.285919	0.16255	0.175337	0.26014	0.707367	0.0171172	0.456059	0.382107	0.632971	0.32149	0.297642	0.830781	0.152157	0.152517	0.268498	0.108774	0.779896	0.00471497	0.099112	0.562746
ARHGDIA	RSM2	blue	-0.304398	0.372794	0.249639	-0.125544	0.306126	-0.300223	-0.378336	-0.473068	0.465225	-0.0022966	-0.196061	0.0508222	0.648426	0.166273	-0.193525	0.393729	-0.410762	-0.110094	0.34854	0.283329	0.26264	-0.475098	0.303735	0.624238	-0.541188	-0.134576	0.157889	0.0797836	0.250653	0.568149	0.155424	0.163959	0.0750602	0.0226181	0.0252899	0.991702	0.36994	0.817866	0.000818542	0.448302	0.376285	0.063048	0.0515337	0.617022	0.103123	0.190176	0.225998
ARL1	RSM14	cyan	0.318708	0.412118	0.376354	0.591837	-0.0263037	-0.220462	0.366503	0.595136	0.168126	-0.170464	-0.267763	-0.276754	-0.144709	-0.331698	-0.488652	-0.560956	-0.182417	-0.0527351	-0.0941761	0.33425	0.0989194	0.13026	-0.482052	-0.406534	-0.185486	-0.476759	0.138286	0.0506925	0.0767244	0.00293099	0.90517	0.312092	0.0854125	0.0027383	0.443187	0.43678	0.21674	0.20111	0.510037	0.122054	0.0179825	0.00535851	0.404801	0.811128	0.669075	0.119035	0.653396
ARL2	RSM16	lightcyan	-0.570976	0.436038	0.634298	-0.200805	0.0975204	-0.648719	-0.32519	-0.269826	0.698461	-0.439402	-0.407567	0.342158	0.848567	0.434898	-0.3527	0.152779	-0.309982	-0.0483437	0.399283	0.510095	-0.079128	-0.248301	0.0187333	0.774098	-0.705304	-0.315898	0.00443376	0.0375304	0.00115191	0.358237	0.658006	0.000812631	0.130004	0.213085	0.000209954	0.035919	0.0535586	0.110023	3.12e-07	0.0380892	0.0987988	0.486464	0.150021	0.826614	0.0590963	0.012893	0.719681
ARL3	RSM10	purple	0.326793	0.437254	0.384853	0.565865	0.228774	-0.174437	0.483111	0.417519	0.216941	-0.338485	-0.396501	-0.454283	-0.0263339	-0.133437	-0.486669	-0.478197	-0.285717	0.137285	-0.0757819	0.404498	0.232095	-0.120115	-0.544285	-0.204038	-0.216963	-0.386957	0.128012	0.0369412	0.0697794	0.00488712	0.293726	0.426003	0.0195331	0.0474465	0.320077	0.114145	0.061051	0.0294341	0.905061	0.543867	0.0185255	0.0209969	0.186305	0.532201	0.731099	0.055561	0.286581
ARNT	RSM24	darkgrey	0.23428	-0.427227	-0.342139	-0.144942	0.31977	0.499421	0.160027	-0.03124	-0.481699	-0.04825	-0.0319862	-0.157187	-0.325786	0.277268	0.384626	0.0937537	0.332145	0.517269	0.173373	-0.465698	0.0267731	-0.0208209	-0.0649759	0.0566574	0.448349	0.477178	0.281939	0.0420217	0.110044	0.509349	0.136904	0.0152544	0.465768	0.887474	0.0199451	0.826945	0.884804	0.473822	0.129261	0.200242	0.0699589	0.670478	0.121522	0.0114812	0.428876	0.0251219	0.903485
ARNTL	RSM5	green	-0.460607	0.395548	0.551031	-0.0470555	-0.391492	-0.431868	0.0350279	-0.0348305	0.612118	-0.208659	-0.247817	0.264343	0.436518	-0.0652811	-0.459833	-0.255091	-0.321954	-0.0695125	-0.322982	0.586087	-0.140677	0.143677	-0.177745	0.0821285	-0.507671	-0.48847	0.0269779	0.0617319	0.00642801	0.831169	0.0646955	0.0396063	0.87393	0.874635	0.00190711	0.339345	0.254241	0.222893	0.0372968	0.767281	0.0272693	0.240111	0.134093	0.75264	0.132785	0.00329416	0.522021
ARRB1	RSM12	tan	-0.372993	0.17907	0.548749	-0.171465	0.00338141	-0.508587	-0.097946	0.046255	0.388679	-0.574587	-0.567088	0.286395	0.526382	0.506565	-0.168055	0.176338	-0.0534314	-0.0958393	0.276291	0.342443	-0.183826	-0.0840657	-0.0903898	0.599036	-0.399042	-0.10341	0.0796104	0.413623	0.00669759	0.434051	0.987783	0.0132072	0.656602	0.834002	0.0668141	0.00413518	0.00477523	0.185217	0.00987313	0.0136383	0.443383	0.420898	0.808679	0.663562	0.201897	0.109707	0.40112
ARRB2	RSM14	cyan	0.237139	0.453272	0.497539	0.551464	-0.173515	-0.431938	0.381493	0.544401	0.26055	-0.378357	-0.355402	-0.233185	-0.0157481	-0.175027	-0.53653	-0.466154	-0.204709	-0.253198	-0.023023	0.408242	0.00925122	0.038642	-0.450488	-0.243155	-0.244961	-0.506497	0.275938	0.0298428	0.0157051	0.00637799	0.428492	0.0395705	0.0724656	0.00723717	0.22985	0.0750429	0.096064	0.28426	0.943145	0.424415	0.00830577	0.0249608	0.34877	0.243738	0.916955	0.053126	0.966583
ARSA	RSM18	lightgreen	0.0190623	-0.160201	0.0557507	-0.128316	0.121428	-0.280735	-0.118077	0.211758	-0.100873	-0.470917	-0.256475	0.14008	0.0851714	0.46827	0.14953	0.090511	0.350044	0.0667961	0.498255	-0.153191	-0.162215	0.172406	-0.242385	0.34988	0.114722	0.124227	0.931205	0.465276	0.800533	0.559568	0.581	0.194439	0.591556	0.332056	0.64698	0.0233272	0.237481	0.523805	0.699206	0.024224	0.495889	0.681283	0.101543	0.76203	0.0155324	0.485274	0.459607
ARSB	RSM6	red	0.304369	0.352332	-0.0695604	0.365595	0.499338	-0.085752	0.119043	-0.129923	0.108949	0.37836	-0.090078	-0.412685	0.0864247	-0.518411	-0.273091	0.203262	-0.531218	0.0657442	0.141243	0.0637279	0.564172	-0.369311	0.333517	-0.0984253	-0.261168	-0.192674	0.157931	0.0991758	0.752474	0.0862493	0.0152742	0.69725	0.588507	0.554617	0.620712	0.0750398	0.68273	0.0503437	0.694985	0.0112686	0.207383	0.352262	0.00909825	0.765674	0.520329	0.772675	0.00504563
ARSD	RSM1	turquoise	0.20947	-0.468057	-0.311453	-0.13258	0.0286588	0.266885	-0.107356	0.297358	-0.51264	-0.164935	0.0678654	0.0950606	-0.399326	0.126605	0.369465	-0.00489451	0.479456	-0.0319143	0.115399	-0.483005	-0.272394	0.358243	0.0262785	-0.142642	0.541179	0.277913	0.337427	0.0242976	0.147996	0.546477	0.896721	0.218309	0.625858	0.168216	0.0123768	0.452012	0.758329	0.666141	0.0590664	0.564858	0.0827264	0.982317	0.0206136	0.885061	0.600051	0.0195638	0.208591
ARVCF	RSM8	pink	-0.101579	0.0858866	0.285252	-0.0478115	0.208868	-0.276657	0.0827837	0.0625204	0.152675	-0.359518	-0.359558	0.0146184	0.280999	0.371233	-0.0832529	0.121135	-0.0596362	-0.156754	0.254754	0.0771753	-0.115258	-0.289647	-0.293936	0.346408	-0.148508	-0.00905232	0.644666	0.696796	0.187056	0.828495	0.338851	0.201275	0.707272	0.776875	0.486765	0.0920063	0.091967	0.947218	0.194002	0.0811539	0.705685	0.581923	0.786933	0.475057	0.240754	0.726337	0.6005
ASAH1	RSM5	green	-0.528435	0.548181	0.626225	-0.0166361	-0.303157	-0.461462	-0.127063	-0.277313	0.764576	-0.164675	-0.117162	0.19592	0.68024	0.045205	-0.515435	-0.157838	-0.500511	-0.0505192	-0.177521	0.669238	-0.00134367	-0.260794	0.0521852	0.295469	-0.734934	-0.516283	0.0095378	0.00676615	0.00139	0.939945	0.159677	0.0266589	0.563439	0.200165	2.16e-05	0.452738	0.594454	0.370292	0.00035499	0.837721	0.0118294	0.471969	0.0149983	0.818934	0.417738	0.000479171	0.995145
ASCL1	RSM1	turquoise	0.373995	-0.374789	-0.536433	-0.0440474	0.273675	0.357184	0.0152059	0.0154996	-0.527595	0.201879	0.147832	-0.141023	-0.360907	-0.104692	0.383942	0.219508	0.237168	-0.172278	0.213464	-0.584142	0.0797514	-0.0507843	0.0399738	-0.16578	0.512281	0.375877	0.0787419	0.0780586	0.00831961	0.841825	0.206374	0.0942914	0.9451	0.944041	0.0096738	0.355619	0.500848	0.520987	0.0906655	0.634505	0.0705006	0.314243	0.275878	0.43184	0.328083	0.00342533	0.71756
ASCL2	RSM16	lightcyan	-0.101298	0.429339	0.229123	0.134342	0.18197	-0.309302	-0.0622072	-0.193874	0.39664	0.230243	-0.075732	-0.0190595	0.356952	-0.179029	-0.339563	0.0337005	-0.465014	0.016296	0.0132408	0.359564	0.293943	-0.249281	0.213703	0.105001	-0.465213	-0.289152	0.645587	0.0409088	0.292969	0.541111	0.405974	0.150965	0.777966	0.375409	0.0609522	0.290551	0.73127	0.931215	0.0945208	0.413729	0.112923	0.878673	0.0253651	0.94117	0.952186	0.0919615	0.173391
ASGR1	RSM13	salmon	0.10715	0.0486966	0.0221333	-0.016955	0.348796	-0.137762	0.00870992	0.0873766	0.000898083	-0.199344	-0.411036	-0.0359188	0.142759	-0.0673965	-0.0907119	0.0335663	-0.124434	0.309882	0.389012	-0.086629	0.13546	0.0586677	0.0244574	0.106049	-0.0174357	-0.123498	0.626528	0.825367	0.920154	0.938795	0.102852	0.530765	0.968538	0.691784	0.996755	0.361817	0.0513626	0.87075	0.515817	0.759951	0.680611	0.879153	0.571605	0.150159	0.0665607	0.694298	0.537718
ASIP	RSM7	black	0.587679	0.0137292	-0.12884	0.447177	0.521871	0.302813	0.456256	0.377542	-0.297147	-0.03803	-0.229604	-0.555447	-0.369842	-0.190859	-0.0507644	-0.218801	-0.0127347	0.390152	0.11128	-0.147771	0.344753	-0.0745364	-0.354146	-0.303887	0.222165	0.0679235	0.00319001	0.950424	0.557951	0.0324032	0.010644	0.160174	0.0286497	0.0757237	0.168532	0.86322	0.29193	0.00593211	0.082389	0.383021	0.81807	0.315843	0.954012	0.0656982	0.613212	0.50103	0.107177
ASL	RSM10	purple	-0.426143	0.27715	0.383668	-0.0963974	-0.403813	-0.504367	-0.0296535	-0.143101	0.479131	-0.156146	-0.0594999	0.347583	0.362439	-0.207069	-0.285903	-0.0843415	-0.329603	-0.494644	-0.348359	0.430934	-0.165538	0.0503552	0.0196964	0.0145392	-0.394593	-0.465777	0.0426019	0.20044	0.0707181	0.661715	0.0560162	0.0141198	0.893156	0.514801	0.020712	0.476793	0.787408	0.104136	0.089204	0.343119	0.186008	0.702006	0.124574	0.0164197	0.103313	0.0400833	0.450338
ASNA1	RSM5	green	-0.498933	0.694703	0.704166	0.0475835	0.0947287	-0.64664	-0.18181	-0.258617	0.857706	-0.227059	-0.425443	0.0708635	0.840005	0.00374838	-0.604682	0.0708745	-0.680505	-0.00735875	0.117315	0.717088	0.193094	-0.415835	0.128463	0.50705	-0.886349	-0.589531	0.0153704	0.000234687	0.000176728	0.829301	0.667241	0.00085547	0.406393	0.233449	1.69e-07	0.297458	0.0429804	0.747982	5.34e-07	0.986457	0.00223997	0.747944	0.00035238	0.973417	0.593969	0.000117852	0.377371
ASNS	RSM2	blue	0.0200279	0.723601	0.523856	0.475665	-0.125355	-0.510252	0.221713	0.163139	0.615091	-0.100888	-0.316558	-0.245309	0.404066	-0.467862	-0.776877	-0.278318	-0.683742	-0.22386	0.0414357	0.571212	0.272896	-0.291386	0.0203551	-0.11894	-0.61211	-0.751165	0.927729	9.53e-05	0.010299	0.0217852	0.568737	0.0128608	0.309283	0.457021	0.00178633	0.64693	0.141114	0.259236	0.0558479	0.0243649	1.3e-05	0.198472	0.000321818	0.3045	0.851099	0.00441373	0.207722
ASPA	RSM10	purple	-0.360125	0.241123	0.466305	-0.0894655	-0.221696	-0.30305	-0.0478063	0.00909338	0.406183	-0.206564	-0.2907	0.189844	0.371505	0.0998178	-0.248125	0.0650858	-0.240059	-0.361062	-0.27266	0.393736	-0.0615658	-0.162606	0.01557	0.208248	-0.388289	-0.235783	0.0914181	0.267709	0.0249079	0.684779	0.309322	0.159831	0.828513	0.967153	0.0544549	0.344325	0.178407	0.385606	0.0809135	0.650442	0.253632	0.767958	0.269891	0.0905168	0.20813	0.0630428	0.7802
ASPH	RSM17	grey60	-0.753164	-0.0665777	0.25381	-0.500473	-0.656901	-0.262517	-0.525868	-0.186405	0.363066	-0.114245	0.301854	0.81358	0.420915	0.239286	0.0490072	-0.105918	0.169231	-0.408115	-0.175863	0.207067	-0.673271	0.307541	0.0465709	0.209092	-0.225193	-0.139074	3.36e-05	0.762786	0.242561	0.015007	0.000661372	0.226224	0.00995851	0.394429	0.0886113	0.603726	0.161569	2.35e-06	0.0454902	0.271485	0.82427	0.63052	0.440151	0.0532072	0.42217	0.343125	0.000429888
ASS1	RSM3	brown	-0.12681	0.340521	0.0296674	0.0333535	0.0451526	0.00185504	-0.293357	-0.233911	0.305975	0.406306	0.181932	-0.0106325	0.243196	-0.380191	-0.249865	-0.0259421	-0.382557	-0.125027	0.00145429	0.188602	0.197899	-0.102114	0.19127	-0.0545154	-0.319058	-0.317514	0.564223	0.111846	0.893106	0.879913	0.837906	0.993298	0.17429	0.282718	0.155639	0.0543747	0.406074	0.961597	0.263492	0.0735277	0.250211	0.906468	0.0716067	0.569759	0.994746	0.388779	0.36538
ASTN1	RSM10	purple	0.137969	0.500982	0.573836	0.512124	0.0936733	-0.32027	0.189674	0.446365	0.348281	-0.351969	-0.379343	-0.250619	0.108445	0.143615	-0.504883	-0.441106	-0.164434	0.221137	-0.00908668	0.580892	0.1384	0.0372131	-0.338139	0.0252472	-0.388578	-0.365078	0.530141	0.0148885	0.00419584	0.0124801	0.670745	0.136257	0.386038	0.0327571	0.103396	0.0995487	0.0742254	0.248736	0.622341	0.513276	0.0140056	0.0351237	0.453408	0.310574	0.967177	0.00365421	0.528846
ZFHX3	RSM19	lightyellow	0.0748792	-0.533821	-0.369634	-0.313134	0.0801775	0.192678	-0.0698274	-0.00832086	-0.473328	0.0169922	0.122681	0.103747	-0.189673	0.430914	0.499716	0.415806	0.458656	-0.0247762	0.339133	-0.57359	-0.238885	-0.0457613	0.143596	0.193985	0.448647	0.553509	0.734189	0.00870248	0.0825754	0.145704	0.716111	0.378419	0.751553	0.969942	0.0225335	0.938661	0.577078	0.637582	0.386041	0.0400937	0.0151848	0.0484582	0.0277176	0.910654	0.113409	0.00421587	0.272312
ATF1	RSM24	darkgrey	0.683317	-0.227695	-0.330037	0.367953	0.390899	0.464896	0.455481	0.460797	-0.551768	-0.0163055	-0.0548097	-0.518365	-0.587604	0.0135276	0.146201	-0.24172	0.28676	0.334184	0.178993	-0.384828	0.160743	-0.0266524	-0.385254	-0.362077	0.521491	0.305071	0.000325692	0.296072	0.124049	0.0840901	0.0651381	0.0254073	0.0289559	0.0269067	0.00634298	0.941136	0.803836	0.011277	0.00319486	0.951152	0.505637	0.266492	0.184633	0.119112	0.413825	0.0697994	0.463748
ATF3	RSM7	black	-0.242055	-0.316349	-0.373665	-0.353519	-0.271159	0.373972	-0.369641	-0.383895	-0.143929	0.342789	0.60688	0.207764	-0.0468683	0.020861	0.311896	0.0802929	0.210147	0.179655	-0.0910351	-0.308024	-0.171937	0.0348773	0.370098	-0.0112635	0.187708	0.216037	0.265809	0.141392	0.0790272	0.0979637	0.210744	0.0787616	0.0825692	0.0705373	0.512345	0.109326	0.00213682	0.341466	0.831831	0.92473	0.14739	0.715719	0.335833	0.412072	0.679532	0.152748	0.432768
ATF4	RSM8	pink	0.051622	0.267561	-0.0205044	0.152682	-0.0981556	0.188182	0.183692	-0.233443	0.17403	0.368478	0.112748	-0.2677	-0.003134	-0.523199	-0.250459	-0.0318461	-0.476349	-0.0977906	-0.468028	0.214713	0.329831	-0.277046	0.19947	-0.309095	-0.195423	-0.211416	0.815047	0.2171	0.926014	0.486744	0.655911	0.389855	0.401468	0.283711	0.4271	0.0836147	0.608508	0.216852	0.988677	0.0104122	0.249049	0.885305	0.02157	0.657115	0.0243076	0.325195	0.124298
ATIC	RSM3	brown	0.126316	0.425903	0.527494	0.443951	-0.242266	-0.433014	0.334949	0.531338	0.308451	-0.460331	-0.471434	-0.111947	0.00961316	-0.241463	-0.521136	-0.490643	-0.23989	-0.223105	-0.243512	0.526289	-0.00627701	0.268124	-0.359299	-0.286912	-0.2453	-0.57182	0.565755	0.0427316	0.00969023	0.0338272	0.265379	0.0390269	0.118218	0.00907965	0.152151	0.0270815	0.0231549	0.611073	0.965277	0.267015	0.0107743	0.0174504	0.270238	0.306177	0.262853	0.0098885	0.977323
RERE	RSM1	turquoise	0.155647	-0.739125	-0.5176	-0.306942	-0.0975583	0.586358	-0.113397	0.246823	-0.725381	0.0191899	0.285175	0.155183	-0.655775	0.304319	0.660318	-0.0368156	0.778852	0.13796	-0.126465	-0.608599	-0.4501	0.544791	-0.178174	-0.240931	0.802559	0.577687	0.478219	5.6e-05	0.0114191	0.15427	0.657881	0.00327625	0.606432	0.256213	8.98e-05	0.930746	0.187179	0.479547	0.000680631	0.158003	0.000605766	0.86755	1.2e-05	0.530168	0.565293	0.00205898	0.0311545
ATOX1	RSM6	red	0.0053893	0.129532	0.181344	0.159661	0.188485	-0.120085	0.0857819	0.0620188	0.101185	-0.229198	-0.214767	-0.095303	-0.0298869	-0.126183	-0.105295	-0.115194	-0.10606	0.120867	-0.235791	0.206706	0.0630853	0.164185	-0.223657	-0.0362853	-0.113508	-0.163441	0.98053	0.55582	0.407618	0.4668	0.389078	0.585223	0.697149	0.778622	0.645957	0.292807	0.325069	0.665338	0.89232	0.566167	0.632543	0.600704	0.63006	0.582765	0.278756	0.343985	0.774909
ATP1A1	RSM2	blue	0.123779	0.815516	0.426532	0.527356	0.36578	-0.382349	0.0573199	-0.119678	0.589004	0.117974	-0.306157	-0.451355	0.448067	-0.320206	-0.653067	-0.024756	-0.749039	0.053809	0.173213	0.608268	0.654617	-0.541209	0.0936406	0.151877	-0.725521	-0.507266	0.573647	2.12e-06	0.0423933	0.00971279	0.0860789	0.0717743	0.795034	0.586505	0.00310545	0.591881	0.15538	0.03063	0.032019	0.136341	0.000728927	0.910727	3.91e-05	0.807352	0.429307	0.00207377	0.000700922
ATP1A2	RSM1	turquoise	0.407539	-0.45962	-0.247082	0.134187	0.00239	0.241895	0.092195	0.66805	-0.617451	-0.296912	0.0680088	0.0147201	-0.71163	0.191502	0.393048	-0.372677	0.758016	0.0851159	0.0092732	-0.348704	-0.35766	0.694329	-0.563577	-0.367114	0.658024	0.308795	0.0535766	0.0273501	0.2557	0.541584	0.991365	0.266134	0.675664	0.000494587	0.00169515	0.168886	0.757834	0.946851	0.000140213	0.38139	0.0635458	0.079886	2.79e-05	0.699393	0.966504	0.102949	0.0938216
ATP1A3	RSM2	blue	-0.0891572	0.750318	0.699331	0.495775	0.0751167	-0.593276	0.106986	0.146543	0.687096	-0.355456	-0.391581	-0.207839	0.465315	-0.109194	-0.705699	-0.339482	-0.542475	0.0296498	0.0319326	0.761041	0.2431	-0.231371	-0.174601	0.147449	-0.706694	-0.655417	0.685812	3.73e-05	0.000204561	0.0161374	0.733375	0.00284557	0.627057	0.504631	0.000292591	0.0960099	0.0646294	0.34129	0.0252579	0.619924	0.000168621	0.113015	0.00748744	0.89317	0.884995	2.48e-05	0.263686
ATP1B1	RSM14	cyan	0.651557	0.570447	0.212615	0.899948	0.236046	-0.0654768	0.666839	0.485562	0.130984	0.0679807	-0.288531	-0.78273	-0.240691	-0.641052	-0.616097	-0.491099	-0.49917	0.222398	-0.179715	0.369139	0.623541	-0.222098	-0.289387	-0.577908	-0.212858	-0.469879	0.00075711	0.00447895	0.330057	5.08e-09	0.278222	0.766602	0.000510739	0.0188344	0.551361	0.757931	0.181816	1.01e-05	0.268594	0.000980367	0.00174694	0.0173304	0.015314	0.307752	0.411913	0.0830194	0.00147791
ATP1B2	RSM1	turquoise	0.411667	-0.700133	-0.631589	-0.0929696	-0.0196285	0.605116	-0.0449693	0.351106	-0.833043	0.0622792	0.370038	0.0225205	-0.807443	0.144313	0.645874	-0.158252	0.823961	0.129959	0.00272704	-0.671665	-0.30944	0.605751	-0.261121	-0.388034	0.881941	0.563717	0.050971	0.000199698	0.00122758	0.673085	0.929166	0.00221924	0.838556	0.10044	8.08e-07	0.777715	0.0822143	0.918761	3.21e-06	0.511209	0.000871739	0.470792	1.35e-06	0.554509	0.990147	0.000448966	0.150772
ATP1B3	RSM6	red	0.0263795	0.355491	0.166735	0.325752	-0.308544	0.0495629	0.371536	0.0155395	0.303195	0.213038	0.0653435	-0.253438	0.0339628	-0.57196	-0.449093	-0.414555	-0.481572	0.129599	-0.471848	0.348661	0.216048	-0.132261	0.00314874	-0.478212	-0.247052	-0.449034	0.904897	0.0959753	0.447023	0.129303	0.15202	0.822308	0.0808863	0.943897	0.159622	0.329073	0.767064	0.243276	0.877735	0.00435066	0.0315803	0.0492071	0.0199824	0.555613	0.023018	0.102995	0.322122
ATP2A1	RSM3	brown	0.0469302	0.352263	0.179148	0.274102	-0.0316593	-0.137251	-0.198936	0.0720602	0.245895	0.146069	0.217653	-0.0213569	0.132868	-0.133698	-0.276922	-0.243692	-0.155994	-0.0381348	0.0806627	0.293	0.103348	0.0541929	0.0868023	-0.0726198	-0.321371	-0.281255	0.831612	0.0992469	0.413414	0.205639	0.885974	0.532306	0.362822	0.743863	0.258063	0.506026	0.318452	0.922946	0.545599	0.543072	0.200826	0.262489	0.477225	0.862847	0.714463	0.174839	0.638886
ATP2A2	RSM9	magenta	-0.083727	0.016178	-0.0170489	-0.055158	0.32218	0.0680278	0.0130662	-0.419465	0.0811303	0.0258676	0.0550277	-0.167593	0.213241	0.183282	0.0549524	0.275228	-0.189965	0.379956	-0.0302708	0.0262303	0.20598	-0.457536	0.242677	0.306063	-0.183264	0.177893	0.704082	0.941596	0.938457	0.802613	0.133805	0.757768	0.952816	0.0463176	0.712876	0.906735	0.803071	0.444655	0.328601	0.402539	0.803335	0.203708	0.385297	0.0737204	0.890945	0.905433	0.34572
ATP2A3	RSM4	yellow	-0.166952	-0.349181	-0.42547	-0.419568	0.168454	0.507528	-0.304185	-0.489029	-0.240087	0.347516	0.321671	-0.0021536	-0.04268	0.163731	0.419694	0.438093	0.117283	0.196632	0.0218497	-0.37401	0.000363402	-0.226062	0.380629	0.20941	0.231264	0.443234	0.446422	0.102447	0.0429658	0.0462584	0.442285	0.0134316	0.158196	0.0178808	0.269833	0.104208	0.134455	0.992219	0.846678	0.455367	0.0461862	0.0365394	0.59407	0.36852	0.921174	0.0787284	0.998687
ATP2B2	RSM14	cyan	0.678656	0.506962	0.0343735	0.754564	0.311903	0.0437323	0.649675	0.253145	0.0637888	0.265104	-0.254224	-0.793924	-0.177224	-0.651808	-0.543148	-0.273933	-0.564445	0.293884	0.0346438	0.186662	0.723538	-0.351566	-0.0837802	-0.480583	-0.173289	-0.353591	0.000370939	0.0135529	0.876268	3.18e-05	0.14738	0.842943	0.000793537	0.24384	0.772463	0.221513	0.241768	6.13e-06	0.418532	0.000752359	0.00739917	0.20593	0.00501972	0.173481	0.875302	0.393766	9.55e-05
ATP2B3	RSM6	red	0.456962	0.370415	-0.118447	0.563276	0.162945	0.222025	0.157164	0.00321575	0.0488486	0.424478	0.15248	-0.591229	-0.145371	-0.462565	-0.325342	-0.207049	-0.364124	0.26518	-0.157819	0.166152	0.579889	-0.275823	0.194827	-0.358951	-0.134642	-0.161466	0.0283727	0.0818791	0.590387	0.00513115	0.457563	0.308584	0.473886	0.988382	0.82483	0.0435057	0.487327	0.00296771	0.508084	0.0262515	0.129814	0.343168	0.0876173	0.221377	0.472024	0.448635	0.00372744
ATP2B4	RSM23	darkturquoise	0.351328	0.129995	0.176771	0.379718	0.147193	-0.0905685	0.208843	0.590699	-0.0780702	-0.312078	-0.309253	-0.175635	-0.191771	0.0512931	-0.188407	-0.419488	0.157978	0.287228	0.28655	0.111575	-0.000665016	0.261628	-0.392957	-0.154051	0.0556575	-0.123385	0.10021	0.554397	0.419742	0.0739159	0.502722	0.681091	0.33891	0.00300007	0.723284	0.14714	0.151032	0.422783	0.38071	0.816206	0.389277	0.0463046	0.47157	0.183886	0.184969	0.612267	0.997597
ATP4A	RSM8	pink	-0.0203935	-0.0345972	-0.0830229	-0.114553	0.297103	-0.146513	-0.295105	-0.0559953	-0.0375051	-0.0237238	-0.046842	0.187693	0.176022	0.0755289	0.0975578	0.229517	0.0828997	-0.120015	0.672014	-0.221656	-0.035174	-0.0293467	0.143278	0.315369	-0.0223167	0.0537584	0.926413	0.875469	0.706463	0.602744	0.168599	0.504719	0.171619	0.799676	0.865091	0.914436	0.831924	0.39111	0.421745	0.731964	0.657883	0.292118	0.70688	0.585442	0.00044476	0.30941	0.873409
ATP4B	RSM15	midnightblue	0.385999	-0.316408	-0.179599	0.104815	0.08695	0.443559	0.320104	0.297608	-0.469126	-0.0676589	-0.070332	-0.307579	-0.481121	0.29293	0.234069	-0.0371614	0.379883	0.284548	-0.0151095	-0.320878	-0.00412325	0.0243894	-0.240918	-0.117707	0.423617	0.394259	0.0688808	0.141314	0.41222	0.634105	0.693218	0.0340036	0.136472	0.167842	0.0239309	0.759043	0.749813	0.153372	0.0201156	0.174947	0.282386	0.866317	0.0737804	0.188193	0.945447	0.135474	0.985103
ATP5A1	RSM5	green	-0.606068	0.501523	0.509577	-0.0455615	-0.527741	-0.358926	-0.257412	-0.258462	0.756187	0.0534054	0.137787	0.333219	0.55086	-0.223465	-0.490395	-0.297461	-0.452403	-0.118075	-0.493003	0.710468	-0.101686	0.0809476	0.144524	0.0192659	-0.669516	-0.585573	0.00217444	0.0147634	0.0130003	0.836458	0.00965008	0.0925815	0.235712	0.233739	2.99e-05	0.80877	0.530689	0.120248	0.00644787	0.305377	0.0175159	0.168062	0.0301979	0.591565	0.0168364	0.000145426	0.644316
ALDH7A1	RSM17	grey60	-0.43821	-0.287927	0.0224593	-0.426846	-0.45006	-0.0500999	-0.315615	-0.0606801	-0.0119471	-0.143415	0.227572	0.646639	0.0439231	0.202412	0.307161	-0.00270451	0.349907	-0.494957	-0.218405	-0.00454137	-0.600644	0.422099	-0.0956695	0.0514311	0.115169	0.139768	0.0364837	0.182774	0.918981	0.0422248	0.0311713	0.820413	0.142368	0.783288	0.956853	0.513868	0.29634	0.000855488	0.842266	0.354323	0.15396	0.990229	0.101686	0.0163411	0.316741	0.983593	0.00244048
ATP5D	RSM3	brown	-0.182378	0.199728	0.0955675	-0.135736	0.283934	-0.280516	-0.254977	-0.231097	0.251787	0.0209444	-0.233986	0.062685	0.445732	0.0306063	-0.153628	0.318905	-0.254011	-0.0380494	0.670841	-0.0539886	0.126206	-0.300779	0.230996	0.458647	-0.275745	-0.178775	0.404904	0.360874	0.664462	0.536882	0.18919	0.194802	0.240327	0.288716	0.246464	0.924431	0.28256	0.776302	0.0330353	0.889743	0.484015	0.138029	0.242176	0.863151	0.000459029	0.80672	0.566095
ATP5E	RSM14	cyan	0.317906	0.186389	0.270428	0.526959	-0.0731895	-0.150552	0.220457	0.696689	-0.0275737	-0.399228	-0.187362	-0.170131	-0.370515	-0.226236	-0.269053	-0.69666	0.137863	0.165823	-0.209402	0.272579	-0.0875209	0.591443	-0.525845	-0.468746	0.0652178	-0.368418	0.139337	0.39447	0.212026	0.00977788	0.739983	0.492913	0.312103	0.000221319	0.900612	0.0591341	0.39196	0.437689	0.0817895	0.29926	0.214449	0.000221511	0.53046	0.449549	0.337588	0.208271	0.6913
ATP5F1	RSM2	blue	-0.138952	0.674714	0.462568	0.37096	-0.20911	-0.243682	-0.0760505	-0.00394131	0.631888	0.0550115	0.00212882	-0.114962	0.311951	-0.375431	-0.649039	-0.509533	-0.527532	0.0759555	-0.408455	0.724076	0.210025	0.0223075	-0.0377773	-0.187606	-0.598407	-0.662389	0.527187	0.000413357	0.0262506	0.0813953	0.338279	0.262508	0.73018	0.98576	0.00121902	0.803128	0.992308	0.601442	0.147314	0.0775087	0.000806195	0.0130094	0.00968399	0.730505	0.0529896	9.38e-05	0.336121
ATP5G1	RSM2	blue	0.046934	0.869031	0.576777	0.600212	-0.00569516	-0.539225	0.142929	0.130473	0.69572	-0.068187	-0.344122	-0.311766	0.381361	-0.576763	-0.85519	-0.371375	-0.754394	-0.0784397	-0.0520584	0.731826	0.465699	-0.156329	0.0223687	-0.125429	-0.708671	-0.856553	0.831598	7.46e-08	0.00396242	0.00246278	0.979425	0.00792599	0.51531	0.552927	0.000227755	0.757218	0.107864	0.147567	0.0725728	0.00396349	2.01e-07	0.0810287	3.2e-05	0.722025	0.81351	7.22e-05	0.0251217
ATP5G2	RSM3	brown	-0.30502	0.405218	0.576275	0.0191579	0.206698	-0.444193	0.0246972	-0.0493277	0.519299	-0.452705	-0.487288	0.0661128	0.515217	0.21567	-0.330691	-0.0587403	-0.326709	0.150376	0.119766	0.54068	0.0872738	-0.158517	-0.216143	0.417278	-0.534919	-0.318895	0.157	0.0550865	0.00400145	0.930861	0.344005	0.0337186	0.910938	0.823138	0.0111054	0.0300742	0.0183545	0.764397	0.0118713	0.322989	0.123261	0.790063	0.128117	0.493425	0.586227	0.00772714	0.69213
ATP5G3	RSM5	green	-0.574801	0.712339	0.774194	0.0478915	-0.240295	-0.682061	-0.0875802	-0.20037	0.926525	-0.230671	-0.283262	0.216011	0.794153	-0.0672524	-0.670898	-0.119256	-0.655921	-0.262817	-0.1394	0.852478	0.0330906	-0.238421	0.0522173	0.326467	-0.887877	-0.68305	0.004118	0.000137115	1.46e-05	0.828212	0.269407	0.000337386	0.691101	0.3593	2.24e-10	0.289631	0.190284	0.322206	6.07e-06	0.76045	0.000458327	0.587834	0.000678103	0.225675	0.525841	2.41e-07	0.880853
ATP5I	RSM23	darkturquoise	0.0576048	0.0167647	0.248944	0.1537	-0.422061	-0.15661	0.317993	0.586627	-0.00925334	-0.35978	-0.255025	0.0999736	-0.235223	-0.186446	-0.19335	-0.452597	0.106709	-0.41359	-0.202889	0.112088	-0.318206	0.409736	-0.442787	-0.402919	0.160521	-0.32771	0.794036	0.939481	0.252018	0.48381	0.0448442	0.475467	0.139223	0.00325852	0.966576	0.0917518	0.240236	0.64993	0.279949	0.394322	0.376726	0.0301183	0.627956	0.0497914	0.353165	0.610622	0.138944
ATP6V1B2	RSM2	blue	0.0223955	0.923847	0.593851	0.552595	0.238673	-0.556181	0.142569	0.0169108	0.759542	-0.0263969	-0.481095	-0.378606	0.553461	-0.449723	-0.861025	-0.211502	-0.840537	0.148547	0.191954	0.731641	0.599401	-0.381815	0.0235815	0.0936424	-0.822271	-0.768173	0.919211	3.22e-10	0.00281201	0.00624861	0.272751	0.00585279	0.516381	0.938955	2.63e-05	0.904835	0.0201234	0.074836	0.00615102	0.0313134	1.34e-07	0.332654	5.17e-07	0.498758	0.380246	7.27e-05	0.00250517
ATP6V0C	RSM2	blue	0.427442	0.661538	0.12132	0.607726	0.430639	-0.240647	0.0888552	0.0196307	0.297221	0.219243	-0.263563	-0.603223	0.164575	-0.570654	-0.584468	-0.0414489	-0.651613	0.232918	0.338118	0.2893	0.774255	-0.324624	0.293507	-0.0781181	-0.431569	-0.509286	0.0419073	0.000586907	0.581342	0.00209818	0.0402352	0.268686	0.686824	0.929159	0.168421	0.314842	0.224311	0.00231072	0.453016	0.00446123	0.00340303	0.851052	0.000756046	0.284827	0.114563	0.180602	1.45e-05
ATP6V1C1	RSM2	blue	-0.0172414	0.861575	0.662922	0.609434	0.0528134	-0.595943	0.136334	0.204397	0.72755	-0.131783	-0.392619	-0.234439	0.434132	-0.418451	-0.827599	-0.424477	-0.668516	0.0566919	0.011873	0.793403	0.339933	-0.134979	-0.137314	-0.0584469	-0.752417	-0.778607	0.937763	1.29e-07	0.000566143	0.00202205	0.810853	0.00269284	0.535073	0.349523	8.35e-05	0.548914	0.0638615	0.281604	0.0384683	0.0469035	1.1e-06	0.0435067	0.000488494	0.797233	0.957121	6.28e-06	0.112506
ATP6V1E1	RSM2	blue	-0.143104	0.830476	0.701566	0.480095	-0.0949161	-0.564593	0.172006	0.080236	0.790025	-0.180853	-0.387305	-0.164093	0.497943	-0.356834	-0.832362	-0.446103	-0.684163	0.165967	-0.12248	0.840342	0.312351	-0.100974	-0.10929	-0.0110643	-0.780385	-0.793103	0.51479	9.38e-07	0.000191254	0.0204214	0.66662	0.00500581	0.432581	0.715912	7.33e-06	0.408909	0.0678679	0.454357	0.0156074	0.0946371	8.41e-07	0.0328721	0.000318014	0.449149	0.577704	5.23e-07	0.146768
ATP6V0B	RSM2	blue	0.300801	0.599601	0.287983	0.468339	0.543955	-0.30344	0.333326	-0.0356468	0.343327	0.072222	-0.431704	-0.532419	0.281332	-0.17964	-0.500091	0.130538	-0.61948	0.0230752	0.228798	0.361045	0.653292	-0.617242	-0.0435644	0.161954	-0.496671	-0.276904	0.163108	0.00249466	0.182684	0.0242005	0.00729443	0.159268	0.120122	0.871721	0.108734	0.743307	0.0396895	0.0089138	0.193453	0.412112	0.0150964	0.552729	0.00161995	0.916767	0.293673	0.0905336	0.000724805
ATP6V0A1	RSM14	cyan	0.4664	0.414637	0.0611013	0.543759	0.492358	0.0069022	0.178395	0.170412	0.0715744	0.0377468	-0.238995	-0.528338	-0.0691464	-0.266618	-0.377354	-0.189778	-0.287434	0.26683	0.30813	0.161298	0.53891	-0.165667	-0.0269334	-0.0610454	-0.160395	-0.233009	0.0248744	0.0491576	0.78182	0.00731981	0.0170025	0.975065	0.415413	0.436922	0.745535	0.86423	0.272085	0.00955329	0.753903	0.218786	0.0758814	0.385772	0.183558	0.218407	0.1526	0.462184	0.00796968
ATP7A	RSM0	grey	-0.0672936	-0.00800388	-0.0427647	-0.125732	0.113497	-0.0944768	0.0188695	-0.262104	0.0416192	0.0700752	-0.073444	-0.0631357	0.144593	0.133388	0.0638046	0.288762	-0.130891	-0.0668867	0.00905036	-0.0470705	0.198054	-0.327893	0.111284	0.217509	-0.0351855	0.073824	0.760307	0.971087	0.846377	0.567567	0.606112	0.668077	0.931899	0.226981	0.850446	0.750699	0.739109	0.774734	0.510382	0.544014	0.772408	0.181451	0.551645	0.761716	0.967308	0.831116	0.364997
ATP7B	RSM9	magenta	0.11207	-0.0122687	-0.230447	-0.0179261	0.242962	0.1599	0.139588	-0.470465	-0.0667082	0.329504	0.212909	-0.288847	0.0154204	-0.0151509	0.13003	0.428547	-0.20661	0.06775	-0.0555798	-0.101041	0.380231	-0.550006	0.280045	0.147589	-0.0778178	0.247997	0.61068	0.955693	0.290112	0.935297	0.263966	0.466124	0.525279	0.0234785	0.762334	0.124694	0.329373	0.181317	0.944326	0.945298	0.554289	0.0413234	0.344216	0.758728	0.801133	0.646429	0.0734944
ATR	RSM10	purple	0.0738354	0.453548	0.305394	0.366705	0.0598248	-0.358793	-0.00941185	0.195105	0.32859	0.043294	-0.122308	-0.0560453	0.168972	-0.377393	-0.437213	-0.194739	-0.362906	-0.0600393	-0.0230575	0.392845	0.173482	0.0500147	0.114454	-0.144911	-0.420246	-0.456439	0.737766	0.0297307	0.156465	0.0852278	0.786274	0.0927113	0.966003	0.372324	0.125806	0.844498	0.578245	0.7995	0.440864	0.0758487	0.0369611	0.373239	0.0887622	0.785525	0.916831	0.0636949	0.428581
ATRX	RSM1	turquoise	0.447525	-0.68276	-0.694639	-0.177628	0.107132	0.634417	0.211972	0.149474	-0.808969	0.12119	0.182498	-0.148998	-0.681289	0.0934752	0.584058	0.0887508	0.577706	0.173647	0.104823	-0.76569	-0.0868619	0.225897	-0.132279	-0.288026	0.857195	0.608067	0.0322525	0.000330835	0.000235134	0.417455	0.626585	0.00114867	0.331556	0.496051	2.97e-06	0.58175	0.404589	0.49744	0.000344754	0.671404	0.00343108	0.687173	0.00389104	0.428136	0.634079	2.06e-05	0.693514
KIF1A	RSM7	black	0.507831	0.0654891	-0.233924	0.294371	0.71129	0.110812	0.00388963	0.133969	-0.261991	0.11406	-0.214663	-0.495222	-0.134902	-0.105025	-0.00677312	0.258827	-0.0997252	0.264102	0.63763	-0.293646	0.427153	-0.329126	0.222774	0.0784826	0.104915	0.115929	0.0133672	0.766559	0.282693	0.172737	0.000141722	0.614715	0.985947	0.542246	0.227189	0.604316	0.325309	0.016275	0.539411	0.633422	0.975532	0.233056	0.650746	0.22333	0.00106433	0.173846	0.042061
AUH	RSM8	pink	-0.469682	-0.0120275	0.226066	-0.289574	-0.365717	-0.317284	-0.011131	-0.249582	0.24934	-0.137698	0.0455524	0.392449	0.268527	0.0828277	0.0255328	0.217482	-0.120326	-0.599605	-0.224535	0.188412	-0.317016	-0.132332	0.143493	0.183228	-0.194984	-0.0903352	0.0237422	0.956563	0.299633	0.180172	0.0861367	0.140155	0.959798	0.250766	0.25124	0.530956	0.83649	0.0639869	0.215381	0.707123	0.907937	0.318841	0.584465	0.00249442	0.303006	0.389264	0.140508
AVP	RSM3	brown	-0.254476	0.243941	0.302354	-0.0154402	-0.297134	-0.320004	0.05188	-0.104539	0.385987	-0.0871551	-0.0747082	0.154978	0.350088	-0.0600871	-0.244574	-0.143119	-0.258501	-0.0958609	-0.206286	0.343805	-0.0187254	-0.00977352	-0.123463	0.0158147	-0.322101	-0.300268	0.241286	0.261987	0.16084	0.944255	0.168552	0.136602	0.814139	0.635002	0.0688904	0.692529	0.734774	0.480137	0.101498	0.785358	0.260712	0.514746	0.233667	0.66349	0.344989	0.108211	0.932418
AVPR1A	RSM12	tan	-0.0221549	0.142322	0.0765406	0.156547	-0.150103	-0.127081	0.0427409	-0.00411097	0.142102	0.000548455	0.296212	0.0154248	-0.000139077	-0.186725	-0.187349	-0.277301	-0.0887926	0.022894	-0.102527	0.140687	-0.052372	0.0909504	0.0426531	-0.169383	-0.135127	-0.260904	0.920076	0.517115	0.728505	0.475648	0.494219	0.563385	0.846462	0.985147	0.517769	0.998018	0.169941	0.94431	0.999497	0.393602	0.391994	0.200184	0.687033	0.917418	0.641566	0.521988	0.812406
AXL	RSM1	turquoise	0.0148202	-0.578735	-0.405589	-0.432881	0.240676	0.368615	-0.376147	-0.0491282	-0.509043	-0.0670458	0.136133	0.217369	-0.272698	0.564421	0.600407	0.19306	0.674532	0.377616	0.298798	-0.534843	-0.26193	0.403695	-0.0590203	0.279219	0.515923	0.570156	0.94649	0.00381315	0.0548426	0.039094	0.268626	0.0834907	0.0768996	0.823843	0.0131117	0.761165	0.535682	0.319099	0.208064	0.00502205	0.00245268	0.377454	0.000415408	0.0756613	0.166067	0.008551	0.227302
B2M	RSM7	black	-0.327238	-0.344195	-0.0317799	-0.270413	-0.739007	0.272321	-0.0302892	0.0653523	-0.100209	0.0704017	0.50545	0.42133	-0.221077	0.124618	0.253014	-0.330133	0.36541	-0.229685	-0.692478	0.000540686	-0.586238	0.359239	-0.168118	-0.353483	0.240331	0.125838	0.127464	0.107784	0.885542	0.212052	5.63e-05	0.208719	0.890879	0.767034	0.649158	0.749573	0.013881	0.0452555	0.310709	0.571032	0.244093	0.123933	0.086421	0.291755	0.000250492	0.998046	0.00328421
BAD	RSM6	red	-0.584944	-0.0746326	0.0051271	-0.580906	-0.10129	-0.108583	-0.602975	-0.456545	0.24301	0.119444	0.156152	0.507527	0.452215	0.181977	0.102204	0.302308	-0.0139363	0.0784579	0.174027	-0.0384002	-0.227597	0.10993	0.420199	0.431853	-0.211288	-0.0204347	0.0033707	0.735033	0.981477	0.00365324	0.645613	0.621895	0.00232294	0.0285361	0.263868	0.58724	0.476776	0.0134318	0.0302751	0.405955	0.642621	0.160907	0.949677	0.721963	0.427109	0.861901	0.296284
BAG1	RSM16	lightcyan	-0.639989	0.153693	0.257713	-0.351629	-0.477568	-0.424059	-0.440286	-0.230817	0.449914	0.0644811	0.134936	0.583926	0.45245	-0.153906	-0.150557	0.0620734	-0.20441	-0.515806	-0.0979729	0.24168	-0.333646	0.145889	0.294554	0.131395	-0.339997	-0.395541	0.00100583	0.483827	0.235145	0.0998994	0.0211906	0.0437359	0.0355045	0.289318	0.0312327	0.770058	0.539306	0.00344016	0.0301786	0.483216	0.492899	0.778432	0.34949	0.0117583	0.656514	0.266572	0.119744
BAI1	RSM13	salmon	-0.130276	0.166233	-0.0789616	-0.190535	0.223228	-0.183006	-0.411175	-0.373922	0.177756	0.225248	-0.0914115	0.0770351	0.368966	-0.0138818	-0.0537949	0.403377	-0.242547	-0.0526747	0.472784	-0.0327191	0.270807	-0.199386	0.495365	0.390232	-0.205334	-0.0591636	0.553532	0.448413	0.720247	0.383845	0.305904	0.403259	0.0512764	0.0788043	0.417114	0.301433	0.678276	0.726816	0.0831747	0.949874	0.807401	0.0563066	0.264808	0.811341	0.0227106	0.882182	0.211361
BAI2	RSM3	brown	0.257307	0.183936	-0.18077	0.251162	0.148542	0.0108616	-0.0225675	-0.158495	0.00158169	0.410195	0.244658	-0.235197	0.00790838	-0.388615	-0.161394	0.126835	-0.301634	0.0198786	0.136528	-0.0728402	0.323791	-0.243937	0.514977	-0.145409	-0.134133	-0.0994653	0.23591	0.400831	0.409129	0.247679	0.498773	0.96077	0.918592	0.470103	0.994285	0.0518886	0.260542	0.280004	0.971432	0.066863	0.461914	0.564146	0.16189	0.928266	0.534486	0.741183	0.131761
BAI3	RSM2	blue	-0.00176615	0.628608	0.532127	0.370543	0.0357499	-0.433698	0.0649473	0.0915457	0.551935	-0.146212	-0.399325	-0.157282	0.407699	-0.0638785	-0.610667	-0.283997	-0.443446	0.199731	0.0134588	0.586095	0.313088	-0.0834419	-0.135517	0.114173	-0.580833	-0.495913	0.993619	0.00131569	0.00895836	0.0817652	0.871353	0.0386845	0.768439	0.677828	0.0063238	0.505604	0.0590666	0.47355	0.053474	0.772151	0.00196854	0.189087	0.0340547	0.360867	0.9514	0.00329366	0.145766
BAK1	RSM15	midnightblue	0.22356	-0.364224	-0.168095	-0.0708728	0.0225635	0.153541	0.200822	0.299688	-0.399584	-0.22835	-0.000131948	0.0467156	-0.317269	0.276132	0.305263	-0.0298826	0.436901	-0.270444	0.0601026	-0.331494	-0.3121	0.109721	-0.477596	-0.0945647	0.422009	0.342274	0.305165	0.0875241	0.443273	0.74795	0.918607	0.484265	0.358195	0.164748	0.0588877	0.294647	0.999523	0.832371	0.140175	0.202166	0.156652	0.892335	0.0371116	0.211997	0.785304	0.122298	0.147111
BARD1	RSM4	yellow	0.327696	-0.245112	-0.581118	-0.0167065	0.184396	0.454075	0.200486	-0.29007	-0.404898	0.468428	0.281061	-0.297429	-0.411649	-0.335948	0.304721	0.228831	-0.00628586	0.0229171	-0.197327	-0.3514	0.317227	-0.111025	0.139645	-0.288205	0.385432	0.324269	0.126901	0.25963	0.00363792	0.939691	0.399634	0.0295178	0.359017	0.179393	0.0552969	0.0241698	0.193901	0.168111	0.0509819	0.117056	0.157427	0.293603	0.977291	0.917336	0.366795	0.100135	0.140231
BAX	RSM5	green	-0.419954	0.588284	0.58432	-0.0104191	-0.0381014	-0.578914	-0.177841	-0.285148	0.723406	-0.212151	-0.387775	0.09181	0.712979	0.030883	-0.543291	0.0743822	-0.578772	-0.00473124	0.127546	0.582699	0.177016	-0.272013	0.246271	0.45894	-0.719168	-0.526317	0.0460376	0.0031512	0.00341315	0.962368	0.862966	0.00379973	0.416885	0.187223	9.59e-05	0.331139	0.0675059	0.676947	0.000134372	0.888752	0.00738047	0.735892	0.0038104	0.982907	0.561947	0.00352541	0.419088
BBS1	RSM6	red	0.0329643	0.136202	0.170225	0.157444	0.0521836	-0.183477	0.0337048	0.160491	0.0979094	-0.198651	0.00382916	0.0832547	0.0314713	0.0831895	-0.0725787	-0.20422	0.101049	-0.205115	0.181268	0.181999	-0.0816509	0.149149	-0.372629	0.0558613	-0.101721	-0.0727159	0.881305	0.535472	0.437432	0.473091	0.813069	0.402029	0.878658	0.464456	0.656723	0.363525	0.986165	0.705679	0.886646	0.705899	0.742081	0.349949	0.646403	0.347794	0.407817	0.405897	0.71111
BBS2	RSM8	pink	0.232477	0.141654	0.0474551	0.38069	-0.0328716	0.0035458	-0.0455558	0.332159	-0.0398233	0.0829786	0.271007	-0.0648691	-0.288623	-0.154365	-0.0800939	-0.37704	0.127235	-0.159781	-0.252408	0.21331	-0.062653	0.348715	-0.233292	-0.356583	-0.00839419	-0.10666	0.285766	0.519104	0.829755	0.0731193	0.881636	0.987189	0.836478	0.121504	0.856834	0.706613	0.21101	0.768711	0.18167	0.481896	0.716395	0.0761452	0.562909	0.466463	0.245262	0.32844	0.776413
BCAT1	RSM10	purple	0.409241	0.478499	0.184895	0.586076	0.196848	-0.138902	0.281247	0.355208	0.179284	-0.0663108	-0.324198	-0.45923	-0.111192	-0.489816	-0.532934	-0.495095	-0.341066	0.384009	-0.0350089	0.338617	0.428282	0.177083	-0.209881	-0.355646	-0.17736	-0.508902	0.0524904	0.0209044	0.398338	0.00329493	0.367984	0.527337	0.193592	0.0962581	0.413056	0.763711	0.131248	0.0274982	0.613496	0.0176697	0.00883561	0.0163068	0.111237	0.0704472	0.873998	0.113994	0.041463
BCAT2	RSM9	magenta	-0.0587005	-0.246585	-0.424462	-0.346771	0.375293	0.243441	-0.397892	-0.577636	-0.215645	0.396408	0.372078	0.050461	0.0702268	0.304363	0.418221	0.593686	0.119725	0.0419535	0.371587	-0.372682	0.137859	-0.319134	0.486095	0.443745	0.109212	0.484708	0.790203	0.256688	0.0435149	0.105002	0.0776266	0.262997	0.0600674	0.00389633	0.323047	0.0611169	0.0804098	0.819139	0.750176	0.15794	0.0470368	0.0028216	0.586356	0.849258	0.0808418	0.0798813	0.530473
BCHE	RSM3	brown	0.12438	0.346048	0.439962	0.402834	-0.191219	-0.301917	0.252924	0.513796	0.235346	-0.319379	-0.158863	-0.0074488	-0.0207621	-0.0179079	-0.394653	-0.611274	-0.0297481	-0.210911	-0.144353	0.441757	-0.180655	0.21375	-0.612158	-0.271528	-0.191097	-0.361409	0.571771	0.105778	0.035656	0.0566707	0.382108	0.161477	0.244265	0.0121479	0.279692	0.137413	0.469059	0.973091	0.925087	0.935362	0.062377	0.00194264	0.892817	0.334038	0.51109	0.0348237	0.40943
BCKDHB	RSM4	yellow	0.132357	-0.285979	-0.138712	-0.0226364	-0.132809	0.21881	0.27113	0.244546	-0.327086	0.0154676	0.050382	-0.00423506	-0.392454	0.0166489	0.259845	0.0172405	0.282868	-0.408728	-0.226744	-0.198527	-0.166917	0.0747891	-0.319202	-0.238983	0.361655	0.261572	0.54716	0.185885	0.527907	0.918345	0.545779	0.315824	0.210795	0.260767	0.127651	0.944156	0.819418	0.984699	0.0639832	0.939898	0.231159	0.937767	0.190928	0.0528159	0.298148	0.36383	0.446519
CCND1	RSM1	turquoise	-0.0172005	-0.516795	-0.482252	-0.375951	-0.0507503	0.41293	0.0341491	-0.268453	-0.4392	0.294162	0.149113	0.076033	-0.265208	-0.0485223	0.529683	0.417477	0.200214	-0.116547	-0.192751	-0.519282	-0.0748837	-0.11401	0.136621	-0.0986774	0.452606	0.491757	0.937911	0.0115702	0.0197828	0.0770664	0.818119	0.0501936	0.87707	0.215512	0.0360141	0.173056	0.497106	0.73024	0.221326	0.825983	0.0093385	0.0474714	0.359684	0.596402	0.378233	0.0111086	0.734173
BCL2	RSM19	lightyellow	0.23006	-0.414826	-0.406986	-0.113504	0.167201	0.350012	-0.25912	0.0810863	-0.494627	0.0931402	0.161764	0.00969979	-0.350299	0.283931	0.480571	0.163345	0.511275	0.0851421	0.15934	-0.439453	-0.135865	0.200881	-0.057583	0.0175549	0.448935	0.502105	0.290945	0.0490442	0.0539334	0.606091	0.445735	0.101577	0.232509	0.713025	0.0164239	0.672517	0.460875	0.964964	0.101278	0.189195	0.020279	0.456446	0.0126516	0.699305	0.467708	0.0358949	0.536493
BCL2L1	RSM6	red	-0.0780323	0.268338	0.160425	-0.0578765	0.462149	-0.242972	-0.224256	-0.250792	0.252631	-0.106266	-0.425582	-0.110258	0.408616	0.144167	-0.104539	0.389963	-0.28428	0.0600768	0.373055	0.172549	0.395249	-0.309049	0.134607	0.528053	-0.330339	-0.0541496	0.723413	0.215717	0.464644	0.793085	0.0264048	0.263945	0.303624	0.2484	0.244831	0.629391	0.0429047	0.616495	0.0528869	0.51164	0.635001	0.065841	0.188628	0.785394	0.0795565	0.431105	0.0619471
BCL2L2	RSM11	greenyellow	-0.597321	-0.436571	0.0821264	-0.6041	-0.271695	-0.0706926	-0.380566	-0.115039	-0.031371	-0.313124	0.0231235	0.637509	0.154305	0.506962	0.417335	0.21521	0.401943	-0.132838	-0.2196	-0.0990665	-0.608057	0.279387	0.0282959	0.331812	0.12148	0.270618	0.00261667	0.0372715	0.709498	0.00226797	0.209808	0.748571	0.0732201	0.601194	0.887006	0.145718	0.916593	0.0010674	0.482069	0.0135528	0.0475543	0.324047	0.057272	0.545691	0.314035	0.652912	0.00208323
BCL3	RSM19	lightyellow	0.232361	-0.307568	-0.478031	0.00677031	0.126693	0.367609	-0.101479	0.0186588	-0.410238	0.263652	0.507169	-0.065711	-0.437779	-0.105521	0.356113	-0.136643	0.360096	0.265256	-0.00908564	-0.336989	-0.0541004	0.284674	-0.129643	-0.301012	0.40265	0.276724	0.286013	0.153388	0.0210478	0.975542	0.564585	0.0844026	0.644993	0.932658	0.0518618	0.224149	0.0135084	0.76579	0.0366895	0.63181	0.0953537	0.534139	0.0914461	0.221238	0.967181	0.115855	0.806327
BCL6	RSM1	turquoise	0.179493	-0.708562	-0.768079	-0.406122	0.17021	0.585573	-0.279579	-0.276497	-0.720007	0.360119	0.435378	0.0319565	-0.446171	0.235839	0.775562	0.459675	0.545395	0.295717	0.134495	-0.755519	-0.0434844	0.0876342	0.354548	0.0322876	0.655704	0.746519	0.412501	0.00015434	1.87e-05	0.0544943	0.437472	0.00332843	0.196361	0.201547	0.000107222	0.0914243	0.037853	0.88491	0.032842	0.278656	1.38e-05	0.0273294	0.0071107	0.170689	0.540647	3.07e-05	0.843822
BCL7A	RSM8	pink	0.171475	0.184771	0.0368859	0.125756	0.343647	-0.234108	-0.081416	0.0735943	0.0528043	-0.132119	-0.334615	-0.181129	0.153188	0.020893	-0.17099	0.0782946	-0.131968	0.194852	0.612335	-0.0418595	0.229241	-0.047863	0.0914012	0.218263	-0.0566519	-0.163108	0.434024	0.398659	0.867299	0.567491	0.108383	0.282302	0.711906	0.738594	0.810885	0.547888	0.118607	0.408183	0.485284	0.924616	0.435344	0.722519	0.548348	0.372957	0.00189807	0.849592	0.292714
BCL9	RSM11	greenyellow	0.272428	-0.174053	-0.124708	0.109808	0.0252993	0.0847546	0.154527	0.164991	-0.26647	-0.0903679	0.0695513	-0.0434704	-0.201505	0.206374	0.134798	-0.059533	0.251697	-0.0413145	0.150693	-0.201917	-0.0744087	0.00183449	-0.0718308	-0.0438582	0.234799	0.225114	0.208533	0.427039	0.570751	0.617945	0.908776	0.700612	0.481429	0.451859	0.219053	0.681761	0.752506	0.843872	0.356529	0.344778	0.539726	0.787293	0.246639	0.851529	0.492503	0.355526	0.735801
HCN2	RSM6	red	-0.416686	0.187327	0.363475	-0.241948	-0.223859	-0.503849	-0.0719564	-0.0955309	0.426961	-0.352402	-0.282834	0.370618	0.543774	0.0892453	-0.267773	0.0524795	-0.223355	-0.380196	0.30919	0.179366	-0.265508	-0.0628105	0.00371982	0.32564	-0.317798	-0.356355	0.0479365	0.392051	0.0882265	0.266025	0.304503	0.0142353	0.744221	0.664583	0.0421636	0.099104	0.190984	0.0816986	0.00731787	0.685517	0.216722	0.812028	0.305621	0.0735232	0.15112	0.412838	0.220784
BCR	RSM0	grey	-0.191507	-0.0249792	0.0612584	-0.186807	-0.0834267	0.0366816	-0.0772493	-0.317147	0.113115	-0.0382495	0.0509555	0.0739467	0.170181	0.263912	0.0684277	0.0956842	-0.0277457	0.106618	-0.28499	0.122944	0.0589147	-0.0662808	0.0713044	0.219882	-0.101216	0.0964959	0.381377	0.909925	0.781272	0.39339	0.705097	0.868028	0.726084	0.140336	0.607334	0.862438	0.817396	0.737385	0.437553	0.223675	0.756386	0.664075	0.899995	0.628251	0.187478	0.576253	0.789454
BDH1	RSM3	brown	-0.329647	0.14355	0.198189	-0.16729	0.0312387	-0.345715	-0.379517	-0.120694	0.27833	-0.0179899	-0.0304645	0.316041	0.373705	0.206095	-0.0751036	0.197339	-0.0020461	-0.178066	0.376736	0.119976	-0.159869	-0.0203856	0.106997	0.425011	-0.30182	-0.0706948	0.124521	0.513467	0.364664	0.445491	0.887479	0.106136	0.0740814	0.583308	0.198452	0.935067	0.890251	0.141801	0.0789924	0.345446	0.73342	0.366765	0.992607	0.416288	0.0764016	0.585566	0.466213
BDKRB2	RSM3	brown	-0.466544	0.129847	0.0335992	-0.323703	-0.288358	-0.052424	-0.402661	-0.398908	0.327959	0.296771	0.191644	0.32635	0.368337	-0.146447	-0.0821448	0.139649	-0.246559	-0.310985	-0.00121731	0.128618	-0.0883102	-0.0494723	0.384994	0.146566	-0.236812	-0.220438	0.0248236	0.554851	0.879035	0.131872	0.182089	0.812223	0.0567869	0.0593567	0.126578	0.169098	0.381031	0.128561	0.0837417	0.504913	0.709436	0.525096	0.256739	0.148638	0.995602	0.558634	0.68865
BDNF	RSM3	brown	0.120486	0.361963	-0.109559	0.352675	-0.284245	0.0465965	-0.115123	-0.0173743	0.189047	0.662276	0.450376	-0.132525	-0.0678528	-0.767504	-0.336537	-0.29353	-0.363689	-0.104832	-0.235544	0.193458	0.26525	0.0661437	0.348649	-0.550345	-0.197529	-0.4125	0.58396	0.0896566	0.618748	0.0988246	0.188685	0.832793	0.600928	0.937285	0.387639	0.000575759	0.0310387	0.546646	0.758373	1.92e-05	0.116376	0.174024	0.0880248	0.63405	0.279275	0.376454	0.22125
BGN	RSM1	turquoise	0.469296	-0.578046	-0.593657	0.0215936	0.195407	0.526816	0.210695	0.197576	-0.75229	0.0784969	0.282919	-0.190316	-0.74039	-0.0250895	0.548909	0.0377555	0.527882	-0.040691	-0.0705191	-0.612874	-0.080888	0.251574	-0.197851	-0.357978	0.751631	0.515177	0.0238731	0.00386514	0.00282332	0.922095	0.37157	0.00980141	0.334544	0.36618	3.47e-05	0.72183	0.190845	0.384403	5.36e-05	0.909529	0.00667834	0.864199	0.00962714	0.853746	0.749169	0.00187576	0.713698
BHMT	RSM2	blue	-0.304767	0.479351	0.537923	0.13251	-0.26542	-0.43911	-0.0174308	-0.0159032	0.568281	-0.219382	-0.190883	0.15676	0.328748	-0.127556	-0.461784	-0.355756	-0.331403	-0.188253	-0.340482	0.620694	-0.047912	0.181143	-0.278945	0.0176873	-0.483619	-0.552818	0.157361	0.0206454	0.00810759	0.546692	0.220942	0.0360568	0.937081	0.942586	0.00466822	0.314528	0.382961	0.475039	0.125613	0.561915	0.0265395	0.0957096	0.122407	0.389671	0.111889	0.00157632	0.82814
BICD1	RSM1	turquoise	-0.11623	-0.649994	-0.274152	-0.399085	-0.243794	0.277552	-0.0435765	-0.0128163	-0.461017	-0.154928	0.259398	0.263276	-0.328384	0.475985	0.60363	0.173615	0.606639	-0.0410954	-0.244339	-0.423813	-0.428681	0.181304	-0.0582801	0.0459898	0.500928	0.532639	0.59741	0.000787264	0.205554	0.0592337	0.262282	0.199761	0.843495	0.953717	0.0268244	0.480278	0.231991	0.224835	0.126057	0.021684	0.00229078	0.428221	0.00214794	0.852308	0.261184	0.0438709	0.0412529
BID	RSM2	blue	0.136807	0.55982	0.378967	0.440334	-0.0454001	-0.205344	0.431321	0.0922587	0.435194	-0.109142	-0.269359	-0.312329	0.18234	-0.459324	-0.632808	-0.445238	-0.573101	0.0770913	-0.270661	0.505604	0.332169	-0.0991681	-0.223355	-0.277564	-0.407697	-0.579214	0.533645	0.0054728	0.0745362	0.0354821	0.83703	0.347244	0.0398849	0.675452	0.0379435	0.620089	0.213909	0.146798	0.405002	0.0274625	0.00119301	0.0332531	0.00425588	0.726624	0.211616	0.0138473	0.121493
BIK	RSM9	magenta	0.383084	-0.0345504	-0.186916	0.170107	0.55877	0.0452244	-0.0984195	0.11119	-0.25336	0.0228489	-0.207067	-0.355573	-0.0531942	0.0975215	0.084663	0.334758	0.0252201	0.341674	0.590656	-0.304303	0.342399	-0.282582	0.304233	0.204107	0.0861945	0.206065	0.0711843	0.875636	0.393109	0.437754	0.00558024	0.837652	0.655042	0.613502	0.243426	0.917581	0.343126	0.0958925	0.809513	0.658003	0.700921	0.11844	0.90906	0.110559	0.00300267	0.158026	0.109756
PRDM1	RSM4	yellow	-0.194817	-0.525274	-0.141296	-0.325472	-0.349101	0.117799	-0.170094	0.131938	-0.308586	-0.230552	0.377548	0.422159	-0.265875	0.402726	0.436559	-0.0814115	0.628165	-0.14021	-0.254249	-0.27072	-0.606032	0.434198	-0.131173	-0.0334937	0.384168	0.316009	0.373044	0.0100581	0.520172	0.129653	0.102531	0.592437	0.43779	0.54844	0.151962	0.289887	0.0757182	0.0447895	0.220122	0.0567434	0.0372771	0.711922	0.00132924	0.523417	0.24172	0.211514	0.00217613
BLM	RSM4	yellow	0.107441	-0.15573	-0.374694	-0.111332	0.102098	0.244745	-0.122645	-0.135736	-0.21267	0.251536	0.175165	-0.0524281	-0.197536	-0.209229	0.12924	0.0523718	0.0505323	0.281028	0.0522361	-0.232985	0.0983683	0.212374	0.303308	-0.139666	0.249021	0.0937384	0.625585	0.477982	0.0781397	0.613046	0.642968	0.260367	0.577189	0.536884	0.329928	0.246951	0.424045	0.812209	0.366278	0.337996	0.556719	0.812407	0.818888	0.193955	0.812885	0.284684	0.655211
BLMH	RSM11	greenyellow	0.212546	-0.11269	-0.159397	0.0859715	0.2442	0.0441156	0.171032	0.0448175	-0.224674	0.00703811	0.0852884	-0.115654	-0.225231	-0.0791431	0.189972	0.081658	0.0539282	-0.037303	-0.0576308	-0.0733574	0.0979728	-0.0471076	-0.0564467	-0.132609	0.143778	0.180617	0.330217	0.608693	0.467546	0.69651	0.261464	0.841583	0.435228	0.839094	0.302699	0.974575	0.698812	0.599239	0.30147	0.719629	0.385279	0.711086	0.806933	0.865812	0.793945	0.739407	0.656514
BLVRA	RSM5	green	-0.626303	0.403924	0.599795	-0.176637	-0.458586	-0.596163	-0.201532	-0.114086	0.706036	-0.317641	-0.132095	0.489479	0.604865	0.0524518	-0.456019	-0.260841	-0.279019	-0.265909	-0.0781331	0.576417	-0.297225	0.217371	-0.0680945	0.250983	-0.557814	-0.598351	0.00138749	0.0559423	0.00248448	0.420099	0.0277443	0.00268053	0.356462	0.604232	0.00016688	0.139685	0.547959	0.0177599	0.00223119	0.812125	0.0287427	0.22931	0.197297	0.220061	0.72307	0.0039904	0.168415
BLVRB	RSM5	green	-0.631934	0.400643	0.587649	-0.250371	-0.234759	-0.69815	-0.434906	-0.159868	0.678783	-0.3385	-0.234376	0.514416	0.720326	0.161677	-0.346138	0.0558976	-0.27456	-0.380715	0.198801	0.519998	-0.271406	0.0903199	0.0706836	0.49607	-0.626309	-0.497058	0.0012177	0.0581582	0.00319197	0.249221	0.280927	0.000211912	0.0380854	0.466216	0.000369644	0.114127	0.281735	0.0120266	0.000106111	0.46112	0.105681	0.800018	0.204852	0.0730989	0.363154	0.0109785	0.210314
BMI1	RSM2	blue	-0.191882	0.4249	0.305044	0.182778	-0.0710433	-0.445679	-0.22647	-0.0671844	0.419049	0.0713596	0.00630374	0.0848864	0.318683	-0.231827	-0.315063	-0.00565465	-0.311233	-0.213523	0.101029	0.377444	0.0827054	-0.0961305	0.150548	0.107461	-0.473318	-0.380758	0.38043	0.0432755	0.156964	0.403857	0.747363	0.0330584	0.298748	0.760685	0.0465573	0.746274	0.977227	0.700167	0.138319	0.287153	0.143105	0.979571	0.148297	0.327947	0.646468	0.0758059	0.707537
BMP1	RSM24	darkgrey	0.213005	-0.295112	-0.625751	-0.119353	0.347635	0.643076	0.0381492	-0.406877	-0.378699	0.572392	0.28983	-0.306711	-0.239467	-0.229019	0.314147	0.302387	-0.0340077	0.523681	0.0183003	-0.476802	0.361743	-0.302255	0.428686	-0.120729	0.322202	0.431344	0.329149	0.171608	0.00140517	0.587528	0.104081	0.000933443	0.862796	0.054004	0.0747579	0.00431456	0.179768	0.154596	0.27111	0.293196	0.144335	0.160792	0.877575	0.0103289	0.933949	0.0214284	0.0898656
BMP2	RSM7	black	-0.0425617	-0.233618	-0.132456	-0.188017	-0.115913	0.275159	-0.12208	-0.1113	-0.179908	-0.00646749	0.159152	0.0604744	-0.136697	0.195932	0.282005	-0.00855812	0.261223	0.169942	-0.138087	-0.148479	-0.140858	0.14258	-0.195492	0.0165663	0.176068	0.219985	0.847098	0.283339	0.546858	0.390278	0.598417	0.203826	0.578957	0.613149	0.411404	0.976635	0.46824	0.784006	0.533976	0.370262	0.192344	0.969086	0.228605	0.438204	0.529787	0.498956	0.521478
BMP3	RSM13	salmon	0.0535192	0.171618	-0.00676844	0.160325	-0.0179895	0.280799	0.0869804	-0.12418	0.0927674	0.319776	0.120945	-0.240895	-0.075456	-0.326303	-0.167147	-0.137686	-0.259183	0.155808	-0.42905	0.13775	0.226401	-0.109372	0.0226378	-0.244916	-0.118891	-0.122284	0.80837	0.433633	0.975548	0.464925	0.935069	0.194334	0.693116	0.572396	0.673758	0.136897	0.582519	0.268177	0.732214	0.128619	0.445884	0.530993	0.232392	0.477758	0.0410593	0.530799	0.298899
BMP4	RSM24	darkgrey	0.360864	-0.37667	-0.582844	-0.0819503	0.337256	0.739128	0.228389	-0.272298	-0.511417	0.39178	0.162124	-0.458982	-0.402017	-0.0158296	0.376852	0.255075	0.0918082	0.51742	-0.122355	-0.503267	0.381413	-0.267102	0.150166	-0.136114	0.466078	0.521324	0.0907068	0.0764574	0.00351528	0.710095	0.115548	5.6e-05	0.294562	0.208759	0.0126227	0.0644814	0.459865	0.027593	0.057222	0.942851	0.0763036	0.240142	0.676953	0.0114528	0.578096	0.0143662	0.0725308
BMP6	RSM1	turquoise	0.201007	-0.322423	-0.478673	-0.035139	-0.197103	0.633719	0.0389011	-0.065321	-0.428391	0.460282	0.396859	-0.178815	-0.574671	-0.236958	0.305364	-0.0572211	0.207159	0.0392511	-0.557485	-0.286481	0.0545966	0.193734	0.0958091	-0.470893	0.493997	0.286489	0.357743	0.133495	0.0208513	0.873534	0.367352	0.00116773	0.860117	0.767142	0.0414054	0.0271	0.0607966	0.414298	0.00412841	0.276315	0.156507	0.79538	0.342906	0.85887	0.00571414	0.185079	0.804584
BMP7	RSM4	yellow	0.216051	-0.273506	-0.143049	0.0964351	0.128627	0.20507	-0.0563285	0.203389	-0.361406	-0.18491	0.114026	-0.104878	-0.391111	0.368554	0.330245	-0.0868089	0.487958	0.203356	-0.109408	-0.144647	-0.134921	0.215269	-0.295881	-0.00978866	0.330924	0.375803	0.322114	0.206666	0.514954	0.661591	0.558608	0.347903	0.798507	0.351955	0.090188	0.398298	0.604425	0.633899	0.0649798	0.083546	0.123798	0.693693	0.0181711	0.352035	0.619232	0.510219	0.539354
BMP8B	RSM12	tan	-0.224282	0.0605494	0.223533	0.0468311	-0.757358	-0.0635422	0.147022	0.154067	0.178058	0.0148951	0.225413	0.24979	-0.0674825	-0.168576	-0.129334	-0.431062	-0.00513693	-0.400005	-0.626733	0.305719	-0.332507	0.218112	-0.194368	-0.422522	-0.0461088	-0.244782	0.303565	0.783744	0.305227	0.831962	2.86e-05	0.77332	0.503226	0.482753	0.41631	0.94622	0.301068	0.250357	0.759654	0.441951	0.556428	0.040018	0.981441	0.0585968	0.00137386	0.156003	0.121091
BMPR1A	RSM4	yellow	0.00640503	-0.328927	-0.050699	-0.155835	0.170563	-0.0259472	-0.0707785	0.217376	-0.236784	-0.372493	-0.111352	0.204105	-0.0518402	0.369062	0.247153	0.106125	0.40322	0.0194653	0.273782	-0.278673	-0.277766	0.168895	-0.0582966	0.21722	0.22405	0.277765	0.976861	0.125395	0.8183	0.477682	0.436509	0.906449	0.748275	0.319085	0.276678	0.0800464	0.612981	0.350227	0.814279	0.0830879	0.255557	0.629847	0.0564122	0.929754	0.20619	0.197875	0.199401
BMPR1B	RSM25	orange	0.377845	0.0829765	-0.194491	0.25148	0.464849	0.280874	-0.116731	-0.0319281	-0.184288	0.184543	0.0153556	-0.482377	-0.188374	0.0280653	0.0688872	0.104851	0.0122095	0.391579	0.136642	-0.0733883	0.454989	-0.189491	0.00719583	0.0552122	0.0528878	0.201921	0.0754698	0.70662	0.373861	0.24706	0.0254243	0.19421	0.595819	0.885012	0.399917	0.399252	0.94456	0.0197463	0.389363	0.898849	0.754798	0.633987	0.955907	0.0646311	0.534142	0.739301	0.0291516
BMPR2	RSM14	cyan	0.53808	0.152299	-0.0520716	0.583905	0.0643963	0.23328	0.276029	0.444872	-0.159047	0.0296498	0.0198835	-0.51914	-0.423538	-0.22695	-0.194169	-0.518877	0.0720054	0.507695	-0.12954	0.0940589	0.309898	0.23203	-0.274708	-0.46329	0.139125	-0.103588	0.00808558	0.487849	0.813464	0.00344162	0.770352	0.284058	0.202343	0.0334158	0.468539	0.893169	0.928249	0.0111345	0.0440227	0.297696	0.374667	0.0111826	0.744052	0.0133959	0.555795	0.669464	0.150137
BNIP1	RSM3	brown	-0.0662401	0.314554	0.296986	0.204777	-0.269526	-0.389306	0.169565	0.114088	0.316935	-0.122128	-0.0139665	0.0583511	0.214015	-0.24696	-0.327161	-0.105675	-0.263318	-0.574849	0.0862693	0.292911	-0.0260205	-0.110146	-0.0301974	-0.0683598	-0.300062	-0.377334	0.763956	0.143788	0.168775	0.348606	0.213613	0.0663373	0.439237	0.604227	0.140616	0.578808	0.949569	0.791424	0.326807	0.255941	0.127558	0.631308	0.224759	0.00411414	0.695508	0.174976	0.906186
BNIP2	RSM1	turquoise	0.109929	-0.676065	-0.42351	-0.305194	0.0114411	0.526255	0.130166	0.128453	-0.616782	0.00793661	0.167014	0.117707	-0.480348	0.307093	0.585043	0.139687	0.573568	0.133393	-0.114933	-0.526961	-0.297253	0.185511	-0.0121859	-0.117332	0.627821	0.639762	0.617555	0.000398366	0.0440384	0.156751	0.958679	0.00989416	0.553871	0.559145	0.00172059	0.97133	0.446252	0.592726	0.0203455	0.154056	0.00336404	0.524983	0.00421765	0.544	0.601534	0.00977746	0.168373
BNIP3	RSM12	tan	0.192184	0.356882	0.386951	0.383724	-0.147375	-0.170504	0.405201	0.423875	0.230725	-0.306162	-0.320441	-0.239333	0.0421817	-0.0262756	-0.436772	-0.482779	-0.152123	0.0374594	0.0190996	0.36773	0.113587	-0.0278422	-0.469895	-0.170305	-0.181926	-0.343323	0.379666	0.0945903	0.0681416	0.0706732	0.502189	0.436669	0.0550972	0.043837	0.289515	0.155373	0.136037	0.271387	0.848448	0.90527	0.0371742	0.0196292	0.488358	0.865254	0.931071	0.0842925	0.605824
BNIP3L	RSM13	salmon	-0.0606515	0.0665984	0.103637	-0.0392635	0.073482	0.0456921	0.367109	-0.172508	0.112283	-0.00787366	-0.162667	-0.173108	0.123981	0.0869497	-0.0390324	0.117725	-0.241145	-0.0896972	-0.199279	0.127163	0.117681	-0.458231	-0.243518	0.06276	-0.0940563	0.0703088	0.783388	0.762714	0.63794	0.858826	0.738979	0.835995	0.084858	0.431216	0.609997	0.971557	0.458341	0.429593	0.573016	0.693219	0.859649	0.592671	0.267666	0.684004	0.361978	0.563131	0.59281
BOK	RSM0	grey	-0.213805	-0.0741288	0.231985	-0.278448	0.191647	-0.332063	0.0739477	-0.0863273	0.0928134	-0.489392	-0.638352	0.097913	0.275825	0.366059	0.066188	0.395261	-0.045765	-0.0636976	0.107125	0.00584301	-0.0160613	-0.150691	-0.114836	0.488439	-0.0678765	0.0514011	0.327294	0.73676	0.286815	0.198254	0.381023	0.121619	0.737381	0.695313	0.673604	0.0177831	0.00104612	0.656711	0.202689	0.0858211	0.764136	0.0619385	0.835737	0.77278	0.626609	0.978891	0.942016
DST	RSM1	turquoise	0.289226	-0.43443	-0.296655	-0.0176923	0.0253489	0.299699	0.303814	0.175471	-0.511598	-0.106128	0.00981744	-0.0953697	-0.492561	0.231953	0.420269	0.0465162	0.451261	-0.16098	-0.0866655	-0.356717	-0.117472	0.125574	-0.363619	-0.131559	0.55611	0.459912	0.180719	0.0383207	0.169273	0.936139	0.908598	0.164731	0.158728	0.423224	0.0125861	0.629838	0.964539	0.665117	0.0169499	0.286884	0.0458576	0.833077	0.0306691	0.463079	0.694175	0.0947531	0.593472
FOXL2	RSM6	red	-0.044512	0.179556	0.213794	0.0660282	-0.199917	-0.196073	0.308544	0.0294517	0.226248	-0.102003	-0.0285772	0.0527507	0.152099	-0.0849098	-0.257996	-0.275071	-0.210379	-0.116391	-0.162648	0.211091	-0.0804303	-0.0743904	-0.273119	-0.152963	-0.178165	-0.257373	0.840177	0.412335	0.327319	0.76469	0.360411	0.369911	0.15202	0.893879	0.299235	0.64328	0.897014	0.811073	0.48843	0.700088	0.234613	0.203976	0.335287	0.596897	0.458394	0.333617	0.715252
BPGM	RSM8	pink	-0.351706	0.0338748	0.241768	-0.109131	-0.488829	-0.195952	-0.102799	0.10602	0.217773	-0.100862	0.0167023	0.325256	0.0446992	-0.148878	-0.0905584	-0.183418	-0.0171462	-0.443377	-0.618795	0.261745	-0.314927	0.30942	-0.128962	-0.198729	-0.0862871	-0.255945	0.0998194	0.87805	0.266393	0.620126	0.0179347	0.370212	0.640676	0.630188	0.318178	0.647014	0.939706	0.129923	0.839513	0.497789	0.681124	0.402184	0.938106	0.0340856	0.00164501	0.227641	0.143287
BPHL	RSM7	black	-0.174253	-0.127085	0.00799895	-0.159163	-0.0103236	-0.111501	-0.351235	0.0272035	-0.018418	-0.225087	0.0759116	0.241318	0.0879251	0.299512	0.16062	-0.0678227	0.311671	0.374476	0.395904	-0.0654982	-0.276138	0.310879	-0.0388992	0.234977	0.0334853	0.054159	0.426498	0.563373	0.971105	0.46821	0.962712	0.612502	0.100307	0.90194	0.933525	0.301787	0.730655	0.267312	0.689943	0.165009	0.464092	0.758477	0.147696	0.0783268	0.0614772	0.766528	0.202156
BRCA1	RSM4	yellow	0.273187	-0.100429	-0.321606	0.0947354	-0.0414506	0.278136	-0.25721	0.212955	-0.266885	0.273488	0.272519	-0.0586755	-0.306638	-0.161482	0.087316	-0.178496	0.213151	-0.0326509	0.0365378	-0.22018	0.00654508	0.244599	0.110229	-0.31333	0.290673	0.0582252	0.207217	0.648434	0.134539	0.667219	0.851046	0.198778	0.236092	0.329265	0.218309	0.206698	0.208374	0.79029	0.1547	0.461668	0.691988	0.415144	0.32881	0.882426	0.868541	0.312726	0.976355
BRAF	RSM4	yellow	0.193286	-0.40546	-0.463433	-0.206361	0.507784	0.345248	0.046181	-0.313969	-0.465163	0.259083	0.094343	-0.129178	-0.231456	0.262517	0.538555	0.541099	0.213435	0.108082	0.142149	-0.46844	0.168109	-0.296703	0.0932249	0.201917	0.345532	0.657164	0.376887	0.0549275	0.0259348	0.34481	0.0133771	0.106641	0.834264	0.144575	0.0253123	0.232578	0.668521	0.556911	0.287947	0.226223	0.00801903	0.00767067	0.328151	0.623513	0.517628	0.0241657	0.443234
BRCA2	RSM8	pink	0.0589158	0.106588	0.0773556	0.0944487	0.164454	-0.142062	-0.239871	0.157974	0.0407986	-0.0819707	-0.14328	0.0113706	0.123543	0.0701754	-0.0933449	0.0912484	0.0114665	-0.227046	0.346894	-0.0361534	0.0446343	-0.122565	0.147023	0.187643	-0.0782274	-0.0463292	0.78945	0.628347	0.725722	0.66817	0.453353	0.517887	0.270279	0.471582	0.853364	0.710026	0.51427	0.958933	0.574382	0.750353	0.671837	0.67882	0.958588	0.297486	0.10487	0.869912	0.839743
ZFP36L1	RSM1	turquoise	0.00565154	-0.749533	-0.655908	-0.472005	-0.0321033	0.566586	-0.246087	-0.199303	-0.645834	0.184569	0.571288	0.216123	-0.449572	0.352158	0.7721	0.233098	0.717934	0.120847	0.0322233	-0.680122	-0.343754	0.22865	-0.00161009	0.0175049	0.669185	0.72713	0.979582	3.84e-05	0.000678331	0.0229663	0.884385	0.00482093	0.25768	0.361919	0.000872593	0.399186	0.00440726	0.321949	0.0313771	0.0993545	1.59e-05	0.284443	0.000114679	0.582827	0.883955	0.000356156	0.108267
ZFP36L2	RSM19	lightyellow	-0.0233871	-0.608583	-0.600655	-0.562067	0.145814	0.444031	-0.205161	-0.437432	-0.506839	0.252958	0.23437	0.0963999	-0.140481	0.382876	0.649904	0.61899	0.389013	0.00645179	0.333962	-0.725937	-0.100799	-0.205948	0.220383	0.314956	0.507986	0.691232	0.915646	0.0020597	0.00243991	0.00524862	0.506777	0.0337916	0.347684	0.036856	0.0135794	0.2442	0.281749	0.661707	0.522606	0.0713508	0.000789031	0.00163783	0.0665598	0.976692	0.119373	8.82e-05	0.647223
BSG	RSM1	turquoise	0.456051	-0.532021	-0.640328	-0.0340994	0.436266	0.610031	-0.0274907	-0.040043	-0.705601	0.218309	0.37735	-0.287146	-0.560032	0.278766	0.601159	0.200868	0.525568	0.330071	0.130824	-0.622413	0.110976	-0.00215129	-0.0381498	-0.0395181	0.614806	0.677543	0.0287305	0.00897456	0.000997646	0.877247	0.0374191	0.00199599	0.90091	0.856052	0.000169129	0.316959	0.0758849	0.184016	0.00545129	0.197721	0.00241407	0.358084	0.0100086	0.124007	0.551851	0.00151627	0.614189
BST1	RSM7	black	0.185803	-0.0522685	0.0969848	0.247413	-0.121841	0.169631	0.192551	0.374617	-0.134035	-0.266757	0.0144848	-0.182921	-0.270763	0.171574	0.012567	-0.379293	0.258895	0.180946	-0.145899	0.0690558	-0.0699637	0.101653	-0.366121	-0.181331	0.155253	0.0502366	0.395984	0.81277	0.659774	0.255042	0.579708	0.439057	0.37874	0.0782061	0.542044	0.218539	0.947699	0.403481	0.211437	0.433753	0.954617	0.0742667	0.232929	0.408666	0.506525	0.754216	0.751083
BST2	RSM1	turquoise	-0.11516	-0.714417	-0.53973	-0.513399	0.0178723	0.505411	-0.32999	-0.211496	-0.564514	0.17294	0.41356	0.22556	-0.309663	0.35044	0.714497	0.377798	0.566652	0.153933	0.0725193	-0.673886	-0.333136	0.103167	0.275867	0.114611	0.565901	0.634463	0.600812	0.000128372	0.00785658	0.0122262	0.935491	0.0138894	0.124105	0.332667	0.00501327	0.430047	0.0498095	0.300747	0.150463	0.101131	0.000128047	0.0755091	0.00481486	0.483137	0.742285	0.000422778	0.120346
BTC	RSM12	tan	0.0766353	0.274887	0.340082	0.372961	-0.238414	-0.320058	0.355209	0.40533	0.200207	-0.246619	-0.163251	-0.0371709	-0.108425	-0.275909	-0.344359	-0.538076	-0.143118	-0.023704	-0.372647	0.445028	-0.0207091	0.311759	-0.312014	-0.403449	-0.124443	-0.420216	0.728181	0.204291	0.112339	0.0796379	0.273287	0.136532	0.0962572	0.055013	0.359701	0.25662	0.456709	0.866283	0.622405	0.202547	0.107606	0.00808616	0.514748	0.914507	0.0799119	0.0333464	0.925277
KLF9	RSM24	darkgrey	0.429916	-0.363259	-0.474675	0.139221	0.0558045	0.564474	0.357316	-0.00972982	-0.537865	0.279789	0.279567	-0.375185	-0.625965	-0.140789	0.379886	0.005305	0.199156	0.210497	-0.545603	-0.291991	0.203983	0.0181249	-0.0466794	-0.462509	0.501092	0.433672	0.0406085	0.0884293	0.0220995	0.526378	0.800345	0.00501703	0.0941607	0.964856	0.00811583	0.196011	0.196382	0.0777191	0.00139832	0.521684	0.0737776	0.980834	0.36228	0.335009	0.00708453	0.176399	0.350519
KLF5	RSM11	greenyellow	0.181072	-0.132146	-0.509348	-0.0792337	0.257483	0.434444	-0.266426	-0.326637	-0.26028	0.617142	0.499623	-0.112597	-0.172537	-0.0660665	0.288204	0.157764	0.093026	0.106743	0.141728	-0.294652	0.202531	-0.106535	0.151692	-0.0580981	0.200917	0.327233	0.408334	0.547803	0.013048	0.719321	0.235579	0.0383133	0.219131	0.128205	0.23035	0.00170685	0.0152067	0.608992	0.431138	0.764557	0.182334	0.472178	0.672897	0.627843	0.518883	0.172307	0.354033
BTF3	RSM5	green	-0.46661	0.557701	0.400159	-0.064796	-0.290595	-0.428749	-0.368848	-0.363418	0.703319	0.19747	-0.0488216	0.228463	0.649356	-0.238563	-0.468089	0.0282818	-0.56544	-0.145357	-0.0618441	0.558785	0.151782	-0.0974766	0.370096	0.209976	-0.688821	-0.536408	0.0248005	0.00569146	0.0584906	0.768964	0.17857	0.0412169	0.0832813	0.0882797	0.00018135	0.366441	0.824925	0.294402	0.000799871	0.27298	0.0242866	0.898073	0.00492652	0.508124	0.779231	0.00557876	0.489345
BTG1	RSM19	lightyellow	0.102639	-0.437916	-0.429544	-0.166375	0.102629	0.469455	-0.186147	-0.0685371	-0.427442	0.196034	0.332303	0.0100907	-0.289328	0.205961	0.469892	0.0450414	0.426434	0.467689	0.0387462	-0.412073	-0.0660539	0.176172	0.0578127	-0.0552881	0.407118	0.468764	0.641197	0.036624	0.0408019	0.448018	0.641233	0.0238191	0.395095	0.756008	0.0419075	0.370007	0.121334	0.963553	0.180558	0.345767	0.0236712	0.8383	0.0424458	0.0244246	0.860669	0.0507198	0.764601
BTN1A1	RSM7	black	0.519358	-0.0505001	-0.193047	0.326547	0.371352	0.0989035	0.222541	0.247297	-0.334772	-0.0287276	-0.155829	-0.428192	-0.287622	-0.0834235	0.0376133	0.123009	0.0686483	0.0204754	0.433981	-0.333551	0.206149	-0.165635	-0.065073	-0.0710591	0.237568	0.134292	0.0110947	0.819002	0.377488	0.128317	0.0810487	0.653449	0.307433	0.255271	0.118424	0.896475	0.477698	0.0415103	0.183258	0.705108	0.864706	0.576051	0.755623	0.926118	0.0385435	0.119857	0.345318
BUB1B	RSM4	yellow	0.242746	-0.0288561	-0.287807	0.0606755	0.14613	0.552481	0.172517	-0.121508	-0.18279	0.354985	0.129108	-0.339193	-0.256416	-0.295398	-0.0166924	-0.119306	-0.127407	0.344117	-0.169442	-0.168737	0.265254	-0.0902882	0.0347915	-0.293354	0.191352	0.0733357	0.264404	0.896014	0.182964	0.783305	0.505847	0.00626148	0.431192	0.58075	0.403825	0.0964819	0.557126	0.113341	0.237593	0.171174	0.939742	0.587677	0.562376	0.10787	0.439573	0.441506	0.221242
BYSL	RSM8	pink	-0.44553	0.0157053	0.389608	-0.159767	-0.416774	-0.297677	0.0232138	-0.0193748	0.258558	-0.231327	0.0630274	0.377606	0.187609	0.210535	-0.0122413	0.0127082	-0.00209753	-0.592808	-0.450656	0.306099	-0.413202	-0.0626004	-0.124124	0.096604	-0.221663	-0.0754572	0.0331244	0.943299	0.0661089	0.4665	0.0478845	0.167739	0.916269	0.93008	0.233561	0.288224	0.775111	0.0756702	0.391326	0.33492	0.955792	0.954107	0.992421	0.00287309	0.0309212	0.155463	0.0500275
TSPO	RSM17	grey60	-0.559113	-0.273851	-0.16744	-0.601036	-0.342057	0.0509542	-0.539921	-0.459992	0.0482938	0.286478	0.392383	0.571388	0.246215	0.113527	0.292353	0.388857	0.13377	-0.424788	0.0404713	-0.252628	-0.40392	0.0530908	0.415505	0.267021	0.0187371	0.151417	0.00554493	0.206071	0.445078	0.00242034	0.110134	0.817401	0.00783038	0.0272095	0.82679	0.185084	0.0640352	0.00439883	0.257425	0.606017	0.175838	0.0666783	0.542851	0.0433366	0.854528	0.244837	0.0559448
C1QBP	RSM5	green	-0.357471	0.625902	0.63603	0.151903	-0.278671	-0.465692	0.01482	-0.0415635	0.748338	-0.250794	-0.171843	0.102591	0.554965	-0.124483	-0.676836	-0.436488	-0.499352	-0.0232196	-0.159606	0.695954	-0.0141053	-0.0669343	-0.160784	0.0834149	-0.666803	-0.678469	0.094008	0.00140034	0.00110564	0.488994	0.197879	0.025124	0.946491	0.850644	4.02e-05	0.248396	0.433022	0.641356	0.00598457	0.571452	0.000390028	0.0373117	0.0152707	0.916248	0.466956	0.00022619	0.949068
SERPING1	RSM0	grey	-0.0362845	-0.584353	-0.683997	-0.427127	-0.215006	0.607626	-0.250665	-0.392189	-0.486793	0.496496	0.626617	0.140182	-0.320095	0.000846676	0.609899	0.335978	0.36791	-0.193735	-0.176707	-0.603911	-0.130723	0.0141055	0.323378	-0.123031	0.541535	0.551703	0.869445	0.00341089	0.000319514	0.0420748	0.324518	0.00210274	0.248647	0.0641787	0.0184911	0.0159596	0.00137752	0.5235	0.136484	0.996941	0.00200169	0.117021	0.084129	0.375756	0.419911	0.00227711	0.552162
C1QB	RSM5	green	-0.555695	0.476016	0.474101	-0.103863	-0.193477	-0.56775	-0.487683	-0.239946	0.672506	-0.0246811	-0.0790378	0.369637	0.639011	-0.00109011	-0.390757	0.0130659	-0.372263	-0.194319	0.0870324	0.538458	-0.0917229	0.0322268	0.28397	0.353795	-0.63266	-0.491518	0.00590521	0.0216743	0.0222838	0.637204	0.376406	0.00471559	0.0182462	0.270124	0.000438884	0.910996	0.719988	0.0825726	0.00102975	0.996061	0.0652439	0.952817	0.0802477	0.374291	0.692941	0.00803257	0.677237
C1QC	RSM5	green	-0.415494	0.650689	0.528997	0.112656	-0.178554	-0.529314	-0.216348	-0.144339	0.74756	-0.000567448	-0.0741348	0.139855	0.577245	-0.272322	-0.605168	-0.202589	-0.563455	-0.196729	0.0123761	0.63526	0.0222466	-0.0912418	0.0654657	0.127122	-0.700325	-0.694146	0.0486441	0.000773726	0.00944763	0.608801	0.41499	0.00939701	0.321433	0.511132	4.13e-05	0.99795	0.73674	0.524479	0.00392631	0.208717	0.00221677	0.353893	0.00511399	0.36828	0.955305	0.001126	0.919746
C1R	RSM1	turquoise	0.241848	-0.5827	-0.664433	-0.130282	0.0292641	0.624094	-0.125116	-0.0467067	-0.664729	0.42908	0.595428	-0.0222046	-0.644539	-0.0386932	0.645213	0.158998	0.50911	-0.160917	-0.305099	-0.557312	-0.124966	0.210989	0.0408131	-0.337882	0.64968	0.588395	0.26623	0.00352532	0.000544182	0.553514	0.894552	0.0014594	0.569482	0.832403	0.000539981	0.0410436	0.00272175	0.919897	0.000900742	0.860857	0.000885985	0.468678	0.0130975	0.463257	0.156887	0.00573241	0.569948
C3	RSM5	green	-0.57193	0.585775	0.661963	0.0405053	-0.463383	-0.658419	-0.281801	0.00309106	0.780431	-0.121506	-0.0713413	0.408909	0.59986	-0.21721	-0.588975	-0.230022	-0.439479	-0.474196	-0.0642392	0.682785	-0.227208	0.0980607	0.134491	0.113702	-0.707078	-0.721175	0.00435312	0.00331492	0.000580464	0.854407	0.0259528	0.00063614	0.19268	0.988832	1.12e-05	0.580756	0.746337	0.0527006	0.00248113	0.319462	0.00310728	0.291027	0.0358829	0.0222533	0.770898	0.000330604	0.297134
CAPN5	RSM3	brown	-0.22461	0.222401	0.421137	0.0475379	-0.0797043	-0.292495	-0.104504	0.182937	0.304633	-0.283452	-0.217872	0.167637	0.215991	0.222509	-0.227641	-0.130303	0.00648162	-0.280411	0.0614599	0.310704	-0.19791	0.152225	-0.256553	0.223891	-0.252625	-0.228936	0.30284	0.307745	0.0453647	0.829462	0.71772	0.175619	0.635116	0.40344	0.157553	0.189974	0.317954	0.444534	0.322252	0.307505	0.296189	0.55345	0.976584	0.194977	0.780569	0.149024	0.365354
OSGIN2	RSM8	pink	0.249825	0.134855	-0.157612	0.322757	-0.123095	0.0832796	-0.00377831	0.134518	-0.0352319	0.371951	0.315507	-0.146053	-0.205716	-0.436963	-0.164217	-0.227397	-0.0379195	0.00572052	-0.0350549	-0.020908	0.110061	0.153786	0.0980838	-0.38126	0.00102	-0.152081	0.250288	0.539552	0.47261	0.13307	0.575783	0.705594	0.986349	0.540576	0.873202	0.0805216	0.142512	0.506074	0.346353	0.0370815	0.454011	0.296721	0.863614	0.979333	0.873834	0.924561	0.617131
MRPL49	RSM16	lightcyan	-0.588231	0.397668	0.362249	-0.229571	-0.24609	-0.431105	-0.371397	-0.329365	0.654015	0.134642	-0.0343175	0.428763	0.694996	-0.175193	-0.361821	0.0701843	-0.464105	-0.20963	0.0331338	0.433785	-0.0502165	-0.0596533	0.356781	0.250886	-0.61203	-0.448944	0.00315458	0.0602247	0.089385	0.292001	0.257674	0.0399955	0.0810094	0.124863	0.00071169	0.540201	0.876468	0.0412098	0.000232674	0.423969	0.0897921	0.750323	0.0256912	0.337051	0.880699	0.0386412	0.820002
ZNHIT2	RSM9	magenta	-0.0913225	-0.110184	-0.0971102	-0.2007	0.0762668	0.118352	-0.0958706	-0.15827	-0.0699683	0.0851539	-0.150697	-0.0139611	0.0770692	-0.00496694	0.0730227	0.321415	-0.0748386	0.116619	0.168479	-0.222246	0.0675378	-0.242229	0.376254	0.171173	0.0527729	0.120351	0.678573	0.616735	0.65936	0.358494	0.729441	0.590686	0.663458	0.47074	0.751067	0.699265	0.492493	0.949588	0.726699	0.982055	0.740556	0.134783	0.734328	0.596174	0.442215	0.308091	0.759462
MPPED2	RSM23	darkturquoise	0.343681	0.248139	0.337157	0.520039	0.206883	-0.204882	0.523385	0.522885	0.0582428	-0.432904	-0.33276	-0.355641	-0.167322	0.0182179	-0.302513	-0.509034	-0.0355387	0.2764	-0.114804	0.308214	0.0898972	0.0814376	-0.693113	-0.239323	-0.0692582	-0.215747	0.108346	0.253605	0.115662	0.0109712	0.343564	0.348355	0.0103799	0.0104666	0.791803	0.0390822	0.12079	0.0958244	0.445403	0.934246	0.16061	0.0131136	0.872107	0.20171	0.601944	0.152482	0.683335
DAGLA	RSM7	black	0.513655	0.0713376	-0.0335406	0.36465	0.377925	0.117687	0.340658	0.29346	-0.226972	-0.0888425	-0.252225	-0.506593	-0.23082	0.100759	-0.0612748	0.011641	-0.00893626	0.0207811	0.272485	-0.114781	0.294478	-0.370233	-0.20467	-0.0400333	0.137997	0.129683	0.0121757	0.74635	0.879245	0.0871259	0.0754028	0.592792	0.111693	0.174132	0.297649	0.686866	0.245615	0.0136323	0.28931	0.647351	0.781215	0.957958	0.96772	0.925018	0.208434	0.602019	0.172573
FMNL1	RSM6	red	0.244842	0.24218	-0.241544	0.186865	0.319126	0.154375	-0.160204	-0.297789	0.0281051	0.621063	0.188343	-0.372591	0.0879596	-0.318229	-0.125635	0.34369	-0.401449	-0.0490198	0.157359	-0.0794162	0.540233	-0.54378	0.567643	0.00282087	-0.177757	0.00250716	0.260173	0.265554	0.26685	0.39324	0.137741	0.481867	0.465266	0.167571	0.898707	0.00156324	0.389441	0.0799606	0.689827	0.138914	0.567867	0.108336	0.0576073	0.824226	0.473332	0.7187	0.00778779
PTTG1IP	RSM1	turquoise	0.174621	-0.781072	-0.709466	-0.326578	-0.119335	0.622251	-0.168772	0.0344222	-0.772878	0.308552	0.500323	0.163258	-0.66002	0.0962907	0.7771	0.167164	0.692886	-0.0649801	-0.27199	-0.69183	-0.272912	0.399418	0.0598792	-0.318143	0.805915	0.676997	0.425509	1.09e-05	0.000150052	0.128278	0.587585	0.00152182	0.441412	0.876094	1.54e-05	0.152009	0.0150421	0.456689	0.000610456	0.662068	1.29e-05	0.445838	0.000247533	0.768325	0.209294	0.000255267	0.207694
C21orf2	RSM5	green	-0.276418	0.788283	0.689961	0.225361	0.0796403	-0.705088	0.0964423	-0.166539	0.822842	-0.205734	-0.485313	-0.0785583	0.738979	-0.188386	-0.737448	0.0349435	-0.794393	-0.233101	0.200448	0.705204	0.321562	-0.448781	0.0949329	0.358366	-0.851834	-0.692558	0.20168	7.93e-06	0.000269477	0.301183	0.717937	0.000171812	0.661567	0.447565	1.44e-06	0.346309	0.0189045	0.721621	5.63e-05	0.389332	5.94e-05	0.874232	6e-06	0.284438	0.359109	0.000171199	0.134595
TMEM50B	RSM10	purple	0.284449	0.401753	0.247155	0.52282	0.00304217	-0.0919708	0.533494	0.165431	0.181305	0.0504433	-0.0334828	-0.373028	-0.128956	-0.256827	-0.341698	-0.362221	-0.323818	-0.167549	-0.400069	0.456621	0.291718	-0.195373	-0.408314	-0.352305	-0.21613	-0.245586	0.188354	0.0574009	0.255554	0.0104779	0.989009	0.676411	0.00875129	0.450635	0.407721	0.819202	0.879451	0.0795795	0.557594	0.236816	0.110533	0.0894115	0.131727	0.444775	0.0585526	0.0285063	0.176821
MPPED1	RSM2	blue	-0.104129	0.481358	0.466561	0.182137	-0.0728773	-0.447743	0.303549	-0.0933722	0.494633	-0.189839	-0.421373	-0.1355	0.414931	-0.122581	-0.537369	-0.0450788	-0.570865	0.0444314	-0.0388806	0.456005	0.231194	-0.316702	0.103709	0.125418	-0.496409	-0.457486	0.636338	0.0200456	0.0248177	0.405535	0.741055	0.0321586	0.159111	0.671746	0.0164225	0.385618	0.0452314	0.537598	0.048981	0.577388	0.0081859	0.838168	0.00444317	0.840463	0.86019	0.0287483	0.288509
CA2	RSM2	blue	-0.293998	0.427286	0.246426	0.0242012	-0.00963303	-0.06492	-0.283062	-0.400604	0.48024	0.302357	0.040561	-0.0921198	0.460877	-0.0588577	-0.304389	0.146236	-0.489529	0.0185087	-0.11486	0.373794	0.275693	-0.508333	0.358493	0.248704	-0.532194	-0.227954	0.173306	0.0419903	0.257004	0.91272	0.965205	0.768534	0.19061	0.0581847	0.0203779	0.160837	0.854209	0.675914	0.0268769	0.789653	0.157903	0.505535	0.0177465	0.933198	0.601765	0.0789151	0.202915
CA3	RSM11	greenyellow	0.28008	0.000431328	-0.278607	0.141897	0.196644	0.253456	-0.000828677	0.0214687	-0.167576	0.380106	0.0672953	-0.267684	-0.11859	-0.232225	-0.0257044	0.0676366	-0.102362	0.166054	0.193042	-0.229915	0.304792	-0.132174	0.31893	-0.167035	0.14727	0.0635431	0.195526	0.998442	0.197987	0.518379	0.36849	0.243242	0.997006	0.922544	0.444702	0.0735973	0.760301	0.216881	0.589936	0.286303	0.907321	0.759121	0.642105	0.448907	0.377499	0.291258	0.157325
CA4	RSM4	yellow	0.141331	-0.349508	-0.109005	0.0246938	0.0520347	0.260817	0.177155	0.204229	-0.356947	-0.160337	0.21244	-0.0142683	-0.35011	0.293396	0.308784	-0.0683303	0.416743	-0.0228891	-0.093977	-0.250801	-0.258535	0.0647324	-0.258378	-0.077444	0.317118	0.346512	0.520068	0.102104	0.620532	0.910951	0.813594	0.229354	0.418715	0.349926	0.0945252	0.464892	0.330464	0.94848	0.101475	0.17423	0.151685	0.756722	0.0479027	0.917436	0.669736	0.248382	0.233604
CA7	RSM10	purple	0.255204	0.437915	0.0245448	0.317431	0.47805	-0.235197	0.183322	-0.226418	0.218388	0.224759	-0.368449	-0.529912	0.296497	-0.426858	-0.367633	0.414211	-0.690584	0.0539625	0.405841	0.0560976	0.687232	-0.718492	0.435587	0.141316	-0.353489	-0.240838	0.239895	0.0366245	0.911486	0.139962	0.0210422	0.280005	0.402433	0.298861	0.316781	0.302512	0.0836407	0.00930234	0.169511	0.0422185	0.0843801	0.0494145	0.000264665	0.806812	0.0546776	0.799317	0.000291463
CA8	RSM10	purple	-0.812627	0.0647036	0.29264	-0.51124	-0.540323	-0.232126	-0.521222	-0.448157	0.482378	0.0648808	0.337724	0.688312	0.505644	0.252809	-0.0112141	0.0613776	-0.0308577	-0.346289	-0.296072	0.336001	-0.461226	0.0973796	0.198069	0.34314	-0.395841	-0.134079	2.47e-06	0.769285	0.175395	0.0126586	0.00777552	0.286515	0.0107589	0.0319803	0.019746	0.76867	0.115012	0.000282579	0.0138385	0.244487	0.959498	0.780856	0.888843	0.105519	0.170153	0.116994	0.0267466
CA11	RSM13	salmon	-0.131958	-0.049695	-0.1672	-0.28037	0.0663761	-0.081114	-0.374496	-0.268971	0.0077358	0.240172	0.0476988	0.232619	0.17428	-0.0890622	0.0941759	0.319561	-0.0793632	-0.0401249	0.200451	-0.148454	0.0488889	0.108508	0.47293	0.15509	-0.0382095	0.00182509	0.548379	0.821842	0.445739	0.195045	0.763484	0.712931	0.0783097	0.214595	0.972055	0.269661	0.828893	0.285462	0.426427	0.68613	0.669076	0.137176	0.71888	0.85576	0.359102	0.49903	0.824688
CA12	RSM24	darkgrey	0.0588393	-0.572307	-0.593748	-0.366764	0.0916789	0.834303	-0.140974	-0.311563	-0.534858	0.376818	0.518229	-0.00696166	-0.393279	0.247141	0.595357	0.1739	0.438696	0.32807	-0.143044	-0.524431	-0.0921244	0.0276248	0.133895	-0.0320698	0.520417	0.660074	0.789717	0.00432163	0.00281804	0.0851737	0.677384	7.51e-07	0.521132	0.147845	0.0085487	0.0763321	0.0113022	0.974851	0.0633765	0.255582	0.00272577	0.427452	0.0362524	0.126442	0.51497	0.0102006	0.675899
CACNA1B	RSM12	tan	-0.499847	-0.0768788	0.0085626	-0.503509	0.21657	-0.0591693	-0.298868	-0.664398	0.206207	0.01037	-0.0157377	0.217443	0.493645	0.317423	0.188416	0.595188	-0.163856	0.10376	0.20977	-0.0260118	0.00313427	-0.387444	0.395741	0.64932	-0.239658	0.199884	0.015154	0.727349	0.96907	0.0143116	0.320926	0.788564	0.165962	0.000544681	0.345178	0.962545	0.943182	0.31893	0.0166724	0.139972	0.389254	0.00273537	0.455018	0.637541	0.33672	0.906217	0.988676
CACNA1C	RSM8	pink	-0.263823	0.15268	-0.0282719	-0.0852433	0.0527098	-0.00693932	-0.385205	-0.421763	0.226949	0.344407	0.332492	0.124902	0.245991	-0.0196664	0.0341838	0.0995878	-0.152667	0.0453156	-0.0960117	0.188061	0.0695461	-0.172575	0.196315	0.145021	-0.266614	0.0322394	0.223838	0.486751	0.898108	0.698964	0.811217	0.974931	0.0695024	0.0450115	0.2977	0.107554	0.121109	0.570148	0.257871	0.92903	0.876946	0.651198	0.486787	0.837329	0.662991	0.390165	0.752524
CACNA1D	RSM1	turquoise	-0.194144	-0.740202	-0.323468	-0.507754	-0.126157	0.407565	-0.221171	0.0241669	-0.498521	-0.202535	0.308058	0.37979	-0.313	0.56325	0.657498	0.0762171	0.753871	0.282006	-0.0594083	-0.492763	-0.582918	0.415254	-0.0401246	0.108231	0.555852	0.588045	0.374729	5.39e-05	0.132169	0.0133834	0.566247	0.0535597	0.310497	0.912844	0.0154687	0.354024	0.1527	0.0738569	0.145886	0.00513371	0.000651341	0.72961	3.27e-05	0.192342	0.787729	0.0168978	0.00351007
CACNA1E	RSM1	turquoise	0.410091	-0.512721	-0.357704	0.0245222	0.235008	0.332104	0.0572893	0.293429	-0.642645	-0.174878	0.0823837	-0.138112	-0.546438	0.412057	0.496988	0.00311423	0.638365	0.373431	0.119492	-0.472665	-0.103266	0.286806	-0.192984	-0.0538993	0.585993	0.530549	0.0519541	0.0123607	0.0937783	0.911567	0.280403	0.12157	0.795141	0.17418	0.000943278	0.424816	0.708626	0.52971	0.00698007	0.0507299	0.0158393	0.988748	0.00104579	0.07923	0.58709	0.0227494	0.639153
CACNA1F	RSM5	green	-0.263082	0.662735	0.34433	0.119945	0.117349	-0.489017	-0.32181	-0.419482	0.674743	0.12443	-0.211576	-0.101877	0.679114	-0.335779	-0.5249	0.212852	-0.732476	-0.00121786	0.209433	0.475031	0.438174	-0.421711	0.442575	0.335989	-0.738864	-0.546266	0.225189	0.000568904	0.107637	0.585661	0.593861	0.017884	0.134278	0.0463079	0.000413024	0.571616	0.33248	0.643692	0.000366266	0.117252	0.0101212	0.329504	7.06e-05	0.9956	0.337516	0.0219861	0.0365008
CACNA2D1	RSM14	cyan	0.415658	0.297897	0.152894	0.532495	0.141966	-0.156813	0.524338	0.242696	0.0709871	-0.0526413	-0.293782	-0.459967	-0.091455	-0.183921	-0.299208	-0.240487	-0.251407	0.296358	-0.111454	0.258546	0.414504	-0.154088	-0.264028	-0.240225	-0.136561	-0.173842	0.048546	0.167409	0.486131	0.00890219	0.518174	0.474886	0.0102165	0.264505	0.747556	0.811458	0.173638	0.0272188	0.678131	0.400871	0.165459	0.269013	0.247202	0.16972	0.612653	0.233582	0.0492382
CACNB1	RSM2	blue	0.207636	0.616212	0.156216	0.495623	0.236163	-0.241036	0.0507033	-0.10366	0.388492	0.298822	-0.0188345	-0.426189	0.297987	-0.442471	-0.543582	-0.0520778	-0.62161	0.198575	0.327979	0.325365	0.553111	-0.450585	0.356911	-0.0235267	-0.507309	-0.444353	0.341771	0.00174251	0.476591	0.0161751	0.277978	0.267888	0.818285	0.637867	0.0669567	0.166032	0.932025	0.0425772	0.167275	0.0344968	0.00734268	0.813442	0.00154407	0.363712	0.126553	0.129786	0.00619032
CACNB2	RSM9	magenta	0.0919734	-0.000321229	-0.338776	-0.0790484	0.453629	0.286471	-0.0759732	-0.605892	-0.0757793	0.472912	0.139897	-0.351458	0.0813292	-0.011538	0.196347	0.514824	-0.241585	0.417262	0.0688978	-0.141432	0.52885	-0.571634	0.364611	0.240717	-0.0757943	0.341488	0.676402	0.998839	0.113814	0.719952	0.0296981	0.185096	0.730444	0.00218268	0.731108	0.0226688	0.524352	0.100076	0.712201	0.958329	0.369228	0.0119472	0.266766	0.0475973	0.754761	0.519766	0.00947118
CACNB3	RSM2	blue	0.148438	0.683807	0.392179	0.4474	0.268149	-0.302435	-0.026685	0.0976961	0.471853	0.0298253	-0.345694	-0.316908	0.316952	-0.247576	-0.65016	-0.26705	-0.519407	0.352289	0.266195	0.473591	0.442383	-0.10688	0.0327178	0.057754	-0.547881	-0.557563	0.499075	0.000321231	0.0641859	0.0323065	0.216053	0.160723	0.903801	0.657427	0.0230164	0.892541	0.106159	0.140652	0.140593	0.254718	0.000784016	0.218014	0.0110857	0.0992199	0.219546	0.0224481	0.0345369
CACNB4	RSM25	orange	0.192627	0.10627	-0.207546	0.0509972	0.437179	0.29223	0.141858	-0.279014	-7.9e-05	0.267313	-0.169295	-0.415682	0.100724	-0.165504	-0.121207	0.156652	-0.305935	0.611989	0.271077	-0.147833	0.530426	-0.371039	0.213745	0.101837	-0.0382294	0.0559776	0.378547	0.629379	0.341984	0.817249	0.0369777	0.176028	0.518496	0.197305	0.999714	0.217543	0.439977	0.0485319	0.647467	0.450434	0.581695	0.475347	0.155695	0.0019125	0.210887	0.500845	0.00922154
SLC25A20	RSM2	blue	-0.170466	0.438144	0.559889	0.192807	-0.265083	-0.503715	0.167883	0.271087	0.494754	-0.459258	-0.404164	0.1062	0.343504	-0.17507	-0.522324	-0.348609	-0.29651	-0.284923	0.089599	0.476464	-0.10766	0.111473	-0.305187	0.00816002	-0.409139	-0.607641	0.436773	0.0365151	0.00546576	0.378091	0.221551	0.0142654	0.443855	0.210871	0.016392	0.0274877	0.0557824	0.629604	0.10854	0.424299	0.0105646	0.10305	0.169491	0.187587	0.684332	0.0215337	0.624875
CAD	RSM13	salmon	-0.177043	0.111409	0.313792	-0.00099621	0.0190512	-0.202013	-0.270197	0.270438	0.174448	-0.356369	-0.139752	0.169374	0.108966	0.211654	-0.124428	-0.189663	0.156097	-0.0449947	0.119608	0.187568	-0.294126	0.32003	-0.293922	0.175206	-0.148111	-0.199679	0.419015	0.6128	0.144814	0.996401	0.931245	0.355292	0.212431	0.212009	0.425974	0.0950985	0.524786	0.439761	0.620657	0.3323	0.571623	0.386067	0.476931	0.838466	0.586725	0.391431	0.173112
CALB1	RSM2	blue	0.0660388	0.547234	0.332387	0.436947	0.136554	-0.28441	0.0204615	0.0557766	0.415583	0.0361926	-0.00382512	-0.203386	0.267044	-0.253387	-0.473332	-0.245818	-0.394358	0.0605358	0.16156	0.423153	0.263899	-0.189439	-0.0427196	-0.0165818	-0.51098	-0.427082	0.764653	0.00688159	0.121234	0.0370894	0.534409	0.188417	0.926168	0.800442	0.0485909	0.869773	0.98618	0.351962	0.218023	0.243375	0.0225322	0.258216	0.0625904	0.783792	0.461448	0.0442358	0.2237
CALB2	RSM10	purple	-0.396166	0.366424	0.424466	-0.0663911	-0.119901	-0.496167	-0.465288	0.0169734	0.517441	-0.246523	-0.0922732	0.378195	0.515748	0.165072	-0.347352	-0.23774	-0.0663291	0.0735409	0.390129	0.385306	-0.197798	0.23539	-0.0303351	0.35871	-0.463973	-0.416854	0.06129	0.0854851	0.0435125	0.763432	0.5858	0.0160407	0.0252675	0.938729	0.0114489	0.25681	0.675403	0.0751778	0.0117692	0.451631	0.104382	0.274686	0.763647	0.738777	0.0657157	0.0694237	0.365629
CALD1	RSM1	turquoise	0.207498	-0.746953	-0.695312	-0.343569	-0.130248	0.599467	0.14167	-0.0633208	-0.740552	0.201497	0.3939	0.0485039	-0.635523	0.0430441	0.691437	0.203131	0.553533	-0.158862	-0.194574	-0.703393	-0.219521	0.225911	-0.041285	-0.295032	0.817055	0.621859	0.342099	4.23e-05	0.000230518	0.108469	0.553619	0.00250167	0.519056	0.77409	5.33e-05	0.356548	0.0629232	0.826048	0.00111901	0.845385	0.000258202	0.352579	0.00614296	0.469063	0.373654	0.000180942	0.314213
CALML3	RSM21	darkred	-0.0296853	0.102001	0.151008	0.0306995	-0.126078	0.059772	0.425671	0.00581072	0.143362	-0.0472991	-0.182065	-0.119705	0.108661	0.00178072	-0.210368	-0.0558597	-0.207865	-0.0707096	-0.0421468	0.114241	0.0841783	-0.329247	-0.0635853	-0.00769244	-0.0867458	-0.0627488	0.893042	0.643285	0.491589	0.889409	0.566492	0.786458	0.0428567	0.979007	0.514024	0.830307	0.405725	0.586419	0.621641	0.993566	0.335314	0.800151	0.341226	0.748512	0.848571	0.60374	0.702557
CALR	RSM15	midnightblue	0.0609829	-0.349341	-0.465883	-0.27898	0.411471	0.427601	-0.232985	-0.384767	-0.366463	0.332838	0.16327	-0.0699203	-0.199498	0.0796328	0.469835	0.507086	0.156237	0.204189	-0.0436075	-0.385296	0.181767	-0.103158	0.317888	0.173849	0.259204	0.502236	0.782232	0.102279	0.0250567	0.197362	0.0510926	0.041823	0.284683	0.0698478	0.0854494	0.120698	0.456656	0.751233	0.36144	0.717963	0.0236906	0.0135262	0.476533	0.350022	0.843385	0.0694312	0.406505
CALU	RSM1	turquoise	0.278929	-0.792959	-0.853405	-0.321888	0.0551979	0.725931	-0.14333	-0.137979	-0.856612	0.475216	0.550871	0.0232732	-0.656225	0.0597583	0.815143	0.371939	0.602815	-0.0388075	-0.00852575	-0.877266	-0.160217	0.116832	0.234165	-0.231009	0.821339	0.767567	0.197447	6.41e-06	2.27e-07	0.134177	0.802473	8.82e-05	0.514121	0.530112	1.82e-07	0.0219272	0.00644664	0.916055	0.00067287	0.786506	2.17e-06	0.0805319	0.00233084	0.86045	0.969203	3.92e-08	0.465231
CAMK4	RSM21	darkred	0.0535457	-0.155664	0.0952018	0.046773	-0.240126	0.1441	0.537979	0.149838	-0.101895	-0.258628	0.0273559	-0.0259807	-0.218358	0.111646	0.00361061	-0.319109	0.11907	0.0859449	-0.376989	0.0358861	-0.212627	0.0835265	-0.347298	-0.235613	0.161601	0.0540486	0.808277	0.478171	0.665673	0.832168	0.269753	0.511839	0.00809979	0.494991	0.64363	0.233428	0.901394	0.906329	0.316849	0.612038	0.986955	0.137764	0.58842	0.6966	0.076188	0.870866	0.33003
CAMK2A	RSM7	black	0.571367	0.203415	-0.0404794	0.521797	0.372684	0.101781	0.536929	0.0424098	-0.119234	0.0951176	-0.178649	-0.677869	-0.185838	-0.119488	-0.141465	0.0676381	-0.268406	0.175008	-0.0631225	0.044631	0.59377	-0.522569	-0.0829118	-0.137104	-0.0376104	0.109144	0.0044006	0.351892	0.854499	0.0106572	0.0798797	0.644004	0.00824858	0.847637	0.587903	0.665952	0.414739	0.000379097	0.395894	0.587101	0.519667	0.759115	0.215596	0.424467	0.77478	0.839755	0.00281677
CAMK2B	RSM7	black	0.771841	0.158187	-0.163675	0.611297	0.530893	0.0818139	0.617794	0.275661	-0.277304	0.117635	-0.255606	-0.722478	-0.309639	-0.332659	-0.163518	0.05935	-0.249266	0.0496569	0.299723	-0.191441	0.57445	-0.491027	-0.0738082	-0.273058	0.116288	0.0430403	1.61e-05	0.470977	0.455522	0.00194167	0.0091487	0.710557	0.00168224	0.202968	0.20018	0.592955	0.239131	9.89e-05	0.150497	0.12091	0.455962	0.787932	0.251384	0.821976	0.164696	0.381546	0.0041462
CAMK2D	RSM3	brown	-0.311542	0.4078	0.591212	0.0661585	-0.293427	-0.447308	-0.123696	0.254156	0.546006	-0.387026	-0.2136	0.303299	0.438445	0.137053	-0.489719	-0.493797	-0.112361	0.0262334	0.167379	0.51043	-0.248223	0.295251	-0.260028	0.144093	-0.459613	-0.549771	0.147873	0.0534091	0.00296871	0.764238	0.174183	0.0323464	0.573906	0.241897	0.00703396	0.0680829	0.327769	0.159472	0.0363719	0.532903	0.0176957	0.0166336	0.609748	0.905422	0.445244	0.0128241	0.253439
CAMK2G	RSM17	grey60	-0.278434	-0.30719	-0.031535	-0.437799	0.0209079	-0.0949873	-0.0467549	-0.0668353	-0.0663218	-0.213356	-0.173299	0.363077	0.194234	0.360628	0.232201	0.240183	0.206385	-0.114607	0.331349	-0.273973	-0.319156	0.0202067	-0.0575244	0.321644	0.160437	0.198415	0.198277	0.153921	0.886419	0.03668	0.924562	0.666384	0.832232	0.761894	0.763672	0.328334	0.429076	0.0886007	0.374504	0.0909334	0.286355	0.269636	0.344753	0.602571	0.122471	0.205862	0.137702
CAMLG	RSM6	red	-0.341639	0.162383	0.0456638	-0.165817	-0.241707	-0.0630887	-0.403774	-0.22353	0.31569	0.110867	0.0905427	0.168552	0.309204	-0.269468	-0.203334	-0.0619161	-0.221441	0.142682	0.0122042	0.106159	-0.0277727	0.130379	0.345988	0.0351486	-0.222607	-0.354426	0.110598	0.459136	0.836095	0.449565	0.266518	0.774898	0.0560417	0.305233	0.142269	0.614537	0.681177	0.442015	0.1511	0.213715	0.352089	0.77898	0.309893	0.516045	0.955926	0.62974	0.899899
CANX	RSM17	grey60	-0.00658766	-0.0123219	0.00187193	0.0626643	-0.309629	0.0754383	-0.0750672	0.236179	-0.0135785	0.0253085	0.0180349	0.00485967	-0.101107	-0.0805603	-0.0809704	-0.138958	0.103834	-0.111824	-0.02928	-0.0160465	-0.0909229	0.132394	0.102962	-0.148539	0.100631	-0.0863864	0.976201	0.955501	0.993237	0.776374	0.15051	0.732274	0.733545	0.277943	0.950968	0.908743	0.934905	0.982443	0.646213	0.714811	0.713418	0.527168	0.637299	0.611467	0.894495	0.942069	0.679907
CAPG	RSM17	grey60	-0.585195	-0.162091	0.0197774	-0.451141	-0.470681	-0.201859	-0.682194	-0.136954	0.147512	0.0697226	0.419093	0.716776	0.207774	0.146548	0.205784	0.0126139	0.292318	-0.34458	0.0209796	0.00148764	-0.615513	0.45139	0.145446	0.14294	-0.0521886	-0.0579193	0.00335379	0.459956	0.928631	0.0307193	0.0234061	0.355668	0.000336132	0.533202	0.501787	0.751915	0.0465319	0.000119043	0.341443	0.504618	0.346191	0.954448	0.175892	0.107365	0.924304	0.994625	0.00176971
CAPN1	RSM5	green	-0.452472	0.526365	0.51572	-0.0188171	0.0448232	-0.526014	-0.414118	-0.193478	0.671699	-0.128834	-0.125873	0.226745	0.708906	0.139855	-0.421857	0.0519926	-0.35535	-0.129227	0.393973	0.499204	0.014866	-0.256667	0.167852	0.538698	-0.707712	-0.415761	0.0301694	0.00987597	0.0117746	0.932088	0.839074	0.0099342	0.0494708	0.376403	0.000448558	0.557968	0.567128	0.298147	0.000152698	0.524479	0.0449588	0.813742	0.0961158	0.556758	0.0628701	0.0153058	0.946325
CAPN2	RSM4	yellow	-0.151716	-0.554501	-0.422517	-0.474877	-0.0171971	0.345154	-0.270986	-0.371722	-0.399753	0.222951	0.403922	0.212583	-0.18118	0.457623	0.675444	0.454514	0.426714	-0.0257484	-0.21742	-0.381084	-0.212815	-0.0844545	0.172288	0.186781	0.365709	0.677002	0.489536	0.00603553	0.0445894	0.022035	0.937923	0.106743	0.211048	0.0807227	0.0587708	0.306519	0.0559437	0.330132	0.408048	0.0281155	0.0004052	0.0293414	0.0422957	0.907163	0.318983	0.0727978	0.329592
CAPNS1	RSM3	brown	-0.184297	0.228498	0.252623	0.056763	-0.0414216	-0.325758	-0.386554	0.0690131	0.27494	-0.209992	-0.0666919	0.17217	0.307042	0.0417634	-0.173994	-0.0305263	-0.0341952	-0.196856	0.360057	0.179253	-0.136753	0.052651	0.056585	0.249851	-0.280639	-0.262007	0.399891	0.294325	0.244847	0.796984	0.851149	0.129296	0.0684491	0.754363	0.2042	0.336199	0.762391	0.432134	0.154129	0.849934	0.427198	0.89003	0.876905	0.367965	0.0914845	0.413137	0.533807
CAPZA1	RSM14	cyan	0.289852	0.382496	0.0521122	0.520967	-0.00317548	-0.022295	0.411051	0.0643052	0.158791	0.363786	0.0852885	-0.432778	-0.091198	-0.531679	-0.345524	-0.154234	-0.4535	-0.130069	-0.369138	0.314415	0.438324	-0.32876	0.041867	-0.436511	-0.215318	-0.216242	0.179735	0.0716558	0.813321	0.0108044	0.988527	0.919572	0.0513534	0.770669	0.469263	0.0879337	0.698812	0.0391456	0.678989	0.00902703	0.106343	0.482273	0.0297505	0.554169	0.0830204	0.143975	0.0364292
CAPZA2	RSM2	blue	0.183396	0.615548	0.49442	0.541082	0.269824	-0.417231	0.204668	0.219533	0.41518	-0.216271	-0.463009	-0.406146	0.22051	-0.262396	-0.589752	-0.199045	-0.537149	0.215268	-0.0509595	0.537382	0.458152	-0.197026	-0.0205125	-0.0204361	-0.517922	-0.52986	0.402239	0.00176834	0.016476	0.00767296	0.213087	0.0476158	0.34887	0.314187	0.0488317	0.32161	0.0260891	0.054479	0.311983	0.226446	0.00305854	0.362553	0.00821728	0.323914	0.817382	0.00818406	0.0279113
CAST	RSM19	lightyellow	0.352607	-0.294305	-0.453949	0.0228802	0.296535	0.534049	0.270651	0.00541244	-0.44504	0.371191	0.0875555	-0.261851	-0.371616	-0.185853	0.267908	0.165297	0.0770507	0.146888	-0.0298177	-0.412425	0.254522	-0.183015	0.127566	-0.254983	0.387755	0.405323	0.0988941	0.172837	0.0295687	0.917468	0.169453	0.00866842	0.211634	0.980446	0.0333412	0.0811911	0.691184	0.227446	0.0808159	0.395854	0.216482	0.451007	0.726762	0.503617	0.892568	0.0505031	0.241198
CAPZB	RSM2	blue	-0.066721	0.479039	0.365553	0.235493	0.302435	-0.304734	-0.0390953	-0.212003	0.443186	-0.162441	-0.162608	-0.196036	0.393088	0.015875	-0.376925	0.0315581	-0.417332	0.070275	0.080413	0.434875	0.307767	-0.312108	0.0589853	0.328556	-0.536046	-0.293967	0.76229	0.02074	0.0862882	0.279382	0.160723	0.157407	0.859425	0.331484	0.0341721	0.458976	0.458506	0.370003	0.0635164	0.942688	0.0762418	0.886336	0.0475563	0.75001	0.715311	0.0381005	0.153108
CARS	RSM9	magenta	-0.111317	-0.0121519	-0.249953	-0.140365	-0.264593	0.0624034	-0.324437	-0.237244	0.0425852	0.383293	0.279444	0.119897	0.101481	-0.369861	-0.0385446	0.0909266	-0.129931	0.0615852	0.121524	-0.173777	0.022662	0.103208	0.581505	-0.112942	-0.00319326	-0.159705	0.613093	0.956114	0.250038	0.522953	0.222438	0.777282	0.130948	0.275719	0.847014	0.0710169	0.196586	0.585814	0.644987	0.0823726	0.861387	0.679894	0.554593	0.780132	0.580702	0.427784	0.918252
CASP2	RSM14	cyan	0.46993	0.0950265	-0.254711	0.440249	-0.080372	0.427208	0.376241	0.154489	-0.181268	0.457546	0.282718	-0.450613	-0.418592	-0.440827	-0.101447	-0.349443	-0.111223	0.117641	-0.375388	0.0324841	0.343316	-0.0859668	-0.0739845	-0.625593	0.167954	0.0143414	0.0236586	0.666254	0.240836	0.0355221	0.71545	0.0420319	0.0768199	0.481538	0.407817	0.0281458	0.191174	0.0309392	0.0468217	0.0352528	0.645099	0.102173	0.613395	0.592936	0.0775459	0.883022	0.108746
CASP3	RSM23	darkturquoise	0.0780124	-0.0160528	0.179737	0.222779	-0.349035	0.0401815	0.122442	0.508117	-0.0368047	-0.211416	0.0550568	0.0447525	-0.239237	0.00826115	-0.133746	-0.578672	0.264038	0.0382888	-0.195988	0.060705	-0.339014	0.424649	-0.457651	-0.351066	0.124489	-0.18617	0.723481	0.942047	0.411854	0.306903	0.102601	0.855559	0.577825	0.0133065	0.867589	0.332856	0.802969	0.839325	0.271585	0.970158	0.542924	0.00381788	0.223447	0.862298	0.370122	0.783201	0.113544
CASP6	RSM9	magenta	0.0835678	-0.0893879	-0.0637813	0.00944888	0.268034	-0.0766483	0.0373149	0.0515492	-0.118827	-0.0892282	-0.184411	0.0274172	0.0359405	-0.112194	0.0738361	0.224474	-0.033196	-0.120486	0.344441	-0.228054	-0.0100151	-0.111572	0.141647	0.0729769	0.0522572	0.0613749	0.70462	0.685039	0.772489	0.96587	0.216257	0.728137	0.865769	0.815304	0.589188	0.685574	0.399596	0.901174	0.870672	0.610283	0.737764	0.303142	0.880476	0.583962	0.107516	0.295289	0.963826
CASP7	RSM25	orange	0.177216	0.17203	0.0542179	0.221747	0.255304	0.0884511	-0.0698357	0.124403	0.0448965	-0.0917596	-0.137524	-0.233821	-0.0395235	0.020248	-0.129963	-0.334961	0.0129048	0.741142	0.118124	0.160285	0.239294	0.23293	-0.201677	-0.0187376	-0.0685037	-0.123316	0.418551	0.432515	0.805914	0.309206	0.239705	0.688178	0.751525	0.5717	0.838814	0.677115	0.531482	0.282909	0.857901	0.926937	0.554495	0.118204	0.953398	5.22e-05	0.591408	0.465039	0.271467
CASP8	RSM13	salmon	-0.125705	0.083649	0.0953442	-0.0891958	0.0456577	-0.223045	-0.201204	-0.0917769	0.129601	-0.0333005	-0.0690357	0.141594	0.225767	0.1871	-0.0277958	0.193102	0.0489273	-0.132839	0.470308	-0.0246224	-0.0142609	-0.062691	0.0192302	0.373654	-0.165135	-0.0174908	0.567651	0.704345	0.665201	0.685683	0.836117	0.306309	0.357262	0.677057	0.555609	0.880103	0.754285	0.519282	0.30029	0.392636	0.899816	0.377349	0.824552	0.545689	0.023531	0.911207	0.948507
CASP9	RSM12	tan	-0.168849	0.0914745	0.248803	-0.00116035	0.00961613	-0.148838	-0.0437443	0.0591598	0.153317	-0.156252	-0.189592	0.0637948	0.0794461	0.181335	-0.0265843	-0.00204613	0.0386878	-0.0591999	-0.122428	0.2119	-0.0213916	-0.00316629	-0.255805	0.175754	-0.154986	-0.0311527	0.4412	0.678066	0.252296	0.995808	0.965266	0.497907	0.8429	0.788597	0.484912	0.476489	0.386248	0.772442	0.718598	0.407641	0.904162	0.992607	0.860877	0.788457	0.577869	0.331723	0.922822
CAT	RSM6	red	0.0952903	0.242884	0.253152	0.219495	0.0430445	-0.379661	0.0556218	0.180205	0.147338	-0.12168	-0.175561	-0.0727723	0.106824	0.0575259	-0.182311	0.0983061	-0.117672	-0.348647	0.127416	0.226485	0.133947	-0.10944	0.0125767	0.11614	-0.220963	-0.144586	0.66538	0.264123	0.243826	0.314272	0.845384	0.0739632	0.800986	0.41062	0.502298	0.580211	0.422982	0.741416	0.627583	0.794312	0.405079	0.655416	0.592837	0.103009	0.562346	0.298715	0.542312
CAV1	RSM19	lightyellow	0.0602671	-0.510536	-0.279564	-0.160068	-0.165858	0.252975	0.178399	0.131042	-0.441338	0.0581612	0.336376	0.159055	-0.351077	0.232397	0.469717	0.122703	0.430188	-0.287183	-0.169563	-0.35279	-0.353276	0.0308406	-0.033997	-0.179174	0.437518	0.477256	0.78473	0.0128025	0.196386	0.465652	0.44945	0.244168	0.415401	0.551185	0.0350165	0.792089	0.116561	0.468515	0.100469	0.285936	0.0237303	0.577006	0.0404677	0.183957	0.439242	0.0987076	0.0982109
CAV2	RSM7	black	-0.299308	-0.379138	-0.251808	-0.441699	-0.566681	0.344554	-0.139289	-0.249421	-0.134244	0.268568	0.626723	0.442434	-0.114799	0.0742504	0.317672	-0.0400049	0.277289	-0.318429	-0.512213	-0.156744	-0.433582	0.24399	0.110765	-0.19325	0.22842	0.238479	0.16531	0.0743948	0.246424	0.0348503	0.00481225	0.107394	0.526175	0.251081	0.541411	0.215308	0.00137419	0.0345139	0.60196	0.736343	0.139644	0.856187	0.200206	0.138651	0.0124621	0.475086	0.0387424
RUNX1T1	RSM1	turquoise	0.195608	-0.625996	-0.324613	-0.208759	-0.100649	0.480549	0.258768	0.205633	-0.596221	-0.140793	0.0969716	0.0586647	-0.536266	0.372391	0.504593	-0.011731	0.625209	0.126352	-0.222557	-0.457054	-0.327513	0.319585	-0.290918	-0.153621	0.626078	0.576391	0.37107	0.00139731	0.130727	0.339108	0.647714	0.0202857	0.233167	0.346551	0.00267732	0.521674	0.659818	0.790328	0.00834374	0.0801362	0.0140698	0.957633	0.00142274	0.565644	0.307398	0.0283371	0.127125
CBFA2T3	RSM12	tan	-0.251955	0.06535	0.107668	-0.243362	0.0484586	-0.217451	-0.108304	-0.330369	0.237481	0.0100934	-0.0337119	0.15319	0.402781	0.212758	-0.0309277	0.287785	-0.180183	0.0172994	0.0489526	0.0947302	0.091978	-0.236801	0.230246	0.357167	-0.279103	-0.00448157	0.246139	0.767042	0.624849	0.263155	0.826208	0.318912	0.622796	0.123648	0.275225	0.963543	0.878632	0.485279	0.0567066	0.329725	0.888592	0.182999	0.410677	0.937554	0.824463	0.667237	0.676387
RUNX3	RSM8	pink	-0.179605	-0.0302101	0.123829	-0.0837706	0.119348	0.0616442	-0.280839	-0.0126551	0.0420744	-0.158156	0.0927823	0.0920569	0.0387407	0.347515	0.0770693	-0.0877884	0.169394	0.10922	-0.0185795	0.0709081	-0.213447	0.0835799	-0.126174	0.210981	-0.029916	0.0434619	0.412204	0.891162	0.57349	0.703935	0.587544	0.779927	0.194268	0.954299	0.848829	0.471066	0.673708	0.676124	0.860688	0.104209	0.726699	0.690401	0.439706	0.619838	0.932944	0.747828	0.328123
CBFB	RSM1	turquoise	0.400385	-0.545768	-0.385999	-0.0564604	0.315205	0.459493	0.206337	0.197229	-0.671619	-0.159598	-0.0794965	-0.237641	-0.561122	0.39491	0.56284	0.107607	0.547545	0.392457	-0.00133323	-0.480998	-0.0166397	0.0857791	-0.335141	-0.0478471	0.618623	0.61558	0.0583349	0.0070637	0.0688811	0.798045	0.142915	0.0273982	0.344866	0.367037	0.000449519	0.46698	0.718427	0.274892	0.00534198	0.0621913	0.00517329	0.625049	0.00684349	0.0639805	0.995183	0.0201519	0.939931
CBL	RSM21	darkred	-0.166103	-0.144172	0.0652155	-0.145319	-0.0039551	-0.159387	-0.125564	0.0203312	-0.0239851	-0.321758	-0.00558018	0.171678	0.0620468	0.237416	0.182668	0.093276	0.202698	-0.225003	0.133259	-0.0702886	-0.232544	0.0161702	-0.186995	0.215912	0.0517258	0.0564861	0.448771	0.511627	0.767508	0.508237	0.985711	0.467577	0.568089	0.926637	0.913497	0.134344	0.97984	0.43347	0.778524	0.275361	0.404145	0.672066	0.353628	0.301972	0.544406	0.749963	0.285622
CBLB	RSM15	midnightblue	-0.137993	-0.429376	-0.149469	-0.357739	0.103138	0.109266	-0.377363	-0.0364282	-0.311692	-0.258034	0.109607	0.247965	-0.147258	0.524099	0.479049	0.237107	0.53544	0.0858685	0.124974	-0.29632	-0.356029	0.268972	-0.0310249	0.330118	0.292552	0.406876	0.530069	0.0408891	0.496065	0.0937444	0.63957	0.61969	0.0758742	0.868932	0.147667	0.234542	0.618593	0.25395	0.502532	0.0102574	0.0207369	0.276004	0.00846346	0.696857	0.569922	0.169778	0.0954374
CBLN1	RSM6	red	-0.537802	0.149602	0.231245	-0.268137	-0.171443	-0.173796	-0.255986	-0.377648	0.415579	0.103589	0.193951	0.40424	0.469626	0.0825496	-0.0713244	0.090881	-0.209332	-0.124268	-0.0969308	0.32383	-0.194071	-0.109971	0.228983	0.251304	-0.418928	-0.0975337	0.00812472	0.495679	0.288399	0.216075	0.434111	0.427732	0.238409	0.0756349	0.0485932	0.638096	0.375216	0.0557324	0.0237613	0.708065	0.746395	0.680047	0.337753	0.572121	0.659953	0.131712	0.374913
SERPINH1	RSM15	midnightblue	0.168705	-0.497448	-0.554807	-0.205024	0.285053	0.630084	-0.179619	-0.219094	-0.514984	0.208152	0.393509	-0.149318	-0.357165	0.274072	0.526761	0.138937	0.428716	0.640198	0.0361991	-0.52081	0.0375965	0.0078586	0.134106	0.0385969	0.467455	0.569205	0.441594	0.0157272	0.00600192	0.348015	0.187377	0.00127141	0.412167	0.315178	0.0119163	0.340546	0.0632084	0.496505	0.0943097	0.205691	0.00981037	0.527232	0.0412343	0.00100078	0.86975	0.0108325	0.864765
CBR1	RSM13	salmon	-0.274369	0.0241799	0.0183309	-0.243462	-0.172174	0.0631093	-0.243598	-0.339988	0.160411	0.122575	0.0443346	0.0920775	0.143986	0.0128936	0.0154386	0.151609	-0.117338	0.196419	-0.371837	0.156907	0.0907208	0.0368982	0.305843	0.127423	-0.156784	-0.0184851	0.20518	0.912797	0.933839	0.262954	0.432123	0.774826	0.26268	0.112445	0.464683	0.577408	0.840806	0.676055	0.512177	0.953439	0.944261	0.489848	0.593894	0.36905	0.0806214	0.474621	0.680582
CBR3	RSM4	yellow	0.000671965	-0.366667	-0.404164	-0.263752	-0.142144	0.428973	-0.276633	-0.161631	-0.346376	0.367021	0.481879	0.0825903	-0.218751	0.18655	0.404717	0.224328	0.348094	0.0269555	0.135346	-0.396807	-0.145317	-0.00485615	0.298147	0.0230333	0.311089	0.405323	0.997572	0.0852623	0.0557829	0.223967	0.517645	0.0410997	0.201316	0.461248	0.105425	0.084939	0.0198922	0.707927	0.315956	0.394055	0.0554165	0.303463	0.103594	0.902831	0.538064	0.0608336	0.508241
CBS	RSM15	midnightblue	-0.309452	-0.573589	-0.119904	-0.516145	-0.217233	0.0930191	-0.27308	0.0818918	-0.301263	-0.359123	0.0823279	0.545019	-0.155117	0.510058	0.565969	0.0273926	0.679286	0.0339084	-0.0441472	-0.250136	-0.612049	0.599325	-0.28085	0.156866	0.398895	0.392317	0.150756	0.0042159	0.585793	0.0116935	0.319411	0.67292	0.207402	0.710293	0.162431	0.0923893	0.708815	0.00715831	0.479738	0.0129008	0.00487748	0.901262	0.000364531	0.87793	0.841471	0.249679	0.00190998
CCBL1	RSM10	purple	-0.377766	0.245497	0.519506	-0.0672019	-0.239258	-0.474434	-0.144104	0.225078	0.434239	-0.432716	-0.321669	0.32973	0.358087	0.163148	-0.319246	-0.168853	-0.0546295	-0.336412	-0.0467694	0.390301	-0.287252	0.18987	-0.209174	0.210714	-0.334136	-0.367901	0.0755357	0.25886	0.0110677	0.760625	0.271543	0.0221768	0.511827	0.301807	0.0384152	0.0391772	0.134457	0.124421	0.0934017	0.456995	0.137585	0.441188	0.804469	0.11652	0.832181	0.0655861	0.183847
CCK	RSM2	blue	0.0483079	0.84398	0.544204	0.518645	0.334174	-0.56236	-0.0508014	0.0914813	0.660529	-0.0527044	-0.446315	-0.287672	0.485816	-0.322332	-0.748734	-0.222466	-0.655929	0.222022	0.292872	0.664614	0.511626	-0.171032	-0.00131681	0.146441	-0.740085	-0.688027	0.82674	4.18e-07	0.00726241	0.0112254	0.119124	0.00521991	0.817939	0.678043	0.000602462	0.811236	0.0327791	0.183179	0.018763	0.133611	3.96e-05	0.307599	0.000677956	0.308592	0.175037	0.000541603	0.0125804
CCKBR	RSM5	green	-0.21399	0.584727	0.33305	0.114971	0.00324377	-0.47614	-0.22697	-0.179808	0.592831	-0.00384246	-0.273891	0.0106271	0.518377	-0.397252	-0.544139	-0.046568	-0.576831	0.00428962	0.251857	0.439252	0.293479	-0.0153243	0.276224	0.164662	-0.562646	-0.651667	0.326866	0.00338544	0.120448	0.601413	0.98828	0.0216353	0.297654	0.411668	0.00287177	0.986117	0.206003	0.961617	0.0112747	0.0605183	0.00727076	0.832894	0.00395827	0.984502	0.246329	0.0359895	0.174103
KRIT1	RSM4	yellow	-0.188565	-0.371899	-0.185824	-0.418871	-0.258329	0.199352	0.0681612	-0.197334	-0.191817	0.0925878	0.0371832	0.208715	-0.0300826	0.232319	0.309361	0.366392	0.169272	-0.25824	-0.121071	-0.280463	-0.206911	-0.177561	0.181985	0.122514	0.23842	0.37052	0.388873	0.0805671	0.39593	0.0466599	0.23399	0.361798	0.757307	0.366779	0.380592	0.674356	0.866239	0.339211	0.891619	0.286103	0.150882	0.0855147	0.440041	0.234156	0.582122	0.19489	0.343496
CCNA2	RSM14	cyan	0.596043	0.522614	0.0898577	0.716427	0.447689	-0.0751697	0.536435	0.108931	0.13113	0.155113	-0.251983	-0.721751	-0.0291856	-0.465224	-0.469776	-0.124607	-0.534955	0.191663	0.130168	0.232087	0.724723	-0.493031	-0.110292	-0.217701	-0.292012	-0.262956	0.00268722	0.0105139	0.683467	0.000120384	0.0321819	0.733194	0.00831934	0.620772	0.550913	0.479748	0.246085	0.000101275	0.894833	0.0252903	0.0237104	0.571066	0.00853448	0.380983	0.553864	0.286598	9.18e-05
CCNB1	RSM3	brown	-0.0423598	0.233291	0.364934	0.183344	-0.346569	-0.302203	0.265223	0.339572	0.268199	-0.198945	-0.213778	0.0180502	0.151845	-0.0307996	-0.380029	-0.282116	-0.136159	-0.190196	-0.0230099	0.259834	-0.140065	0.024182	-0.20473	-0.119051	-0.190721	-0.351371	0.847815	0.284034	0.0868621	0.402377	0.105219	0.161061	0.221299	0.112913	0.215964	0.362799	0.327355	0.93485	0.489163	0.889051	0.0736603	0.192161	0.535601	0.384707	0.917002	0.231179	0.52385
CCNC	RSM7	black	-0.039544	-0.224516	-0.0652137	-0.0645694	-0.346076	0.344441	0.0947214	0.137963	-0.14438	-0.0160348	0.238949	0.0815844	-0.333853	0.0607947	0.100308	-0.405624	0.322523	0.31707	-0.525093	0.00103948	-0.239724	0.512901	-0.254141	-0.303876	0.245585	0.0709025	0.857828	0.303048	0.767514	0.769751	0.105748	0.107516	0.667266	0.53016	0.51101	0.942112	0.27218	0.711335	0.119501	0.782889	0.648834	0.0548199	0.133368	0.140437	0.0100885	0.996244	0.270581
CCND2	RSM11	greenyellow	0.0984303	0.00445356	-0.208357	-0.0297675	0.411482	0.223021	-0.0161188	-0.223455	-0.0794725	0.291795	-0.0840103	-0.242219	-0.0518079	-0.143598	0.0485947	0.261133	-0.164964	0.438898	-0.00422119	-0.0744685	0.367515	-0.131281	0.279183	0.0593003	0.000775983	0.146599	0.655006	0.98391	0.34006	0.892748	0.0510858	0.306364	0.941809	0.305399	0.718509	0.176702	0.703125	0.265475	0.814393	0.513325	0.825727	0.228771	0.451934	0.0361566	0.984749	0.735596	0.0844881
CCND3	RSM6	red	-0.497589	0.19945	0.308323	-0.182902	-0.230568	-0.327065	-0.507328	-0.124337	0.419811	-0.0329639	0.105198	0.438626	0.398136	0.121225	-0.161227	-0.0161902	-0.065312	-0.230512	-0.0885438	0.33986	-0.270844	0.131314	0.214953	0.265428	-0.388754	-0.249198	0.0156931	0.361558	0.15233	0.40353	0.289852	0.127676	0.0134744	0.571906	0.0461195	0.881307	0.632858	0.0362857	0.059896	0.581639	0.462385	0.941552	0.767174	0.289972	0.687867	0.112588	0.211296
CCNE1	RSM3	brown	0.0856657	0.376058	0.390817	0.257961	0.201738	-0.318918	0.416777	-0.0152387	0.302204	-0.218012	-0.368831	-0.235865	0.266635	0.0576103	-0.339784	0.00907259	-0.39863	-0.231503	-0.0110139	0.331461	0.241642	-0.474711	-0.312511	0.158382	-0.361179	-0.201939	0.69754	0.0769757	0.0651996	0.234679	0.355962	0.138012	0.0478827	0.944981	0.161059	0.317635	0.0832958	0.278601	0.218757	0.794017	0.112674	0.967228	0.0595504	0.287847	0.960221	0.122338	0.266651
CCNF	RSM25	orange	0.0215165	-0.0436813	-0.0665856	-0.0845391	0.461415	0.181234	-0.186725	-0.138104	-0.0611198	-0.102225	-0.219595	-0.128113	0.0635624	0.137103	0.0686787	0.123215	0.0210287	0.554277	0.298999	-0.146192	0.185817	-0.0162769	0.0815706	0.304903	0.0118492	0.0896022	0.922372	0.843124	0.762759	0.701339	0.0266764	0.407906	0.393603	0.529734	0.781755	0.642553	0.314046	0.560193	0.77325	0.532752	0.755518	0.575408	0.924127	0.00606026	0.165768	0.505664	0.395948
CCNG1	RSM12	tan	-0.0099753	0.117175	0.135033	0.0953356	-0.0600816	-0.15688	-0.0838493	0.144451	0.100203	-0.00860332	0.036869	0.0790479	0.0652985	0.120543	-0.0318035	-0.145675	0.060023	-0.0947618	0.000814879	0.184374	-0.0945456	0.0428043	-0.275197	-0.0274274	-0.121056	-0.0308062	0.963969	0.594412	0.539013	0.66523	0.785377	0.474696	0.703669	0.5108	0.649178	0.968923	0.867359	0.719953	0.76722	0.583782	0.885457	0.507188	0.785582	0.667132	0.997056	0.399692	0.667849
CCNG2	RSM17	grey60	-0.427091	-0.0480983	0.10409	-0.294242	-0.281802	-0.0560372	-0.194909	-0.276961	0.161803	0.132053	0.250304	0.340295	0.167878	0.110042	0.0869208	0.224678	-0.0227855	-0.337551	-0.26898	0.128988	-0.241768	-0.0503811	0.288832	0.15387	-0.163568	0.0739892	0.0420939	0.827481	0.636464	0.172933	0.192678	0.799529	0.372814	0.20076	0.460764	0.548088	0.249352	0.112099	0.44387	0.617193	0.693316	0.302689	0.917809	0.11521	0.214578	0.557495	0.266394
CCNH	RSM10	purple	-0.173703	0.469528	0.428924	0.304322	-0.523036	-0.330827	0.122531	0.258427	0.50107	0.0970449	0.104635	0.141066	0.170834	-0.401689	-0.561287	-0.530482	-0.325988	-0.308068	-0.425023	0.584581	-0.114336	0.186928	-0.0777097	-0.391617	-0.421045	-0.585747	0.427984	0.0237944	0.0411254	0.157999	0.0104403	0.123098	0.577547	0.233805	0.0148682	0.659576	0.634691	0.520857	0.435769	0.0574444	0.00532556	0.00921287	0.12901	0.152687	0.0432085	0.00339534	0.603437
CCNT1	RSM1	turquoise	0.114689	-0.665344	-0.577532	-0.371618	-0.0714911	0.598739	-0.0727169	-0.126381	-0.60917	0.125121	0.384615	0.102357	-0.480951	0.308419	0.628163	0.0749732	0.633414	0.21969	-0.122994	-0.601048	-0.264109	0.293821	-0.158026	-0.0808794	0.662421	0.615861	0.602309	0.000531311	0.00390432	0.0808145	0.745821	0.00254018	0.741606	0.565553	0.00203364	0.569466	0.0699674	0.642119	0.0201659	0.152196	0.0013293	0.733867	0.00117613	0.313831	0.576097	0.00241976	0.223317
CCNT2	RSM9	magenta	0.0808574	-0.016922	-0.0871197	0.0789208	-0.0458052	0.172532	-0.142417	0.120146	-0.0840309	0.160921	0.184419	-0.00548082	-0.249663	0.0171014	0.0910198	-0.262753	0.214386	0.0496858	-0.349842	0.0967124	0.0135035	0.328229	-0.306471	-0.206587	0.122673	0.0610118	0.713802	0.938914	0.692648	0.720386	0.835594	0.431151	0.516834	0.585031	0.703055	0.463246	0.399574	0.980199	0.250606	0.938268	0.679583	0.225792	0.325948	0.821874	0.101754	0.660674	0.951238
CD247	RSM13	salmon	-0.0910494	0.0335663	0.0979717	0.0462387	-0.0848409	0.00807731	0.00622371	0.0966704	0.0667732	-0.0624599	0.232878	0.0794623	-0.122272	-0.0206647	-0.0115427	-0.328766	0.108614	0.134708	-0.324539	0.23706	-0.146345	0.327506	-0.291588	-0.172186	-0.04211	-0.0907589	0.679484	0.879153	0.656518	0.834059	0.700321	0.970822	0.977516	0.660813	0.762109	0.777086	0.284912	0.718543	0.578357	0.925437	0.958313	0.125592	0.621795	0.539999	0.13082	0.276102	0.505213
CD4	RSM10	purple	-0.246969	0.367132	0.323442	0.0895817	-0.266438	-0.307109	-0.396175	0.154448	0.398873	-0.01919	0.155149	0.282756	0.203025	-0.182215	-0.354726	-0.379856	-0.110188	-0.232842	-0.0458249	0.418465	-0.238799	0.39583	-0.0083664	-0.0936186	-0.348896	-0.493977	0.255924	0.0848369	0.132202	0.684391	0.21911	0.154034	0.0612834	0.481658	0.0593809	0.930745	0.479647	0.191112	0.352835	0.405329	0.0967426	0.0738026	0.616721	0.284988	0.835524	0.0468954	0.272489
CD5	RSM18	lightgreen	-0.341857	-0.247867	-0.137641	-0.480909	-0.3259	0.161248	-0.213494	-0.348888	0.00181883	0.165768	0.214103	0.294807	0.163841	0.176133	0.206506	0.344899	0.0777029	-0.308973	-0.185361	-0.183315	-0.175283	-0.134228	0.305193	0.195618	0.048936	0.216313	0.110356	0.254142	0.531129	0.0201784	0.12912	0.462325	0.328013	0.102755	0.993428	0.449702	0.326603	0.172072	0.455061	0.421448	0.344463	0.107019	0.724537	0.151422	0.397128	0.402452	0.423728
CD7	RSM3	brown	-0.36214	0.212242	0.123117	-0.145769	-0.0533331	-0.267923	-0.401717	-0.25454	0.337557	0.150099	0.0758888	0.260452	0.326078	-0.0292153	-0.0860195	0.134745	-0.156097	-0.192577	2.49e-05	0.279316	-0.0256053	0.0236996	0.186681	0.219608	-0.312228	-0.138138	0.0894882	0.330925	0.575713	0.50691	0.809025	0.216455	0.0574252	0.241162	0.115203	0.494232	0.730733	0.23003	0.128898	0.894727	0.696349	0.539888	0.476932	0.378673	0.99991	0.196799	0.907677
CD8A	RSM3	brown	-0.0789005	0.293926	0.66362	0.220154	0.0392914	-0.47621	0.278759	0.490541	0.325056	-0.764098	-0.666212	-0.00838225	0.190144	0.304365	-0.373739	-0.336268	-0.0189495	0.0570198	0.0867682	0.450472	-0.165209	0.165079	-0.637113	0.191974	-0.27526	-0.331386	0.720455	0.173417	0.000555902	0.312785	0.858727	0.0216135	0.197731	0.0174775	0.130173	2.2e-05	0.000519279	0.969721	0.384841	0.157937	0.0789629	0.116685	0.931611	0.796085	0.693829	0.0309982	0.451251
CD9	RSM3	brown	-0.0316046	0.434648	0.133035	0.245252	-0.253856	-0.0366303	-0.0227046	-0.154065	0.352397	0.456006	0.180866	-0.197803	0.171707	-0.483244	-0.388483	-0.059424	-0.529893	-0.153019	-0.361693	0.357414	0.293796	-0.298048	0.339476	-0.262005	-0.398756	-0.365769	0.886169	0.0382126	0.545091	0.259351	0.242473	0.868211	0.918099	0.482759	0.0991098	0.028748	0.408875	0.365617	0.433393	0.0194945	0.0669636	0.787674	0.00930539	0.485772	0.0899137	0.094064	0.173616
CD33	RSM2	blue	-0.393747	0.43758	0.479516	0.0338917	-0.178181	-0.502716	-0.367054	0.0650969	0.593666	-0.268557	-0.171315	0.283491	0.541091	-0.140493	-0.460707	-0.283818	-0.271327	0.0375064	0.14521	0.449655	-0.143566	0.190737	-0.00197446	0.154601	-0.536712	-0.592712	0.0630349	0.0367849	0.0205956	0.87799	0.415983	0.0144907	0.0849083	0.76792	0.00282278	0.215329	0.434458	0.18991	0.00767168	0.522568	0.0269405	0.189379	0.210451	0.865087	0.508558	0.0313421	0.513421
CD34	RSM4	yellow	-0.267517	-0.554061	-0.0910683	-0.433461	-0.487569	-0.017277	0.0486074	0.0777548	-0.273489	-0.196611	0.185591	0.476593	-0.144415	0.458948	0.466863	0.130981	0.524997	-0.470578	-0.23192	-0.299359	-0.630801	0.172111	-0.221586	0.0263823	0.382535	0.371894	0.217179	0.00608421	0.679421	0.0388027	0.0182776	0.937635	0.825682	0.72436	0.206695	0.368573	0.396533	0.0214934	0.510907	0.0276059	0.0247122	0.551371	0.0101047	0.0234405	0.286953	0.165235	0.00125035
SCARB1	RSM18	lightgreen	-0.168234	-0.286038	-0.092392	-0.323612	0.025317	-0.0295953	-0.254091	-0.251407	-0.127419	-0.164805	0.0720543	0.187185	0.120078	0.605631	0.374948	0.324541	0.325799	0.0880161	0.215251	-0.197792	-0.187173	-0.12458	0.0132973	0.465139	0.0981834	0.382504	0.44289	0.18579	0.675008	0.131987	0.908712	0.893365	0.242022	0.247201	0.56234	0.452375	0.743884	0.392417	0.585243	0.00219489	0.0779216	0.130817	0.129245	0.689637	0.323953	0.365645	0.392447
SCARB2	RSM14	cyan	0.164287	0.48836	0.5039	0.543789	-0.0818266	-0.307355	0.47678	0.488866	0.338289	-0.275832	-0.525947	-0.286642	-0.00832525	-0.348581	-0.53546	-0.53618	-0.345176	0.10179	-0.381875	0.591492	0.236923	0.121649	-0.509367	-0.363817	-0.295276	-0.518315	0.453818	0.0180616	0.0142241	0.00731591	0.710514	0.153688	0.021435	0.0179248	0.114367	0.202678	0.00994536	0.184821	0.969927	0.103079	0.00846053	0.00835609	0.106718	0.643974	0.0721565	0.00295175	0.276389
CD38	RSM13	salmon	0.00311397	0.044556	0.0768431	0.0355575	-0.172718	-0.0253841	-0.273439	0.177762	0.0360252	-0.0580095	0.00775652	0.0818165	0.0280512	0.179522	-0.0515033	-0.0845393	0.190218	-0.147644	0.0869069	0.0341058	-0.0544403	0.170884	-0.00185316	0.0881553	-0.0121042	-0.0149855	0.988749	0.840021	0.727471	0.872039	0.430648	0.908471	0.206782	0.417097	0.87037	0.79262	0.97198	0.710548	0.8989	0.412425	0.815465	0.701339	0.384652	0.5014	0.693363	0.877224	0.805133
ENTPD1	RSM6	red	0.270018	0.240545	-0.0361768	0.351466	0.454537	0.0897238	0.149661	-0.0880006	0.0154106	0.136931	-0.0880855	-0.522774	-0.097226	-0.222081	-0.144213	0.0279822	-0.262963	0.427292	0.0864228	0.0813124	0.473068	-0.284942	0.00459921	-0.00618768	-0.115964	-0.0733506	0.212746	0.268894	0.869829	0.100067	0.0293323	0.683915	0.495506	0.689689	0.944362	0.533269	0.689404	0.010486	0.658978	0.308459	0.511504	0.899147	0.225408	0.0419873	0.694991	0.712258	0.0226179
ENTPD2	RSM15	midnightblue	-0.145449	-0.381309	0.066791	-0.285735	0.00740987	-0.129214	-0.222422	0.173914	-0.220117	-0.514702	-0.0720953	0.343407	-0.0215764	0.778471	0.417213	0.167648	0.62561	-0.173467	0.248481	-0.188826	-0.476661	0.182712	-0.339577	0.437872	0.217215	0.419494	0.507852	0.0726146	0.762047	0.186276	0.973232	0.556798	0.307699	0.427412	0.312869	0.011971	0.743743	0.108646	0.922157	1.22e-05	0.047626	0.444503	0.00140975	0.42862	0.252929	0.388206	0.0214723
ENTPD6	RSM14	cyan	0.412265	0.532572	0.149194	0.667241	0.27045	-0.0749353	0.199798	0.154031	0.179028	0.147839	-0.115777	-0.587517	-0.0405495	-0.504442	-0.454997	-0.206159	-0.459886	0.185655	0.121226	0.288581	0.523518	-0.291912	0.0377127	-0.238201	-0.309565	-0.379981	0.0506018	0.00889057	0.496868	0.000505332	0.211987	0.733996	0.360703	0.482854	0.413733	0.50083	0.598849	0.00320046	0.85425	0.0141033	0.0291485	0.345293	0.0272494	0.396368	0.581635	0.181737	0.0103571
ENTPD3	RSM5	green	-0.332235	0.644736	0.731409	0.161593	0.0724841	-0.723916	-0.0293324	0.0389873	0.738687	-0.355211	-0.534743	0.118441	0.680476	-0.0479127	-0.648327	-0.0722284	-0.575336	-0.216341	0.112914	0.639281	0.0734998	-0.219504	-0.0115132	0.332936	-0.748469	-0.6289	0.121414	0.000896412	7.33e-05	0.461355	0.742406	9.43e-05	0.894307	0.85981	5.69e-05	0.0962556	0.00856572	0.590405	0.000352671	0.828137	0.000820564	0.743285	0.00407534	0.32145	0.607977	0.00102309	0.738918
CD40	RSM11	greenyellow	-0.286741	-0.313887	-0.211482	-0.373291	-0.261831	0.357829	-0.312118	-0.200196	-0.146487	0.275829	0.455855	0.266957	-0.0550352	0.159765	0.313972	0.138154	0.250734	-0.233302	-0.078189	-0.279008	-0.348375	-0.0295648	0.149027	0.0365825	0.196005	0.25471	0.184664	0.144686	0.332701	0.079351	0.227484	0.0936558	0.147086	0.359726	0.504795	0.202682	0.0288075	0.21818	0.803044	0.466507	0.144571	0.529583	0.248513	0.28401	0.722879	0.197315	0.103297
CD44	RSM1	turquoise	0.25062	-0.451661	-0.70395	-0.118746	0.102081	0.61544	-0.273728	-0.174473	-0.575614	0.546014	0.595253	-0.0839754	-0.49547	-0.12182	0.551091	0.225136	0.386704	-0.0610834	-8.36e-06	-0.587906	-0.00232688	0.0434556	0.168814	-0.226434	0.530588	0.519981	0.248734	0.0305036	0.000177899	0.589444	0.643024	0.00177258	0.206283	0.425906	0.00405336	0.00703288	0.00273167	0.703243	0.0162132	0.579771	0.00642106	0.30168	0.0683323	0.781882	0.99997	0.00317538	0.991593
CD47	RSM14	cyan	0.333736	0.51078	0.197338	0.673211	-0.0218373	-0.138252	0.36096	0.272322	0.219121	0.220495	-0.00959362	-0.464651	-0.160829	-0.639775	-0.475453	-0.356352	-0.434767	-0.0809108	-0.336354	0.429752	0.385506	-0.0985874	-0.145387	-0.511188	-0.282668	-0.450672	0.119638	0.0127524	0.366767	0.00043059	0.921218	0.529288	0.0906148	0.208716	0.315118	0.312016	0.965347	0.0254952	0.463504	0.00101103	0.0218521	0.0951154	0.0381537	0.713621	0.116587	0.0406937	0.0692666
CD53	RSM17	grey60	-0.564214	-0.0795218	0.0711916	-0.34908	-0.754728	-0.111881	-0.538201	-0.0913866	0.206727	0.0713678	0.439104	0.638666	0.137381	-0.0593973	0.0562948	-0.194458	0.164321	-0.444046	-0.2922	0.126681	-0.582371	0.444243	0.19274	-0.105661	-0.0396449	-0.208789	0.00504165	0.718341	0.746852	0.102553	3.16e-05	0.611286	0.00806856	0.678359	0.343937	0.746246	0.0360593	0.00103829	0.531913	0.787767	0.798625	0.373942	0.453723	0.0337845	0.176075	0.564623	0.00354852
CD58	RSM12	tan	-0.158953	-0.0163291	0.163951	0.00709531	-0.513911	-0.140117	0.0505319	0.208478	0.080535	0.0449681	0.157054	0.283709	-0.0260829	-0.11623	-0.0677989	-0.165938	0.0172484	-0.525573	-0.412459	0.124191	-0.329032	0.170118	0.0158184	-0.301468	-0.0208255	-0.137366	0.468804	0.941051	0.454753	0.974368	0.0121253	0.523694	0.818889	0.339773	0.714897	0.83856	0.474202	0.189555	0.905962	0.597409	0.758559	0.44923	0.937738	0.0100078	0.0504824	0.572362	0.125268
CD59	RSM0	grey	-0.0973346	-0.360036	-0.493585	-0.218681	-0.249561	0.613063	-0.214532	-0.307472	-0.29155	0.632071	0.786618	0.125949	-0.368053	-0.165538	0.396874	-0.00383952	0.25213	0.0581968	-0.543997	-0.241602	-0.136023	0.191644	0.252845	-0.341107	0.311873	0.359892	0.658619	0.0915043	0.0166875	0.316114	0.250806	0.00186798	0.325612	0.153522	0.177082	0.00121379	8.54e-06	0.566892	0.0839995	0.45034	0.0607857	0.986128	0.2458	0.791964	0.00728906	0.266731	0.536015
CD63	RSM7	black	0.0105009	-0.188711	-0.456128	-0.0821685	-0.307092	0.39334	-0.33574	-0.10336	-0.205808	0.562462	0.692798	0.151313	-0.293807	-0.513971	0.131937	-0.179522	0.0952892	-0.0687385	-0.290417	-0.267529	-0.135507	0.362495	0.421188	-0.510353	0.263451	-0.0308801	0.962072	0.388499	0.0287001	0.709356	0.154059	0.0633321	0.117297	0.638846	0.346132	0.00521	0.000248167	0.490706	0.173599	0.0121135	0.548442	0.412425	0.665383	0.755312	0.17885	0.217157	0.537577
CD72	RSM9	magenta	0.346735	0.00851592	-0.118585	0.115302	0.435055	0.0142233	0.352168	-0.128927	-0.13775	-0.11762	-0.25069	-0.424973	-0.00994368	0.176644	0.00470846	0.21872	-0.122155	0.246946	0.291804	-0.156334	0.352933	-0.420202	-0.0852883	0.191956	0.07466	0.163229	0.105041	0.969238	0.589952	0.600359	0.038012	0.948643	0.099345	0.557684	0.5308	0.593004	0.248599	0.0432356	0.964084	0.420081	0.982989	0.316027	0.578723	0.255968	0.176688	0.476255	0.0985609
CD74	RSM10	purple	-0.397958	0.275982	0.566177	0.0643326	-0.522483	-0.533462	-0.168098	0.366113	0.440097	-0.381101	-0.0940564	0.490813	0.229024	-0.0172806	-0.343285	-0.500599	0.0249549	-0.380174	-0.153257	0.491901	-0.532655	0.507523	-0.31732	-0.0854591	-0.311933	-0.509182	0.0600212	0.202422	0.00485839	0.770574	0.0105367	0.00875617	0.443263	0.0857712	0.0355927	0.0727842	0.669473	0.0174056	0.293183	0.937622	0.10878	0.0149777	0.910013	0.0735415	0.485085	0.0171208	0.00887787
CD81	RSM1	turquoise	0.286718	-0.589639	-0.452949	-0.135776	0.20865	0.347912	-0.0962359	0.246263	-0.681168	-0.0752082	0.154778	0.0476381	-0.555198	0.274829	0.622358	0.174504	0.660636	-0.148009	0.138115	-0.564237	-0.29502	0.278295	-0.206944	-0.0745141	0.651834	0.582014	0.1847	0.00306561	0.0299746	0.53676	0.339366	0.103787	0.662249	0.25733	0.000345926	0.733062	0.480709	0.829108	0.00595919	0.20439	0.00151813	0.425824	0.000600797	0.50033	0.529701	0.00503945	0.171747
CD97	RSM0	grey	-0.418976	-0.147469	0.0366351	-0.349673	-0.293184	0.0316559	-0.145165	-0.25351	0.0918804	0.0297778	0.100262	0.323271	0.161076	0.105642	0.207431	0.129799	0.0383018	-0.0618782	-0.231524	0.0632142	-0.258048	-0.0300552	0.0259471	0.0949904	-0.048567	0.122508	0.0465994	0.501913	0.868194	0.101931	0.174556	0.885986	0.508689	0.243137	0.676712	0.892711	0.648983	0.132418	0.46281	0.631417	0.342259	0.554998	0.862252	0.779111	0.287802	0.774461	0.234517
CD151	RSM9	magenta	-0.138609	-0.422638	-0.471013	-0.483703	0.305352	0.376893	-0.220618	-0.534377	-0.292595	0.332357	0.290005	0.0629009	0.0332923	0.228167	0.467736	0.643756	0.143154	0.102098	0.309868	-0.557032	-0.0118874	-0.375099	0.419403	0.367931	0.225197	0.539902	0.528218	0.0445222	0.0232952	0.0193623	0.156526	0.0762688	0.311739	0.00861982	0.175464	0.12127	0.179494	0.775551	0.880132	0.295044	0.0244086	0.000918123	0.514641	0.642968	0.150178	0.00576199	0.957069
LRBA	RSM4	yellow	0.0800013	-0.318555	-0.296618	-0.218492	-0.0142274	0.234982	0.109254	-0.0360611	-0.306587	0.138814	0.0938971	0.0571885	-0.205387	0.155613	0.302466	0.0940812	0.280661	-0.0650178	0.124635	-0.368482	-0.0962384	-0.0181664	-0.238816	-0.0157669	0.355699	0.318373	0.71671	0.138487	0.169329	0.316543	0.948628	0.280458	0.61973	0.870242	0.154771	0.5276	0.670002	0.795494	0.347141	0.478317	0.160678	0.66939	0.194563	0.768194	0.570977	0.0836109	0.662241
CDC5L	RSM1	turquoise	0.589044	-0.47341	-0.66474	0.136854	0.0623259	0.637765	0.202754	0.230244	-0.753342	0.380571	0.386259	-0.260253	-0.830079	-0.187862	0.439155	-0.135277	0.474936	0.156138	-0.104282	-0.5746	0.0224809	0.302654	-0.120843	-0.562289	0.740586	0.449918	0.00310292	0.0225068	0.000539822	0.533502	0.777552	0.00106091	0.353492	0.290549	3.33e-05	0.0732164	0.0686783	0.230399	9.59e-07	0.390677	0.0360354	0.538273	0.0220162	0.476814	0.635839	0.00413412	0.918904
2014-09-07	RSM1	turquoise	0.252002	-0.605634	-0.612382	-0.144818	-0.203407	0.594691	0.0386118	0.177253	-0.662751	0.270775	0.339496	0.00773108	-0.672822	-0.229599	0.489626	-0.0588658	0.468455	-0.00184367	-0.27411	-0.616446	-0.200407	0.426868	0.0352205	-0.540147	0.759061	0.36157	0.246048	0.00219475	0.00189609	0.509715	0.351911	0.00276363	0.861147	0.418453	0.000568673	0.211417	0.112999	0.972072	0.000435155	0.29194	0.0177207	0.789624	0.0241606	0.993339	0.205625	0.00173348	0.359211
CDC6	RSM12	tan	-0.119633	-0.0232462	0.114023	-0.0235952	-0.259267	-0.0637843	0.13069	0.0628662	0.0398361	-0.044115	0.0755867	0.237651	-0.110691	-0.124154	0.0382563	-0.190407	0.0296947	-0.454973	-0.513186	0.184455	-0.187008	0.248397	-0.281571	-0.244103	0.024034	-0.0693647	0.586645	0.916152	0.604435	0.914898	0.232234	0.772479	0.552262	0.775672	0.856788	0.841585	0.731766	0.27487	0.615104	0.572477	0.862414	0.38417	0.893009	0.0291577	0.0122682	0.399481	0.392873
CDC20	RSM12	tan	0.144458	0.302712	0.246849	0.420645	-0.443035	-0.0327192	0.282092	0.461541	0.175542	0.0908364	0.0944278	-0.0874915	-0.197025	-0.466803	-0.420644	-0.604386	-0.171072	-0.281617	-0.570074	0.381818	-0.00590372	0.257222	-0.202645	-0.637409	-0.109045	-0.430585	0.51078	0.160321	0.256163	0.0456435	0.0342406	0.882181	0.1922	0.0266294	0.423031	0.680196	0.66824	0.691399	0.367544	0.0247332	0.0456438	0.00225414	0.435121	0.192983	0.00451112	0.0722028	0.978672
CDC25A	RSM4	yellow	0.126402	-0.364675	-0.129304	-0.139924	0.0446247	0.178298	0.356751	0.120351	-0.334679	-0.230343	-0.122317	0.0399605	-0.221523	0.187912	0.292376	0.0411849	0.256514	-0.144731	-0.0233177	-0.318332	-0.244824	-0.00514149	-0.41542	-0.0749484	0.358458	0.307746	0.565488	0.087103	0.556522	0.524273	0.839778	0.415671	0.0947194	0.584384	0.118532	0.290336	0.578216	0.856345	0.30971	0.390547	0.175802	0.85199	0.237408	0.509973	0.915895	0.138778	0.260208
CDC25B	RSM17	grey60	-0.280221	-0.138381	0.0699788	-0.3163	0.0235453	-0.249363	-0.145768	-0.0904932	0.0361421	-0.188283	-0.00468471	0.325601	0.170598	0.253392	0.154902	0.309923	0.117912	-0.366008	0.186685	-0.0546541	-0.233453	0.0231764	0.0946309	0.328665	-0.0296202	0.0922079	0.195293	0.528903	0.751031	0.141457	0.915077	0.251195	0.506912	0.681342	0.869953	0.389596	0.983075	0.129492	0.436413	0.243365	0.480353	0.150103	0.592079	0.0858682	0.393705	0.804382	0.28369
CDC27	RSM19	lightyellow	0.238923	-0.415144	-0.398135	-0.00655729	-0.111405	0.446085	0.139863	0.133343	-0.463466	0.207534	0.536633	-0.0167421	-0.420195	0.0752476	0.356576	-0.0441855	0.421899	-0.191758	0.00298639	-0.440653	-0.2417	-0.00835271	-0.085744	-0.273597	0.44232	0.410623	0.272234	0.0488535	0.0598968	0.976311	0.612812	0.0328797	0.524455	0.544152	0.0259227	0.342013	0.0082909	0.939562	0.0458995	0.732927	0.0948928	0.841335	0.0449351	0.380743	0.98921	0.035334	0.266531
CDC34	RSM5	green	-0.270322	0.539521	0.448337	0.0563506	0.0873987	-0.425431	-0.0731763	-0.230226	0.597834	0.0257874	-0.36375	-0.0449361	0.636002	-0.150828	-0.492182	0.279287	-0.653693	-0.274243	0.181121	0.404286	0.314944	-0.529979	0.352538	0.366952	-0.661066	-0.436643	0.212213	0.0078852	0.0319032	0.79843	0.69171	0.042987	0.740028	0.290588	0.00258881	0.907023	0.087968	0.838674	0.00110637	0.492111	0.0170478	0.196849	0.000717509	0.205397	0.408203	0.0557018	0.143266
CDC42	RSM10	purple	-0.709837	0.146067	0.392826	-0.391428	-0.371772	-0.417863	-0.222792	-0.401719	0.513683	-0.104651	-0.0437579	0.497887	0.506645	0.173698	-0.0942353	0.193491	-0.204583	-0.303794	-0.318654	0.428469	-0.250517	0.0361519	0.13793	0.371645	-0.436544	-0.195615	0.000148324	0.506032	0.0637093	0.0647436	0.080679	0.0472457	0.306874	0.0574242	0.0121701	0.634637	0.842852	0.015621	0.0136212	0.427998	0.668879	0.37637	0.349074	0.158758	0.138357	0.0413644	0.248935
CDH1	RSM11	greenyellow	-0.0287427	-0.150612	-0.415733	-0.203893	-0.0676415	0.430772	0.0257507	-0.532626	-0.142328	0.58917	0.367879	-0.140236	-0.0951543	-0.267919	0.211052	0.367589	-0.18976	-0.221599	-0.289001	-0.255484	0.216021	-0.445324	0.350526	-0.107089	0.144216	0.243729	0.896421	0.49274	0.0485013	0.350737	0.759104	0.0401665	0.907155	0.00888236	0.517097	0.00309502	0.0841567	0.523338	0.66583	0.216462	0.333708	0.0844209	0.385819	0.309539	0.181073	0.239362	0.322184
CDH2	RSM1	turquoise	0.374616	-0.595973	-0.708933	-0.134742	0.175928	0.554263	-0.17738	0.122195	-0.718626	0.293448	0.402989	0.00437477	-0.568519	0.0399786	0.589388	0.109407	0.593185	0.056709	0.144437	-0.693637	-0.1079	0.279586	0.0636329	-0.244409	0.704103	0.582469	0.0782066	0.00269115	0.000152568	0.539897	0.421997	0.00606181	0.418115	0.578596	0.000112143	0.17415	0.0565668	0.984194	0.00464705	0.856281	0.00308133	0.619237	0.00285092	0.797174	0.510841	0.000242153	0.6241
CDH3	RSM13	salmon	0.0939687	0.010567	-0.277547	0.0422182	-0.0773507	0.287966	-0.33166	-0.106626	-0.101582	0.423432	0.369743	-0.0709847	-0.186863	-0.335375	0.0242534	-0.0999436	-0.0163026	0.280207	-0.083498	-0.0753169	0.170336	0.226902	0.446187	-0.247315	0.0784509	-0.0757912	0.669764	0.961834	0.19977	0.848318	0.725738	0.182712	0.122099	0.628225	0.644655	0.0440815	0.0824779	0.747564	0.393247	0.117721	0.912533	0.650029	0.941146	0.195316	0.704856	0.73269	0.437127
CDH4	RSM15	midnightblue	-0.0798745	-0.432758	-0.169345	-0.256081	-0.142409	0.150647	-0.426873	0.233504	-0.336794	-0.243754	0.219323	0.366207	-0.225662	0.441188	0.383716	-0.0687774	0.694495	-0.0600408	0.286487	-0.36289	-0.518504	0.48771	-0.079055	0.14184	0.400952	0.299248	0.717141	0.0391558	0.439839	0.238227	0.516855	0.492637	0.0422107	0.283582	0.116079	0.262363	0.314662	0.0856849	0.300522	0.0350858	0.0706799	0.755177	0.000236128	0.78552	0.185071	0.0887773	0.0112514
CDH5	RSM1	turquoise	-0.127502	-0.799382	-0.448896	-0.533233	-0.328535	0.456002	-0.0950421	-0.0376893	-0.582487	0.0216838	0.374947	0.355515	-0.381229	0.502918	0.718957	0.207052	0.701758	-0.129163	-0.225228	-0.588392	-0.533349	0.197722	0.0238662	-0.0232112	0.676277	0.684964	0.56208	4.75e-06	0.0316641	0.00879056	0.125874	0.0287498	0.666202	0.864435	0.00354034	0.92177	0.077923	0.0959506	0.0726804	0.0144449	0.000110943	0.343162	0.000190145	0.556956	0.301476	0.00314431	0.00877308
CDH6	RSM3	brown	-0.253262	0.180544	0.335197	-0.097628	-0.00407274	-0.305139	0.0149921	0.0432178	0.302908	-0.280194	-0.420261	0.147541	0.249283	0.053692	-0.19242	-0.062777	-0.172162	0.0765532	-0.195273	0.348132	-0.0397782	0.107747	-0.177564	0.124832	-0.246774	-0.220344	0.243614	0.409725	0.117928	0.657651	0.985286	0.15683	0.945871	0.844768	0.160037	0.195338	0.0458621	0.501701	0.251352	0.807763	0.379068	0.775982	0.432157	0.728462	0.371906	0.103554	0.856994
CDH7	RSM8	pink	-0.0252082	0.138402	-0.0521745	-0.0624742	0.0211724	0.0069709	-0.186839	-0.170589	0.111916	0.326179	-0.062813	-0.00350587	0.213075	-0.107764	-0.112644	0.116486	-0.217637	0.160033	0.254887	-0.0429129	0.194263	-0.124567	0.294449	0.0721804	-0.131003	-0.0975374	0.909103	0.528839	0.813101	0.777036	0.92361	0.974817	0.39331	0.436439	0.611171	0.128773	0.775857	0.987333	0.328987	0.62454	0.608842	0.596595	0.318489	0.465748	0.2405	0.845851	0.374433
CDH8	RSM5	green	-0.25819	0.665291	0.642335	0.312435	-0.412343	-0.581663	0.131457	0.105287	0.730873	-0.158008	-0.0928131	0.138184	0.442073	-0.268906	-0.706717	-0.522473	-0.484599	-0.220902	-0.254371	0.780294	0.0137987	0.0704775	-0.141804	-0.110884	-0.660953	-0.732189	0.23425	0.000532045	0.00095041	0.146654	0.0505535	0.00359879	0.549911	0.632571	7.46e-05	0.471485	0.673606	0.529493	0.0346786	0.21471	0.000163416	0.0105385	0.0191065	0.311101	0.241487	1.13e-05	0.950174
CDH10	RSM6	red	-0.145032	0.176879	0.383443	-0.00282152	0.0756689	-0.343018	-0.180803	0.255991	0.242113	-0.414282	-0.362705	0.170958	0.223313	0.362384	-0.203031	-0.15745	0.109577	0.138036	0.203035	0.282881	-0.128434	0.333069	-0.223544	0.314447	-0.205843	-0.177888	0.509084	0.419453	0.0708973	0.989806	0.731485	0.109074	0.409041	0.238399	0.265691	0.0493718	0.088952	0.43543	0.305715	0.0892567	0.352822	0.473072	0.618688	0.52994	0.352812	0.190908	0.559202
CDH11	RSM6	red	0.0336482	0.161843	0.0881988	0.113748	0.123392	-0.219222	0.460572	-0.289017	0.147439	0.0614719	-0.1626	-0.229924	0.186964	-0.126013	-0.130322	0.27086	-0.433733	-0.0293307	-0.0418788	0.103878	0.299686	-0.575761	0.124085	0.0721191	-0.216219	-0.0274071	0.87886	0.460652	0.689024	0.605312	0.574852	0.314888	0.0269912	0.181048	0.502	0.780527	0.458531	0.291239	0.392987	0.566695	0.553392	0.211268	0.0386668	0.894313	0.849524	0.637156	0.164751
CDH12	RSM9	magenta	0.157762	0.150135	-0.00991094	0.177882	0.100554	-0.178804	0.00380319	0.0544576	0.0163478	0.0285752	-0.215436	-0.212555	0.0236813	-0.274468	-0.127853	0.254892	-0.230905	-0.239244	0.177729	-0.00609025	0.258881	-0.1518	0.322699	-0.00520969	-0.049902	-0.126036	0.472186	0.494125	0.964202	0.416778	0.648026	0.414327	0.986259	0.805073	0.940983	0.897021	0.323528	0.330196	0.914589	0.20501	0.560997	0.240491	0.289128	0.271571	0.417184	0.977998	0.232956
CDH18	RSM2	blue	-0.128379	0.490522	0.365591	0.209922	-0.0628598	-0.409879	0.0377452	-0.0243002	0.482187	-0.00631565	-0.350574	-0.0836426	0.417131	-0.295612	-0.496343	-0.0862016	-0.545071	0.133266	0.0957862	0.401158	0.269829	-0.244263	0.234273	0.0326436	-0.47828	-0.501421	0.559371	0.0174824	0.0862529	0.336361	0.775694	0.0520874	0.864235	0.912365	0.0198019	0.977184	0.100992	0.704367	0.0476743	0.170849	0.0159972	0.695736	0.00715167	0.544387	0.663737	0.0578056	0.213078
CDK4	RSM4	yellow	-0.113295	-0.344789	-0.127294	-0.160066	-0.0951094	0.187207	-0.235775	0.110602	-0.231434	-0.157593	0.194548	0.196994	-0.213938	0.226488	0.35126	-0.107881	0.432704	0.03837	-0.237431	-0.157112	-0.343511	0.305397	-0.198245	-0.0488911	0.296159	0.231051	0.606759	0.107138	0.562724	0.465657	0.665979	0.392361	0.278791	0.61539	0.287994	0.472664	0.373718	0.36762	0.326985	0.298708	0.10028	0.624161	0.0391828	0.862009	0.275329	0.474036	0.108533
CDK5	RSM2	blue	0.0823119	0.827019	0.733826	0.555085	0.274411	-0.628419	0.327123	0.190179	0.661378	-0.371581	-0.699518	-0.389778	0.457985	-0.158441	-0.792715	-0.199355	-0.703815	0.0214415	0.07531	0.761952	0.483281	-0.367005	-0.183726	0.173379	-0.724645	-0.659329	0.70887	1.14e-06	6.74e-05	0.00597144	0.205107	0.00132146	0.127605	0.384752	0.000589358	0.0808471	0.000203417	0.0659802	0.0279756	0.470255	6.48e-06	0.36179	0.000178633	0.922642	0.732713	2.39e-05	0.0194841
CDK6	RSM1	turquoise	0.0703898	-0.545901	-0.29629	-0.281702	-0.123404	0.26721	0.346095	0.05187	-0.476284	-0.0681621	-0.0494407	0.0986213	-0.352419	0.113119	0.446278	0.238704	0.287744	-0.319307	-0.207957	-0.448325	-0.259254	0.0126436	-0.0804949	-0.167139	0.548703	0.431543	0.749614	0.0070471	0.169824	0.192842	0.574816	0.217727	0.105728	0.814174	0.0215902	0.757303	0.822739	0.654377	0.0990874	0.60732	0.0327953	0.272687	0.183064	0.137506	0.341009	0.0319084	0.23226
CDK7	RSM3	brown	0.0576225	0.358061	0.0725305	0.254845	0.131959	-0.0523124	-0.218622	-0.0354951	0.244386	0.102097	0.177187	-0.138072	0.132368	-0.294119	-0.332829	-0.30103	-0.233635	0.141841	0.141619	0.177405	0.174124	0.0252247	0.033864	-0.0714938	-0.24752	-0.369493	0.793974	0.0934271	0.742247	0.240579	0.548375	0.812616	0.316249	0.872262	0.26109	0.64297	0.41863	0.52983	0.547127	0.173122	0.120709	0.162772	0.283305	0.518546	0.519209	0.418049	0.426846
CDK8	RSM2	blue	-0.193881	0.59668	0.339982	0.212217	0.0389591	-0.416688	-0.0648714	-0.305409	0.588487	0.143144	-0.0107345	-0.0591938	0.499273	-0.301078	-0.435236	0.00915033	-0.613055	-0.256891	-0.000399638	0.535175	0.306209	-0.415026	0.101973	0.130624	-0.637761	-0.449034	0.375392	0.00265187	0.112451	0.330984	0.85991	0.0479355	0.768702	0.156445	0.00313823	0.514671	0.961229	0.788478	0.0152896	0.162703	0.0379228	0.966948	0.00186832	0.236694	0.998556	0.00850229	0.155306
CDK9	RSM16	lightcyan	-0.292596	0.439791	0.281939	-0.0692886	0.307398	-0.420856	-0.190155	-0.474248	0.519715	0.0805848	-0.173639	0.0389214	0.666038	0.0529002	-0.275019	0.37273	-0.530503	-0.0060943	0.348106	0.358805	0.290392	-0.536711	0.33249	0.535166	-0.628752	-0.188571	0.175462	0.035736	0.192452	0.753412	0.153626	0.0455237	0.384812	0.0222365	0.0110297	0.714728	0.428155	0.860045	0.000521675	0.810547	0.204066	0.0798398	0.00920951	0.977983	0.103581	0.0926999	0.178889
CDKN1A	RSM0	grey	0.146453	-0.443739	-0.755148	-0.225665	0.0483594	0.66164	-0.235928	-0.435045	-0.489618	0.663244	0.709183	-0.0964453	-0.377723	-0.191728	0.473217	0.281192	0.226699	0.264055	-0.0179764	-0.611483	0.110086	-0.0619252	0.527758	-0.174338	0.439492	0.464753	0.504898	0.0339226	3.11e-05	0.300514	0.826558	0.000585363	0.278469	0.0380169	0.0177227	0.000561406	0.000151386	0.661557	0.0755719	0.380819	0.0225694	0.193683	0.298247	0.223415	0.935116	0.00193378	0.617051
CDKN1B	RSM2	blue	-0.328113	0.414569	0.569219	0.0370342	-0.223603	-0.553473	0.0838519	-0.123378	0.549138	-0.277269	-0.451578	0.0555822	0.537506	0.112284	-0.373378	0.153518	-0.448142	-0.29962	-0.122212	0.515782	0.110955	-0.404735	0.0820584	0.325983	-0.546139	-0.327946	0.126389	0.0491985	0.00458546	0.866771	0.30507	0.00614963	0.70366	0.574898	0.00665091	0.200239	0.0305379	0.801125	0.00816646	0.609993	0.0792761	0.484331	0.0319867	0.164849	0.578544	0.0117627	0.614257
CDKN1C	RSM10	purple	0.100507	0.50988	0.274325	0.313101	0.10463	-0.373676	0.391442	-0.0848579	0.396711	0.0469875	-0.430227	-0.358387	0.317631	-0.421787	-0.511023	0.134582	-0.715167	-0.23934	-0.0293968	0.338866	0.496611	-0.568666	0.145403	-0.0232206	-0.427545	-0.42718	0.64818	0.0129374	0.205256	0.145748	0.634707	0.0790173	0.0647331	0.700263	0.060902	0.831409	0.0404473	0.0931079	0.139699	0.0449984	0.0127027	0.540384	0.000125341	0.271373	0.894076	0.113712	0.0159314
CDKN2A	RSM15	midnightblue	0.196873	-0.308107	-0.520936	-0.119179	0.0607901	0.465285	-0.0435532	-0.220765	-0.389184	0.428024	0.272861	-0.12237	-0.278088	-0.153806	0.296747	0.222094	0.12862	0.230766	0.218771	-0.489064	0.1404	0.00402727	0.403086	-0.110427	0.368345	0.292138	0.367922	0.152631	0.01081	0.588078	0.782905	0.0252686	0.843578	0.31141	0.0664301	0.0415991	0.207781	0.578048	0.198858	0.483502	0.169134	0.308432	0.558628	0.289427	0.31591	0.0178715	0.522846
CDKN2B	RSM13	salmon	-0.157691	-0.00754857	-0.0663389	-0.101821	-0.307392	0.268677	-0.136208	-0.194965	0.0641664	0.262879	0.403654	0.0134637	-0.0613164	0.069691	0.0396355	-0.14611	0.057715	0.135562	-0.405317	0.142106	-0.0635043	0.0597611	0.0133743	-0.102726	-0.0164884	0.0543432	0.472387	0.972731	0.763613	0.643873	0.153636	0.215115	0.535453	0.372675	0.771151	0.225562	0.0561219	0.951382	0.78107	0.752024	0.857502	0.505906	0.79365	0.537409	0.0550209	0.517756	0.773452
CDKN2C	RSM11	greenyellow	-0.028887	-0.146676	-0.0449794	-0.0481195	-0.101886	0.0215992	-0.149443	0.0602574	-0.112759	-0.0310861	0.129999	0.0785885	-0.151754	0.184063	0.139158	-0.00811858	0.206933	-0.08655	-0.28676	-0.0203928	-0.181833	0.206398	0.0257788	-0.0424054	0.148903	0.115681	0.895903	0.504241	0.83852	0.827406	0.643662	0.922075	0.496142	0.784764	0.608473	0.888025	0.554384	0.721518	0.489426	0.400501	0.526568	0.970673	0.343445	0.694563	0.184632	0.926416	0.406333
CDKN3	RSM2	blue	0.125587	0.706357	0.356808	0.546981	-0.104292	-0.198105	0.109884	0.0925096	0.503191	0.160518	0.0115806	-0.365011	0.134193	-0.454091	-0.679074	-0.50884	-0.530492	0.148495	-0.246415	0.634199	0.391794	-0.0544128	-0.0785691	-0.287789	-0.506762	-0.6357	0.568018	0.000165241	0.0946629	0.00691278	0.635806	0.364872	0.6177	0.674616	0.0143831	0.46438	0.958176	0.0867903	0.541564	0.0295117	0.000366676	0.0131542	0.00921126	0.498909	0.257026	0.00115459	0.0644714
CDO1	RSM11	greenyellow	0.100476	0.249495	-0.176351	0.151515	-0.139835	0.282593	-0.0377931	-0.270013	0.127745	0.694432	0.354131	-0.210125	0.0158862	-0.506883	-0.235241	-0.0143174	-0.418009	-0.058785	-0.297316	0.0869632	0.375456	-0.252893	0.499878	-0.318882	-0.166634	-0.154797	0.648282	0.250936	0.420864	0.49012	0.524539	0.191378	0.864065	0.212755	0.56133	0.000236569	0.0973434	0.335884	0.942647	0.0135699	0.279913	0.948303	0.0471607	0.789907	0.168279	0.693174	0.077488
CDR2	RSM5	green	-0.402392	0.499227	0.67237	0.0138924	-0.107564	-0.463394	-0.0879903	-0.00368477	0.668089	-0.430821	-0.315789	0.176959	0.602838	0.183391	-0.498494	-0.287155	-0.34769	0.0843826	-0.026783	0.654008	-0.0705059	-0.0610943	-0.196851	0.307467	-0.636498	-0.500297	0.0569684	0.0153004	0.000440507	0.949836	0.625188	0.025949	0.689724	0.986687	0.000494078	0.0401415	0.142137	0.419238	0.00232972	0.402254	0.015475	0.184002	0.104022	0.701867	0.903449	0.000711818	0.749214
CDS1	RSM6	red	-0.0994134	0.141953	0.0328711	-0.0324244	-0.00579281	0.062846	0.235452	-0.260617	0.201426	0.071362	0.0334435	-0.0721282	0.158769	-0.203255	-0.157274	-0.022142	-0.308002	-0.0266736	-0.159327	0.157505	0.152722	-0.263638	-0.00110288	-0.0209891	-0.173462	-0.121917	0.651771	0.518214	0.881638	0.883236	0.979072	0.775742	0.279469	0.229725	0.356723	0.746266	0.879592	0.743629	0.469326	0.35228	0.473575	0.920123	0.152778	0.903842	0.467746	0.472915	0.486627
CD52	RSM5	green	-0.255353	0.711855	0.544318	0.227235	-0.13127	-0.503626	-0.0668036	-0.108034	0.752764	0.0210869	-0.310205	-0.0214975	0.6437	-0.326765	-0.70434	-0.159187	-0.718046	0.0682534	-0.0274687	0.665589	0.304459	-0.23721	0.271695	0.0973935	-0.759694	-0.68215	0.239612	0.000139224	0.00724779	0.297075	0.550484	0.0142854	0.762004	0.623668	3.41e-05	0.923918	0.149712	0.922441	0.000919366	0.128047	0.000175791	0.468142	0.000114268	0.756988	0.900989	0.000527887	0.157803
CLGN	RSM9	magenta	0.287161	0.0167888	-0.000223617	0.214277	0.218958	0.0689684	0.126366	0.388039	-0.163786	-0.161519	-0.210831	-0.159395	-0.230413	-0.100602	-0.0618889	-0.194888	0.103261	-0.128295	0.249006	-0.107614	0.0200308	0.185458	-0.305579	-0.142201	0.194032	-0.0855199	0.183993	0.939394	0.999192	0.326201	0.315487	0.754518	0.565599	0.0673031	0.455214	0.461563	0.334227	0.467552	0.290187	0.647867	0.779074	0.372868	0.639169	0.559631	0.251896	0.625024	0.927718
CEBPB	RSM8	pink	0.242435	0.0759238	-0.165729	0.202453	-0.0135625	0.0472506	0.193978	-0.19298	-0.0600558	0.238065	0.216604	-0.314646	-0.0870766	-0.162957	-0.0421186	0.149535	-0.146457	-0.0721073	0.0330051	-0.0939763	0.266839	-0.347765	0.153186	-0.0696024	-0.019285	0.0477947	0.265035	0.730614	0.449808	0.354223	0.951026	0.830479	0.375147	0.377657	0.785467	0.274011	0.320848	0.143664	0.692792	0.457531	0.848672	0.495873	0.504884	0.743702	0.881159	0.669738	0.218391
CEBPD	RSM0	grey	-0.0345979	-0.468832	-0.560026	-0.312405	-0.222754	0.363948	-0.302613	-0.314634	-0.385574	0.444833	0.743366	0.246901	-0.266609	0.0162633	0.535191	0.209532	0.399019	-0.0985939	-0.0781176	-0.444804	-0.193004	0.176914	0.291753	-0.115587	0.360772	0.434778	0.875466	0.0240312	0.00545187	0.146695	0.306959	0.0877824	0.160464	0.143681	0.0692137	0.033433	4.82e-05	0.256059	0.218803	0.941288	0.00849985	0.337282	0.0592795	0.654468	0.723123	0.0334461	0.377597
CEBPG	RSM11	greenyellow	0.090479	0.20583	-0.144449	0.268399	-0.264194	0.24629	0.0468042	-0.110124	0.0893099	0.596373	0.496651	-0.180837	-0.177049	-0.664665	-0.219788	-0.253414	-0.302111	0.0370176	-0.515722	0.138967	0.191383	-0.0145166	0.288101	-0.557725	-0.119501	-0.232104	0.68139	0.346081	0.510805	0.215609	0.223163	0.257275	0.832058	0.616929	0.6853	0.00266885	0.0159215	0.408952	0.418997	0.000540882	0.313609	0.243322	0.161195	0.86683	0.0117743	0.527142	0.381692
CENPB	RSM1	turquoise	-0.0747231	-0.703874	-0.451863	-0.492336	-0.178618	0.364375	0.00915664	0.00808231	-0.552828	0.0446261	0.160144	0.324902	-0.390369	0.120678	0.606429	0.252481	0.476429	-0.288823	-0.195931	-0.578817	-0.407567	0.252803	0.0704196	-0.153334	0.659065	0.493733	0.734723	0.000178311	0.03042	0.0170079	0.414822	0.0873829	0.966925	0.970804	0.00622221	0.839772	0.465435	0.130365	0.0655353	0.583357	0.00215764	0.24512	0.0215447	0.181355	0.370263	0.00380705	0.0535583
CENPE	RSM14	cyan	0.459848	0.232492	-0.00199936	0.606047	-0.0313294	0.160626	0.389964	0.380037	-0.0591549	0.221893	0.10006	-0.512418	-0.351128	-0.381163	-0.249444	-0.426803	-0.129616	0.211735	-0.276526	0.165412	0.280401	-0.0568628	-0.241476	-0.567909	0.0114898	-0.162179	0.0272637	0.285734	0.992776	0.0021754	0.887154	0.464076	0.0658398	0.0736536	0.788614	0.308881	0.649647	0.0124211	0.100417	0.0727338	0.251035	0.0422482	0.555563	0.332109	0.201498	0.450689	0.194995
CENPF	RSM13	salmon	-0.10009	-0.00722796	0.126551	0.00426522	-0.28288	-0.0429617	0.21669	0.120676	0.0908565	-0.0296127	-0.0279938	0.102087	0.0323699	-0.121633	-0.123263	-0.129661	-0.10802	-0.0192771	-0.353406	0.132754	-0.124174	0.0540269	0.121292	-0.228588	-0.0523049	-0.0987758	0.649547	0.973889	0.565027	0.98459	0.190909	0.845678	0.320652	0.583365	0.680129	0.893303	0.899106	0.643004	0.883431	0.58036	0.575257	0.555423	0.623712	0.930431	0.0980787	0.545947	0.572413
CETN2	RSM15	midnightblue	0.405236	-0.250039	-0.31376	0.186823	0.174151	0.2775	0.0602629	0.360907	-0.429869	-0.0252219	0.240325	-0.0969788	-0.514153	-0.160183	0.190253	-0.310159	0.378005	0.153821	0.0347519	-0.298906	-0.122285	0.487729	-0.26495	-0.388937	0.412203	0.108702	0.0550746	0.249871	0.144857	0.393349	0.426775	0.199848	0.784744	0.0906659	0.0406328	0.909054	0.269345	0.659794	0.0120779	0.465325	0.384562	0.149776	0.0753363	0.483459	0.874916	0.165906	0.578316
CETN3	RSM4	yellow	0.0197552	-0.203238	-0.351136	-0.0839803	-0.317933	0.372352	-0.276681	0.0100005	-0.234151	0.447831	0.662247	0.158244	-0.356382	-0.161693	0.214561	-0.264555	0.307466	0.0122473	-0.19004	-0.165076	-0.215389	0.459824	0.0668907	-0.390182	0.291896	0.0920712	0.92871	0.352321	0.100409	0.703226	0.139301	0.0801698	0.201234	0.963879	0.282212	0.0321207	0.000576185	0.470815	0.095086	0.461074	0.325545	0.222508	0.153531	0.95577	0.385105	0.451622	0.323636
CFL1	RSM2	blue	0.283286	0.626773	0.428653	0.725973	-0.12403	-0.256219	0.356981	0.466126	0.35996	-0.0334389	-0.195093	-0.430441	-0.0757193	-0.586753	-0.705266	-0.607192	-0.476839	0.0279309	-0.339942	0.563683	0.289588	0.0704481	-0.174433	-0.519155	-0.35724	-0.705593	0.190246	0.00137259	0.0412675	8.81e-05	0.572864	0.237966	0.0944922	0.0249709	0.091578	0.879608	0.372355	0.040337	0.731313	0.00325026	0.000170878	0.00212248	0.0214168	0.899331	0.112496	0.00509212	0.180148
CFL2	RSM6	red	0.260937	0.282534	0.153813	0.34567	-0.00884007	-0.075916	0.360033	0.252151	0.0934726	0.00150472	-0.415936	-0.356618	-0.086213	-0.465847	-0.344161	-0.153164	-0.396081	0.0909514	-0.262471	0.22557	0.348585	-0.0374624	0.0145619	-0.359882	-0.0981964	-0.339224	0.229134	0.191475	0.483483	0.106185	0.968068	0.73064	0.0915071	0.245759	0.671412	0.994563	0.0483809	0.0948515	0.695697	0.0250694	0.107822	0.485352	0.0613503	0.679812	0.226307	0.300725	0.103074
CTSC	RSM7	black	-0.293546	-0.162566	-0.226639	-0.291644	-0.533595	0.135631	-0.254786	-0.351169	-0.00506526	0.469403	0.517521	0.305136	0.0203056	-0.264585	0.156245	0.182904	-0.0693107	-0.516178	-0.365204	-0.149135	-0.235814	-0.0417243	0.476872	-0.204741	0.0674478	0.0158973	0.174	0.458625	0.298378	0.176936	0.00873614	0.537201	0.240693	0.100374	0.9817	0.0238369	0.011434	0.156833	0.926729	0.222453	0.476509	0.403525	0.753336	0.0116872	0.0866117	0.497039	0.278709
CFTR	RSM6	red	-0.0394775	0.153587	0.129493	0.0036803	-0.128155	-0.0260525	-0.0441012	-0.0821161	0.163238	0.0230299	-0.182544	-0.0897671	0.176773	0.0352974	-0.173173	0.0300231	-0.155549	0.258642	-0.0371379	0.116905	0.208533	-0.111269	0.163404	0.110018	-0.180074	-0.093069	0.858064	0.484133	0.55594	0.986703	0.560065	0.906071	0.841634	0.709533	0.456745	0.91693	0.404469	0.68377	0.419736	0.872968	0.429416	0.891832	0.478499	0.233402	0.866401	0.595266	0.339642
CHAD	RSM7	black	-0.0645565	-0.183424	0.211687	-0.0816651	-0.42025	-0.0947474	0.0302105	0.448829	-0.0907453	-0.456161	-0.115474	0.300807	-0.171285	0.380808	0.0786532	-0.355318	0.483498	-0.0805733	-0.144353	0.0560273	-0.499625	0.525075	-0.525979	-0.06645	0.179577	0.0412253	0.769796	0.402167	0.332221	0.711062	0.0458686	0.667179	0.891161	0.0316928	0.6805	0.0286869	0.599811	0.1631	0.434539	0.0730224	0.721298	0.0961478	0.0194214	0.714766	0.51109	0.799563	0.0152063
RCBTB2	RSM2	blue	-0.127914	0.485331	0.398093	0.279078	-0.178098	-0.261958	0.0157788	-0.0685621	0.463738	-0.0226363	-0.00700566	-0.0897916	0.203709	-0.223047	-0.403489	-0.270735	-0.367339	-0.121647	-0.417059	0.566734	0.125932	-0.0353569	-0.202375	-0.0848293	-0.470907	-0.428376	0.560807	0.0188994	0.059926	0.197198	0.416203	0.22725	0.943034	0.755921	0.0258242	0.918345	0.974692	0.683688	0.351181	0.306306	0.0562322	0.211486	0.0846487	0.580316	0.0477166	0.00480738	0.566945
CHD1	RSM19	lightyellow	-0.0760703	-0.421904	-0.33336	-0.399251	-0.150969	0.295791	-0.118648	-0.14194	-0.307108	0.0282686	0.168991	0.233282	-0.234994	0.150171	0.410204	0.0919866	0.337199	-0.0919387	-0.303984	-0.257065	-0.195309	0.308275	-0.0297808	-0.0645135	0.408056	0.337387	0.730112	0.0449324	0.120081	0.0591183	0.491703	0.170577	0.589751	0.51825	0.154036	0.89812	0.440812	0.284053	0.280433	0.494022	0.051883	0.676358	0.115613	0.676518	0.158485	0.236366	0.371815
CHD3	RSM4	yellow	-0.328613	-0.521997	-0.2264	-0.590312	-0.20587	0.319975	-0.270114	-0.34024	-0.236293	-0.0606809	0.363345	0.407339	0.0136746	0.563117	0.510217	0.264158	0.449963	-0.123642	-0.0454602	-0.355072	-0.432631	0.015392	0.097734	0.326189	0.277041	0.486941	0.125777	0.0106218	0.298902	0.00302384	0.345985	0.136639	0.212578	0.112162	0.277704	0.783286	0.0883487	0.0537058	0.950621	0.00514652	0.012868	0.223229	0.0312123	0.574075	0.836816	0.0963948	0.0392196
CHD4	RSM1	turquoise	0.318822	-0.751566	-0.712068	-0.220988	-0.203433	0.646454	0.108591	0.206096	-0.813337	0.288812	0.448367	0.0819793	-0.751954	-0.028333	0.646365	0.0308204	0.655873	-0.212719	-0.139908	-0.74768	-0.318321	0.363983	-0.0542147	-0.482758	0.888523	0.5882	0.138138	3.56e-05	0.000138294	0.31091	0.351849	0.000859391	0.621869	0.345443	2.38e-06	0.181372	0.03189	0.709997	3.51e-05	0.897889	0.000861278	0.888976	0.000678921	0.329815	0.524321	4.12e-05	0.138792
CHEK1	RSM11	greenyellow	0.13917	0.00231053	-0.240738	0.0806226	-0.101883	0.299875	0.104371	-0.208823	-0.0909129	0.361354	0.320581	-0.176422	-0.176103	-0.343642	0.0476288	-0.0444048	-0.114434	-0.0719221	-0.306023	-0.0593795	0.159157	-0.0851306	-0.0253704	-0.310994	0.0838378	0.059041	0.526532	0.991652	0.268499	0.714599	0.643672	0.164471	0.635548	0.338957	0.67994	0.0902376	0.135856	0.420675	0.421528	0.108389	0.829141	0.840557	0.603123	0.744339	0.155571	0.787829	0.468227
FOXN3	RSM1	turquoise	0.21809	-0.745292	-0.661957	-0.319203	0.00178037	0.587041	-0.0547217	0.0632087	-0.766257	0.174707	0.293786	0.0884195	-0.655033	0.122535	0.688271	0.125814	0.638232	0.0837168	-0.16991	-0.706581	-0.242095	0.355086	-0.0115235	-0.264334	0.823925	0.621063	0.317457	4.49e-05	0.000580564	0.137641	0.993567	0.00323141	0.804145	0.77448	2.02e-05	0.425278	0.173632	0.688284	0.000693574	0.577533	0.000282916	0.567311	0.00104913	0.704116	0.438294	0.0001641	0.265728
CHGA	RSM2	blue	-0.192395	0.428189	0.500756	0.213105	-0.120868	-0.354657	0.394582	-0.0186528	0.515481	-0.244266	-0.296157	-0.136019	0.369637	-0.142403	-0.503495	-0.167718	-0.514651	-0.0827965	-0.261556	0.496299	0.0977353	-0.352679	-0.142895	0.0186647	-0.468719	-0.440829	0.379131	0.0415119	0.0149411	0.328918	0.58276	0.0968129	0.0624285	0.932679	0.0118205	0.261331	0.170024	0.536027	0.0825724	0.516874	0.0143147	0.444311	0.0119808	0.707229	0.22799	0.016008	0.657297
CHGB	RSM14	cyan	0.608428	0.499417	0.172376	0.835503	0.287592	-0.126669	0.383968	0.459593	0.082158	0.01641	-0.150142	-0.620789	-0.196814	-0.43943	-0.477211	-0.443761	-0.296859	0.11345	0.03875	0.284985	0.485139	-0.11708	-0.301822	-0.407484	-0.178569	-0.361044	0.00206662	0.0152554	0.431574	7e-07	0.183306	0.564661	0.0704801	0.0273603	0.709391	0.940759	0.494105	0.00157295	0.368067	0.0359056	0.0213012	0.0339126	0.168966	0.606263	0.860655	0.187486	0.0189536
CHKA	RSM21	darkred	0.114289	-0.0141453	0.163974	0.106176	0.190651	-0.314429	0.0906944	0.280404	-0.0628917	-0.374041	-0.211821	-0.0280675	-0.0286311	0.341687	0.0134539	0.0559932	0.19473	-0.134099	0.271855	-0.010738	-0.142775	-0.00505594	-0.297654	0.202792	0.0263053	0.0704775	0.603585	0.948924	0.45469	0.629683	0.38355	0.143956	0.68067	0.194989	0.775583	0.0787022	0.331909	0.898841	0.896821	0.110545	0.951417	0.799683	0.373262	0.54185	0.209529	0.961217	0.515767
CHKB	RSM13	salmon	0.0607803	0.120395	0.142814	0.0389994	0.270261	-0.257452	0.0556715	0.145849	0.0701654	-0.240317	-0.356493	-0.0776164	0.146346	0.060322	-0.127745	0.0455016	-0.135804	0.0318045	0.31007	0.0371801	0.089739	-0.121077	-0.0632871	0.135283	-0.0713406	-0.143253	0.782939	0.584246	0.515652	0.859767	0.212319	0.235637	0.800811	0.506675	0.750388	0.269361	0.0949752	0.724832	0.505211	0.784538	0.561331	0.83667	0.536677	0.885454	0.149899	0.86625	0.683864
CHM	RSM14	cyan	0.356521	0.130512	0.193766	0.520474	-0.208001	-0.013619	0.438543	0.646216	-0.0380085	-0.282711	-0.125748	-0.250618	-0.329566	-0.142434	-0.285831	-0.72924	0.122738	0.264142	-0.258318	0.207203	-0.0304938	0.348718	-0.541485	-0.512639	0.114357	-0.252375	0.0949479	0.55281	0.375679	0.0108928	0.340903	0.950822	0.0363251	0.000864442	0.863297	0.191185	0.567516	0.248739	0.124619	0.516783	0.186123	7.89e-05	0.576899	0.223258	0.23401	0.342802	0.890146
CHML	RSM4	yellow	0.134237	-0.239969	-0.127428	-0.0529273	-0.137257	0.121553	0.185312	0.263909	-0.259123	-0.166491	-0.193642	-0.0453303	-0.301902	-0.00124332	0.160966	-0.156654	0.20922	0.101372	-0.226154	-0.137085	-0.105303	0.287102	-0.298137	-0.274481	0.378102	0.0757048	0.54143	0.270077	0.56231	0.810452	0.532288	0.580611	0.397257	0.223681	0.232504	0.447698	0.37599	0.837277	0.161499	0.995508	0.463119	0.475341	0.338018	0.645345	0.299441	0.532805	0.632519
CHN1	RSM2	blue	0.414665	0.664225	0.532538	0.80586	0.173906	-0.37367	0.61689	0.444335	0.352424	-0.260627	-0.50324	-0.56558	-0.00478604	-0.344276	-0.677474	-0.444793	-0.510725	0.0431853	-0.225629	0.632736	0.463618	-0.157928	-0.383838	-0.288371	-0.421288	-0.53798	0.0491411	0.000547172	0.00889563	3.47e-06	0.427435	0.0790225	0.00171643	0.0336553	0.0990822	0.229706	0.0143721	0.00491349	0.982709	0.107696	0.000383247	0.0334508	0.0127636	0.844884	0.300595	0.00119503	0.0258677
CHRM1	RSM2	blue	0.442442	0.630125	0.379877	0.702936	0.369076	-0.34997	0.331267	0.293228	0.295309	-0.126763	-0.429019	-0.56423	0.159615	-0.189744	-0.601655	-0.203323	-0.48618	0.112104	0.284409	0.390221	0.519917	-0.382881	-0.109984	-0.0271351	-0.414981	-0.405746	0.0345099	0.00127021	0.0737853	0.000183474	0.0830761	0.101621	0.122569	0.174489	0.171309	0.564367	0.0410757	0.00504009	0.466931	0.385859	0.00238887	0.352115	0.0186616	0.610571	0.188419	0.065646	0.0109931
CHRM2	RSM5	green	-0.47949	0.530878	0.640258	0.0490804	-0.209085	-0.634459	0.00714809	-0.0928274	0.740632	-0.302383	-0.358337	0.221351	0.6225	-0.212991	-0.553821	-0.117243	-0.563085	-0.252153	-0.228032	0.6652	0.00217099	-0.0607516	0.0369741	0.166096	-0.672248	-0.633921	0.0206035	0.00915098	0.000999329	0.824011	0.338336	0.00114752	0.974177	0.673558	5.31e-05	0.160799	0.0931573	0.310094	0.00151326	0.329181	0.00611086	0.594195	0.00514955	0.245755	0.295337	0.000533323	0.992156
LYST	RSM14	cyan	0.431442	0.2331	0.119926	0.497368	0.264188	-0.0460822	0.608573	0.275566	0.00875853	-0.125296	-0.300347	-0.547389	-0.0900746	-0.114591	-0.315023	-0.162389	-0.215171	0.292133	0.163699	0.0781935	0.394158	-0.380313	-0.218503	-0.119246	-0.070838	-0.0998575	0.0398235	0.284439	0.585724	0.0157466	0.223174	0.834613	0.00206012	0.203131	0.968362	0.568921	0.163776	0.00686263	0.682741	0.602624	0.14316	0.459122	0.324138	0.176179	0.455457	0.722864	0.0627359
CHRM3	RSM2	blue	0.516683	0.559853	0.0562966	0.636661	0.441723	-0.106159	0.326142	0.152718	0.162806	0.312584	-0.266488	-0.622826	-0.00411703	-0.563522	-0.497964	-0.0903585	-0.554077	0.0206674	0.232597	0.19735	0.682601	-0.413084	-0.0399361	-0.23663	-0.274407	-0.344671	0.0115915	0.00546944	0.798619	0.00108917	0.0348394	0.629739	0.128819	0.486641	0.457954	0.146452	0.219021	0.00150211	0.985125	0.00510756	0.0156025	0.681792	0.00608238	0.925427	0.28551	0.366737	0.000332322
CHRNA1	RSM2	blue	0.207908	0.692471	0.394377	0.568529	0.278314	-0.391396	0.379512	0.0217214	0.489689	0.00687083	-0.364858	-0.476326	0.326459	-0.440166	-0.657328	-0.12915	-0.735831	0.105425	0.073022	0.508086	0.628486	-0.45076	0.0510569	-0.0482612	-0.581684	-0.552799	0.341124	0.000250543	0.0625769	0.00464619	0.198479	0.0647675	0.0740859	0.921635	0.0177038	0.975179	0.0869332	0.0215769	0.128426	0.0355607	0.000654181	0.556997	6.29e-05	0.632121	0.740558	0.0133131	0.00131941
CHRNA3	RSM12	tan	0.111622	0.202465	0.179413	0.217351	0.284062	0.0116336	0.21001	0.155858	0.0871437	-0.091176	-0.333945	-0.349394	-0.00042656	-0.00333184	-0.210041	-0.0571173	-0.209859	0.287193	0.0256619	0.171224	0.259692	-0.243599	-0.0767736	0.0264512	-0.0996252	-0.110625	0.612115	0.354194	0.412712	0.319141	0.188981	0.957984	0.336155	0.477616	0.692567	0.679062	0.119393	0.102223	0.998459	0.987962	0.336083	0.795743	0.33651	0.183942	0.907474	0.434706	0.231443
CHRNA4	RSM16	lightcyan	-0.500646	0.31202	0.374784	-0.239977	0.0828456	-0.473321	-0.195434	-0.387405	0.555508	-0.182798	-0.356695	0.215015	0.707889	0.0895851	-0.273233	0.271867	-0.455329	-0.0850419	0.165209	0.300789	0.0327227	-0.400768	0.178866	0.515291	-0.526425	-0.290347	0.0149667	0.147219	0.0780627	0.27006	0.707063	0.0225356	0.371502	0.0677909	0.00592543	0.403803	0.0947756	0.324497	0.000157597	0.684379	0.207138	0.209509	0.0290161	0.699643	0.451252	0.163126	0.882169
CHRNA5	RSM3	brown	-0.0266479	0.372997	0.448942	0.306098	-0.0222708	-0.23975	0.10329	0.390329	0.327426	-0.291555	-0.346017	-0.025605	0.0835117	-0.0788488	-0.369014	-0.504306	-0.125076	0.219227	-0.179607	0.551037	0.0247663	0.298735	-0.418969	-0.139751	-0.288552	-0.38048	0.903934	0.0796069	0.0316444	0.155464	0.919659	0.270528	0.639073	0.0655648	0.127232	0.177075	0.105811	0.907678	0.70481	0.720631	0.0831312	0.0141334	0.569604	0.314878	0.4122	0.00642733	0.91069
CHRNB1	RSM6	red	-0.196539	0.114616	0.261121	0.0015685	-0.317712	-0.137903	-0.273861	0.212507	0.171173	-0.129864	0.044916	0.241235	-0.0172131	-0.0110236	-0.16036	-0.237188	0.100726	-0.135747	-0.237084	0.257495	-0.264174	0.476813	0.0281687	-0.0582212	-0.141289	-0.268062	0.36875	0.602544	0.228794	0.994333	0.139592	0.53034	0.206055	0.330308	0.434844	0.554799	0.838745	0.267481	0.937866	0.960186	0.464825	0.275834	0.647461	0.53685	0.276052	0.235556	0.2232
CHRNB2	RSM16	lightcyan	0.01359	0.455608	0.384372	0.248844	0.329848	-0.377639	-0.197705	0.0430629	0.376167	-0.220073	-0.220473	-0.12177	0.392383	0.278511	-0.341842	-0.0759766	-0.173454	0.247685	0.444184	0.386191	0.188369	-0.152795	-0.106051	0.412498	-0.480152	-0.230124	0.950926	0.0289056	0.0701594	0.252214	0.124277	0.0756427	0.365859	0.845318	0.0768833	0.312967	0.312067	0.579928	0.0640358	0.198148	0.110373	0.730433	0.428656	0.254503	0.033723	0.0687317	0.389376
CHUK	RSM11	greenyellow	0.412079	0.23525	-0.22631	0.465688	0.0942813	0.292052	-0.0113557	0.122828	-0.0932989	0.534074	0.335067	-0.435226	-0.304594	-0.5394	-0.176427	-0.180774	-0.202009	0.00668224	-0.0519782	0.0233887	0.364826	-0.0787465	0.254395	-0.467158	0.0171016	-0.142132	0.0507166	0.279894	0.299098	0.0251254	0.668726	0.176304	0.958987	0.576618	0.67199	0.00866467	0.11808	0.0379279	0.157609	0.00790194	0.42066	0.409118	0.355302	0.97586	0.813793	0.91564	0.0869628
CIDEA	RSM5	green	-0.398312	0.591165	0.649816	0.0549201	0.0622881	-0.680821	0.0179837	-0.112889	0.741813	-0.271324	-0.496802	0.11637	0.723474	0.00899047	-0.566195	-0.0242958	-0.580582	0.0481114	0.162709	0.6357	0.165606	-0.257432	0.0365115	0.392485	-0.732921	-0.558807	0.0597731	0.00297158	0.000790768	0.803448	0.777684	0.000349296	0.935089	0.608055	5.09e-05	0.210456	0.0158846	0.596964	9.57e-05	0.967525	0.00485673	0.91238	0.00367672	0.827435	0.458226	0.00111433	0.450149
CKB	RSM5	green	-0.505951	0.725983	0.826811	0.0881696	-0.149261	-0.780122	-0.109735	-0.119225	0.909247	-0.417759	-0.474437	0.164821	0.803832	0.0772697	-0.675322	-0.16234	-0.586113	-0.0707899	-0.0134475	0.85529	0.0592921	-0.171085	-0.0916514	0.423264	-0.866391	-0.690816	0.0137714	8.8e-05	1.15e-06	0.689122	0.496673	1.13e-05	0.61818	0.58793	1.9e-09	0.0473063	0.0221758	0.452329	3.83e-06	0.726015	0.000406545	0.459259	0.00329246	0.748236	0.95144	2e-07	0.788135
CIRBP	RSM17	grey60	-0.610559	-0.163344	0.0600485	-0.497132	-0.481273	-0.173241	-0.596004	-0.214492	0.171716	0.0917306	0.306465	0.650332	0.326246	0.219813	0.196964	0.20432	0.185197	-0.403532	0.0739265	-0.0449698	-0.490541	0.137812	0.302184	0.265975	-0.103669	0.01189	0.00197318	0.456447	0.785493	0.015804	0.0200707	0.429232	0.00268944	0.325703	0.433368	0.677212	0.154944	0.000780649	0.12869	0.313554	0.367695	0.349708	0.397554	0.0562034	0.737454	0.838554	0.0174774
CISH	RSM7	black	-0.0986722	-0.275759	-0.214433	-0.310437	-0.129087	0.427998	-0.147826	-0.195862	-0.189612	0.194821	0.307139	0.184348	-0.0825632	0.215087	0.293294	0.0292953	0.225888	0.0314417	-0.0940699	-0.204354	-0.196263	0.00700246	0.028987	0.0129136	0.186254	0.309503	0.65421	0.202801	0.325839	0.149392	0.557189	0.0416124	0.500867	0.370437	0.386197	0.373035	0.153991	0.39976	0.708019	0.324332	0.174387	0.89444	0.300025	0.886752	0.669428	0.349627	0.369437
TBCB	RSM8	pink	0.0168777	0.165864	0.0475879	0.0801808	0.170566	0.00324426	-0.261482	0.0750565	0.086983	0.0611735	-0.131593	-0.01889	0.095204	-0.213164	-0.145692	0.0142127	-0.114035	0.181314	0.315623	0.0358332	0.160123	0.0882891	0.297039	0.0684811	-0.155288	-0.178195	0.939074	0.449434	0.829285	0.7161	0.4365	0.988279	0.228126	0.733582	0.693107	0.781568	0.549496	0.931825	0.665666	0.328781	0.507136	0.948681	0.604396	0.407697	0.142358	0.871055	0.465496
CKM	RSM6	red	0.0714981	0.159048	0.14563	0.147525	0.0843943	-0.222196	0.190793	0.0460517	0.12843	-0.153515	-0.230866	-0.0914115	0.0591979	-0.0906958	-0.153029	-0.0758314	-0.174003	0.065965	-0.125365	0.224203	0.16878	0.0941034	-0.101445	-0.0288969	-0.122272	-0.188561	0.745797	0.468536	0.507318	0.501749	0.701828	0.308204	0.383189	0.834721	0.559216	0.48434	0.289212	0.678276	0.788464	0.680665	0.485742	0.730929	0.427174	0.764909	0.568706	0.30374	0.441389
CKMT2	RSM1	turquoise	0.294835	-0.371485	-0.478218	-0.110026	0.216979	0.488631	0.0118772	-0.00781157	-0.499733	0.174989	0.198867	-0.0883628	-0.484719	-0.112452	0.36376	0.020789	0.294134	0.188285	-0.0833186	-0.406673	0.0391264	0.343029	-0.0164869	-0.243913	0.4911	0.325537	0.17203	0.0809312	0.0209904	0.617243	0.31999	0.0179882	0.957105	0.971781	0.0151808	0.424518	0.362991	0.688474	0.0190725	0.609457	0.0879581	0.92499	0.173099	0.38959	0.705462	0.054136	0.859314
ERCC8	RSM13	salmon	0.168099	0.066909	-0.0350224	0.148334	0.313124	-0.0243452	0.000829397	0.00366185	-0.0506652	-0.0408206	-0.0492841	-0.181611	-0.0544635	0.0125798	0.0190223	-0.0263589	0.028439	0.13852	0.225605	-0.0539717	0.179842	-0.0490807	-0.261066	0.0867329	0.00812459	-0.00142274	0.443261	0.761639	0.87395	0.49938	0.145718	0.912203	0.997003	0.98677	0.818419	0.853286	0.823292	0.406916	0.805052	0.954571	0.931349	0.904972	0.897509	0.528484	0.300646	0.80678	0.411577
CKS2	RSM2	blue	0.161009	0.618258	0.519155	0.523087	0.298561	-0.439224	0.337759	0.138695	0.466761	-0.304081	-0.509026	-0.432289	0.343188	-0.0691039	-0.58694	-0.205092	-0.509859	0.267843	0.130014	0.513591	0.422549	-0.449844	-0.283271	0.135634	-0.553994	-0.438396	0.462998	0.00166486	0.0111318	0.0104315	0.166419	0.0360029	0.114972	0.527959	0.0247476	0.158345	0.0131152	0.0393929	0.108887	0.75405	0.00323803	0.347849	0.0129418	0.216598	0.554339	0.0121883	0.0445717
AP2M1	RSM5	green	-0.395852	0.754579	0.57274	0.110605	-0.0921474	-0.574309	-0.230567	-0.320777	0.843131	0.0354983	-0.263542	0.0343037	0.783754	-0.146975	-0.655556	0.037321	-0.705248	-0.142326	0.121477	0.681409	0.310497	-0.383863	0.248331	0.381559	-0.84918	-0.611826	0.0615145	3.18e-05	0.00428567	0.61538	0.675822	0.00415749	0.289855	0.135604	4.4e-07	0.872251	0.224349	0.876517	9.69e-06	0.503362	0.000684416	0.865748	0.000170969	0.517102	0.580847	0.0003436	0.149309
AP1S1	RSM5	green	-0.329528	0.759913	0.620331	0.189704	0.0288696	-0.694164	-0.280079	-0.139009	0.797984	-0.0499855	-0.288806	0.0797414	0.723813	-0.182603	-0.670417	-0.0202204	-0.640858	-0.172396	0.227766	0.651144	0.198445	-0.22824	0.169275	0.341265	-0.846492	-0.683076	0.124665	2.59e-05	0.00158925	0.38596	0.895965	0.000238435	0.195529	0.527015	5.07e-06	0.820817	0.181382	0.717594	9.46e-05	0.404314	0.000464288	0.927036	0.000984981	0.431521	0.295917	0.000764968	0.364032
AP2S1	RSM2	blue	0.358977	0.734818	0.258239	0.662888	0.397957	-0.288062	0.125736	0.117014	0.389759	0.109451	-0.221532	-0.552869	0.176693	-0.57846	-0.701695	-0.228929	-0.649559	0.22974	0.303138	0.398416	0.624313	-0.284596	0.163217	-0.115316	-0.508771	-0.614487	0.0925323	6.52e-05	0.234157	0.00056664	0.0600218	0.18256	0.567553	0.594923	0.0659947	0.619096	0.309689	0.00621755	0.41995	0.00383383	0.000190507	0.29339	0.000795839	0.291636	0.159705	0.0597	0.00145214
CLCN2	RSM2	blue	0.414122	0.681727	0.304145	0.710251	0.126158	-0.245261	0.375077	0.171897	0.349807	0.10541	-0.287579	-0.602432	0.0943822	-0.522489	-0.681748	-0.299966	-0.654373	0.172919	-0.0971156	0.465783	0.638913	-0.327486	0.0553433	-0.294691	-0.435994	-0.543517	0.0494686	0.000340563	0.158253	0.000146417	0.566245	0.259331	0.0778119	0.432874	0.101791	0.632169	0.183327	0.00234988	0.668391	0.0105356	0.000340364	0.164337	0.000705263	0.430103	0.659342	0.0250919	0.00103216
CLCN3	RSM7	black	0.592356	-0.0905891	-0.218357	0.481897	-0.0773084	0.339748	0.617785	0.547605	-0.389096	0.185425	0.0622984	-0.37083	-0.641115	-0.402964	-0.0135704	-0.452348	0.143442	-0.035345	-0.254486	-0.148639	0.104233	0.161685	-0.452219	-0.743977	0.406956	0.05057	0.0028999	0.681022	0.316851	0.0198868	0.725883	0.112714	0.00168256	0.00683621	0.0664966	0.396962	0.777648	0.08151	0.000978887	0.0565833	0.950997	0.0302203	0.513789	0.872798	0.241265	0.49849	0.636001
CLCN4	RSM2	blue	0.241042	0.7456	0.579087	0.714147	-0.0332832	-0.422247	0.231751	0.512264	0.495876	-0.242531	-0.421801	-0.369562	0.10529	-0.401826	-0.800758	-0.628265	-0.444804	0.116249	-0.118501	0.690507	0.335826	0.169104	-0.276656	-0.283483	-0.482162	-0.747118	0.267875	4.44e-05	0.00378682	0.000129482	0.880165	0.04474	0.287317	0.0124519	0.0161125	0.26484	0.0449902	0.0826397	0.632561	0.0573514	4.45e-06	0.00132618	0.033446	0.597349	0.590216	0.00026526	0.117198
CLCN5	RSM11	greenyellow	-0.106669	-0.0274722	-0.268228	-0.171247	0.0474198	0.248831	-0.302822	-0.337681	0.0145362	0.540933	0.419133	0.0537841	0.0784269	-0.129745	0.123517	0.162539	-0.0731948	0.0423681	-0.0471602	-0.089109	0.115084	-0.0954634	0.268587	-0.00851375	-0.0532965	0.0981318	0.628084	0.900977	0.215913	0.434645	0.82988	0.25224	0.160162	0.115061	0.947514	0.00769297	0.0465089	0.807439	0.722068	0.555164	0.574465	0.4587	0.739965	0.847785	0.830798	0.685973	0.601053
CLCN7	RSM6	red	0.041921	0.0736698	-0.274281	-0.14751	0.450557	0.145074	-0.295072	-0.484681	0.0169234	0.346492	0.00922203	-0.204362	0.274571	-0.0669933	0.0345394	0.533563	-0.271434	0.199628	0.561071	-0.244194	0.485871	-0.489366	0.601648	0.398513	-0.129455	0.10758	0.849374	0.738335	0.205332	0.501793	0.0309626	0.50896	0.171668	0.0190831	0.938909	0.105301	0.966689	0.349606	0.204833	0.761347	0.875675	0.00874105	0.210263	0.36112	0.005347	0.261476	0.0187478
CLU	RSM4	yellow	0.276285	-0.262196	-0.299557	0.017895	0.28173	0.0650484	-0.229198	0.184874	-0.387287	-0.0289423	0.059263	0.00940636	-0.238954	0.224273	0.355543	0.0876931	0.427211	0.104774	0.440118	-0.338422	-0.0349762	0.205503	-0.0858034	0.0625382	0.331766	0.324973	0.201907	0.226812	0.164941	0.935409	0.192796	0.768088	0.292807	0.398393	0.0678819	0.895705	0.788236	0.966023	0.27217	0.303585	0.095923	0.690722	0.0420302	0.63424	0.0355832	0.114216	0.874115
CLIC1	RSM19	lightyellow	-0.241699	-0.524746	-0.381567	-0.440858	-0.41093	0.363886	-0.224801	-0.190546	-0.332414	0.310728	0.576224	0.359175	-0.256408	0.101379	0.56792	0.206954	0.396952	-0.410006	-0.402339	-0.331338	-0.398403	0.122695	0.103965	-0.161917	0.38643	0.426286	0.266533	0.0101473	0.0724056	0.0352388	0.0514285	0.0878403	0.302418	0.383817	0.121201	0.148991	0.00400543	0.092339	0.237608	0.645321	0.00470037	0.343396	0.0607305	0.0520073	0.0570041	0.122485	0.0597094
CLK1	RSM4	yellow	0.250058	-0.175872	-0.153931	0.0698137	0.332698	0.325156	0.202302	-0.0146908	-0.256932	-0.150152	-0.111776	-0.362339	-0.202351	0.215906	0.163004	-0.0382964	0.124666	0.75104	-0.0448092	-0.159809	0.237729	-0.130069	-0.110257	0.034639	0.208535	0.273048	0.249832	0.422146	0.483142	0.751601	0.120864	0.130046	0.354589	0.946957	0.236618	0.494078	0.611622	0.0892993	0.35447	0.322449	0.457399	0.862271	0.57088	3.63e-05	0.839124	0.466381	0.274709
CLK2	RSM25	orange	0.0911508	0.049261	0.0621277	0.0385113	0.32476	-0.146618	-0.0340545	0.0558966	-0.0199879	-0.11132	-0.256164	-0.119785	0.0389033	0.255817	0.0497525	0.172409	0.0751742	0.257475	0.32313	0.0272812	0.198899	-0.0542401	-0.108701	0.294934	-0.063776	0.101722	0.679146	0.823374	0.778242	0.861505	0.130542	0.504411	0.877408	0.800022	0.927873	0.613083	0.23807	0.586166	0.860109	0.238728	0.821639	0.431484	0.733178	0.235594	0.132597	0.901662	0.362914
CLK3	RSM11	greenyellow	-0.16358	-0.407172	-0.397457	-0.448016	0.119965	0.505764	-0.316386	-0.444586	-0.279595	0.243404	0.354302	0.0924448	-0.110729	0.262302	0.504533	0.321356	0.300568	0.317351	-0.0374828	-0.349706	-0.0479068	-0.0116686	0.132951	0.230863	0.244379	0.484184	0.45579	0.0538132	0.0603738	0.032041	0.585599	0.0138122	0.141343	0.0335433	0.196335	0.26307	0.0971705	0.674832	0.614982	0.226619	0.0140831	0.134858	0.163451	0.140067	0.865171	0.101897	0.828158
TPP1	RSM1	turquoise	0.292811	-0.574322	-0.578482	-0.162667	0.175504	0.591028	-0.104332	0.0526388	-0.680185	0.0762476	0.20052	-0.131527	-0.600642	0.151421	0.592353	0.101101	0.573305	0.26103	0.0362771	-0.594256	-0.0696853	0.284412	-0.109785	-0.12653	0.706493	0.544181	0.17513	0.00415647	0.00383221	0.458343	0.423135	0.00297994	0.635677	0.811467	0.000355536	0.729506	0.358933	0.549697	0.00244055	0.490392	0.00290009	0.646232	0.00423915	0.228962	0.869471	0.00278863	0.752043
CLN3	RSM6	red	-0.048204	0.224671	0.218259	0.0514822	0.110549	-0.323931	-0.212119	0.103829	0.214827	-0.2059	-0.272506	0.112198	0.229954	-0.00388588	-0.146481	0.00498075	-0.107799	-0.172896	0.109259	0.26774	0.062447	0.167097	-0.0243146	0.145319	-0.226597	-0.202524	0.827108	0.302705	0.317072	0.81554	0.615561	0.131585	0.331213	0.637316	0.324931	0.345912	0.208397	0.610268	0.291174	0.985961	0.504815	0.982005	0.624426	0.430166	0.619714	0.216781	0.777131
CLN5	RSM10	purple	0.339827	0.463079	0.225375	0.504365	0.359148	0.0713235	0.201966	0.178488	0.194726	-0.0623796	-0.272129	-0.539942	-0.0470528	-0.157526	-0.418474	-0.418357	-0.294883	0.591678	-0.134836	0.411501	0.466662	-0.0294619	-0.332711	-0.144576	-0.253675	-0.285309	0.112626	0.0260637	0.301154	0.0141203	0.0923656	0.746398	0.355407	0.415165	0.373271	0.777365	0.209052	0.00782754	0.831178	0.472856	0.0468899	0.0469582	0.171957	0.00294054	0.539611	0.0510735	0.0247825
CLNS1A	RSM3	brown	-0.404097	0.181869	0.371182	-0.108014	-0.430254	-0.34163	-0.365872	0.187994	0.34684	-0.143899	-0.0277705	0.497309	0.242159	-0.00632672	-0.188875	-0.255803	0.0604781	-0.336302	-0.0222646	0.316234	-0.375242	0.444916	-0.111255	0.0365029	-0.264791	-0.355796	0.0558271	0.406237	0.0811989	0.623732	0.0404335	0.110608	0.0859934	0.390337	0.104928	0.512433	0.899907	0.0157609	0.265597	0.977144	0.388079	0.238756	0.783993	0.116646	0.919682	0.141545	0.0776703
CLPTM1	RSM16	lightcyan	-0.518929	0.446449	0.534395	-0.161804	0.145487	-0.645325	-0.272516	-0.366161	0.671355	-0.328155	-0.332311	0.252472	0.799273	0.290779	-0.331664	0.20234	-0.38991	0.00383303	0.412182	0.480991	0.0442591	-0.307274	0.107505	0.716302	-0.6923	-0.344092	0.0111732	0.0327204	0.00861706	0.460763	0.507742	0.000883564	0.20838	0.0857273	0.000452728	0.126338	0.121324	0.245138	4.77e-06	0.178284	0.122095	0.354497	0.0658803	0.986151	0.0506528	0.020154	0.841074
CLTA	RSM2	blue	-0.0353795	0.747328	0.659663	0.536098	-0.111914	-0.508531	0.212817	0.278715	0.632433	-0.177903	-0.327347	-0.142523	0.295428	-0.379986	-0.717613	-0.465624	-0.570417	-0.224605	-0.23613	0.799623	0.186271	-0.100414	-0.236987	-0.183373	-0.638419	-0.706916	0.872675	4.17e-05	0.000616096	0.00836789	0.611179	0.013219	0.329587	0.197806	0.00120356	0.416723	0.127329	0.516516	0.171127	0.0736956	0.000115874	0.0251482	0.00448158	0.30285	0.278045	4.69e-06	0.394774
CLTB	RSM2	blue	-0.128127	0.641919	0.308218	0.244147	0.288602	-0.394591	-0.346848	-0.226953	0.571224	0.188015	-0.0841395	-0.0930965	0.552014	-0.322592	-0.524316	0.0938058	-0.594207	-0.00101163	0.395932	0.394887	0.397007	-0.312285	0.432131	0.289116	-0.688502	-0.512714	0.56015	0.000960036	0.152476	0.261571	0.181704	0.0624218	0.10492	0.297691	0.00441268	0.390284	0.702688	0.672663	0.00631472	0.13328	0.0102202	0.670305	0.00279144	0.996345	0.0614569	0.062208	0.0606917
CLTC	RSM5	green	-0.114576	0.621714	0.629908	0.344706	-0.159415	-0.31402	0.302707	0.184245	0.612221	-0.190303	-0.291249	-0.0952014	0.354207	-0.105249	-0.655155	-0.537162	-0.452476	0.031185	-0.21262	0.708209	0.101152	-0.119748	-0.438482	-0.0805275	-0.568246	-0.562037	0.602672	0.00154045	0.00127663	0.107228	0.467495	0.144507	0.160329	0.400028	0.00190279	0.384435	0.177551	0.665674	0.0972667	0.632695	0.000691434	0.0082154	0.0301678	0.887671	0.330045	0.000156041	0.646066
CCR1	RSM11	greenyellow	-0.0484858	-0.116448	-0.122389	-0.0494001	-0.164954	0.0957767	-0.19604	0.0449968	-0.0845702	0.093354	0.27009	0.209131	-0.0996078	-0.037574	0.0633414	-0.220989	0.1646	0.0277601	-0.00161507	-0.0969095	-0.254958	0.318122	0.121624	-0.167523	0.15638	-0.019339	0.826112	0.596717	0.577989	0.822883	0.451961	0.663769	0.369992	0.838458	0.701234	0.671806	0.21262	0.338228	0.651132	0.864846	0.774019	0.310906	0.452946	0.899944	0.994165	0.660023	0.240365
CCR7	RSM12	tan	0.0552396	0.163422	0.0639756	0.158791	-0.106117	-0.141888	-0.0848625	0.106053	0.0900476	0.22282	0.0898202	-0.0497968	0.0104943	-0.177259	-0.126736	0.044752	-0.131716	-0.260686	-0.174736	0.128286	0.0913612	-0.0698992	0.139214	-0.140405	-0.153363	-0.130084	0.802327	0.456229	0.771814	0.469263	0.629876	0.518407	0.700248	0.630084	0.682832	0.306811	0.683592	0.821483	0.962096	0.418438	0.564452	0.839326	0.54912	0.229598	0.4252	0.559661	0.678444
CMKLR1	RSM6	red	-0.518422	0.0964809	0.250809	-0.246904	-0.238636	-0.139049	-0.26391	-0.212646	0.35012	0.0945986	0.224489	0.416158	0.385673	0.125847	-0.0685586	0.00760475	-0.10168	-0.141649	-0.0671296	0.243562	-0.298644	-0.0548867	0.17045	0.186954	-0.338228	-0.100319	0.0112664	0.661439	0.248366	0.256053	0.272828	0.526895	0.223679	0.329985	0.101464	0.667673	0.303109	0.048249	0.0691355	0.567209	0.755933	0.972528	0.644334	0.519119	0.760875	0.262751	0.166297
LTB4R	RSM4	yellow	-0.20215	-0.464563	-0.0699045	-0.465399	-0.0471795	-0.0611308	0.0477754	-0.103936	-0.241864	-0.236616	-0.0492201	0.351554	0.0591656	0.520473	0.444684	0.418694	0.318975	-0.234672	0.147934	-0.337301	-0.393743	-0.109296	-0.0278832	0.31921	0.222156	0.426778	0.354959	0.0255267	0.751287	0.0252283	0.83073	0.781717	0.828622	0.636967	0.266198	0.27703	0.823518	0.0999767	0.788577	0.0108929	0.0334995	0.0467622	0.137938	0.281112	0.50055	0.115497	0.063038
CNGA3	RSM8	pink	-0.220354	0.0212307	0.0138803	-0.138492	-0.0681972	0.131283	0.215502	-0.347344	0.134572	0.2243	0.0579071	-0.014106	0.0782652	-0.238199	-0.0264762	0.142148	-0.342979	-0.0582575	-0.523301	0.132532	0.101826	-0.225934	0.190231	-0.10731	-0.114053	-0.0203769	0.312334	0.9234	0.94988	0.528569	0.757182	0.550445	0.323376	0.10439	0.540413	0.303525	0.792978	0.949066	0.722619	0.273732	0.904551	0.517632	0.109116	0.791752	0.0103945	0.546626	0.643858
PLK3	RSM9	magenta	-0.173876	-0.419217	-0.430066	-0.410872	-0.0162909	0.132038	-0.149449	-0.459469	-0.264311	0.291488	0.390515	0.237323	-0.0268843	0.0413102	0.461906	0.536716	0.154399	-0.306438	0.150455	-0.478711	-0.176857	-0.151737	0.372757	0.159601	0.25933	0.387764	0.427516	0.0464607	0.0405308	0.0514648	0.941189	0.548135	0.496123	0.0274076	0.22295	0.177179	0.0654257	0.275553	0.903086	0.851545	0.0264943	0.00827904	0.481798	0.154982	0.493196	0.0208399	0.419512
CNN1	RSM1	turquoise	0.0704631	-0.54704	-0.168421	-0.250925	0.0690217	0.230242	0.304361	0.160509	-0.461812	-0.308894	-0.086626	0.123849	-0.337745	0.463527	0.472226	0.107255	0.510406	-0.0342377	-0.0718234	-0.379776	-0.314981	0.0822546	-0.377074	0.0477233	0.484587	0.529136	0.749362	0.00690545	0.442375	0.24814	0.754334	0.290553	0.157943	0.464407	0.0265289	0.151533	0.694308	0.573428	0.114988	0.0259006	0.0228935	0.626186	0.012829	0.876753	0.744678	0.0738682	0.143215
CNN2	RSM0	grey	0.155427	-0.501155	-0.729354	-0.227512	-0.102736	0.691304	-0.0549247	-0.309654	-0.541557	0.694957	0.814747	0.00440594	-0.503443	-0.151229	0.545517	0.143464	0.314363	-0.125368	-0.232745	-0.551259	-0.0694118	0.00196063	0.19503	-0.359117	0.53756	0.503979	0.478849	0.0148485	7.86e-05	0.29647	0.640882	0.0002592	0.803432	0.150475	0.00760928	0.000232944	2.21e-06	0.984082	0.0143264	0.490947	0.00709535	0.513722	0.144044	0.568697	0.285194	0.00640165	0.752987
CNN3	RSM0	grey	0.0481108	-0.497769	-0.50793	-0.215329	-0.265216	0.53431	-0.310959	0.0111413	-0.488608	0.403978	0.787	0.27784	-0.538306	0.0672796	0.530465	-0.124858	0.615787	-0.150885	-0.323096	-0.360161	-0.385689	0.512386	-0.0134346	-0.342803	0.509979	0.445796	0.827437	0.0156496	0.0133461	0.323774	0.22131	0.00862961	0.148673	0.959761	0.0179945	0.0559064	8.39e-06	0.199276	0.00805383	0.760356	0.00921543	0.570283	0.00175902	0.491946	0.13264	0.0913833	0.0691233
CNP	RSM9	magenta	-0.309862	0.0296588	0.110926	-0.289156	-0.02561	-0.16643	-0.0621201	-0.377406	0.189117	0.0514934	-0.319872	0.0733931	0.339855	0.0870891	0.0525651	0.549357	-0.291594	-0.260979	-0.165281	0.0775979	0.161942	-0.419598	0.286016	0.33799	-0.195677	0.074417	0.150187	0.893137	0.61435	0.180829	0.90766	0.447867	0.778269	0.0758373	0.38746	0.8155	0.136773	0.739284	0.112595	0.692751	0.811726	0.00662482	0.177013	0.229056	0.451052	0.724895	0.460374
CNR1	RSM10	purple	0.158996	0.561048	0.566555	0.579028	-0.00364472	-0.340296	0.265062	0.385066	0.382589	-0.261998	-0.279413	-0.222146	0.0602062	-0.0640838	-0.553516	-0.536853	-0.247608	0.0337132	-0.204201	0.625356	0.139733	0.0626642	-0.431446	-0.137869	-0.419014	-0.453789	0.468681	0.0053493	0.00482374	0.00379124	0.986832	0.112098	0.221589	0.0696118	0.0715813	0.227177	0.196638	0.308315	0.784942	0.771438	0.0061449	0.00825943	0.254656	0.878628	0.349995	0.00141795	0.524845
CNTFR	RSM15	midnightblue	0.0289677	-0.326854	-0.095017	-0.227268	0.298643	-0.0369888	-0.232022	0.135745	-0.270402	-0.482487	-0.144798	0.192915	-0.0796785	0.563864	0.348573	0.0457581	0.549779	0.269694	0.45864	-0.258519	-0.246097	0.36316	-0.312139	0.376584	0.278273	0.313148	0.895614	0.127938	0.666285	0.297003	0.166297	0.866932	0.286736	0.536856	0.212071	0.0197141	0.509774	0.377821	0.717808	0.00507484	0.103088	0.835761	0.00657475	0.213317	0.0277238	0.233633	0.257659
CNTN1	RSM16	lightcyan	-0.103039	0.40809	0.394998	0.270204	-0.108095	-0.265289	0.119307	0.0245538	0.426079	-0.0712843	0.0171349	-0.0630045	0.211157	-0.0572758	-0.363014	-0.300415	-0.268782	-0.138445	-0.405408	0.534001	0.0965509	-0.0724732	-0.312662	-0.0513497	-0.420609	-0.332064	0.639893	0.0532232	0.0621277	0.21242	0.62347	0.221179	0.587673	0.911454	0.0426364	0.746533	0.938147	0.77519	0.333461	0.795188	0.0886603	0.163677	0.214929	0.528709	0.0549615	0.00867561	0.661208
COL1A1	RSM1	turquoise	0.20087	-0.618397	-0.540596	-0.20882	-0.142788	0.558088	0.139909	0.00204117	-0.623757	0.189045	0.38859	-0.023221	-0.601499	0.132004	0.595966	0.0901946	0.548083	-0.124788	-0.314402	-0.541077	-0.182126	0.199779	-0.241232	-0.269717	0.679989	0.558309	0.358078	0.0016597	0.00773847	0.338963	0.51573	0.00565106	0.524316	0.992625	0.00147067	0.387645	0.0668819	0.916243	0.0023968	0.548239	0.00269157	0.68234	0.00677796	0.5705	0.143992	0.00767361	0.405564
COL1A2	RSM1	turquoise	0.240644	-0.675813	-0.485556	-0.220513	0.102476	0.545622	0.135801	0.148492	-0.687257	-0.0037528	0.201359	-0.00410251	-0.574496	0.348444	0.658779	0.059493	0.639482	0.0159741	-0.188648	-0.560467	-0.243202	0.196255	-0.390614	-0.177164	0.732433	0.664536	0.268691	0.00040113	0.0188361	0.311977	0.641732	0.00708211	0.536687	0.498918	0.000291251	0.986441	0.356884	0.985178	0.00414245	0.103224	0.000630282	0.787433	0.00101816	0.94233	0.388661	0.00540746	0.26348
COL2A1	RSM10	purple	0.00636105	0.383025	0.371699	0.222397	-0.126024	-0.306943	0.357376	0.044013	0.386718	-0.209816	-0.393505	-0.141797	0.32257	-0.209645	-0.477896	-0.186129	-0.447853	0.182287	-0.0273695	0.351646	0.235815	-0.159226	-0.0233991	-0.0305565	-0.387914	-0.422611	0.97702	0.0712311	0.0807433	0.307755	0.566659	0.154268	0.0941012	0.841947	0.0683216	0.336611	0.0632112	0.518677	0.133308	0.337014	0.0210894	0.395142	0.0321109	0.40514	0.901345	0.0998819	0.278706
COL4A1	RSM11	greenyellow	0.342294	-0.349118	-0.753153	-0.0909308	0.22015	0.581063	-0.0684373	-0.415109	-0.528852	0.727673	0.530505	-0.300583	-0.405936	-0.24009	0.453765	0.486381	0.0735055	0.0715844	0.00800988	-0.573013	0.326469	-0.298911	0.523872	-0.172497	0.404972	0.51528	0.109872	0.102513	3.36e-05	0.67988	0.312793	0.00364189	0.756352	0.0488744	0.00947081	8.32e-05	0.00920925	0.163429	0.0546157	0.269829	0.0296432	0.0186054	0.738898	0.7455	0.971065	0.00426317	0.128413
COL4A3	RSM20	royalblue	0.387224	-0.186043	-0.41922	0.117106	0.342596	0.483639	0.193069	-0.236061	-0.351982	0.355486	0.235209	-0.440648	-0.250787	0.0364642	0.270223	0.210354	0.0481553	0.396448	-0.00554248	-0.325422	0.381532	-0.430729	0.0486624	-0.0486887	0.208452	0.442602	0.0679305	0.395364	0.0464586	0.594629	0.109539	0.0193808	0.377432	0.27819	0.0995353	0.0959799	0.27998	0.0353359	0.24841	0.868804	0.212385	0.335347	0.82728	0.0610886	0.979976	0.129715	0.0724338
COL4A4	RSM4	yellow	0.265766	-0.266415	-0.504848	-0.000193639	-0.174775	0.619959	0.282844	-0.0894467	-0.380114	0.632483	0.503895	-0.143743	-0.454699	-0.337005	0.20947	-0.0497252	0.058475	-0.162897	-0.362462	-0.32889	0.0838672	-0.0855753	0.133201	-0.532935	0.402864	0.285229	0.220318	0.219151	0.0140134	0.9993	0.425093	0.00160261	0.190967	0.684842	0.0735907	0.00120214	0.0142251	0.512897	0.0292674	0.115837	0.337428	0.821735	0.790991	0.457698	0.0891821	0.12544	0.703608
COL4A6	RSM11	greenyellow	0.00703394	-0.117184	-0.435154	-0.0708071	-0.244379	0.355895	-0.152428	-0.356632	-0.13636	0.666409	0.590688	0.0139457	-0.166763	-0.37863	0.200128	0.0750073	-0.0399071	-0.0959276	-0.319744	-0.153229	0.126874	-0.0199149	0.346383	-0.330829	0.148371	0.169481	0.97459	0.594384	0.0379632	0.748176	0.261104	0.0955715	0.487478	0.0948379	0.534994	0.000516581	0.00300074	0.949644	0.446947	0.0748158	0.359894	0.73375	0.856535	0.663269	0.136938	0.485166	0.564023
COL5A1	RSM19	lightyellow	-0.053013	-0.565643	-0.589963	-0.406438	-0.0706995	0.557553	-0.409909	-0.290178	-0.483249	0.39349	0.510658	0.18451	-0.312761	0.182963	0.644464	0.269978	0.488735	-0.00131468	-0.132461	-0.546671	-0.198748	0.0911618	0.142912	-0.0137815	0.501141	0.593701	0.81015	0.00490764	0.00304544	0.0542887	0.748547	0.00570706	0.0520686	0.179223	0.0194931	0.0632227	0.0127773	0.399337	0.146211	0.403373	0.00090239	0.212817	0.0179602	0.99525	0.546841	0.00695114	0.363285
COL5A2	RSM9	magenta	0.386863	0.122758	0.0148964	0.362428	0.225801	-0.0434979	0.25171	0.0899885	-0.109011	-0.0536651	-0.0754498	-0.394003	-0.155986	0.0439129	-0.0812919	0.0173748	-0.0512853	0.180553	0.140201	0.00278166	0.291919	-0.245271	-0.0109102	0.000378696	-0.0259448	0.0483124	0.0682095	0.576835	0.946216	0.0892145	0.300217	0.843774	0.246613	0.683029	0.620514	0.807857	0.732235	0.062848	0.477249	0.842302	0.712327	0.937283	0.816233	0.4097	0.523441	0.98995	0.17651
COL6A1	RSM4	yellow	-0.0704387	-0.619961	-0.513125	-0.523055	0.224565	0.497371	-0.290105	-0.322578	-0.477724	0.0967777	0.288457	0.152506	-0.155323	0.574898	0.670468	0.422154	0.54898	0.33255	0.275915	-0.567146	-0.179631	-0.0179558	0.153899	0.367682	0.457673	0.734043	0.749446	0.00160253	0.0122803	0.0104371	0.302941	0.015746	0.179337	0.133298	0.0211425	0.660459	0.181933	0.487251	0.479147	0.00411025	0.000463659	0.0447922	0.00666983	0.12104	0.202536	0.00477	0.412136
COL6A2	RSM1	turquoise	0.0664799	-0.759896	-0.665406	-0.404237	0.0166752	0.645129	-0.202126	-0.129782	-0.696291	0.291971	0.65215	0.177716	-0.501983	0.338993	0.779299	0.284427	0.699464	-0.0949394	0.00673887	-0.71691	-0.374733	0.0991013	0.0616559	-0.0420377	0.676911	0.776047	0.763125	2.59e-05	0.000530439	0.0557343	0.939804	0.000887813	0.355017	0.55505	0.000223947	0.176429	0.000745928	0.417219	0.0146578	0.113568	1.17e-05	0.188389	0.000203749	0.666543	0.975655	0.000118531	0.0781059
COL6A3	RSM15	midnightblue	0.034008	-0.379692	-0.494079	-0.173617	-0.0814643	0.51369	-0.104452	-0.287098	-0.363702	0.535582	0.548981	-0.0134695	-0.328266	0.00593039	0.474609	0.177317	0.245505	0.0233211	-0.406478	-0.30671	0.0140811	-0.0415927	0.129496	-0.20874	0.359012	0.497878	0.877574	0.0739371	0.0165622	0.428217	0.711742	0.0121688	0.635287	0.184093	0.0880132	0.00844282	0.00666968	0.951361	0.126202	0.978575	0.0221208	0.418284	0.258843	0.915883	0.0542629	0.154597	0.949155
COL7A1	RSM4	yellow	0.0819269	-0.262488	-0.363688	-0.239232	0.449915	0.306853	-0.0441545	-0.258367	-0.288476	0.181124	0.0907679	-0.00806163	-0.0843462	0.145563	0.332466	0.304361	0.157407	0.215867	0.441061	-0.375372	0.0815707	-0.11763	0.0799684	0.227505	0.22924	0.395561	0.710174	0.226276	0.0880262	0.271597	0.0312323	0.154395	0.841445	0.233917	0.181903	0.408196	0.680424	0.970878	0.70199	0.507516	0.12114	0.157943	0.473195	0.322537	0.0351445	0.0775594	0.711382
COL8A1	RSM19	lightyellow	0.00573344	-0.403247	-0.243164	-0.157061	-0.240769	0.474096	-0.161756	0.209244	-0.369695	0.00280184	0.290974	0.119653	-0.397347	0.19453	0.371061	-0.19418	0.521557	0.0259215	-0.191924	-0.24601	-0.318677	0.340785	-0.156391	-0.198701	0.45846	0.314615	0.979287	0.0563936	0.263557	0.47418	0.268435	0.0222852	0.460897	0.337962	0.0825209	0.989877	0.17798	0.586582	0.0604516	0.373763	0.0813059	0.37464	0.0106997	0.906542	0.380323	0.257834	0.138327
COL8A2	RSM2	blue	0.411457	0.550573	-0.0656409	0.513685	0.478556	0.16567	0.0726156	-0.132026	0.19014	0.484699	-0.0682667	-0.637398	0.0688948	-0.595377	-0.474213	-0.085585	-0.607161	0.424816	0.261311	0.151603	0.772288	-0.419553	0.287783	-0.152592	-0.314603	-0.322386	0.0511013	0.00648138	0.766033	0.0121697	0.0208871	0.449971	0.741954	0.548172	0.384851	0.019078	0.756942	0.00107022	0.754772	0.00272467	0.0222476	0.697812	0.00212393	0.043321	0.228442	0.489865	1.58e-05
COL9A1	RSM4	yellow	0.317297	-0.212629	-0.41566	0.0178622	0.215192	0.5678	0.255122	-0.160557	-0.363244	0.304193	0.0443681	-0.386363	-0.308808	-0.217946	0.164143	0.0969574	-0.0575943	0.366921	-0.0189279	-0.396486	0.293331	-0.233638	0.157094	-0.215274	0.349238	0.242733	0.140139	0.330024	0.0485447	0.935527	0.324089	0.0047111	0.240052	0.464272	0.0884439	0.158184	0.840687	0.0685977	0.151652	0.317784	0.454219	0.659865	0.794073	0.0850303	0.931689	0.0610614	0.17433
COL9A2	RSM18	lightgreen	0.044127	-0.113583	0.145296	-0.0239787	0.121951	-0.141385	0.247764	0.271185	-0.104969	-0.308804	-0.441737	-0.0118586	-0.0752012	0.110349	0.0432725	0.167355	0.0285945	-0.263728	-0.0437041	-0.057959	-0.0864269	-0.0145091	-0.143165	0.0478987	0.108148	0.022852	0.841542	0.605839	0.508304	0.91352	0.57936	0.519906	0.254347	0.210699	0.633603	0.151658	0.0348327	0.957172	0.733086	0.616205	0.844574	0.445311	0.896952	0.224011	0.843042	0.792796	0.694977
COL9A3	RSM9	magenta	-0.325727	-0.186687	-0.131322	-0.410822	-0.185518	0.0440306	-0.239767	-0.219595	-0.0135553	0.118921	0.0579673	0.269978	0.0789931	-0.107297	0.184493	0.312303	-0.0245277	-0.388915	-0.11587	-0.153786	-0.169161	-0.0234483	0.274886	0.0524174	0.0974182	0.045534	0.129335	0.393699	0.550324	0.051496	0.396723	0.841884	0.270493	0.314047	0.951052	0.588892	0.792767	0.212818	0.72014	0.626052	0.399382	0.146834	0.911547	0.0666339	0.598554	0.483561	0.440345
COL11A1	RSM15	midnightblue	0.237527	-0.385965	-0.184922	-0.0177734	0.218616	0.115647	0.171707	0.290377	-0.416436	-0.39765	-0.0976198	-0.0463582	-0.268472	0.333084	0.310062	-0.0497583	0.472777	0.336037	0.399189	-0.385304	-0.190846	0.149328	-0.292619	0.0540033	0.422355	0.346425	0.275129	0.0689073	0.398268	0.935847	0.316264	0.59926	0.433392	0.178912	0.048084	0.0602374	0.657678	0.833636	0.21548	0.120408	0.149911	0.821618	0.0227129	0.116953	0.059161	0.0694251	0.383056
COL11A2	RSM13	salmon	-0.247578	0.048612	-0.00352655	-0.23759	0.188193	-0.0566181	-0.0896024	-0.492865	0.16457	0.173557	-0.0246607	-0.0233087	0.352675	0.0527677	-0.0108461	0.554428	-0.326391	0.0636337	0.255801	-0.057478	0.209648	-0.519108	0.633308	0.429091	-0.251477	0.0485481	0.254716	0.825666	0.987259	0.274999	0.389827	0.797492	0.684321	0.0168716	0.45303	0.428377	0.911069	0.915928	0.0988252	0.811014	0.960826	0.00604357	0.12851	0.773002	0.23876	0.79448	0.337009
COL12A1	RSM2	blue	-0.145408	0.458849	0.509773	0.183074	-0.0419375	-0.439233	0.129083	0.151447	0.504379	-0.360579	-0.315428	0.0176401	0.360305	-0.0256763	-0.518634	-0.370718	-0.346145	0.0343092	-0.0811215	0.556179	0.03595	0.0469823	-0.202241	0.0484185	-0.431634	-0.519628	0.507974	0.0276438	0.0129596	0.403083	0.849315	0.0359984	0.557203	0.490316	0.0141171	0.0909804	0.142618	0.936327	0.0912448	0.907422	0.0112275	0.0816093	0.105674	0.876498	0.712905	0.00585304	0.870638
COL13A1	RSM17	grey60	-0.196407	-0.030024	0.272747	-0.097635	-0.210664	-0.148899	-0.0870114	0.249822	0.0815674	-0.292881	0.0692594	0.349009	0.0145336	0.289902	0.00198496	-0.248278	0.258165	-0.243173	-0.0691056	0.16914	-0.469491	0.351953	-0.347256	0.0317085	-0.0594323	-0.0612369	0.369079	0.891829	0.207979	0.657628	0.334617	0.497729	0.693012	0.250295	0.711393	0.175022	0.753513	0.102628	0.947524	0.179656	0.992828	0.253331	0.234296	0.263539	0.754044	0.440402	0.0238068
COL15A1	RSM13	salmon	0.0937513	0.155261	-0.0756757	0.144323	0.178718	0.146088	-0.0926134	-0.0120776	0.0603098	0.197004	0.157686	-0.127701	-0.00900234	-0.149552	-0.101214	-0.183306	-0.0724659	0.285429	0.102156	0.120523	0.168502	0.104019	0.0188112	-0.0928153	-0.0696567	-0.0637027	0.670486	0.479326	0.731462	0.51118	0.414554	0.505969	0.67427	0.956382	0.78458	0.367596	0.472401	0.561467	0.967482	0.495825	0.64586	0.402474	0.742469	0.18677	0.642777	0.583845	0.442153
COL16A1	RSM11	greenyellow	-0.612387	-0.144788	0.371643	-0.522779	-0.128018	-0.303176	-0.15234	-0.151542	0.229984	-0.52281	-0.314254	0.536498	0.409935	0.52662	0.133231	0.257855	0.0905931	-0.189407	0.0190166	0.154582	-0.441019	0.0202736	-3.03e-05	0.542007	-0.17558	0.0580113	0.00189588	0.509803	0.0807918	0.010485	0.560486	0.15965	0.487731	0.490041	0.29111	0.0104796	0.144191	0.00831036	0.0520519	0.00983367	0.544492	0.234878	0.681009	0.386719	0.93137	0.481272	0.0351642
COL19A1	RSM7	black	0.50711	-0.0479395	-0.169728	0.309284	0.273568	0.147715	0.28445	0.330986	-0.292917	-0.0342227	-0.241874	-0.428029	-0.290045	-0.0953426	-0.0314401	-0.0383403	0.0633044	0.182787	0.228353	-0.277248	0.28736	-0.089904	-0.126036	-0.174579	0.255704	0.0707929	0.013521	0.828042	0.438791	0.150989	0.206558	0.501193	0.188352	0.122907	0.174967	0.876807	0.266176	0.0415965	0.179431	0.665206	0.886758	0.862115	0.774147	0.403833	0.29464	0.200275	0.183676
COMT	RSM18	lightgreen	-0.376838	-0.363697	0.118593	-0.463411	-0.058348	-0.11998	-0.271742	-0.0908149	-0.0859478	-0.450743	-0.162303	0.411433	0.150387	0.735572	0.375084	0.292457	0.437256	-0.0694384	0.164719	-0.17527	-0.464538	0.117245	-0.132934	0.550181	0.125573	0.332973	0.0763156	0.0880174	0.589926	0.0259425	0.791435	0.585553	0.209727	0.680267	0.69659	0.0308851	0.459361	0.0511162	0.493393	6.35e-05	0.0778059	0.175677	0.0369403	0.752895	0.452614	0.423764	0.0255357
COPB1	RSM6	red	0.143419	0.178361	0.121138	0.262274	0.199472	0.082679	0.0830268	0.0796173	0.0689781	-0.0982594	-0.144012	-0.286794	-0.0918109	-0.0241164	-0.103279	-0.282671	-0.0809293	0.534317	-0.329292	0.291019	0.224216	0.0726036	-0.305809	-0.121721	-0.108954	-0.075876	0.513856	0.415503	0.581913	0.22667	0.361504	0.707627	0.70645	0.718016	0.754484	0.655569	0.512098	0.184579	0.676944	0.913025	0.63911	0.191252	0.713558	0.00862857	0.124951	0.177909	0.303712
KLF6	RSM1	turquoise	0.241996	-0.727679	-0.872668	-0.336205	0.119892	0.775547	-0.129069	-0.27818	-0.762331	0.439386	0.555614	-0.071814	-0.586487	-0.031502	0.743001	0.314855	0.486575	0.199966	-0.0780933	-0.799428	-0.00487834	0.121493	0.2589	-0.213696	0.762059	0.679325	0.265929	8.32e-05	5.65e-08	0.116758	0.58583	1.38e-05	0.557247	0.198704	2.36e-05	0.0359265	0.00591396	0.74471	0.00326773	0.886536	4.88e-05	0.143385	0.0185515	0.360292	0.723206	4.74e-06	0.982375
SLC31A2	RSM2	blue	-0.308216	0.553325	0.649089	0.131421	-0.154674	-0.56191	0.142463	-0.0805016	0.652754	-0.288622	-0.471544	-0.0277642	0.549772	0.00681914	-0.507136	0.0107997	-0.562948	-0.237373	-0.23514	0.67508	0.188642	-0.401461	-0.0330504	0.245439	-0.646778	-0.458704	0.15248	0.00616629	0.000805191	0.550022	0.481007	0.00526402	0.516696	0.71501	0.000734682	0.181672	0.0231187	0.899929	0.00657564	0.975365	0.0135154	0.960994	0.0051628	0.275449	0.280125	0.000409244	0.388675
MAP3K8	RSM20	royalblue	0.324717	-0.174084	-0.353058	0.111906	0.150817	0.362115	0.245192	-0.196671	-0.300926	0.347399	0.293096	-0.316274	-0.231803	-0.00127621	0.250013	0.210078	0.0425765	0.0399909	-0.102743	-0.264679	0.263934	-0.417283	0.02094	-0.107297	0.176438	0.393582	0.130597	0.426954	0.098434	0.611204	0.492146	0.089512	0.259469	0.368423	0.162925	0.104332	0.174691	0.141492	0.287205	0.995389	0.24992	0.335994	0.847045	0.856237	0.640859	0.222283	0.223635
COX5B	RSM5	green	-0.468386	0.613499	0.660314	0.106224	-0.281836	-0.667624	-0.181113	0.0082779	0.762891	-0.18978	-0.207561	0.324442	0.603314	-0.253474	-0.611512	-0.274241	-0.483589	-0.352981	-0.00644531	0.650326	-0.107326	0.0548575	-0.0258436	0.1259	-0.70586	-0.745287	0.0241844	0.00185016	0.000605822	0.629526	0.192621	0.00050022	0.408225	0.970097	2.31e-05	0.385767	0.34195	0.130942	0.00230627	0.243206	0.00193256	0.2054	0.0193951	0.0985118	0.976715	0.000780766	0.625955
COX6A1	RSM3	brown	-0.248747	0.337507	0.168076	0.0161178	-0.177724	-0.0615649	-0.508306	-0.121595	0.36998	0.212726	0.226072	0.209397	0.241962	-0.215653	-0.266139	-0.271827	-0.19353	0.0861549	-0.152468	0.383807	0.0121496	0.274784	0.262365	-0.0387632	-0.360352	-0.363554	0.252406	0.11526	0.443324	0.941812	0.417198	0.780203	0.0132666	0.580478	0.0822657	0.329798	0.299621	0.3376	0.265997	0.323029	0.219647	0.209579	0.376272	0.695893	0.487361	0.0706077	0.956123
COX6A2	RSM14	cyan	0.404256	0.27936	0.093666	0.467852	0.437933	-0.132747	0.2229	0.193864	0.0294977	-0.0871058	-0.269416	-0.440754	-0.00231076	0.0151359	-0.241766	-0.131008	-0.167129	0.247044	0.268501	0.0991291	0.392297	-0.277029	-0.176536	0.0219778	-0.0979189	-0.0909142	0.0557215	0.196727	0.670769	0.0243684	0.0366156	0.545969	0.306634	0.375433	0.893714	0.692695	0.213808	0.0352866	0.991651	0.945352	0.266397	0.551288	0.445934	0.255774	0.215428	0.652706	0.064099
COX6B1	RSM2	blue	-0.18177	0.466915	0.48674	0.230802	-0.252852	-0.378922	-0.188527	0.167288	0.49288	-0.279412	-0.178627	0.0178442	0.306408	-0.142888	-0.473781	-0.357028	-0.253317	0.0913927	-0.0998935	0.533894	-0.00687054	0.190856	-0.0692694	0.0099279	-0.46624	-0.56797	0.406497	0.024694	0.0185059	0.28935	0.244405	0.0745737	0.38897	0.445496	0.0168677	0.19664	0.414797	0.935592	0.155024	0.515433	0.0223868	0.0944452	0.243509	0.678339	0.650194	0.00869158	0.97518
COX6C	RSM2	blue	-0.297231	0.481805	0.706063	0.256254	-0.513497	-0.509162	0.0370991	0.33829	0.57804	-0.402727	-0.149828	0.193919	0.251929	-0.0756499	-0.534885	-0.593587	-0.198842	-0.203726	-0.45639	0.734386	-0.277315	0.312817	-0.407223	-0.159367	-0.493381	-0.625635	0.168406	0.0199139	0.000166743	0.237899	0.0122068	0.0130868	0.866539	0.114366	0.00386561	0.0567427	0.495019	0.375295	0.246189	0.73155	0.00854478	0.00282737	0.363054	0.351141	0.0285968	6.61e-05	0.200162
COX7A1	RSM16	lightcyan	-0.491593	0.376289	0.353253	-0.131286	-0.154725	-0.508019	-0.337999	-0.236808	0.577111	-0.0291987	-0.135723	0.277763	0.576718	-0.234854	-0.372912	0.0897062	-0.420363	-0.107008	0.146061	0.32843	-0.00261839	0.0105307	0.325778	0.264303	-0.533705	-0.532028	0.017201	0.0767794	0.0982352	0.550436	0.480863	0.0133272	0.114698	0.276627	0.00393665	0.894786	0.536924	0.199405	0.00396702	0.280728	0.0796806	0.683974	0.0458041	0.626987	0.506049	0.126001	0.99054
COX7A2	RSM14	cyan	0.179284	0.411231	0.504146	0.545925	-0.193235	-0.333077	0.424117	0.636647	0.271029	-0.420904	-0.437487	-0.188069	-0.105949	-0.36008	-0.536887	-0.712411	-0.215319	0.115721	-0.36976	0.526934	0.0137004	0.380092	-0.520336	-0.478394	-0.199446	-0.612021	0.413054	0.0512412	0.0141692	0.00704408	0.377014	0.120415	0.0437038	0.00108955	0.210972	0.0454964	0.0368292	0.390144	0.630419	0.0914619	0.00825456	0.000136805	0.323798	0.599026	0.0824626	0.00978202	0.950528
COX7B	RSM5	green	-0.294178	0.550539	0.781858	0.233483	-0.249246	-0.467449	0.119393	0.299106	0.652528	-0.536594	-0.501959	0.0875665	0.405265	-0.0026935	-0.61099	-0.53181	-0.323274	0.037607	-0.285901	0.768101	-0.0985571	0.174361	-0.459367	0.0316285	-0.564471	-0.621536	0.173031	0.00648539	1.05e-05	0.283626	0.251425	0.0245079	0.587401	0.16561	0.000738876	0.00829649	0.0146633	0.691147	0.0550555	0.990268	0.00195471	0.00900686	0.132414	0.864728	0.186011	1.87e-05	0.654589
COX7C	RSM5	green	-0.490999	0.477019	0.466246	0.030288	-0.481019	-0.358632	-0.20372	-0.0982597	0.654255	0.00598478	0.0875381	0.322283	0.388877	-0.405511	-0.515103	-0.42013	-0.424042	-0.0853717	-0.428417	0.63891	-0.139073	0.297554	0.135765	-0.146187	-0.554667	-0.688336	0.0173567	0.0213606	0.0249284	0.890883	0.0201458	0.0928686	0.351154	0.655568	0.000707382	0.978379	0.691242	0.133674	0.0666636	0.0548939	0.0118933	0.0459365	0.0437451	0.698531	0.0413918	0.00103224	0.526824
COX8A	RSM5	green	-0.734935	0.396243	0.453537	-0.264129	-0.294375	-0.494055	-0.470562	-0.478079	0.72183	-0.0173757	0.0681756	0.432146	0.70716	-0.0578214	-0.310311	0.115057	-0.436539	-0.155564	-0.179709	0.548988	-0.101086	-0.0860935	0.385595	0.38351	-0.703335	-0.457516	6.49e-05	0.0612347	0.0297353	0.223281	0.17273	0.0165682	0.0234458	0.0210332	0.000101012	0.93728	0.757257	0.039465	0.000161193	0.793278	0.149566	0.60114	0.0372867	0.478457	0.411929	0.00666894	0.646282
COX10	RSM4	yellow	0.215807	-0.30451	-0.243388	-0.0682582	0.113639	0.287407	-0.0251723	0.102549	-0.350668	-0.154484	0.0483285	-0.0682584	-0.179364	0.304415	0.251042	-0.00668389	0.362081	0.177503	0.348438	-0.406557	-0.149306	0.0171706	-0.141044	0.063371	0.356448	0.317695	0.322675	0.157729	0.263103	0.756971	0.60566	0.183601	0.909232	0.641493	0.100894	0.481554	0.826668	0.756971	0.412842	0.157865	0.247912	0.975854	0.0895438	0.417788	0.10323	0.0542112	0.496542
COX11	RSM5	green	-0.468246	0.417178	0.369451	-0.0538839	-0.224182	-0.422485	-0.245472	-0.353763	0.604467	0.0191187	0.065834	0.180683	0.478658	-0.165645	-0.354165	-0.0443672	-0.441204	-0.0719465	-0.340066	0.530554	0.0403716	-0.0402645	0.180988	0.152355	-0.568764	-0.479026	0.0242325	0.0476467	0.0827389	0.807088	0.303787	0.0446071	0.258909	0.097716	0.00225027	0.931002	0.765363	0.409356	0.020856	0.450042	0.0973095	0.84069	0.0350786	0.744255	0.112357	0.00920147	0.854883
COX15	RSM25	orange	0.22068	-0.0571063	-0.0986133	0.121088	0.284723	0.0542125	0.302521	0.0596191	-0.157412	0.03553	-0.193989	-0.219665	-0.125046	-0.147197	0.0570066	0.177275	-0.0779505	-0.0982862	0.0640041	-0.171647	0.247102	-0.199629	-0.0730837	-0.0538678	0.11237	0.0992044	0.3116	0.795782	0.654404	0.582069	0.187911	0.805934	0.160598	0.786992	0.47318	0.872138	0.375121	0.313887	0.569698	0.502711	0.796131	0.418396	0.723692	0.655481	0.771715	0.433556	0.255659
CPA2	RSM9	magenta	0.32879	0.0482394	0.0381387	0.333289	0.163616	0.170218	0.334689	0.362437	-0.145977	-0.0511476	-0.171309	-0.326499	-0.2861	-0.0691657	-0.0885871	-0.311733	0.0157432	0.429593	-0.13386	0.069156	0.159478	-0.0281755	-0.237949	-0.293247	0.0996871	0.0167714	0.125562	0.826982	0.862833	0.120165	0.455688	0.437451	0.118521	0.0892058	0.506296	0.816719	0.434475	0.128377	0.185691	0.753836	0.687722	0.147612	0.943163	0.0407764	0.542577	0.75387	0.467317
CPD	RSM20	royalblue	0.00578379	-0.259173	-0.0204157	-0.0254605	-0.19202	0.216754	0.233401	0.116066	-0.206721	-0.154734	0.132861	0.0194358	-0.293778	0.262698	0.253872	-0.18462	0.355646	-0.00529057	-0.261863	-0.0584842	-0.245866	0.176122	-0.487774	-0.106242	0.262731	0.227955	0.979105	0.232411	0.926333	0.908197	0.380079	0.320505	0.2838	0.597929	0.343949	0.480835	0.54562	0.92986	0.173644	0.225892	0.242442	0.399051	0.0958195	0.980886	0.227425	0.790959	0.258122
CPE	RSM3	brown	-0.288571	0.303812	0.626605	0.154563	-0.367809	-0.435217	-0.0120081	0.300897	0.443087	-0.472653	-0.0875383	0.272856	0.237906	0.328213	-0.316993	-0.488426	0.0585277	-0.146157	-0.27114	0.625532	-0.348455	0.273187	-0.441336	0.0844801	-0.383843	-0.33125	0.181752	0.158731	0.0013779	0.481326	0.0842204	0.0379323	0.956633	0.162968	0.0342169	0.0227533	0.691241	0.207791	0.274341	0.126267	0.140539	0.0180438	0.790807	0.505767	0.210777	0.00141225	0.103212
CLDN4	RSM11	greenyellow	-0.428476	-0.190204	-0.0799126	-0.422575	-0.0307702	0.0824042	-0.383669	-0.447728	0.0755239	0.142377	0.325744	0.316134	0.217809	0.37234	0.272124	0.289056	0.129973	0.0433039	-0.11344	-0.0260794	-0.184727	-0.0881807	0.262347	0.372216	-0.0802583	0.251081	0.0413604	0.384687	0.717012	0.0445573	0.889156	0.708557	0.0707174	0.0321647	0.731981	0.51695	0.129314	0.141677	0.318097	0.0801804	0.209061	0.180987	0.554463	0.844463	0.606295	0.905975	0.398775
CLDN3	RSM19	lightyellow	0.207097	-0.32635	-0.497653	-0.0484778	0.0456202	0.570765	0.0713209	-0.0652959	-0.415658	0.48321	0.37346	-0.158435	-0.402856	-0.2267	0.262144	0.12477	0.127804	-0.0297654	-0.117111	-0.462941	0.0205783	-0.115703	0.259233	-0.317413	0.411523	0.32531	0.343053	0.128561	0.0156775	0.82614	0.83625	0.00445173	0.746407	0.767229	0.0485464	0.0195045	0.0792047	0.470274	0.056656	0.298243	0.226908	0.570558	0.561149	0.892755	0.594616	0.026114	0.925748
CLDN7	RSM16	lightcyan	-0.331391	0.307494	0.323647	0.0245363	-0.342764	-0.257332	0.0853955	-0.216251	0.474327	-0.0329107	0.0333891	0.0720145	0.389198	-0.107218	-0.339096	-0.11022	-0.366766	-0.0814027	-0.172208	0.386074	0.0498069	-0.196973	0.147764	0.0732391	-0.404206	-0.361019	0.122421	0.153492	0.131943	0.911516	0.109354	0.235862	0.698451	0.321657	0.0222111	0.881497	0.879786	0.744021	0.0664196	0.626308	0.113451	0.616618	0.0851714	0.711951	0.432031	0.0688227	0.821447
CPM	RSM6	red	0.0246868	0.409133	0.101546	0.180281	0.0265497	-0.165986	0.126167	-0.194302	0.303679	0.272416	-0.274733	-0.264643	0.25248	-0.521533	-0.356753	0.211658	-0.637026	-0.212545	-0.021839	0.227514	0.51038	-0.467839	0.378254	-0.0543676	-0.32688	-0.329654	0.910976	0.0525585	0.644773	0.410418	0.904287	0.449096	0.566215	0.374333	0.158923	0.208553	0.204555	0.222348	0.245122	0.0107038	0.0947173	0.332289	0.00107976	0.33022	0.921212	0.296465	0.0128345
CPOX	RSM9	magenta	-0.102108	-0.172609	-0.218286	-0.322328	0.378736	0.155557	-0.18519	-0.528853	-0.0988277	0.138385	-0.0785947	-0.0867894	0.171471	0.332122	0.331642	0.550287	-0.033537	0.312552	0.110566	-0.204262	0.302262	-0.443407	0.24158	0.462865	0.0263304	0.403981	0.642936	0.430945	0.317012	0.133616	0.0747279	0.478476	0.397572	0.0094707	0.653698	0.528891	0.721497	0.693758	0.434035	0.121549	0.122122	0.00651491	0.879257	0.146494	0.615506	0.349847	0.160975
CPT1A	RSM1	turquoise	0.303566	-0.603693	-0.471998	-0.0561639	-0.0714188	0.421242	0.03717	0.361085	-0.664367	-0.0879256	0.332554	0.0619928	-0.659568	0.0939426	0.527728	-0.190339	0.68907	0.0287157	-0.0960447	-0.50234	-0.358778	0.567783	-0.267618	-0.39102	0.728536	0.426637	0.159087	0.00228774	0.0229685	0.799084	0.74607	0.0453052	0.866286	0.090495	0.000545133	0.689941	0.121035	0.778712	0.000617606	0.669851	0.00965218	0.384343	0.000276492	0.896517	0.662882	0.0145762	0.0927256
CPT2	RSM3	brown	0.230111	0.46602	0.509053	0.522062	0.105265	-0.456433	0.382755	0.519125	0.290657	-0.429851	-0.494469	-0.252413	0.0938449	-0.149964	-0.580216	-0.34206	-0.281826	-0.0609805	0.208041	0.37903	0.146649	0.0182222	-0.216776	-0.0747872	-0.309557	-0.514036	0.290835	0.0250082	0.0131094	0.0106105	0.632641	0.0285798	0.0714476	0.0111372	0.178474	0.040642	0.0164637	0.245252	0.670175	0.494623	0.00370346	0.110132	0.192638	0.782241	0.340808	0.0744835	0.504321
CRABP1	RSM12	tan	-0.586894	0.158279	0.0988423	-0.41493	0.0945529	-0.123688	-0.684186	-0.611576	0.398006	0.202382	0.219082	0.372586	0.542556	0.148985	0.0325208	0.345297	-0.190825	-0.0967557	0.115156	0.195367	-0.0463353	-0.172588	0.375093	0.538581	-0.430688	-0.0460594	0.00324106	0.470716	0.65365	0.0489819	0.667824	0.573928	0.000317806	0.00192986	0.0599871	0.354394	0.315206	0.079965	0.00747672	0.497477	0.882891	0.106587	0.383108	0.660531	0.600823	0.37167	0.833717
CRABP2	RSM12	tan	-0.0419947	0.183948	-0.112992	-0.082828	0.338628	0.0989307	-0.292332	-0.39141	0.138491	0.266027	0.0560175	-0.0963903	0.248684	-0.121201	-0.047748	0.151303	-0.28561	0.318643	0.225035	0.0397591	0.332903	-0.212981	0.285754	0.179639	-0.199563	-0.0368019	0.849112	0.400802	0.607727	0.707122	0.113982	0.653359	0.17587	0.0647565	0.52857	0.219848	0.799598	0.661739	0.252529	0.581713	0.828719	0.490733	0.186479	0.138372	0.301903	0.857062	0.120622
CRAT	RSM9	magenta	0.00891184	-0.022079	-0.136981	-0.122135	0.420761	0.0748093	-0.293612	-0.232088	-0.0521364	0.142787	0.0138721	-0.0178411	0.167694	0.0655911	0.113141	0.412704	-0.104313	-0.121761	0.339844	-0.191635	0.130137	-0.328798	0.386046	0.300529	-0.0654185	0.146183	0.967809	0.920349	0.533119	0.578786	0.0455778	0.734428	0.173898	0.286595	0.813236	0.515732	0.949909	0.935603	0.444376	0.766205	0.607251	0.0503321	0.635738	0.579958	0.112606	0.381053	0.553961
CREB1	RSM9	magenta	0.131833	-0.156903	-0.278044	-0.0519208	0.135572	0.222981	0.160487	-0.282322	-0.187341	0.193272	0.163783	-0.277638	-0.103243	0.104981	0.203622	0.303797	-0.00285916	0.078839	-0.0603697	-0.210644	0.183967	-0.374071	0.0539538	0.0594041	0.154784	0.324985	0.548762	0.47463	0.198931	0.813995	0.537378	0.306453	0.46447	0.191823	0.392014	0.376921	0.455221	0.199616	0.639228	0.633565	0.351392	0.158754	0.98967	0.720665	0.784371	0.334664	0.40075
CREBBP	RSM1	turquoise	0.424146	-0.552099	-0.490106	-0.0676081	0.157791	0.532257	0.109006	0.294927	-0.68129	-0.0105395	0.12574	-0.14219	-0.567261	0.348576	0.462778	-0.0712651	0.635799	0.339924	0.216936	-0.598519	-0.129018	0.219454	-0.227864	-0.147117	0.707316	0.553744	0.0436879	0.00630501	0.0175927	0.759219	0.472103	0.00893843	0.620531	0.17189	0.00034475	0.961933	0.567542	0.517508	0.0047596	0.103084	0.0261735	0.746599	0.00111171	0.112516	0.320089	0.00255193	0.557402
CREBL2	RSM10	purple	0.157339	0.407585	0.412711	0.435415	0.0588958	-0.315406	0.0554504	0.442078	0.26533	-0.329619	-0.486747	-0.247317	0.0732204	-0.119414	-0.426824	-0.369612	-0.170341	0.367193	-0.0188075	0.415863	0.229107	0.222859	-0.240872	-0.089797	-0.27656	-0.428163	0.473389	0.053547	0.0503277	0.0378351	0.78952	0.142648	0.801587	0.0346764	0.221105	0.124554	0.0185041	0.255233	0.739877	0.587336	0.042237	0.0825948	0.437116	0.0847811	0.932123	0.0484239	0.293005
CREM	RSM8	pink	-0.0917752	0.0234505	-0.0225825	0.0419536	-0.279967	0.0561287	-0.228778	0.0629866	0.0458758	0.0653886	0.422373	0.198631	-0.166755	-0.153474	0.0174738	-0.43231	0.196414	0.0813622	-0.329966	0.189375	-0.202683	0.497515	-0.198899	-0.280655	-0.00394487	-0.127915	0.677063	0.915418	0.918538	0.849258	0.195716	0.799208	0.293717	0.775253	0.835344	0.766908	0.04467	0.363573	0.446968	0.48446	0.936926	0.0393822	0.369063	0.712089	0.124135	0.386801	0.353666
CRH	RSM5	green	-0.262476	0.742197	0.630903	0.324718	-0.124325	-0.632997	-0.180336	0.104423	0.764897	-0.156194	-0.201204	0.0849661	0.586547	-0.338639	-0.726113	-0.311477	-0.571134	-0.0906365	0.0915166	0.727985	0.10298	-0.0261847	0.143985	0.0653722	-0.784297	-0.768973	0.226298	5.02e-05	0.0012474	0.130596	0.571942	0.00118772	0.410272	0.63538	2.13e-05	0.476656	0.357264	0.699899	0.00326379	0.113969	8.76e-05	0.147963	0.00442032	0.680863	0.677925	8.23e-05	0.640087
CRHBP	RSM5	green	-0.435356	0.586579	0.6544	0.152568	-0.281078	-0.480282	-0.186561	0.117258	0.704977	-0.121554	-0.124926	0.272355	0.494125	-0.213765	-0.596081	-0.34756	-0.422346	-0.304565	-0.134559	0.678416	-0.139562	0.042713	0.0060741	0.033988	-0.666249	-0.660874	0.0378638	0.00326172	0.000704787	0.487073	0.193872	0.0203654	0.394026	0.594148	0.000172394	0.580608	0.570071	0.20866	0.0165504	0.327387	0.00268513	0.104161	0.0446849	0.15765	0.540451	0.000373412	0.525356
CRHR1	RSM12	tan	-0.0307506	0.31082	0.0912665	0.0657891	0.0875626	-0.198205	-0.1888	-0.0324649	0.261277	0.192873	-0.0633037	0.0269034	0.305571	-0.121615	-0.259889	0.0753486	-0.216675	-0.161609	0.480066	0.11519	0.167419	-0.13898	0.144644	0.174675	-0.289437	-0.20418	0.889226	0.148864	0.67876	0.765519	0.69116	0.364625	0.38827	0.883091	0.228505	0.377927	0.77415	0.903017	0.156214	0.580415	0.231076	0.732582	0.320686	0.461311	0.0204301	0.600716	0.445135
CRHR2	RSM8	pink	-0.295545	-0.039866	-0.141397	-0.315942	0.157185	0.20493	-0.107818	-0.610088	0.105561	0.370191	0.239046	0.0999315	0.201651	-0.030747	0.170184	0.280429	-0.231095	0.128187	-0.235405	0.0237847	0.10614	-0.298341	0.201828	0.150835	-0.146004	0.16885	0.17095	0.856682	0.519869	0.141934	0.473827	0.34824	0.624365	0.00199351	0.631678	0.0820778	0.27198	0.650069	0.356173	0.889239	0.437544	0.194948	0.28872	0.559965	0.279568	0.914217	0.6298
CRIP2	RSM12	tan	-0.349359	0.019455	0.220034	-0.334592	0.159866	-0.227094	-0.403404	-0.322893	0.22293	-0.314039	-0.155687	0.227619	0.48042	0.600112	0.0534735	0.309328	0.0430722	0.186345	0.387025	0.0438147	-0.085721	-0.187562	0.154968	0.716697	-0.278195	0.0766302	0.10226	0.929791	0.313056	0.118634	0.46622	0.297383	0.0562886	0.132898	0.306568	0.144481	0.478105	0.296237	0.0203242	0.00246798	0.808531	0.150927	0.845285	0.394583	0.0680843	0.84265	0.697354
CRK	RSM4	yellow	0.460736	-0.271639	-0.319113	0.210178	0.0986524	0.338958	0.314896	0.17264	-0.485128	0.177035	0.112927	-0.360548	-0.521743	0.0757338	0.262366	0.0405303	0.278032	0.173405	-0.0767249	-0.34756	0.109116	-0.0734654	-0.147414	-0.251065	0.412757	0.390029	0.0269295	0.209906	0.137758	0.33576	0.654275	0.113608	0.143329	0.43086	0.0189566	0.419037	0.607934	0.0910109	0.0106666	0.731263	0.2265	0.854318	0.198953	0.428789	0.727875	0.10416	0.620174
CRKL	RSM22	darkgreen	0.0471525	-0.0531745	-0.116916	0.0277519	0.12122	0.0952948	-0.388344	0.100894	-0.101952	0.03209	0.0124517	-0.0231156	-0.072199	-0.0256205	0.089188	0.00364273	0.175074	0.331733	0.146989	-0.122186	0.00254448	0.190795	0.104801	0.0247999	0.0566029	0.0523278	0.830825	0.809583	0.595232	0.899973	0.581656	0.665365	0.0670701	0.646911	0.643446	0.884432	0.955033	0.916622	0.743386	0.907622	0.685708	0.986839	0.424289	0.122012	0.503321	0.578626	0.990807
CRMP1	RSM2	blue	0.129182	0.851526	0.727698	0.672288	0.102788	-0.71868	0.216019	0.359889	0.64908	-0.37801	-0.548849	-0.31074	0.376438	-0.25757	-0.835015	-0.384541	-0.584954	-0.0980094	0.163106	0.748103	0.336922	-0.151795	-0.231249	0.030715	-0.692411	-0.778928	0.556896	2.57e-07	8.31e-05	0.00044148	0.640712	0.000111944	0.322188	0.0916466	0.000805377	0.0753317	0.00668556	0.148975	0.0766532	0.235415	7.2e-07	0.0700259	0.00337003	0.656393	0.457114	4.05e-05	0.115932
HAPLN1	RSM8	pink	-0.123404	0.0715194	0.266929	0.0858027	-0.533722	-0.401292	0.173566	0.286615	0.145672	-0.199173	0.0807919	0.304701	-0.018055	-0.0945931	-0.142541	-0.204826	0.0438941	-0.86342	-0.248628	0.208748	-0.386123	0.187498	-0.229999	-0.223146	-0.0559064	-0.254972	0.574817	0.745724	0.218229	0.697079	0.00871725	0.0577141	0.428354	0.184864	0.507196	0.36224	0.714024	0.157456	0.934832	0.667691	0.516464	0.348489	0.842369	1.13e-07	0.252641	0.339134	0.0687841
CRY1	RSM3	brown	0.111905	0.385858	0.223936	0.383749	-0.0833222	-0.109989	0.328564	-0.0427221	0.256324	0.158383	0.00450515	-0.330576	0.015053	-0.250863	-0.31569	-0.075344	-0.37768	-0.0740904	-0.382701	0.430025	0.343383	-0.280258	-0.017531	-0.16875	-0.330918	-0.190238	0.611207	0.0689912	0.304332	0.0706533	0.70545	0.617362	0.125837	0.846528	0.237767	0.470422	0.983723	0.123399	0.945651	0.24826	0.142268	0.732597	0.0756082	0.736892	0.0714911	0.0405518	0.108673
CRY2	RSM13	salmon	-0.062153	0.113033	-0.0674179	-0.0310693	0.248119	-0.0320867	-0.281261	-0.313154	0.0988537	0.238491	0.0933446	-0.017638	0.178963	-0.117285	-0.039024	0.232225	-0.208318	0.337512	0.157509	0.0102542	0.206731	-0.0662115	0.514451	0.173019	-0.214229	-0.0288636	0.778154	0.607596	0.759877	0.888086	0.253645	0.884444	0.19357	0.145677	0.653612	0.273127	0.671838	0.936335	0.413906	0.594065	0.859679	0.286302	0.340152	0.115254	0.472905	0.962963	0.343927
CRYAB	RSM0	grey	-0.0333088	0.167291	0.0912498	-0.0795485	0.479405	-0.114313	-0.0881468	-0.333397	0.165342	-0.14015	-0.543415	-0.268955	0.341769	0.155927	-0.0689659	0.418697	-0.321345	0.513572	0.217643	0.0805345	0.481672	-0.378667	0.233084	0.494041	-0.243874	0.0158528	0.880073	0.445489	0.678816	0.71825	0.0206291	0.60351	0.689199	0.120038	0.450884	0.523595	0.00736439	0.214623	0.110454	0.477419	0.754526	0.0467607	0.134873	0.012192	0.318475	0.714898	0.0199528
CRYBA2	RSM13	salmon	0.208615	0.142661	0.0509086	0.194465	0.229203	-0.0750401	0.139343	0.229315	0.0400971	-0.249002	-0.233086	-0.176458	0.0250451	-0.209227	-0.259292	-0.217228	-0.122202	0.310587	0.267895	0.0138162	0.129494	0.102608	-0.0253461	-0.0890922	-0.0366895	-0.23172	0.339448	0.516107	0.817561	0.373925	0.292797	0.733638	0.526012	0.292555	0.855859	0.251904	0.284469	0.420578	0.909689	0.338001	0.232188	0.319422	0.578575	0.149186	0.216505	0.950111	0.555937
CRYGD	RSM3	brown	-0.28048	0.274151	0.278889	-0.100134	0.0250821	-0.212473	-0.28058	-0.160586	0.358769	-0.0708948	-0.150913	0.180364	0.384118	-0.0503251	-0.263242	0.000671738	-0.259584	0.0904157	0.199372	0.215164	0.00234501	0.0101687	0.212258	0.255693	-0.38484	-0.324678	0.194862	0.205554	0.197514	0.649404	0.909556	0.330388	0.194696	0.464189	0.0927345	0.747874	0.491866	0.410198	0.0703604	0.819619	0.224897	0.997573	0.231643	0.681601	0.36175	0.324153	0.991527
CRYZ	RSM7	black	0.475643	-0.132185	-0.32241	0.276265	-0.00033828	0.41379	0.29775	0.233148	-0.380674	0.279741	0.181402	-0.254154	-0.537894	-0.249319	0.115336	-0.315208	0.163555	0.0742178	-0.34453	-0.145775	0.125519	0.201723	-0.266296	-0.564274	0.391485	0.200408	0.0217921	0.547685	0.133512	0.20194	0.998778	0.0496694	0.16763	0.284337	0.073132	0.196092	0.407465	0.241902	0.00811174	0.251282	0.600251	0.142913	0.455858	0.736455	0.10742	0.506892	0.568227
CS	RSM3	brown	-0.419011	0.240974	0.228757	-0.109694	-0.326299	-0.254988	-0.191203	-0.230025	0.400937	0.199939	0.184735	0.255888	0.315783	-0.0751133	-0.190243	0.04727	-0.201907	-0.326343	-0.0454901	0.286497	-0.0881643	-0.0694781	0.15571	0.140203	-0.358301	-0.245935	0.046579	0.268016	0.293763	0.618311	0.128624	0.240306	0.382149	0.29102	0.0579567	0.360358	0.398754	0.238594	0.142145	0.733387	0.384588	0.83041	0.355551	0.12857	0.83671	0.185054	0.68914
MAPK14	RSM21	darkred	0.134368	-0.0702797	0.135521	0.0922507	0.071651	0.150667	0.588262	0.0933354	-0.0833132	-0.224699	-0.18985	-0.1956	-0.130715	0.309386	-0.00549121	-0.116104	0.0540225	0.182229	-0.160894	0.0605192	-0.00516399	-0.177605	-0.395548	0.00862392	0.0781152	0.199906	0.541031	0.749994	0.537535	0.675478	0.745271	0.49258	0.00315259	0.671868	0.705481	0.302644	0.385589	0.371088	0.552187	0.150848	0.980162	0.597809	0.806601	0.405293	0.463322	0.78385	0.981344
CSE1L	RSM6	red	-0.0314217	0.188025	0.274816	0.158917	-0.0939899	-0.262858	0.155427	0.0815116	0.198577	-0.348761	-0.233737	-0.0212124	0.0836912	-0.144817	-0.211927	-0.150398	-0.17089	-0.0677961	-0.208125	0.286208	0.0372224	0.070309	-0.0936059	-0.0332324	-0.188021	-0.278324	0.886824	0.390257	0.204412	0.468905	0.669693	0.2256	0.47885	0.711582	0.363706	0.102889	0.283088	0.923466	0.704203	0.509719	0.331661	0.49336	0.435617	0.758569	0.340611	0.185517	0.866099
CSF1	RSM11	greenyellow	0.0894996	-0.399992	-0.707644	-0.332985	0.268326	0.536044	-0.389209	-0.553859	-0.445202	0.684103	0.559544	-0.0399459	-0.212287	0.0681861	0.590573	0.569881	0.221406	0.0266725	0.166297	-0.559148	0.177838	-0.242617	0.430667	0.134352	0.34623	0.612659	0.684665	0.0586052	0.000158799	0.120525	0.215739	0.00837573	0.0664112	0.00610663	0.0332695	0.000318552	0.00550089	0.856397	0.33082	0.75722	0.00300777	0.00452776	0.30997	0.903846	0.448236	0.00554136	0.416895
CSF1R	RSM2	blue	-0.252783	0.455686	0.425727	0.198325	-0.342946	-0.347651	-0.0604736	0.0982059	0.488355	-0.0233354	-0.0153219	0.133046	0.221897	-0.336625	-0.507617	-0.36833	-0.341353	-0.309775	-0.188593	0.476561	-0.123344	0.176613	-0.00552496	-0.154842	-0.391132	-0.607039	0.244538	0.0288743	0.0428268	0.364328	0.109153	0.104064	0.784009	0.655746	0.0180629	0.915832	0.944681	0.545056	0.308871	0.116274	0.0134127	0.0837482	0.110917	0.150307	0.388803	0.0215034	0.575002
CSK	RSM8	pink	0.0566145	0.104919	-0.168791	-0.0334098	0.146483	-0.00246871	-0.165734	-0.106308	0.0101551	0.295987	0.0455417	-0.0427769	0.0626386	-0.286605	-0.0517491	0.196527	-0.184346	-0.348485	0.310711	-0.139627	0.148194	-0.17579	0.175753	-0.000917968	-0.0115806	-0.0986044	0.797505	0.633766	0.441358	0.879712	0.504808	0.99108	0.449795	0.629255	0.963321	0.17028	0.836528	0.846334	0.776464	0.184881	0.8146	0.368781	0.399764	0.10318	0.149015	0.525162	0.499789
CSNK1A1	RSM11	greenyellow	-0.0367185	0.0689146	-0.186413	-0.0469574	0.411813	0.147319	-0.33397	-0.396634	0.0304673	0.35621	0.21238	-0.166152	0.105753	0.0375928	0.0957931	0.285346	-0.14721	0.386052	0.0724125	0.00531338	0.315672	-0.244111	0.406874	0.221911	-0.131749	0.150226	0.867897	0.754704	0.394407	0.831516	0.0508807	0.502352	0.119364	0.0609564	0.890241	0.0952567	0.330604	0.448637	0.631056	0.864779	0.663715	0.186904	0.502672	0.0688401	0.742652	0.980804	0.142292
CSNK1D	RSM8	pink	0.491628	0.398587	0.0508115	0.522386	0.403515	-0.107245	0.0943754	0.206019	0.0512039	0.0325027	-0.103452	-0.505095	-0.0707926	-0.211179	-0.360237	-0.155743	-0.211293	0.268769	0.348014	0.126203	0.463874	-0.0910636	-0.0310432	-0.0634709	-0.18103	-0.2374	0.017192	0.0595803	0.817903	0.0105537	0.0562149	0.626218	0.668414	0.345629	0.81652	0.882956	0.638544	0.0139588	0.748226	0.333411	0.0913107	0.477946	0.333143	0.214953	0.103679	0.566104	0.0257749
CSNK1G2	RSM16	lightcyan	-0.488577	0.219057	0.0754101	-0.393729	0.136469	-0.149715	-0.373442	-0.800918	0.447535	0.301832	0.0333504	0.170273	0.710322	0.0843477	-0.0810976	0.592869	-0.498077	-0.0764423	0.149156	0.133564	0.248566	-0.614389	0.614237	0.594124	-0.511025	-0.0146626	0.0180028	0.315263	0.732371	0.0630483	0.534667	0.495348	0.0792205	4.41e-06	0.0322484	0.161601	0.879924	0.437302	0.000146095	0.701985	0.712987	0.00286949	0.0155753	0.728841	0.496978	0.543479	0.252763
CSNK1G3	RSM1	turquoise	0.388794	-0.70312	-0.570807	-0.0925713	0.0992943	0.596224	0.115672	0.335628	-0.789931	-0.0054245	0.243887	-0.0486457	-0.688379	0.211565	0.623013	-0.0185302	0.71586	0.0823559	-0.0134458	-0.661831	-0.259246	0.318125	-0.232516	-0.301084	0.818172	0.643844	0.0667264	0.000182451	0.00444817	0.674411	0.652163	0.00267717	0.599182	0.117427	7.36e-06	0.980402	0.262095	0.825547	0.000282036	0.332507	0.00149575	0.933121	0.000122591	0.708721	0.951447	0.000582463	0.232273
CSNK2A1	RSM14	cyan	0.30689	0.589225	0.321355	0.661791	-0.0226982	-0.116145	0.233434	0.32142	0.304712	0.105098	-0.115402	-0.439115	-0.0985189	-0.442343	-0.55117	-0.495899	-0.369779	-0.0278628	-0.414772	0.550651	0.383352	0.0311056	-0.328764	-0.412985	-0.330955	-0.474594	0.154342	0.00309156	0.134861	0.000583075	0.918122	0.597678	0.28373	0.134777	0.157439	0.633186	0.600041	0.0360541	0.654715	0.0345554	0.00641195	0.0161067	0.0824452	0.899575	0.0490766	0.00647223	0.0709704
CSNK2A2	RSM3	brown	0.0839938	0.281501	0.283217	0.218252	0.292413	-0.242501	0.163571	0.193567	0.184199	-0.17862	-0.353114	-0.139722	0.06899	-0.0785293	-0.251622	-0.134571	-0.216639	0.142366	-0.0925092	0.316204	0.144153	0.0163201	-0.282982	-0.0256711	-0.239226	-0.208998	0.70318	0.193174	0.190358	0.31709	0.175746	0.264902	0.455814	0.376179	0.400148	0.414816	0.0983767	0.524875	0.754443	0.72172	0.246784	0.540417	0.320767	0.516984	0.674617	0.141585	0.511682
CSNK2B	RSM2	blue	0.102941	0.609739	0.311326	0.445429	0.206616	-0.343821	-0.158378	0.0999218	0.389174	0.0378538	-0.186752	-0.205561	0.200056	-0.423459	-0.496456	-0.194645	-0.444519	-0.0507973	0.201835	0.428121	0.333656	-0.0384764	0.061286	-0.0367081	-0.461162	-0.534471	0.640212	0.00200868	0.148169	0.0331687	0.344201	0.108193	0.470434	0.6501	0.0664375	0.863848	0.393532	0.346724	0.360071	0.0440664	0.0159696	0.373475	0.033573	0.817954	0.355725	0.0415476	0.119733
VCAN	RSM1	turquoise	0.513041	-0.626674	-0.408218	0.067331	0.0262523	0.478595	0.410307	0.544007	-0.783602	-0.191164	0.0274472	-0.184904	-0.798506	0.235838	0.500209	-0.177957	0.714761	0.180948	-0.0713782	-0.557572	-0.24646	0.373586	-0.520752	-0.391633	0.815375	0.539862	0.0122971	0.00137571	0.0531409	0.760178	0.905354	0.0208752	0.0518183	0.00728773	9.75e-06	0.382249	0.901066	0.398314	4.95e-06	0.278657	0.0150688	0.416579	0.000126974	0.40866	0.74621	0.005705	0.256937
NCAN	RSM1	turquoise	0.283008	-0.441786	-0.135002	0.0397018	-0.046408	0.0938255	0.148792	0.612042	-0.505832	-0.445173	-0.03767	0.0641155	-0.514927	0.289846	0.329641	-0.294072	0.677955	0.0895628	0.153454	-0.347087	-0.449505	0.557453	-0.56443	-0.221569	0.562298	0.246765	0.190699	0.0348102	0.539109	0.857266	0.83346	0.670239	0.498042	0.00191026	0.0137974	0.033282	0.864503	0.771328	0.0119274	0.179744	0.124527	0.173195	0.000378193	0.684454	0.484518	0.104664	0.0314054
CSPG4	RSM19	lightyellow	-0.0808913	-0.647038	-0.516379	-0.557376	0.256899	0.315911	-0.347253	-0.293059	-0.505323	0.070095	0.265535	0.288341	-0.096829	0.469647	0.713854	0.57719	0.503035	-0.134862	0.437424	-0.686763	-0.304444	-0.0616171	0.199265	0.370187	0.469393	0.674135	0.713687	0.000847119	0.0116489	0.00572571	0.236679	0.141974	0.104487	0.174749	0.0139088	0.75063	0.220735	0.182118	0.660289	0.023754	0.000130694	0.00393055	0.0144184	0.539533	0.0368595	0.000295386	0.157824
CSRP1	RSM18	lightgreen	-0.0920771	-0.236636	0.0704311	-0.15736	-0.168997	-0.199159	0.136196	0.226336	-0.132065	-0.286784	-0.261544	0.209296	-0.106902	0.122651	0.202435	0.0965439	0.204162	-0.185803	-0.13356	-0.0480915	-0.229518	0.259154	-0.173687	-0.0356427	0.184261	0.0851662	0.676057	0.276988	0.749472	0.47333	0.440794	0.362272	0.535491	0.299041	0.548051	0.184595	0.228012	0.337838	0.62733	0.577169	0.354266	0.661231	0.350087	0.395984	0.543491	0.827505	0.292115
CSRP2	RSM0	grey	-0.129326	-0.0928663	0.00740207	-0.10003	-0.278738	0.157908	-0.178657	0.18433	-0.00950311	0.0199216	0.144986	0.231457	-0.0521249	-0.0621085	-0.0178962	-0.211445	0.176214	-0.0211356	-0.082081	-0.0529667	-0.294631	0.258255	0.0298315	-0.148729	0.0475346	-0.0509947	0.556454	0.673429	0.97326	0.649745	0.197768	0.471769	0.414718	0.399808	0.965674	0.928111	0.509218	0.287945	0.813276	0.778309	0.935405	0.332787	0.421231	0.923743	0.709652	0.810313	0.172339
SLC25A10	RSM3	brown	-0.533009	0.129435	0.357247	-0.330649	-0.207123	-0.323681	-0.128946	-0.217497	0.419611	-0.179147	-0.29758	0.328885	0.560293	0.169441	-0.150551	0.18396	-0.252959	-0.134676	0.0812977	0.201916	-0.214718	-0.233885	0.0680485	0.360925	-0.356586	-0.192806	0.00882435	0.556118	0.0942288	0.123312	0.34299	0.1319	0.557624	0.318808	0.0462336	0.413418	0.167883	0.125447	0.005425	0.439576	0.492916	0.400769	0.244198	0.540098	0.712308	0.355527	0.325181
CST3	RSM1	turquoise	0.214926	-0.482182	-0.369026	-0.09814	-0.132563	0.238458	-0.147276	0.329368	-0.530424	-0.0857012	0.293264	0.186369	-0.516279	0.0969891	0.456354	-0.174316	0.653045	-0.0637104	0.00302718	-0.415196	-0.380679	0.630901	-0.300482	-0.293344	0.576677	0.311365	0.324704	0.0198033	0.0831207	0.655963	0.54653	0.273195	0.50248	0.124859	0.00922189	0.697421	0.174433	0.394522	0.011668	0.65976	0.0286111	0.426329	0.000729322	0.772736	0.989063	0.0488224	0.0731281
CST6	RSM12	tan	-0.0930483	0.0973804	0.0884025	0.0549956	-0.21067	-0.0940717	0.00219495	-0.0640492	0.1442	0.00963146	0.0474349	0.0493546	0.0964995	-0.0137628	-0.0567453	-0.123929	-0.0420933	0.038455	-0.150496	0.184737	0.0303019	0.0391386	-0.0702193	-0.0422553	-0.0996805	-0.0454066	0.672823	0.658468	0.688341	0.803183	0.334603	0.669422	0.99207	0.771558	0.511543	0.965211	0.829827	0.823043	0.661378	0.950303	0.797046	0.573177	0.848762	0.861706	0.493075	0.398749	0.890834
CSTB	RSM12	tan	-0.486819	-0.0699055	0.0691619	-0.437582	-0.376077	-0.016675	-0.535058	-0.215048	0.191694	-0.00759207	0.241274	0.510418	0.291465	0.309145	0.112196	0.0304597	0.209982	-0.21488	0.148016	0.0597878	-0.370409	0.248304	0.0979093	0.313752	-0.0983326	0.00532326	0.0184839	0.751284	0.75385	0.0367837	0.076959	0.939804	0.00851933	0.324422	0.380904	0.972574	0.267402	0.0128266	0.177215	0.151183	0.610274	0.890268	0.336221	0.324808	0.50031	0.786403	0.0818843
CSTF2	RSM14	cyan	0.224928	0.451186	0.304927	0.553419	0.0433294	-0.247626	0.368678	0.303162	0.259428	-0.128906	-0.122078	-0.273127	0.0125384	-0.354978	-0.4739	-0.440022	-0.317741	-0.0248728	0.00941093	0.397436	0.207945	-0.0649658	-0.215382	-0.282201	-0.266297	-0.410169	0.302139	0.0307005	0.157132	0.00615577	0.844372	0.254621	0.0834339	0.159669	0.231935	0.557748	0.578964	0.207321	0.95472	0.0964891	0.0223485	0.035628	0.139554	0.910308	0.966007	0.0603886	0.341036
CSTF3	RSM3	brown	-0.460688	0.195041	0.237351	-0.229647	-0.169581	-0.29419	-0.421447	-0.282952	0.419873	-0.0375378	0.0663149	0.373662	0.428421	-0.00316313	-0.149156	-0.00671287	-0.187085	0.0692172	-0.226863	0.355434	-0.123839	0.18352	0.235681	0.192626	-0.404339	-0.244378	0.0269478	0.372486	0.275496	0.291838	0.439193	0.173013	0.0451896	0.190792	0.0460835	0.864975	0.763696	0.0790294	0.0413895	0.988572	0.496979	0.975749	0.392676	0.753659	0.297887	0.0960324	0.573458
CTBS	RSM20	royalblue	0.0861208	0.0150671	-0.245164	0.00716119	-0.16199	0.271879	-0.0833356	-0.209913	-0.0498626	0.520556	0.498006	-0.0302912	-0.0437235	-0.183924	0.0126419	0.041152	-0.0883102	-0.291395	-0.0868373	-0.112338	0.0273205	-0.195382	0.236652	-0.201424	0.0114667	0.0843477	0.696007	0.9456	0.259527	0.97413	0.460239	0.209488	0.705405	0.336383	0.82125	0.010878	0.0155923	0.890872	0.842974	0.400864	0.954346	0.852107	0.688651	0.177323	0.693597	0.609821	0.901521
CTBP1	RSM2	blue	0.0160448	0.520656	0.218928	0.17066	0.575348	-0.320054	-0.191756	-0.286099	0.407898	0.109319	-0.375221	-0.298827	0.56526	-0.0503696	-0.383587	0.373582	-0.566445	0.227859	0.645943	0.191653	0.56384	-0.601718	0.360476	0.512253	-0.564112	-0.241541	0.942076	0.01086	0.315555	0.436245	0.00407444	0.136536	0.380748	0.185693	0.0533458	0.61952	0.0776885	0.166024	0.00494328	0.819462	0.0707827	0.0790989	0.00483383	0.295715	0.000870259	0.381008	0.00507719
CTBP2	RSM7	black	0.39891	-0.209852	-0.357634	0.0243464	0.522019	0.362612	-0.0136499	-0.00301139	-0.399559	0.0721173	0.0553797	-0.329259	-0.256568	0.298049	0.270605	0.102989	0.29464	0.464552	0.406437	-0.396382	0.215403	-0.118283	-0.21035	0.142457	0.312	0.40952	0.059355	0.336528	0.0938472	0.912199	0.0106181	0.0890405	0.950711	0.98912	0.0589048	0.743667	0.801835	0.124992	0.237305	0.167182	0.211715	0.640057	0.172326	0.0255305	0.0542894	0.0611357	0.323604
CTF1	RSM15	midnightblue	0.00127953	-0.37973	-0.355989	-0.20194	0.0222032	0.295876	-0.20428	-0.0856498	-0.354911	0.274373	0.303035	0.168506	-0.290713	0.0755588	0.490917	0.139808	0.34359	-0.0473823	-0.214977	-0.272831	-0.125054	0.158746	-0.0180626	-0.108863	0.331174	0.399858	0.995377	0.0739058	0.0954777	0.355469	0.919903	0.170449	0.349804	0.697594	0.0965572	0.205174	0.159854	0.442142	0.178387	0.731862	0.0173781	0.524618	0.108446	0.830013	0.324585	0.207834	0.569672
CTGF	RSM4	yellow	-0.310269	-0.350148	-0.299756	-0.423196	-0.400251	0.215311	-0.325527	-0.412434	-0.149251	0.30112	0.611676	0.366878	-0.0560995	0.103501	0.439819	0.281284	0.230376	-0.398354	-0.26571	-0.190993	-0.293048	0.0169334	0.337512	0.0295975	0.165444	0.305016	0.149624	0.101435	0.164648	0.0442117	0.0584273	0.323815	0.129584	0.050498	0.496701	0.162641	0.00192563	0.0850693	0.79931	0.638383	0.0357232	0.193533	0.290266	0.0597435	0.220419	0.382681	0.174766
CTH	RSM8	pink	-0.0177248	0.0657868	0.103081	0.0132302	0.136334	-0.118066	-0.231146	0.0743571	0.0527467	-0.0998697	0.0494707	0.098121	0.114669	0.328813	0.0539438	-0.00100563	0.171091	-0.100714	0.250602	0.103472	-0.0380876	-5.37e-05	-0.167843	0.242716	-0.102824	0.102055	0.936022	0.765527	0.639757	0.952224	0.535074	0.591592	0.288612	0.735978	0.811087	0.650272	0.822634	0.656026	0.602375	0.125534	0.806878	0.996367	0.435069	0.6475	0.24877	0.638478	0.863015
CTNNA1	RSM10	purple	-0.543435	0.14324	0.484267	-0.149539	-0.552836	-0.328825	-0.0600451	0.0383443	0.428499	-0.206148	0.0174123	0.459576	0.243061	0.0794081	-0.176922	-0.276906	-0.059254	-0.273077	-0.634878	0.524808	-0.434749	0.291987	-0.20685	-0.0402911	-0.324265	-0.299795	0.00736181	0.514389	0.0192009	0.495862	0.0062213	0.12552	0.785505	0.862101	0.0413485	0.345318	0.937148	0.0273669	0.263765	0.718727	0.419339	0.200853	0.788268	0.207407	0.00113623	0.0101368	0.0381627
CTNNB1	RSM1	turquoise	0.417659	-0.669475	-0.739526	-0.141839	0.224592	0.799708	0.203489	-0.0492041	-0.797046	0.379756	0.337124	-0.226539	-0.678364	0.0232143	0.658566	0.19897	0.45541	0.369674	-0.179522	-0.687099	0.0705933	0.0203861	0.0496598	-0.319345	0.735961	0.742213	0.0473645	0.000476156	5.52e-05	0.518553	0.30288	4.67e-06	0.351714	0.823575	5.3e-06	0.0738848	0.1157	0.298596	0.000373949	0.916267	0.000633751	0.362738	0.0289839	0.0825396	0.412425	0.000292573	0.748913
CTNND1	RSM19	lightyellow	-0.169858	-0.485995	-0.354668	-0.440699	-0.337705	0.169689	-0.347665	-0.0589688	-0.306341	0.00989077	0.309835	0.409536	-0.195309	0.194672	0.445133	0.107987	0.519626	-0.212519	-0.0700858	-0.363694	-0.380335	0.461392	0.0783911	0.00363352	0.431568	0.311475	0.438436	0.0187132	0.0968016	0.0353126	0.115034	0.438898	0.104049	0.789265	0.155119	0.964275	0.150224	0.0523035	0.371815	0.373407	0.0332997	0.62382	0.0110459	0.33028	0.750662	0.0880206	0.0734094
CTNND2	RSM1	turquoise	0.211352	-0.684056	-0.544856	-0.296837	-0.120445	0.474397	0.143092	0.0810586	-0.674682	0.0452259	0.193442	0.0511235	-0.507032	0.155567	0.585094	0.181885	0.532979	-0.229767	-0.00853642	-0.716849	-0.285744	0.105163	-0.133224	-0.199915	0.753475	0.543939	0.333006	0.000318975	0.00717906	0.168999	0.584091	0.0221888	0.514825	0.713119	0.000413713	0.837647	0.376494	0.816804	0.0135378	0.478447	0.00336062	0.406195	0.00882883	0.291579	0.969164	0.000118763	0.186263
CTRL	RSM1	turquoise	0.343003	-0.451752	-0.471481	-0.0706492	0.173766	0.424219	0.0571036	0.146093	-0.596964	0.17977	0.21744	-0.0413765	-0.544727	0.0036223	0.474301	0.113148	0.436164	-0.128162	-0.0373707	-0.488808	-0.111191	0.18914	-0.192076	-0.250226	0.545367	0.484815	0.10909	0.0304657	0.0231396	0.74872	0.427814	0.0436477	0.795791	0.505955	0.00263623	0.411769	0.318938	0.851309	0.00719551	0.986913	0.0222194	0.60723	0.0374687	0.560043	0.86557	0.0179404	0.613497
CTSB	RSM2	blue	-0.0418655	0.670219	0.539904	0.413142	0.163159	-0.307898	0.307173	-0.0434654	0.587683	-0.0688393	-0.293819	-0.28372	0.311783	-0.232669	-0.617033	-0.261975	-0.611873	0.103033	-0.27743	0.713381	0.381999	-0.269976	-0.192375	0.0206856	-0.639575	-0.501798	0.849571	0.000466759	0.00783269	0.0500643	0.456965	0.152925	0.153944	0.84389	0.00318973	0.754963	0.173581	0.189538	0.147544	0.285356	0.001711	0.227219	0.00191736	0.639913	0.199966	0.00013267	0.0720559
CTSD	RSM16	lightcyan	-0.318856	0.322179	0.178416	-0.0652374	0.0717851	-0.0330788	-0.234793	-0.518073	0.436204	0.135161	-0.0314675	-0.0992417	0.444851	-0.0475285	-0.225295	0.132177	-0.452253	0.340167	-0.19484	0.330218	0.33335	-0.374025	0.339095	0.294115	-0.454895	-0.190897	0.138094	0.133806	0.415358	0.767432	0.74481	0.880895	0.280857	0.0113311	0.0374494	0.538627	0.88666	0.652336	0.0334251	0.829496	0.301329	0.547709	0.0302592	0.112243	0.372987	0.123831	0.120093
CTSH	RSM21	darkred	0.212177	0.0442447	-0.0188288	0.214643	0.173381	0.00152128	0.0988406	0.290879	-0.0811821	-0.133316	-0.295817	-0.205892	-0.135898	-0.284272	-0.121973	-0.111933	-0.025312	0.342971	0.185247	-0.0590811	0.143306	0.205148	-9.59e-05	-0.157799	0.0821833	-0.128102	0.331077	0.841125	0.932046	0.325354	0.428854	0.994503	0.653656	0.178127	0.7127	0.544233	0.170538	0.345932	0.536391	0.188641	0.579292	0.611118	0.90873	0.109125	0.397425	0.788872	0.514191
CTSZ	RSM6	red	-0.441974	-0.0379718	0.0163453	-0.320604	-0.364242	-0.052232	-0.43123	-0.211729	0.189995	0.0732326	0.218063	0.408986	0.210724	-0.0531165	-0.00616029	-0.0492269	0.0271076	0.0691071	0.00850341	0.0182956	-0.328424	0.299173	0.295397	0.0640374	-0.0933831	-0.167815	0.0347239	0.863428	0.940992	0.135827	0.0875072	0.812899	0.0399316	0.332124	0.38522	0.739835	0.317518	0.052652	0.334478	0.809787	0.977745	0.823494	0.902285	0.754039	0.969283	0.933966	0.126009
CX3CR1	RSM5	green	-0.459967	0.578565	0.888423	0.130459	-0.242501	-0.821694	0.0141771	0.22574	0.765794	-0.616899	-0.580034	0.274856	0.624327	0.142708	-0.627571	-0.294037	-0.363673	-0.233045	-0.0161703	0.758109	-0.185974	0.0545345	-0.261394	0.298447	-0.677618	-0.66206	0.0272188	0.00382595	1.52e-08	0.552971	0.264901	1.53e-06	0.948809	0.300351	2.05e-05	0.00171611	0.0037168	0.204344	0.00145169	0.515967	0.00134759	0.173247	0.0880403	0.284557	0.941623	2.78e-05	0.395541
CXADR	RSM12	tan	0.0941731	0.344898	0.0248912	0.20623	0.197262	-0.0266875	0.0808874	-0.264971	0.23335	0.297221	-0.0861972	-0.311854	0.217399	-0.215404	-0.226328	0.196312	-0.438352	-0.058155	0.00119832	0.220471	0.513329	-0.445621	0.196601	0.0759498	-0.290892	-0.068259	0.669085	0.10702	0.910242	0.345122	0.366957	0.903792	0.7137	0.221755	0.283909	0.168423	0.69575	0.147446	0.319031	0.323601	0.299059	0.369315	0.0364161	0.79211	0.99567	0.31207	0.0122399
CYB5A	RSM16	lightcyan	-0.697191	0.360228	0.397308	-0.332478	-0.228854	-0.455278	-0.550688	-0.425908	0.666433	0.00869378	-0.0707288	0.399991	0.779807	0.0351547	-0.287262	0.288079	-0.404626	-0.26771	0.166219	0.375012	-0.0888523	-0.23997	0.434515	0.52228	-0.639505	-0.37841	0.000218048	0.0913188	0.0604787	0.121125	0.293553	0.0290364	0.00646797	0.0427289	0.000516255	0.968596	0.748446	0.058606	1.15e-05	0.873478	0.183832	0.182532	0.0554764	0.216835	0.448451	0.0778671	0.686833
CYB561	RSM11	greenyellow	-0.294016	-0.242731	-0.304797	-0.403248	0.0779626	0.218905	-0.376536	-0.513606	-0.0576413	0.269988	0.380014	0.238329	0.176955	0.105305	0.294283	0.298009	0.101572	0.197356	0.313845	-0.3334	-0.107641	-0.139615	0.345128	0.30189	0.0505058	0.246398	0.17328	0.264435	0.157318	0.0563935	0.723651	0.315607	0.0765708	0.0121853	0.793908	0.2128	0.0736726	0.273463	0.41925	0.632512	0.172871	0.167243	0.64469	0.366725	0.144742	0.120034	0.624937
CYBA	RSM17	grey60	-0.577053	-0.164553	-0.154416	-0.562629	-0.252213	0.0143397	-0.463835	-0.604149	0.171919	0.265869	0.335334	0.479904	0.33944	0.0560293	0.20148	0.288427	-0.0211941	-0.13684	-0.106199	-0.100351	-0.247646	-0.0111747	0.347033	0.255257	-0.0705305	0.0927897	0.00394113	0.453076	0.481749	0.00519372	0.245639	0.948223	0.0257889	0.0022656	0.432816	0.220133	0.117768	0.0204788	0.113062	0.799556	0.35659	0.181981	0.923532	0.533545	0.62961	0.648692	0.25458
CYC1	RSM5	green	-0.387056	0.772356	0.611631	0.169645	-0.0411943	-0.541114	-0.120619	-0.286689	0.850666	-0.0359387	-0.271463	-0.0236772	0.711899	-0.214895	-0.693355	-0.0720701	-0.736733	-0.0973486	-0.0314431	0.745498	0.291449	-0.327391	0.127963	0.290758	-0.835093	-0.657947	0.0680601	1.57e-05	0.00192753	0.439017	0.851957	0.00766864	0.583544	0.184747	2.72e-07	0.870679	0.210213	0.914603	0.000139032	0.324773	0.000244159	0.74383	6.09e-05	0.658573	0.886747	4.46e-05	0.177239
CYLD	RSM13	salmon	0.0216744	0.268945	0.269057	0.283603	-0.00577891	-0.102942	0.00611976	0.179925	0.203301	-0.111672	0.00521629	-0.133373	-0.0632409	-0.029419	-0.22394	-0.386239	-0.0587092	0.257148	-0.455567	0.452535	0.113962	0.228877	-0.25011	-0.151317	-0.209557	-0.228172	0.921804	0.21464	0.214443	0.189729	0.979122	0.64021	0.977891	0.411358	0.352168	0.611956	0.981155	0.544059	0.774368	0.893997	0.304323	0.0686944	0.790172	0.236209	0.0289218	0.0301436	0.604628
CYP1A1	RSM10	purple	-0.115283	0.30533	0.283152	0.120812	-0.0535974	-0.560087	0.0953164	-0.0405557	0.349191	-0.24246	-0.303995	0.00115952	0.346366	-0.14057	-0.310473	0.0101282	-0.338575	-0.113831	0.146677	0.251763	0.0754423	-0.128869	-0.0157865	0.113734	-0.2979	-0.370981	0.60042	0.156556	0.190464	0.582936	0.808095	0.00544578	0.665293	0.854228	0.102437	0.264984	0.158468	0.995811	0.105436	0.522339	0.149342	0.963418	0.114042	0.605047	0.504237	0.246511	0.732261
CYP1B1	RSM1	turquoise	0.187931	-0.484891	-0.392832	-0.0890849	-0.346186	0.46249	0.252351	0.202862	-0.50125	0.204143	0.40274	0.0370658	-0.562641	0.00447913	0.413954	-0.124315	0.450956	-0.239325	-0.427065	-0.345038	-0.25762	0.220588	-0.243493	-0.483366	0.578847	0.416913	0.390499	0.0190236	0.0637047	0.686054	0.10563	0.026279	0.245373	0.35323	0.0148267	0.350135	0.0567338	0.866658	0.00519261	0.983817	0.04957	0.571975	0.030796	0.271405	0.0421078	0.106868	0.23532
CYP2E1	RSM3	brown	-0.0483247	0.303022	0.396038	0.103813	0.0581048	-0.490378	0.192317	0.159453	0.319584	-0.242368	-0.555467	-0.00277976	0.353313	0.0556786	-0.357017	0.0694826	-0.27266	0.033147	0.284513	0.249577	0.115773	-0.152502	-0.0406158	0.232008	-0.352937	-0.271888	0.826681	0.159872	0.0613812	0.637368	0.792286	0.0175206	0.37933	0.467388	0.137146	0.265171	0.0059299	0.989957	0.098174	0.800786	0.0944559	0.752743	0.20813	0.880652	0.18825	0.250774	0.598862
CYP2J2	RSM2	blue	0.018934	0.562734	0.571941	0.465021	-0.245799	-0.439999	0.17308	0.48487	0.454748	-0.301832	-0.310173	-0.0217875	0.0718644	-0.367829	-0.633497	-0.620905	-0.274013	-0.151858	-0.208617	0.644941	0.000829552	0.44102	-0.352681	-0.295931	-0.387439	-0.698508	0.931667	0.00518352	0.00435227	0.0253628	0.258256	0.0356386	0.429668	0.0190297	0.0292479	0.161601	0.149757	0.921398	0.744537	0.0842024	0.00117386	0.00156884	0.205792	0.489127	0.339444	0.000891916	0.997003
CYP11A1	RSM19	lightyellow	-0.106633	-0.521744	-0.204641	-0.356589	-0.381751	0.134078	-0.124402	0.186087	-0.34106	-0.257596	0.104988	0.315532	-0.188669	0.357009	0.383605	0.0508411	0.56539	-0.118556	0.100073	-0.407783	-0.504363	0.314131	-0.0318996	0.0296342	0.455526	0.30509	0.628202	0.0106666	0.348934	0.0948803	0.0722569	0.541914	0.571704	0.39525	0.111243	0.235365	0.633542	0.142479	0.388608	0.0944637	0.0707686	0.817799	0.00493114	0.590042	0.649605	0.05342	0.0141208
CYP26A1	RSM5	green	-0.474952	0.404529	0.489704	-0.147568	-0.163421	-0.558811	-0.224311	-0.176586	0.615095	-0.250054	-0.495605	0.242748	0.676941	-0.0108709	-0.40381	0.0978032	-0.437818	-0.00507394	0.160483	0.430977	0.0589154	-0.116261	0.22277	0.402847	-0.552621	-0.47654	0.0220114	0.0555408	0.0176997	0.501623	0.456232	0.00557602	0.3035	0.420237	0.00178619	0.249839	0.0161795	0.264399	0.000388912	0.960737	0.0560179	0.657073	0.0366707	0.981669	0.46448	0.0400615	0.789451
CYP27A1	RSM9	magenta	-0.2739	-0.0115622	0.107425	-0.20702	-0.0131475	-0.166845	-0.0158058	-0.224869	0.125033	-0.099415	-0.212651	0.126548	0.160306	-0.00971123	0.0960191	0.329466	-0.144509	-0.270836	-0.227267	0.120182	-0.00400359	-0.181528	0.0371637	0.188093	-0.126397	0.032734	0.205987	0.958242	0.625637	0.343236	0.952523	0.446719	0.942937	0.302267	0.569738	0.651766	0.329972	0.565034	0.464979	0.964923	0.662967	0.12474	0.510628	0.21131	0.297004	0.584918	0.985535
CYP51A1	RSM10	purple	0.00804384	0.461817	0.375439	0.380776	-0.193404	-0.428668	0.331999	0.120757	0.388543	0.0283031	-0.128106	-0.105683	0.152512	-0.401616	-0.451692	-0.0986902	-0.452998	-0.551997	-0.22121	0.456639	0.176968	-0.170275	-0.0409252	-0.190851	-0.405742	-0.444484	0.970943	0.0265273	0.0775022	0.0730486	0.37659	0.0412597	0.121695	0.583109	0.0669176	0.897997	0.560214	0.631283	0.487234	0.0574938	0.0304906	0.654151	0.0299544	0.00631672	0.310409	0.0284992	0.419216
DAB1	RSM2	blue	0.225393	0.697099	0.4395	0.658479	-0.00579344	-0.425457	0.341309	0.147208	0.472095	-0.0285437	-0.252757	-0.434175	0.179496	-0.465304	-0.705789	-0.314158	-0.62988	0.0137527	-0.160576	0.57255	0.461421	-0.252835	0.0221216	-0.214318	-0.529281	-0.624493	0.301112	0.000218646	0.0358729	0.000635173	0.97907	0.0429725	0.110966	0.502678	0.0229365	0.897134	0.244588	0.038447	0.412493	0.0252621	0.000168152	0.14432	0.00127747	0.95034	0.464218	0.00430147	0.026674
DACH1	RSM4	yellow	0.360964	-0.125219	-0.17495	0.0918626	0.328201	0.188795	0.545481	0.00535322	-0.277079	-0.0215021	-0.279403	-0.367843	-0.195282	-0.0388203	0.0746202	0.192782	-0.0785279	-0.0471212	0.150277	-0.312778	0.269776	-0.400424	-0.208901	-0.0330222	0.249899	0.212213	0.0906113	0.56916	0.424621	0.676772	0.126281	0.388285	0.0070998	0.98066	0.20056	0.922424	0.196656	0.0841896	0.371883	0.860405	0.735076	0.378155	0.721724	0.830936	0.493712	0.146187	0.213172
DAD1	RSM4	yellow	0.336583	-0.0236028	-0.121921	0.361708	-0.302928	0.332665	0.423286	0.444287	-0.209062	0.187702	0.156662	-0.223662	-0.560444	-0.513748	-0.0939282	-0.602043	0.0663289	0.00268552	-0.623415	0.043133	0.0257059	0.371591	-0.392852	-0.818026	0.310606	-0.131727	0.116322	0.914871	0.579455	0.0898993	0.160008	0.120903	0.044162	0.0336767	0.338391	0.391086	0.475318	0.304939	0.00540971	0.0121574	0.669898	0.00236934	0.763648	0.990297	0.00148217	0.845069	0.907316
CD55	RSM22	darkgreen	-0.615033	-0.036627	0.189222	-0.427439	-0.559454	-0.103674	-0.181162	-0.366442	0.321943	0.0420377	0.181589	0.42801	0.321882	0.0736549	-0.000842934	0.0944793	-0.144716	-0.258012	-0.590545	0.233143	-0.272397	-0.0175004	0.278856	0.08899	-0.21313	-0.108154	0.00178863	0.868223	0.387193	0.0419091	0.00551004	0.637821	0.408097	0.0854686	0.134107	0.848959	0.406974	0.0416064	0.134186	0.738386	0.996954	0.668069	0.510015	0.234584	0.00300952	0.284348	0.208587
DAG1	RSM1	turquoise	0.245452	-0.654166	-0.385325	-0.145118	0.0403529	0.496662	0.0653571	0.306349	-0.69162	-0.124758	0.112308	0.0532923	-0.659089	0.275645	0.601557	-0.0429419	0.704356	0.116052	-0.175338	-0.51447	-0.340273	0.474093	-0.328102	-0.219296	0.708837	0.539818	0.25895	0.000708975	0.0694083	0.50883	0.854949	0.015919	0.767017	0.155109	0.000256834	0.570595	0.609917	0.809168	0.000625277	0.202996	0.00239387	0.845748	0.000175703	0.597975	0.423579	0.012016	0.112124
DGKA	RSM11	greenyellow	0.221197	-0.108728	-0.116246	0.0790949	0.288565	-0.0662032	-0.0742587	0.199597	-0.234988	-0.0798874	-0.193071	-0.011998	-0.173614	-0.0603386	0.135946	0.0961927	0.121572	0.0761888	0.176089	-0.156081	0.0657773	0.24456	0.0999557	-0.0429181	0.177637	0.0926566	0.310439	0.621425	0.59736	0.719793	0.181763	0.764083	0.736315	0.361195	0.280445	0.717097	0.377426	0.95667	0.428224	0.78448	0.536246	0.662392	0.580551	0.729707	0.421567	0.476979	0.76556
DGKB	RSM8	pink	0.2569	0.174893	0.0589334	0.409342	-0.113147	0.231934	0.359989	0.206658	0.00674804	0.23845	0.123562	-0.317708	-0.265076	-0.220503	-0.208251	-0.401001	-0.113523	0.232832	-0.50654	0.242175	0.170251	-0.0474072	-0.184564	-0.452116	-0.0392217	-0.0597601	0.236678	0.424775	0.789388	0.0524262	0.60723	0.286923	0.0915502	0.344101	0.975622	0.273212	0.574324	0.139597	0.221563	0.311999	0.34031	0.0579129	0.606029	0.285009	0.0136438	0.265564	0.437361
DGKG	RSM8	pink	0.228718	0.29594	0.309934	0.40809	0.364974	-0.22674	0.127217	0.326401	0.124282	-0.391881	-0.363935	-0.246286	0.00674807	0.145877	-0.246093	-0.278828	-0.00674025	0.347748	0.192832	0.317844	0.156987	0.0330637	-0.384821	0.111952	-0.197262	-0.129753	0.293848	0.170352	0.150088	0.0532227	0.0868245	0.298156	0.562964	0.128498	0.572077	0.0644065	0.0877941	0.257282	0.975622	0.506593	0.257667	0.197616	0.97565	0.103961	0.378029	0.139418	0.474391
DGKQ	RSM2	blue	-0.133875	0.415703	0.531312	0.178635	0.0520595	-0.512086	-0.0397942	0.1441	0.440196	-0.496872	-0.353877	-0.0320135	0.410635	0.154547	-0.446244	-0.121573	-0.258198	-0.0162234	0.317957	0.38698	0.00604531	-0.134004	-0.0159435	0.327823	-0.450029	-0.459638	0.54253	0.0485195	0.00908374	0.414777	0.813506	0.0124877	0.856937	0.511838	0.0355467	0.0158675	0.0976008	0.884706	0.051613	0.481372	0.03281	0.580546	0.234235	0.941432	0.139269	0.0681193	0.97816
DAP	RSM11	greenyellow	-0.127888	-0.120052	-0.23983	-0.210459	-0.0156654	0.338725	-0.34285	-0.379474	-0.0356162	0.296998	0.459108	0.0887903	0.0253606	0.143862	0.18317	-0.0414758	0.105005	0.401391	-0.211275	-0.0491695	0.00717927	0.0763701	0.202053	0.0419998	0.0388233	0.209731	0.560889	0.585327	0.270364	0.335099	0.943443	0.113871	0.109259	0.0741172	0.87183	0.168757	0.0275447	0.687041	0.908556	0.512542	0.40283	0.850956	0.633488	0.0576471	0.333185	0.823697	0.974065
DAPK1	RSM18	lightgreen	-0.188839	-0.264314	-0.158681	-0.317754	0.216925	0.262018	-0.0458363	-0.459226	-0.116135	0.0439497	0.124609	0.0396053	0.0651476	0.367729	0.333163	0.31428	0.106623	0.261097	0.0323263	-0.209021	-0.00191947	-0.252016	0.0850035	0.361955	0.0885351	0.378685	0.388172	0.222945	0.469574	0.139537	0.320114	0.227139	0.835484	0.0274998	0.597711	0.842171	0.57106	0.857609	0.767744	0.0842931	0.120314	0.144157	0.628233	0.228837	0.883587	0.338487	0.993065
DARS	RSM17	grey60	-0.436308	-0.156479	0.252364	-0.290076	-0.400396	-0.309232	-0.28656	0.18117	0.123679	-0.370787	0.178448	0.625833	0.145325	0.435891	0.132771	-0.200714	0.42154	-0.415188	-0.0383088	0.108099	-0.707613	0.377153	-0.38882	0.157284	-0.0203573	0.00429767	0.0373987	0.47584	0.245346	0.179383	0.0583274	0.151062	0.184953	0.408074	0.573957	0.0815479	0.415272	0.00140253	0.508217	0.0376019	0.545896	0.358461	0.0451374	0.0488271	0.862227	0.623458	0.000158953
DAXX	RSM3	brown	0.127803	0.444392	0.565826	0.421997	-0.144021	-0.553149	0.364705	0.479621	0.347581	-0.480403	-0.390268	-0.0637514	0.149039	0.0349323	-0.497431	-0.425173	-0.131424	-0.277446	0.133311	0.471037	-0.027327	0.109644	-0.577105	-0.0266699	-0.328543	-0.466489	0.56115	0.0336299	0.00489077	0.0448801	0.512073	0.006186	0.0870751	0.0205639	0.104138	0.0203293	0.0656108	0.772593	0.49732	0.874272	0.0157315	0.0431271	0.550014	0.199941	0.544248	0.023287	0.901497
DBH	RSM19	lightyellow	-0.416035	-0.643333	-0.411755	-0.659042	-0.375494	0.309868	-0.386184	-0.333134	-0.341388	0.247973	0.552148	0.550051	-0.160388	0.299695	0.667975	0.33573	0.492183	-0.287653	-0.257984	-0.4181	-0.566243	0.214209	0.250782	0.0515725	0.428981	0.531704	0.0483219	0.000927623	0.0509166	0.000626038	0.0774551	0.150179	0.0687366	0.120348	0.110877	0.253933	0.00629941	0.00654268	0.464748	0.164738	0.000495574	0.117308	0.0170477	0.183208	0.234636	0.0471073	0.00485232
DBN1	RSM9	magenta	0.0662825	0.102433	-0.0521891	0.0186037	0.548179	-0.126259	-0.178914	-0.369951	0.0438249	-0.00722392	-0.0395176	-0.216356	0.248497	0.268442	0.0899848	0.450673	-0.132904	0.151285	0.386828	-0.0284164	0.309573	-0.487126	0.177918	0.492809	-0.200178	0.205339	0.763809	0.641872	0.81305	0.932856	0.00676633	0.565932	0.414036	0.082292	0.842614	0.973903	0.857922	0.321415	0.252898	0.215533	0.683042	0.0309142	0.54549	0.490786	0.0682364	0.89759	0.150587
DBP	RSM13	salmon	0.0744691	0.0678606	-0.00852932	0.061526	0.11754	0.0315861	-0.0271799	-0.0952091	0.0144835	-0.0632834	0.0307464	-0.219525	0.100758	0.0838446	-0.0457428	0.135834	-0.0921417	0.149444	0.32294	-0.0453842	0.119982	-0.297093	0.205944	0.174371	-0.0761856	0.00700486	0.735594	0.758346	0.96919	0.780339	0.593257	0.886235	0.902025	0.665649	0.947704	0.77422	0.889242	0.314204	0.647357	0.703685	0.835816	0.536586	0.675841	0.496139	0.132838	0.837086	0.585546
DCC	RSM21	darkred	0.244792	-0.0902531	-0.091842	0.129178	0.363603	0.0877379	0.32576	-0.0764987	-0.190173	-0.087122	-0.0800265	-0.312343	-0.106054	0.192969	0.138214	0.16455	-0.00101051	0.219539	0.0254385	-0.123567	0.179944	-0.458878	-0.137507	0.0877726	0.0858071	0.314362	0.260274	0.682145	0.67684	0.556909	0.0881063	0.690571	0.129294	0.728648	0.384766	0.69264	0.716625	0.146779	0.630078	0.377684	0.529405	0.453086	0.996349	0.314173	0.908276	0.574307	0.411309
DCK	RSM2	blue	0.101264	0.857725	0.499059	0.595525	0.0497567	-0.454841	0.229823	0.104789	0.662231	0.0611817	-0.288742	-0.353865	0.376302	-0.600713	-0.854479	-0.380234	-0.773139	-0.0231179	0.0290496	0.658392	0.519729	-0.267135	-0.0235367	-0.159368	-0.680483	-0.798704	0.645699	1.69e-07	0.0153404	0.00271632	0.821624	0.0292106	0.291456	0.634189	0.000576426	0.781539	0.181482	0.0976133	0.0767685	0.00243693	2.11e-07	0.0734923	1.52e-05	0.916614	0.895321	0.000636583	0.0110273
DCN	RSM15	midnightblue	-0.104088	-0.535074	-0.292166	-0.284457	-0.145946	0.336391	-0.221756	0.0937094	-0.40414	-0.0196958	0.433644	0.339911	-0.34957	0.327478	0.547255	-0.091134	0.663356	-0.0631309	-0.158083	-0.333498	-0.484527	0.407704	-0.280399	-0.0839943	0.468309	0.46465	0.636471	0.00851698	0.176126	0.188341	0.506388	0.116543	0.309188	0.670625	0.0557987	0.928924	0.0387113	0.112531	0.102039	0.127168	0.00687903	0.679202	0.000559764	0.774751	0.471273	0.119918	0.019127
DCTD	RSM2	blue	-0.134538	0.805676	0.696406	0.451668	-0.194667	-0.649141	0.120342	0.212918	0.733916	-0.143235	-0.380795	-0.0518256	0.432998	-0.480673	-0.83599	-0.367104	-0.663509	-0.257277	-0.0209333	0.739372	0.178677	-0.0376176	-0.0224235	-0.0881203	-0.725692	-0.86681	0.540518	3.5e-06	0.000223183	0.0305005	0.37342	0.000804156	0.584413	0.329351	6.72e-05	0.514403	0.0730332	0.81433	0.0390349	0.0202486	6.8e-07	0.0848623	0.000557525	0.235967	0.92447	5.55e-05	0.414664
ACE	RSM17	grey60	-0.418791	-0.289594	0.173188	-0.417588	-0.37181	-0.281788	-0.219785	0.0367719	0.025564	-0.380682	-0.0730567	0.530995	0.217967	0.435957	0.242823	0.208442	0.286174	-0.423056	-0.0347119	-0.0789674	-0.508677	0.0897198	0.015842	0.28958	0.0315426	0.109509	0.0467062	0.180139	0.429374	0.047406	0.0806449	0.192701	0.313617	0.867706	0.907825	0.0731255	0.740439	0.00913289	0.317738	0.0375699	0.264247	0.339859	0.185571	0.0442894	0.875059	0.720227	0.0131884
DCTN1	RSM2	blue	-0.265894	0.497678	0.431592	0.0207433	0.340954	-0.574739	-0.341079	-0.290408	0.556532	-0.202489	-0.340391	0.0313558	0.720623	0.240063	-0.351162	0.303575	-0.405838	0.0675995	0.647294	0.365359	0.249046	-0.413003	0.291658	0.719632	-0.663843	-0.294309	0.220087	0.0156716	0.0397468	0.925154	0.111362	0.00412295	0.111223	0.178864	0.0058152	0.354135	0.111992	0.88706	0.000105086	0.269885	0.100382	0.159073	0.0546795	0.759249	0.000841779	0.0864677	0.251818
DDB1	RSM7	black	0.25684	-0.0979259	-0.182188	0.0478968	0.191951	0.209903	0.220956	0.0386844	-0.184174	-0.0368241	-0.0079223	-0.223549	-0.192271	0.0350711	0.0751364	-0.146002	0.079705	0.294489	-0.0602438	-0.102787	0.10966	0.0998997	-0.318528	-0.141901	0.214613	0.104985	0.236791	0.656669	0.4054	0.828193	0.380255	0.336407	0.310981	0.860889	0.400213	0.86752	0.971382	0.305191	0.379446	0.873776	0.733308	0.506224	0.717718	0.172557	0.784811	0.640715	0.618422
DDB2	RSM2	blue	-0.0546613	0.506037	0.439896	0.412073	-0.0864813	-0.256298	0.0429237	0.17811	0.447124	-0.104178	0.0580783	-0.0858645	0.209644	-0.238069	-0.52319	-0.432191	-0.335171	-0.0406499	-0.0798136	0.510118	0.039895	-0.0974331	-0.0176278	-0.118464	-0.481445	-0.510573	0.804357	0.0137528	0.0356869	0.0507199	0.694794	0.237816	0.845813	0.416169	0.0324261	0.63618	0.792379	0.696871	0.337017	0.274004	0.0104137	0.0394424	0.117958	0.853893	0.717348	0.0128884	0.856579
DDC	RSM12	tan	-0.12865	0.163965	0.107377	0.00801081	0.128391	-0.0752073	-0.272478	-0.0374095	0.188427	6.8e-05	0.00795786	0.0269815	0.123434	-0.0436738	-0.138536	-0.117928	-0.0922723	0.270609	-0.056998	0.175596	0.0556349	0.161742	0.0685034	0.0564365	-0.187912	-0.198099	0.558535	0.454715	0.625791	0.971062	0.559336	0.733065	0.208446	0.865432	0.389226	0.999754	0.971253	0.902737	0.574723	0.84315	0.528434	0.592027	0.675406	0.211708	0.796161	0.422888	0.80094
GADD45A	RSM11	greenyellow	-0.0918711	-0.182188	-0.524435	-0.283314	-0.212346	0.335216	-0.338043	-0.471395	-0.158193	0.798285	0.650515	0.163885	-0.0758444	-0.412404	0.245399	0.315507	-0.0755133	-0.310934	-0.0817215	-0.343728	0.00485415	-0.0933765	0.594875	-0.212514	0.140482	0.151836	0.676743	0.4054	0.0102001	0.1902	0.330682	0.117906	0.114648	0.0231679	0.47096	5e-06	0.000777107	0.454937	0.730885	0.0505165	0.259056	0.142513	0.732018	0.148708	0.71087	0.108295	0.982463
DDX1	RSM2	blue	-0.11931	0.559965	0.295449	0.236382	-0.0645196	-0.195566	-0.151248	-0.251704	0.508069	0.235555	0.0220187	-0.183438	0.344562	-0.149728	-0.425884	-0.0915718	-0.467939	0.0820876	-0.182558	0.531181	0.396218	-0.285506	0.142632	0.0950772	-0.548506	-0.353497	0.587664	0.00545811	0.171096	0.277518	0.769924	0.371174	0.490892	0.246626	0.0133166	0.279252	0.920566	0.402132	0.107385	0.49531	0.0427418	0.677741	0.0243384	0.70963	0.404433	0.00910395	0.0612528
DDX3X	RSM12	tan	-0.335301	0.10576	0.323033	-0.140861	-0.0609852	-0.462801	-0.0246823	-0.0705792	0.298852	-0.297861	-0.216926	0.278478	0.396018	0.29363	-0.103757	0.0585176	-0.0445412	0.00293204	0.268678	0.173196	-0.17848	-0.13614	-0.0912459	0.37662	-0.277271	-0.108021	0.117807	0.631033	0.13272	0.521469	0.782224	0.026165	0.910992	0.748961	0.165986	0.167463	0.320111	0.198203	0.0613956	0.173871	0.637549	0.790842	0.840074	0.989406	0.215114	0.429352	0.415188
DDX6	RSM13	salmon	-0.138545	-0.00990004	-0.135444	-0.174694	0.194913	0.141663	-0.251058	-0.239672	0.0419284	0.158273	0.0362521	0.0196513	0.0590197	-0.143358	0.0601562	0.104251	-0.0670382	0.33029	-0.0221568	-0.0118403	0.140318	0.178933	0.16125	0.0737351	-0.0291405	0.000658034	0.528408	0.964241	0.537768	0.425311	0.372804	0.519077	0.247881	0.270688	0.849347	0.470732	0.86956	0.929084	0.789087	0.514036	0.785117	0.63594	0.761191	0.123744	0.920069	0.957239	0.523092
DMXL1	RSM8	pink	0.291947	0.309385	0.0674641	0.429026	0.0581579	0.0880245	0.383957	0.194974	0.0910919	0.260127	-0.0283136	-0.372211	-0.16398	-0.468448	-0.315606	-0.304736	-0.292297	0.194892	-0.222513	0.237479	0.334877	-0.0592083	-0.204951	-0.417445	-0.149148	-0.238543	0.176466	0.150849	0.759717	0.0410721	0.7921	0.689609	0.0704887	0.372653	0.679343	0.230634	0.897959	0.0802934	0.454674	0.0241628	0.14238	0.157405	0.175924	0.372857	0.307495	0.275229	0.118301
DHX8	RSM7	black	-0.0471092	-0.221685	-0.120246	-0.100205	-0.366316	0.0219627	-0.195534	0.206665	-0.177682	0.0279349	0.275145	0.237627	-0.216969	0.0665889	0.228802	-0.102597	0.351794	-0.326874	-0.168971	-0.0961983	-0.358259	0.273688	-0.126868	-0.199911	0.236486	0.105007	0.830979	0.309346	0.584715	0.649171	0.0855848	0.920767	0.371252	0.344084	0.417311	0.899317	0.20385	0.274922	0.320014	0.762747	0.293666	0.641336	0.0997293	0.127913	0.440864	0.662374	0.0932338
DHX9	RSM11	greenyellow	-0.0240279	0.0309706	-0.0365202	0.0977029	-0.0889448	0.154557	-0.139489	-0.135318	0.00777489	0.268737	0.38448	-0.0615596	-0.112633	0.0365233	0.0463245	-0.075213	0.0388456	0.0934089	-0.366349	0.103888	0.063763	-0.036213	0.115425	-0.0835377	-0.0570924	0.0795695	0.913343	0.888439	0.868604	0.657404	0.686523	0.481344	0.525574	0.538148	0.971914	0.21501	0.070074	0.780222	0.608877	0.868593	0.833756	0.733046	0.860314	0.671624	0.0855541	0.637124	0.772553
DDX10	RSM1	turquoise	0.265079	-0.314067	-0.369558	0.0185484	-0.242613	0.380483	0.155186	0.267274	-0.41591	0.20029	0.178793	-0.0481781	-0.531854	-0.361782	0.212984	-0.247768	0.242146	0.00682389	-0.306718	-0.31326	-0.129714	0.4655	-0.16892	-0.609984	0.5052	0.0681078	0.221558	0.144443	0.0826433	0.933056	0.264675	0.0732885	0.47954	0.217613	0.0483959	0.359498	0.414356	0.827199	0.00900013	0.0898293	0.329199	0.25434	0.265623	0.975348	0.154586	0.145534	0.555262
DDX11	RSM0	grey	-0.285714	-0.143298	0.0670122	-0.207614	-0.0986855	0.0821217	0.0423476	-0.0663688	0.0341067	-0.0236507	0.149975	0.257047	0.0746722	0.0940906	0.121845	0.0106536	0.0795528	-0.135522	-0.0250869	-0.0329728	-0.307653	-0.0600942	-0.0914331	0.054468	-0.0210987	0.0899383	0.186311	0.514216	0.761281	0.341823	0.654166	0.709514	0.847858	0.76351	0.877221	0.914698	0.494592	0.2364	0.734898	0.669359	0.579695	0.961521	0.718235	0.53753	0.909539	0.881274	0.153268
DHX15	RSM17	grey60	-0.472486	-0.00281943	0.27887	-0.197069	-0.52413	-0.0664071	-0.225391	-0.00428317	0.256785	-0.176326	0.189074	0.416677	0.124583	0.173607	-0.0168509	-0.381077	0.15485	-0.0355146	-0.526738	0.316081	-0.471639	0.338646	-0.306004	-0.0546696	-0.122495	-0.135226	0.0228083	0.989813	0.197545	0.367436	0.010252	0.763377	0.301118	0.984525	0.236895	0.42093	0.38757	0.0479417	0.571139	0.428242	0.939171	0.0728038	0.480504	0.872193	0.00981426	0.141748	0.0230873
DECR1	RSM8	pink	0.154851	0.0750384	0.0839852	0.309865	-0.210993	-0.0343982	0.240485	0.448359	-0.0114377	-0.0543083	0.0516007	-0.0438764	-0.230557	-0.312196	-0.216714	-0.389383	0.0163472	-0.129884	-0.205386	0.123559	-0.107906	0.21812	-0.0515754	-0.433956	0.0581063	-0.211407	0.480501	0.733643	0.70321	0.150183	0.333846	0.87618	0.269017	0.0318935	0.958691	0.805597	0.815122	0.842431	0.289876	0.14698	0.320596	0.0662787	0.940986	0.554737	0.347145	0.574332	0.624079
DES	RSM1	turquoise	-0.0759668	-0.717543	-0.530632	-0.430214	-0.247547	0.539048	-0.119304	-0.0900856	-0.569402	0.246791	0.574231	0.296659	-0.417755	0.227489	0.695907	0.16677	0.605007	-0.218151	-0.200183	-0.602043	-0.447409	0.156251	-0.00738567	-0.165347	0.624554	0.62316	0.730466	0.000116138	0.00918935	0.0404542	0.254776	0.00795054	0.587683	0.682705	0.00456949	0.256278	0.00416384	0.169266	0.0473088	0.29652	0.000226506	0.446926	0.00222445	0.31732	0.359758	0.00236933	0.0323026
CFD	RSM3	brown	-0.297815	0.227541	0.268482	-0.187168	0.22963	-0.486535	-0.282931	-0.12985	0.353926	-0.20195	-0.406353	0.260586	0.49205	0.123855	-0.171183	0.203743	-0.166838	-0.00951869	0.480611	0.158524	0.00767677	0.0419639	-0.00872997	0.490723	-0.346677	-0.227735	0.167532	0.296406	0.215462	0.392462	0.291873	0.0185628	0.190826	0.554841	0.0975509	0.355446	0.054344	0.229783	0.0170822	0.573409	0.434819	0.351098	0.446739	0.965618	0.0202671	0.47002	0.972268
DFFA	RSM8	pink	0.0561711	-0.0285267	0.00183392	0.0716587	-0.0490775	0.133479	0.165039	0.0240531	-0.069215	-0.0679922	0.0168088	-0.0279649	-0.216471	-0.0962819	0.0289283	-0.172009	0.0226033	-0.159943	-0.395898	0.0985438	-0.0384012	0.161241	-0.190697	-0.199182	0.121605	0.0113856	0.799059	0.897195	0.993374	0.745245	0.824022	0.543737	0.451724	0.913252	0.753667	0.757891	0.939322	0.899209	0.321152	0.662097	0.895755	0.432571	0.918464	0.466003	0.061481	0.654633	0.861898
DFFB	RSM0	grey	-0.0743	-0.0900356	0.117782	-0.15504	0.0885317	-0.273507	-0.0856426	0.0959711	-0.00301136	-0.418068	-0.478128	0.0626072	0.169644	0.246147	0.0579504	0.223169	0.0630607	0.237461	0.247045	-0.0486601	-0.0331161	0.0664664	0.0747776	0.296687	0.00543874	0.011463	0.736173	0.682872	0.59249	0.479959	0.687908	0.206664	0.697618	0.663126	0.98912	0.0471261	0.0210182	0.776573	0.439022	0.257561	0.792827	0.306035	0.774995	0.275267	0.255772	0.825496	0.880762
TIMM8A	RSM8	pink	0.0595996	0.129319	-0.0165377	0.0662517	0.0908731	0.00408424	-0.0609776	-0.075338	0.0677789	0.145875	0.00128478	-0.0460801	0.00464087	-0.143279	-0.0815602	-0.0741597	-0.0863298	0.0446808	0.0138044	0.0465483	0.145399	0.132337	-0.114329	-0.0243304	-0.0776581	-0.148233	0.78706	0.556475	0.940299	0.763915	0.680073	0.985244	0.782251	0.732618	0.758629	0.506598	0.995358	0.834621	0.983233	0.514272	0.711417	0.736654	0.695304	0.839579	0.950153	0.832963	0.507999
DFNA5	RSM5	green	-0.1482	0.606841	0.306272	0.213268	0.10501	-0.345227	-0.0665296	-0.364011	0.59029	0.264818	-0.152743	-0.163493	0.565706	-0.304717	-0.510332	0.0741486	-0.721254	0.10661	0.0426861	0.447452	0.470941	-0.481245	0.347958	0.166021	-0.656561	-0.457269	0.499773	0.00213858	0.155217	0.328539	0.63347	0.106663	0.762952	0.0877236	0.0030252	0.22203	0.486568	0.456032	0.00490181	0.157433	0.0128444	0.736693	0.000102939	0.628275	0.846656	0.032284	0.0233191
COCH	RSM10	purple	-0.433585	0.328836	0.465714	-0.132018	-0.0698539	-0.442847	-0.28473	-0.0175436	0.509613	-0.222055	-0.168295	0.320468	0.521632	0.209266	-0.292769	-0.0579458	-0.189605	-0.314325	0.115344	0.418	-0.182883	-0.0351754	-0.0989226	0.346045	-0.447163	-0.336168	0.038741	0.125506	0.0251164	0.548196	0.751462	0.0343257	0.187899	0.936675	0.0129928	0.308519	0.442723	0.136001	0.0106863	0.337908	0.175195	0.792842	0.386215	0.144096	0.600224	0.0471657	0.40358
DGUOK	RSM7	black	0.238678	-0.0722842	-0.192252	0.154678	0.0887568	0.405419	-0.0700675	0.139355	-0.225346	0.336991	0.368572	-0.119549	-0.336813	-0.0066992	0.0929413	-0.249226	0.203943	0.219665	-0.145299	-0.0951788	0.0309095	0.149525	-0.0598594	-0.262927	0.155744	0.142556	0.272742	0.743093	0.379492	0.480996	0.687153	0.054954	0.750725	0.525977	0.301218	0.115852	0.0835299	0.586911	0.116058	0.975798	0.673179	0.251464	0.350616	0.313888	0.508297	0.665749	0.888658
DHCR7	RSM3	brown	-0.1089	0.273171	0.17159	0.11147	-0.162851	-0.310748	0.00274552	-0.0770882	0.280435	0.0671996	0.0393814	0.0625583	0.214526	-0.251895	-0.201821	0.0257601	-0.250715	-0.485702	0.0437283	0.20236	0.0404255	-0.189684	-0.0581294	-0.00131297	-0.29226	-0.269072	0.620871	0.207244	0.43371	0.612602	0.457826	0.148963	0.99008	0.726634	0.194937	0.760633	0.858407	0.776743	0.325625	0.246256	0.355759	0.907121	0.248549	0.0187951	0.842957	0.354448	0.854691
DHCR24	RSM2	blue	0.214107	0.716367	0.390256	0.607569	0.290127	-0.322338	0.314568	0.0128909	0.483587	0.0338921	-0.367235	-0.514607	0.246612	-0.460478	-0.627149	-0.151801	-0.713172	0.0228888	-0.174692	0.59911	0.648108	-0.403677	-0.0620842	-0.0938527	-0.560772	-0.499848	0.326594	0.000120617	0.0656198	0.0021053	0.179303	0.133603	0.14377	0.953448	0.0193957	0.877988	0.0847428	0.0119894	0.256634	0.0270263	0.00136078	0.489292	0.000133553	0.917437	0.425317	0.00252049	0.000825014
DHODH	RSM6	red	0.365321	0.322275	-0.12	0.396827	0.287064	-0.0356431	0.26222	-0.0494124	0.051112	0.388362	0.0403365	-0.321347	-0.0607675	-0.578325	-0.277799	-0.0851133	-0.427275	-0.0665151	0.0709883	0.06913	0.452048	-0.213271	0.109735	-0.311122	-0.119298	-0.221179	0.0865031	0.133684	0.585489	0.0608196	0.184148	0.871734	0.226769	0.822839	0.816844	0.0670558	0.855007	0.13487	0.782984	0.00384399	0.199345	0.699402	0.041996	0.763003	0.747552	0.75396	0.0303439
DHPS	RSM12	tan	-0.317276	0.108988	0.202767	-0.225708	0.255557	-0.154201	-0.201767	-0.304971	0.253808	-0.256522	-0.233013	0.0804533	0.334054	0.186365	-0.0333759	0.146315	-0.151409	0.258818	0.129392	0.153931	0.0417991	-0.0776737	-0.0282931	0.439503	-0.253875	-0.120569	0.140165	0.620586	0.353461	0.30042	0.239223	0.482367	0.35589	0.157069	0.242565	0.237392	0.284624	0.715174	0.119265	0.39453	0.879833	0.505302	0.490426	0.233073	0.556251	0.483143	0.849807
CYB5R3	RSM18	lightgreen	-0.360654	-0.18379	0.118269	-0.307527	-0.325113	-0.121586	-0.458752	0.128435	0.0159006	-0.202145	0.217942	0.552422	0.067123	0.44882	0.213955	-0.0571	0.465206	-0.441154	0.173147	0.00185763	-0.612343	0.404958	-0.159031	0.230814	0.0646797	0.0858953	0.0909087	0.401213	0.590949	0.153446	0.130101	0.580505	0.027681	0.559198	0.942595	0.354972	0.317793	0.00626826	0.760898	0.0316967	0.326946	0.795804	0.025297	0.0351015	0.429487	0.993288	0.00189774
NQO1	RSM4	yellow	-0.0195675	-0.337142	-0.15449	-0.158842	-0.303416	0.157136	0.069179	0.165652	-0.254106	-0.0587232	0.14605	0.266985	-0.339841	-0.0651788	0.237341	-0.13178	0.336304	-0.174347	-0.404649	-0.128912	-0.284102	0.555969	-0.0723357	-0.285446	0.333488	0.126614	0.929386	0.115679	0.481536	0.46912	0.159303	0.473967	0.753791	0.450022	0.241994	0.790123	0.506081	0.21813	0.11261	0.767636	0.275516	0.548922	0.116644	0.426246	0.0554611	0.55773	0.188918
DIAPH1	RSM7	black	0.498504	0.199432	-0.0772012	0.495647	0.357439	0.00338606	0.0553873	0.242625	-0.116336	0.143639	0.0681647	-0.407007	-0.179585	-0.145252	-0.136456	-0.106637	-0.0547228	0.207179	0.293278	-0.000643179	0.342171	-0.0596495	0.0746371	-0.145433	-0.03559	-0.0620308	0.0154728	0.361602	0.726249	0.0161692	0.094039	0.987766	0.801808	0.264649	0.597072	0.513204	0.757294	0.0539196	0.412258	0.508433	0.534703	0.628188	0.804141	0.342858	0.174412	0.997676	0.110009
DIAPH2	RSM1	turquoise	0.639173	-0.434009	-0.648622	0.166148	0.178722	0.620627	0.0289781	0.28649	-0.727147	0.291763	0.347483	-0.288374	-0.742407	-0.0698562	0.393854	-0.145272	0.530663	0.237396	0.0593867	-0.596225	0.0640966	0.346796	-0.108401	-0.43521	0.700142	0.435581	0.00102573	0.0385294	0.000814581	0.448648	0.414543	0.00157869	0.895577	0.185065	8.47e-05	0.176751	0.104243	0.182065	4.98e-05	0.751454	0.0629571	0.508376	0.00918453	0.275403	0.787804	0.00267709	0.771393
DIO2	RSM1	turquoise	0.171428	-0.61771	-0.292733	-0.211041	-0.218498	0.376993	0.12091	0.344476	-0.598829	-0.275453	0.0851501	0.156179	-0.620103	0.352389	0.513804	-0.175714	0.748207	0.0138471	-0.270179	-0.395492	-0.432417	0.58889	-0.455613	-0.228531	0.697882	0.466406	0.434152	0.00168539	0.175251	0.333734	0.316531	0.076185	0.582628	0.107478	0.00253542	0.203323	0.699278	0.476697	0.00159743	0.0991178	0.0121463	0.42257	4.04e-05	0.949999	0.212463	0.061772	0.039328
DIO3	RSM17	grey60	-0.151259	-0.10968	-0.0411235	-0.149405	-0.185415	-0.0487256	-0.371538	-0.0346794	-0.0151472	0.0416567	0.388103	0.335275	-0.00546363	0.188419	0.154264	-0.0278789	0.274666	-0.288198	-0.1199	-0.00538442	-0.346195	0.255545	-0.0135531	0.0436045	0.000733769	0.0940021	0.490863	0.618356	0.852209	0.496253	0.396988	0.825265	0.0808844	0.875175	0.945311	0.850313	0.0672545	0.117837	0.980261	0.389248	0.482187	0.899518	0.204671	0.182343	0.585804	0.980547	0.10562
DLAT	RSM5	green	-0.435122	0.569331	0.669146	0.144856	-0.4211	-0.487164	0.122069	-0.0528697	0.711751	-0.0848912	-0.144865	0.135788	0.449818	-0.178505	-0.56399	-0.231306	-0.533259	-0.311215	-0.436301	0.753922	-0.0234683	-0.158289	-0.0331875	0.00916925	-0.67543	-0.597795	0.0379789	0.00457563	0.000480357	0.509602	0.0453857	0.0183887	0.578992	0.810655	0.000139682	0.700151	0.509576	0.536725	0.0312735	0.41512	0.0050629	0.288267	0.00878666	0.148321	0.0374023	3.26e-05	0.915354
DLD	RSM12	tan	-0.144505	0.0254461	0.0948765	-0.000157246	-0.633595	0.147993	0.116258	0.142022	0.100592	0.175953	0.300722	0.171919	-0.134995	-0.194954	-0.116763	-0.403732	-0.0045405	-0.389184	-0.656709	0.21564	-0.308389	0.200109	-0.193296	-0.471241	0.0238794	-0.174266	0.510639	0.908248	0.666751	0.999432	0.00117115	0.500379	0.597319	0.518008	0.647902	0.421931	0.163224	0.432816	0.53913	0.372701	0.595719	0.05607	0.983596	0.0664299	0.000664619	0.323058	0.152237
DLG1	RSM4	yellow	-0.0033694	-0.454072	-0.526318	-0.304074	-0.264362	0.547894	-0.148289	-0.239109	-0.402117	0.442847	0.443714	0.0734694	-0.346764	-0.162212	0.442937	0.2023	0.197356	-0.0653094	-0.433227	-0.388326	-0.0343653	0.118409	0.434871	-0.295787	0.447038	0.35749	0.987826	0.0295191	0.00988363	0.158355	0.222858	0.00680094	0.499513	0.271849	0.0571544	0.034326	0.0339339	0.739022	0.10501	0.459617	0.0342848	0.354595	0.366723	0.767183	0.03892	0.0670836	0.876297
DLG2	RSM1	turquoise	0.569697	-0.379237	-0.360623	0.248957	0.0604456	0.536533	0.332181	0.430977	-0.622897	-0.0114095	0.205772	-0.281922	-0.745058	0.0501622	0.318892	-0.349026	0.510783	0.215622	-0.266465	-0.327629	-0.0167818	0.328494	-0.412984	-0.497664	0.610964	0.394819	0.00454375	0.0743127	0.0909386	0.251993	0.784107	0.00830535	0.121479	0.0400612	0.00149971	0.958793	0.34622	0.192481	4.53e-05	0.820193	0.138046	0.102611	0.0127519	0.3231	0.219062	0.126982	0.939419
DLG3	RSM3	brown	0.406189	0.460455	0.164438	0.552082	0.305467	-0.264207	0.447184	0.0769361	0.165308	0.136962	-0.198796	-0.494802	0.0529746	-0.314961	-0.418262	0.049461	-0.511546	-0.135003	0.141316	0.243224	0.516656	-0.496884	0.122057	-0.104017	-0.306272	-0.244026	0.0544508	0.0270351	0.453396	0.00630695	0.156362	0.22314	0.0324001	0.727154	0.450978	0.533177	0.363167	0.01638	0.810286	0.143242	0.0470134	0.822668	0.0125966	0.539104	0.520112	0.263435	0.0115965
DLG4	RSM14	cyan	0.512834	0.429969	0.170669	0.64891	0.315404	-0.228514	0.231038	0.398254	0.0632472	-0.0401884	-0.210628	-0.441136	-0.0892697	-0.290098	-0.431546	-0.229975	-0.255915	0.0376628	0.377467	0.171559	0.373555	-0.106051	0.0212288	-0.172	-0.186493	-0.335485	0.012338	0.0405808	0.436218	0.000808771	0.142651	0.294291	0.288843	0.0598132	0.774346	0.855534	0.334701	0.0351101	0.685435	0.179348	0.0397704	0.29113	0.238543	0.864529	0.0757864	0.433795	0.0791223
DLST	RSM17	grey60	-0.626722	0.0868685	0.305428	-0.399411	-0.393116	-0.406081	-0.31571	-0.314101	0.427025	-0.147359	0.0278588	0.496906	0.469625	0.21162	-0.018274	0.164599	-0.076076	-0.334206	-0.179216	0.319024	-0.299365	0.0250306	0.0249351	0.349837	-0.364776	-0.158473	0.00137422	0.693492	0.156417	0.0590072	0.0634965	0.0545212	0.142241	0.144397	0.0421292	0.502235	0.89959	0.0158591	0.0237616	0.332379	0.934044	0.452948	0.730093	0.119087	0.413234	0.137875	0.165225
DLX1	RSM5	green	-0.358549	0.64529	0.698815	0.198953	-0.114635	-0.547381	-0.245882	0.0847044	0.730521	-0.33682	-0.249787	0.195987	0.549639	0.00457215	-0.613179	-0.418808	-0.350617	0.0590576	0.0488471	0.756672	-0.0336547	0.164127	-0.0973577	0.228513	-0.703216	-0.647384	0.0929498	0.000884321	0.000207744	0.36278	0.602483	0.00686354	0.258089	0.700781	7.55e-05	0.116049	0.250363	0.370125	0.0065914	0.983481	0.00186322	0.0466964	0.100947	0.788954	0.824835	2.94e-05	0.878837
DLX2	RSM2	blue	-0.145519	0.555435	0.583433	0.210882	0.0616927	-0.598146	0.259264	0.0370292	0.567382	-0.333874	-0.465955	-0.0288057	0.458939	-0.103229	-0.542982	-0.0974007	-0.501102	-0.23875	0.161843	0.54575	0.164247	-0.162511	-0.207415	0.207988	-0.562677	-0.539648	0.507646	0.00593337	0.00347422	0.334106	0.779758	0.00257195	0.23224	0.866788	0.00474867	0.119476	0.0250313	0.896195	0.0276094	0.639272	0.00742083	0.658401	0.0148607	0.272592	0.460653	0.00706607	0.453927
DLX5	RSM2	blue	0.321895	0.825329	0.416424	0.760316	0.182988	-0.377931	0.297829	0.223565	0.498955	0.0326691	-0.292508	-0.499848	0.152697	-0.680189	-0.801001	-0.438453	-0.717841	0.114961	-0.0330195	0.640147	0.5653	-0.14743	-0.0259715	-0.314871	-0.572749	-0.740554	0.134169	1.25e-06	0.0480915	2.55e-05	0.403305	0.0753981	0.167512	0.305154	0.0153652	0.882361	0.175598	0.0151536	0.486699	0.000355493	4.39e-06	0.0363678	0.000115024	0.601444	0.881108	0.00100201	0.00493951
DLX6	RSM3	brown	-0.412261	0.112793	0.16838	-0.217891	-0.125894	-0.262679	-0.327377	-0.196181	0.350135	-0.0523335	0.0813082	0.402488	0.44516	0.0740281	-0.12895	-0.00470039	-0.101004	-0.101595	0.0826979	0.181046	-0.206355	0.0647915	0.206301	0.23575	-0.290122	-0.166992	0.050604	0.608365	0.442489	0.317909	0.567062	0.225928	0.127293	0.369641	0.101448	0.812542	0.712272	0.056904	0.0332879	0.737106	0.557611	0.983018	0.64655	0.644614	0.707563	0.408401	0.344824
DMBT1	RSM10	purple	-0.199859	0.36165	0.416375	0.0847094	-0.136702	-0.48383	-0.0963219	0.0379285	0.397429	-0.21756	-0.379804	0.0494927	0.324227	0.09397	-0.302655	0.0198791	-0.210966	-0.185065	0.125683	0.396492	0.0582565	-0.039959	-0.0497737	0.27084	-0.356373	-0.330965	0.360554	0.0899549	0.0481202	0.700764	0.533962	0.0193261	0.661965	0.863582	0.0603934	0.318664	0.0738455	0.822556	0.131212	0.66976	0.160404	0.928264	0.33391	0.397896	0.567719	0.0610577	0.791755
SARDH	RSM4	yellow	-0.195478	-0.443754	-0.357325	-0.457679	-0.198221	0.141678	-0.454094	-0.151038	-0.277535	0.189181	0.424733	0.477107	-0.0241041	0.330354	0.492077	0.237326	0.480593	-0.330296	0.308949	-0.431596	-0.441144	0.183135	0.117532	0.15947	0.3259	0.397931	0.371393	0.0339159	0.0941521	0.028094	0.364586	0.519032	0.0295102	0.491504	0.19979	0.387298	0.0433668	0.0213335	0.913069	0.123667	0.0170752	0.275548	0.0202725	0.123737	0.151456	0.0397447	0.0351061
DNM1	RSM5	green	-0.0251274	0.794762	0.4832	0.371263	0.251876	-0.498293	0.0223819	-0.156402	0.681392	0.0475597	-0.373543	-0.290958	0.650632	-0.196636	-0.702036	0.036795	-0.755834	-0.00972883	0.403474	0.555906	0.53104	-0.589363	0.184829	0.311701	-0.765594	-0.547668	0.909393	5.9e-06	0.0195072	0.0811275	0.246292	0.0155233	0.91926	0.476061	0.000343769	0.829385	0.0791329	0.178003	0.00077483	0.368511	0.000188553	0.867623	3.03e-05	0.964859	0.0562419	0.00588244	0.00912586
DMPK	RSM15	midnightblue	0.0424649	-0.478668	-0.385378	-0.324132	0.268837	0.369442	-0.265233	-0.16953	-0.435023	-0.0549378	0.274127	0.0701265	-0.220467	0.434345	0.509056	0.298243	0.480651	0.164464	0.193396	-0.46227	-0.139047	0.0306616	0.142512	0.281203	0.381923	0.547511	0.847441	0.0208528	0.0693669	0.131331	0.214832	0.0827472	0.22128	0.439333	0.0380274	0.803386	0.205596	0.750522	0.31208	0.0383627	0.013109	0.166894	0.0202551	0.453323	0.376609	0.0263601	0.5269
DMWD	RSM7	black	-0.0618237	-0.21013	-0.0912454	-0.257516	0.260996	0.0600722	-0.117596	-0.311489	-0.131953	-0.136107	-0.0224253	0.00820605	0.0982326	0.482649	0.302972	0.449915	0.119167	0.0416176	0.11127	-0.147523	0.038818	-0.31418	0.201774	0.459248	0.0413891	0.381596	0.779301	0.335873	0.67883	0.235515	0.229024	0.78541	0.593078	0.147946	0.548394	0.535761	0.919104	0.970357	0.655658	0.019667	0.159945	0.0312325	0.588115	0.850452	0.613244	0.501755	0.860413
DNA2	RSM10	purple	0.248882	0.528259	0.196442	0.458207	0.173843	-0.156261	0.202318	0.10659	0.301654	0.0331674	-0.296606	-0.408258	0.0858338	-0.552949	-0.496427	-0.273039	-0.513806	0.0780538	-0.0969786	0.370314	0.522784	-0.109671	-0.139154	-0.241688	-0.310543	-0.498817	0.25214	0.00956612	0.368992	0.0278899	0.427606	0.476463	0.35455	0.628342	0.161861	0.880579	0.169347	0.0531158	0.696974	0.00620854	0.0159765	0.207474	0.0121459	0.72334	0.659795	0.0819682	0.0104842
DNAH5	RSM1	turquoise	0.128557	-0.594972	-0.658896	-0.309797	-0.133629	0.704932	0.049266	-0.239013	-0.590913	0.554081	0.591344	-0.00079329	-0.485103	0.0270657	0.599144	0.325745	0.346048	-0.251074	-0.29896	-0.577183	-0.0831456	-0.137795	0.261277	-0.249672	0.586481	0.647294	0.558824	0.00274763	0.000628399	0.150278	0.543279	0.000172634	0.823356	0.272047	0.00298695	0.00608201	0.00296072	0.997134	0.0189637	0.902435	0.00251872	0.129313	0.105778	0.247851	0.165826	0.00393106	0.706048
DNAH9	RSM1	turquoise	-0.0534538	-0.582179	-0.321222	-0.376518	-0.145483	0.337958	-0.30555	-0.00613736	-0.462383	-0.116847	0.30584	0.251136	-0.272	0.556486	0.588188	0.119648	0.673016	0.0392555	0.0382645	-0.448693	-0.387719	0.222377	-0.0380243	0.151814	0.497593	0.543357	0.8086	0.0035621	0.135031	0.076586	0.507753	0.114745	0.156243	0.977828	0.0263184	0.59545	0.155831	0.247729	0.209276	0.00582013	0.00315734	0.586599	0.000432869	0.858855	0.862385	0.0317507	0.0675493
DNASE1L2	RSM2	blue	-0.340299	0.356829	0.449672	-0.00609092	0.0834743	-0.558932	-0.168762	-0.170327	0.467819	-0.164662	-0.223791	0.13956	0.53425	0.135897	-0.245161	0.324222	-0.359548	-0.434934	0.181734	0.367529	-0.0148632	-0.399347	0.190443	0.450791	-0.542805	-0.233571	0.112095	0.0946425	0.0313349	0.977995	0.704936	0.00556357	0.44144	0.437153	0.0243797	0.452772	0.304654	0.525362	0.00863858	0.536394	0.259533	0.131218	0.0919769	0.0380713	0.406591	0.0844748	0.946335
DNASE2	RSM8	pink	-0.0235983	0.116023	0.171604	0.0476883	0.141196	-0.37739	-0.219234	0.20759	0.0908216	-0.297289	-0.282891	0.130726	0.170894	0.0711677	-0.13287	-0.000666474	0.0526903	0.0551735	0.67247	-0.0259588	-0.122127	0.200862	0.048615	0.247436	-0.0975025	-0.21491	0.914887	0.598066	0.433672	0.828931	0.520469	0.0758515	0.314863	0.341881	0.680245	0.16832	0.19089	0.552152	0.435605	0.746934	0.545594	0.997592	0.811286	0.802559	0.000439318	0.906408	0.57881
DYNC1H1	RSM2	blue	0.27034	0.752767	0.366418	0.582328	0.257358	-0.433184	0.310203	0.113517	0.489872	0.0264713	-0.428983	-0.4859	0.338167	-0.533732	-0.747361	-0.137295	-0.761856	-0.096397	0.296901	0.430418	0.586778	-0.469556	0.0326631	-0.0697349	-0.548311	-0.655794	0.21218	3.41e-05	0.0854909	0.00355158	0.235814	0.0389417	0.149715	0.60605	0.017655	0.904568	0.0410945	0.0187397	0.114506	0.00871569	4.16e-05	0.532172	2.4e-05	0.661717	0.168902	0.0403488	0.00324861
DYNC1I1	RSM2	blue	-0.0941825	0.814899	0.787529	0.559728	-0.268337	-0.561452	0.274679	0.334996	0.751337	-0.263854	-0.423462	-0.155993	0.354964	-0.385707	-0.85874	-0.612252	-0.624388	-0.0502513	-0.404635	0.922096	0.197883	0.0335054	-0.280801	-0.234635	-0.701596	-0.847053	0.669054	2.19e-06	8.2e-06	0.00548212	0.215719	0.00530921	0.204648	0.118163	3.59e-05	0.22378	0.0440648	0.477228	0.0965033	0.0691094	1.58e-07	0.00190153	0.00144966	0.819879	0.0554709	4.06e-10	0.365419
DYNC1I2	RSM1	turquoise	0.0524426	-0.512587	-0.45736	-0.303923	-0.0459663	0.303527	0.0612323	-0.124359	-0.482423	0.223387	0.092247	0.120857	-0.315005	-0.0601685	0.523791	0.410605	0.232413	-0.297889	-0.0896316	-0.502033	-0.0936397	-0.0487863	0.22134	-0.126474	0.495639	0.466632	0.812158	0.0123873	0.0282176	0.158572	0.835024	0.159142	0.781363	0.571836	0.0197328	0.30555	0.675491	0.582794	0.143184	0.785074	0.0103101	0.051632	0.285902	0.167421	0.684223	0.0146464	0.670857
DYNC1LI2	RSM1	turquoise	0.254122	-0.684411	-0.656435	-0.244859	0.0361549	0.593191	-0.0357777	0.0468087	-0.732203	0.200946	0.234143	-0.0373482	-0.605904	-0.057249	0.624704	0.245769	0.481187	0.0902491	-0.118801	-0.710378	-0.141299	0.266517	0.172177	-0.291395	0.745352	0.540277	0.241964	0.000315797	0.000669278	0.260139	0.869907	0.00285057	0.871253	0.832042	7.13e-05	0.357893	0.282229	0.865651	0.00218212	0.795282	0.00143924	0.258315	0.0200961	0.682158	0.589269	0.000145839	0.520161
DNM2	RSM9	magenta	-0.324277	-0.467744	-0.30717	-0.590276	-0.0182529	0.178326	-0.299947	-0.415286	-0.24223	0.146716	0.220078	0.340594	0.00799537	0.328307	0.557078	0.615698	0.255081	-0.423051	-0.0234507	-0.367575	-0.263852	-0.148713	0.276024	0.325522	0.250302	0.484045	0.131149	0.0244057	0.153948	0.00302606	0.93412	0.415596	0.164365	0.048768	0.265451	0.504124	0.312956	0.111764	0.971118	0.126151	0.00575713	0.00176246	0.240129	0.0442922	0.915417	0.0844331	0.223785
DNMT1	RSM19	lightyellow	0.145309	-0.337774	-0.428309	-0.219178	0.216311	0.369086	-0.0391127	-0.0732173	-0.376961	0.17764	-0.0605131	-0.135706	-0.233359	-0.0405044	0.265584	0.239832	0.126589	0.323885	0.169948	-0.478956	0.108912	0.0336543	0.265928	-0.0353391	0.42162	0.259058	0.508265	0.114955	0.0414483	0.314988	0.321518	0.0830666	0.859363	0.739888	0.0762122	0.417422	0.783871	0.536975	0.283889	0.85441	0.220646	0.270359	0.564907	0.131643	0.438189	0.0207653	0.620831
TRDMT1	RSM12	tan	-0.032515	0.115967	0.289551	0.248626	-0.389186	-0.175844	0.299323	0.474254	0.132077	-0.202769	-0.0153041	0.120402	-0.159931	-0.181321	-0.243957	-0.63946	0.0380112	-0.111785	-0.434266	0.32471	-0.281595	0.402267	-0.445797	-0.471407	0.0108808	-0.334712	0.882912	0.598246	0.180207	0.252645	0.0664286	0.422222	0.165287	0.0222344	0.548015	0.353457	0.944746	0.584225	0.466038	0.407679	0.261955	0.00101871	0.863287	0.611593	0.0384018	0.130606	0.193019
DNMT3A	RSM1	turquoise	0.211069	-0.685623	-0.766481	-0.378989	0.177779	0.538896	-0.0424672	-0.304452	-0.677446	0.333872	0.293285	-0.010846	-0.375481	0.0953574	0.698909	0.516923	0.383284	0.113064	0.0732395	-0.758781	0.0587233	-0.0592835	0.363052	-0.0202796	0.652229	0.715897	0.333668	0.000305136	2e-05	0.0745174	0.417052	0.00797156	0.847434	0.157813	0.000383545	0.119479	0.174401	0.960827	0.0774661	0.665157	0.000207161	0.0115462	0.0710242	0.607496	0.739811	2.71e-05	0.790123
DNMT3B	RSM17	grey60	-0.168158	-0.138656	0.15253	-0.171302	-0.0182593	-0.177264	0.0403485	0.159207	-0.0136565	-0.233161	-0.186652	0.310994	0.026061	0.298138	0.0788764	0.024451	0.210572	-0.216437	0.0788492	-0.00937809	-0.304664	0.207408	-0.161818	0.175217	0.0662667	0.0693994	0.443098	0.528076	0.487183	0.434495	0.934097	0.418424	0.854965	0.468084	0.950687	0.28431	0.39379	0.148626	0.906041	0.16705	0.720537	0.911823	0.334834	0.321231	0.72063	0.966125	0.157509
DOCK1	RSM24	darkgrey	-0.07708	-0.509309	-0.492535	-0.430717	0.0611774	0.379033	-0.389749	-0.201562	-0.418994	0.238728	0.281754	0.280265	-0.201123	0.202163	0.572328	0.232499	0.444186	0.0921533	0.130797	-0.482816	-0.221086	0.285373	0.127846	0.0631553	0.468269	0.48687	0.726663	0.0130561	0.0169567	0.0401951	0.781554	0.0744815	0.0660018	0.35639	0.0465891	0.272638	0.192756	0.195219	0.357462	0.354929	0.00431991	0.285719	0.0337219	0.675803	0.551934	0.0196186	0.310688
DOCK2	RSM23	darkturquoise	0.134713	0.0382763	0.11777	0.248241	-0.240011	-0.0385253	-0.0366239	0.493071	-0.0668833	-0.229775	-0.0789461	-0.0229914	-0.266333	-0.150228	-0.1342	-0.404732	0.167176	-0.1354	-0.161742	0.0639823	-0.240903	0.38936	-0.233318	-0.338266	0.149693	-0.219155	0.539985	0.862342	0.592528	0.253404	0.269991	0.861456	0.868234	0.0168187	0.761727	0.291561	0.7203	0.917068	0.219298	0.493856	0.541545	0.0554065	0.445807	0.5379	0.460936	0.771791	0.26816
DOCK3	RSM10	purple	0.275416	0.550668	0.401844	0.537977	0.0673443	-0.348856	0.580929	0.332124	0.341879	-0.164357	-0.555247	-0.371094	0.127085	-0.399811	-0.623391	-0.352367	-0.51511	0.100079	0.0684934	0.441661	0.41704	-0.174626	-0.23417	-0.228614	-0.340013	-0.513254	0.203386	0.00647035	0.0573389	0.00810005	0.760132	0.102789	0.00365158	0.121546	0.110332	0.453621	0.00595377	0.0812764	0.56337	0.0587302	0.00148295	0.0991404	0.011892	0.649585	0.756158	0.034868	0.0477278
DOK1	RSM3	brown	0.0107519	0.292825	0.141884	0.22317	0.0683353	-0.202828	-0.0918448	-0.0116728	0.203112	0.0922461	-0.030693	-0.128278	0.118236	-0.226683	-0.175597	-0.0363084	-0.220176	0.0472021	0.122266	0.196381	0.182424	-0.0914839	-0.0475706	-0.00628558	-0.271103	-0.256885	0.961166	0.17511	0.518419	0.306031	0.756705	0.353312	0.676831	0.957843	0.352626	0.675494	0.889433	0.559684	0.591055	0.298282	0.422884	0.869359	0.312735	0.83065	0.578374	0.369144	0.404783
DPH2	RSM11	greenyellow	0.261024	0.128566	-0.353027	0.168122	0.118378	0.391112	0.114932	-0.258039	-0.0775871	0.751713	0.260955	-0.335069	-0.161965	-0.660019	-0.0587103	0.116035	-0.390623	-0.02069	-0.240009	-0.0887462	0.496193	-0.28053	0.328285	-0.403356	-0.00360224	-0.00923069	0.228972	0.558796	0.0984647	0.4432	0.590606	0.0649786	0.601537	0.234532	0.724932	3.54e-05	0.229101	0.118077	0.46031	0.000610466	0.790168	0.598029	0.0653442	0.925346	0.269995	0.687189	0.0160342
DPP4	RSM0	grey	-0.308709	-0.099759	-0.0417291	-0.268874	-0.264175	0.205373	-0.279256	-0.270532	0.101823	0.117835	0.207881	0.162986	0.193011	0.0998163	0.0994128	0.0508879	-0.00913246	0.0906298	-0.307974	0.0155995	-0.1239	-0.0947728	0.204538	0.0581336	-0.051229	0.0895177	0.15179	0.650635	0.850056	0.214766	0.223198	0.347175	0.1969	0.211843	0.643868	0.592322	0.341189	0.45745	0.377579	0.650447	0.651773	0.817634	0.967012	0.680886	0.152818	0.943681	0.573267
DPP6	RSM14	cyan	0.628834	0.30067	0.0582265	0.692215	0.28599	-0.0151913	0.41653	0.437911	-0.0944084	0.0720031	-0.14781	-0.616517	-0.301791	-0.31467	-0.319558	-0.266955	-0.212304	0.236665	-0.0196639	0.115258	0.439683	-0.177112	-0.0959122	-0.389774	-0.0445901	-0.189906	0.00130885	0.163301	0.79186	0.000252424	0.185868	0.945152	0.0480288	0.0366262	0.668304	0.74406	0.500915	0.00173076	0.161661	0.143632	0.13718	0.218183	0.330781	0.276926	0.929039	0.600499	0.0357866
DPYD	RSM8	pink	0.0434148	0.136404	-0.106586	0.107284	-0.259226	0.195914	0.0988682	-0.143166	0.0574609	0.408263	0.212938	-0.151549	-0.150054	-0.519792	-0.126731	-0.104975	-0.270536	-0.158684	-0.452163	0.094755	0.13858	0.0187648	0.058768	-0.408827	-0.0282621	-0.200495	0.844069	0.53486	0.628354	0.626092	0.232311	0.370305	0.653565	0.514607	0.79454	0.0531126	0.329306	0.490022	0.494363	0.0110157	0.564469	0.633583	0.211836	0.469566	0.0302964	0.667154	0.528303
DPYS	RSM10	purple	-0.010613	0.414878	0.394952	0.326562	0.0647242	-0.142694	0.194983	0.142259	0.364643	-0.225986	-0.296861	-0.230601	0.156365	-0.153302	-0.429598	-0.381187	-0.361416	0.381357	-0.27603	0.535779	0.237648	-0.0286299	-0.102909	-0.105567	-0.347207	-0.383757	0.961668	0.0490128	0.062161	0.128299	0.769214	0.51601	0.372629	0.517304	0.0871333	0.299809	0.168963	0.289781	0.476167	0.484955	0.0407739	0.072714	0.0901781	0.0725757	0.20234	0.00841413	0.274877
DPYSL2	RSM4	yellow	0.520787	-0.193944	-0.487617	0.108226	0.76714	0.409246	0.158575	-0.208289	-0.468859	0.264026	-0.16838	-0.588798	-0.306583	0.0232671	0.327566	0.49336	0.000265276	0.506654	0.22574	-0.405952	0.633444	-0.383723	0.183191	0.118108	0.305935	0.515013	0.0108366	0.375232	0.0182643	0.623045	1.95e-05	0.0524871	0.469876	0.34022	0.024022	0.223468	0.442488	0.00311845	0.154777	0.916077	0.12706	0.016745	0.999042	0.0136192	0.300351	0.0546056	0.0011753
DPYSL3	RSM15	midnightblue	-0.08454	-0.375748	-0.20775	-0.304373	0.0419013	0.232293	-0.473156	0.124763	-0.301186	-0.101628	0.253772	0.323523	-0.205581	0.440247	0.419079	-0.0785093	0.643731	0.086735	0.241665	-0.289394	-0.423354	0.501978	-0.279814	0.156849	0.33906	0.314855	0.701336	0.0772392	0.3415	0.157926	0.849444	0.286159	0.0225893	0.57058	0.162544	0.644506	0.242634	0.1321	0.346676	0.0355226	0.0465399	0.721788	0.000918671	0.693941	0.266603	0.180455	0.0441243
DR1	RSM3	brown	-0.391659	0.407582	0.612289	0.0170955	-2.52e-05	-0.572774	0.0383257	-0.0919774	0.612666	-0.48607	-0.451975	0.141565	0.640889	0.229908	-0.38489	-0.0555024	-0.336744	0.0750196	0.0713835	0.551104	0.0339291	-0.215923	-0.160183	0.444186	-0.585627	-0.34368	0.0645712	0.0535491	0.00189999	0.938289	0.999909	0.00428289	0.862167	0.676389	0.00188436	0.0186922	0.0303736	0.519369	0.000984239	0.291275	0.0697503	0.801404	0.116137	0.733708	0.746191	0.00641951	0.877856
DRD1	RSM23	darkturquoise	0.0947406	0.0895149	0.0044741	0.0247429	0.196978	-0.08873	-0.198149	0.029753	0.0339608	-0.0697449	-0.077435	-0.0374622	0.112717	0.241234	-0.078219	-0.0702806	0.104105	0.432394	0.416515	-0.00977417	0.0814405	0.134247	-0.0386471	0.224852	-0.0540545	0.0053818	0.667202	0.684614	0.983836	0.910774	0.367662	0.687243	0.364762	0.8928	0.877743	0.751838	0.725451	0.865244	0.608608	0.267483	0.722777	0.74999	0.636415	0.0393394	0.0480374	0.964696	0.711823
DRD2	RSM2	blue	0.334731	0.525414	0.114253	0.506559	0.370144	-0.139837	0.182085	0.0717185	0.250853	0.125077	-0.143441	-0.466351	0.109657	-0.487223	-0.523219	-0.193825	-0.48288	0.348913	0.300581	0.24082	0.573227	-0.219912	0.134093	-0.108881	-0.349249	-0.415592	0.118472	0.0100345	0.6037	0.0136396	0.0821201	0.524533	0.405672	0.745039	0.248281	0.569603	0.513792	0.0248916	0.61843	0.0183725	0.0104086	0.375532	0.0195999	0.102729	0.163431	0.268331	0.00424555
DRD4	RSM4	yellow	0.0747087	-0.346763	-0.557539	-0.332651	0.357639	0.358727	-0.341991	-0.513644	-0.348522	0.387016	0.29153	-0.00926635	0.0265876	0.149843	0.422815	0.575718	0.125295	0.199757	0.530494	-0.618945	0.133979	-0.333236	0.559855	0.330128	0.242368	0.487279	0.734773	0.105011	0.00570848	0.12092	0.0938423	0.0927761	0.110208	0.0121779	0.103142	0.0680911	0.177114	0.966529	0.904151	0.494977	0.0444233	0.00404521	0.568925	0.360804	0.00921098	0.00163949	0.542216
DRD5	RSM6	red	-0.0238412	0.242071	0.284751	0.125478	-0.0496892	-0.251698	0.482761	-0.108263	0.279937	-0.17189	-0.372231	-0.214653	0.240953	-0.0587791	-0.296784	0.0474973	-0.441714	0.0941848	-0.303048	0.32019	0.25306	-0.389216	0.00622981	0.0186781	-0.277187	-0.171766	0.914014	0.265776	0.187864	0.568355	0.821862	0.246637	0.0196344	0.622928	0.195766	0.432895	0.0802761	0.325332	0.268058	0.789928	0.169079	0.829606	0.0348433	0.669046	0.159834	0.136361	0.244003
DRG2	RSM3	brown	-0.4044	0.26346	0.356587	-0.146241	0.169117	-0.528518	-0.392973	-0.147341	0.438602	-0.19406	-0.171801	0.327363	0.589864	0.157682	-0.204768	0.223678	-0.241497	-0.191491	0.323929	0.261383	-0.0866471	-0.17913	0.305054	0.484749	-0.483466	-0.237721	0.055626	0.224499	0.0948823	0.505519	0.440466	0.00952433	0.0636015	0.502288	0.0362972	0.37494	0.433137	0.127309	0.00305162	0.472413	0.34863	0.304905	0.266945	0.381418	0.131588	0.228309	0.694237
ARID3A	RSM13	salmon	0.103983	-0.00425151	-0.260281	0.0283993	0.0675697	0.368423	-0.275672	-0.0457713	-0.131644	0.453643	0.217926	-0.0952375	-0.172723	-0.218977	0.0142124	-0.041404	0.0192678	0.224139	0.107565	-0.17494	0.0844548	0.116914	0.271026	-0.159978	0.123087	0.0415706	0.636814	0.98464	0.230347	0.897652	0.759352	0.0836642	0.20295	0.835714	0.549341	0.0296924	0.317831	0.665555	0.430635	0.315444	0.948682	0.851211	0.930465	0.303881	0.625182	0.424649	0.701624
ATN1	RSM1	turquoise	0.548008	-0.492727	-0.659183	0.0154558	0.226912	0.567778	0.172885	0.153443	-0.734756	0.316984	0.246966	-0.247525	-0.613238	-0.0383853	0.458879	0.110694	0.424923	0.0628653	0.329938	-0.734732	0.0524067	0.00304382	-0.043622	-0.284585	0.699772	0.512108	0.00678711	0.016907	0.000623765	0.944199	0.297781	0.00471306	0.430196	0.484549	6.53e-05	0.140551	0.255929	0.25482	0.00186083	0.861954	0.0276323	0.615096	0.0432631	0.775675	0.124169	6.53e-05	0.812284
DSC2	RSM4	yellow	0.0430644	-0.314806	-0.213007	-0.210235	-0.0402462	0.436229	0.0854914	-0.0870131	-0.270516	0.0391854	0.00456652	-0.105122	-0.2111	0.22766	0.28779	0.100748	0.208511	0.315156	-0.268057	-0.195249	-0.00360783	0.0605272	-0.0556536	-0.0274962	0.296488	0.354542	0.845313	0.14345	0.329145	0.335625	0.855329	0.0374374	0.698127	0.693006	0.21187	0.859104	0.983502	0.633106	0.333596	0.296147	0.182991	0.647389	0.339696	0.142982	0.216217	0.371966	0.986965
DSCAM	RSM22	darkgreen	-0.125293	-0.144292	0.00384903	-0.195026	0.266472	0.139547	-0.139075	-0.255339	-0.0465084	-0.19288	-0.17607	-0.0777972	0.169885	0.372747	0.185527	0.35863	0.0307634	0.340704	0.177687	-0.130384	0.0632644	-0.301965	0.229425	0.447628	-0.022799	0.258678	0.56893	0.51127	0.986094	0.372522	0.219049	0.525403	0.526816	0.239638	0.833105	0.377908	0.421616	0.724215	0.438362	0.0798247	0.396698	0.0928709	0.889181	0.111641	0.417296	0.553203	0.774286
RCAN1	RSM6	red	-0.389817	0.00449133	-0.0157099	-0.323926	-0.222854	-0.0850386	-0.0323292	-0.467325	0.238995	0.210354	0.0787828	0.284018	0.281317	-0.222965	0.0270255	0.188867	-0.288586	-0.15473	-0.39951	0.131799	0.0186959	-0.0699752	0.221733	0.00820051	-0.181651	-0.0719323	0.0659511	0.983773	0.943283	0.131591	0.306736	0.699654	0.883577	0.024551	0.272086	0.335345	0.720856	0.189053	0.193478	0.306488	0.902579	0.388099	0.18173	0.480848	0.0589387	0.548867	0.932524
DSG2	RSM1	turquoise	0.207745	-0.461324	-0.509839	-0.170479	0.317682	0.611409	0.0349674	-0.0601439	-0.532204	0.255687	0.144404	-0.157478	-0.426794	0.0208048	0.439431	0.187179	0.268464	0.220558	-0.0801976	-0.521703	0.0599187	-0.0644807	0.092235	-0.13483	0.533748	0.500599	0.341512	0.0267103	0.012946	0.436739	0.139631	0.00193693	0.874146	0.78516	0.00894665	0.238976	0.510938	0.472993	0.0422527	0.924933	0.0359053	0.392432	0.215493	0.311875	0.716043	0.0106737	0.785946
TSC22D3	RSM8	pink	-0.275238	0.13112	0.516881	0.0428243	-0.430369	-0.611109	0.272573	0.276083	0.314316	-0.515978	-0.210401	0.358586	0.210519	0.122243	-0.191888	-0.18739	-0.00143435	-0.5069	-0.151016	0.401254	-0.394807	0.174464	-0.345598	0.0263273	-0.255418	-0.280719	0.20369	0.550944	0.011554	0.846165	0.0403741	0.00194963	0.20828	0.20225	0.144108	0.0117254	0.335235	0.0929137	0.334959	0.578446	0.380414	0.39189	0.994818	0.0135662	0.491566	0.0577406	0.0622656
DSP	RSM1	turquoise	0.487074	-0.406436	-0.539484	0.127908	0.146489	0.585188	0.14761	0.175996	-0.622861	0.268262	0.339633	-0.251796	-0.619564	-0.0217388	0.410797	-0.108688	0.454602	0.171374	0.0610674	-0.520905	0.0562706	0.140145	-0.226978	-0.348516	0.603496	0.45606	0.0184135	0.0542902	0.00789028	0.560826	0.504792	0.00335429	0.5015	0.421816	0.00150093	0.215852	0.112844	0.246447	0.00161689	0.921573	0.051512	0.621554	0.0293064	0.434297	0.781938	0.0108155	0.79871
SLC26A2	RSM23	darkturquoise	0.139079	0.00864977	0.0942747	0.151556	-0.0923341	0.0572901	0.272893	0.363753	-0.0735171	-0.245891	-0.229535	-0.1213	-0.222867	-0.123397	-0.0951085	-0.297037	0.0518826	-0.0733164	-0.0753889	0.0441435	-0.121527	0.205359	-0.397092	-0.272755	0.16616	-0.139099	0.526804	0.968755	0.668748	0.490001	0.6752	0.795138	0.207726	0.0879647	0.738859	0.258071	0.292079	0.581404	0.306706	0.574837	0.665982	0.168698	0.814129	0.739547	0.732443	0.841484	0.580691
DTNA	RSM1	turquoise	0.050527	-0.874508	-0.536644	-0.453399	-0.197689	0.555071	-0.0448432	0.114226	-0.740407	-0.0833237	0.423122	0.325977	-0.601829	0.483687	0.81529	0.0120247	0.91183	-0.0407329	-0.205471	-0.642655	-0.580025	0.507391	-0.351927	-0.143001	0.826213	0.736698	0.818907	4.89e-08	0.00828931	0.0297912	0.3659	0.00597305	0.839003	0.603786	5.35e-05	0.705445	0.044253	0.129023	0.00238011	0.019367	2.15e-06	0.956573	1.42e-09	0.853597	0.34694	0.000943052	0.00371745
DTNB	RSM2	blue	0.346851	0.639945	0.429828	0.608962	0.375506	-0.428522	0.347962	0.289212	0.353812	-0.276075	-0.57345	-0.439548	0.227988	-0.30708	-0.626709	-0.236132	-0.51462	0.0897026	0.419042	0.39472	0.472995	-0.282243	-0.205789	0.0134246	-0.444	-0.520323	0.104917	0.00100688	0.0406543	0.00204284	0.0774451	0.0413366	0.103734	0.18074	0.0976662	0.202264	0.00422733	0.0358503	0.295433	0.154076	0.00137462	0.278042	0.0119868	0.683986	0.0465612	0.0623282	0.0226417
HBEGF	RSM1	turquoise	0.253738	-0.357921	-0.350505	0.0304737	-0.0926738	0.365017	0.255024	0.174897	-0.432884	0.0584296	0.268088	-0.118578	-0.492244	-0.15593	0.237862	-0.14383	0.298426	0.0360988	-0.107286	-0.400148	-0.175791	0.217721	-0.170652	-0.398301	0.484529	0.203385	0.2427	0.093565	0.101063	0.890218	0.674069	0.0867853	0.240238	0.424765	0.0390925	0.79115	0.216162	0.589973	0.0170319	0.47741	0.274432	0.512639	0.16662	0.870108	0.626085	0.0584977	0.422364
DTX1	RSM21	darkred	0.200439	0.031312	-0.0911551	0.209402	-0.0122272	0.118726	-0.200923	0.181753	-0.1208	0.223631	0.221959	-0.129273	-0.133527	-0.124288	-0.0191402	0.00191982	0.0504714	-0.0351835	0.170114	-0.116138	0.0467648	-0.0211434	0.307017	-0.131367	0.0175	-0.0201648	0.359131	0.887217	0.679132	0.337588	0.955843	0.589507	0.35795	0.406541	0.582974	0.305009	0.308733	0.556618	0.54359	0.57206	0.930924	0.993064	0.819103	0.873375	0.437736	0.5977	0.832197
DTYMK	RSM19	lightyellow	-0.0667654	-0.488925	-0.307891	-0.444767	-0.132552	0.239746	-0.186148	-0.0898128	-0.344675	-0.0949156	0.261145	0.350319	-0.151069	0.408942	0.433764	0.0612936	0.518773	-0.0677922	0.0813346	-0.408501	-0.404594	0.326918	-0.11873	0.111723	0.416512	0.397297	0.762136	0.0179087	0.152934	0.0334623	0.546563	0.270536	0.395091	0.683617	0.107263	0.666622	0.228749	0.101256	0.491412	0.0526796	0.0386513	0.781149	0.0112017	0.758582	0.712182	0.0529604	0.0554977
DUSP1	RSM15	midnightblue	-0.202557	-0.454608	-0.245081	-0.388846	-0.186304	0.236672	-0.220191	-0.229504	-0.26422	0.0140153	0.372014	0.216443	-0.090933	0.4926	0.470423	0.277052	0.457757	0.071054	0.0474835	-0.332213	-0.303258	0.00908935	0.143222	0.254801	0.266475	0.483142	0.353972	0.029304	0.259692	0.0666867	0.394688	0.276912	0.312702	0.292146	0.223116	0.949393	0.080466	0.321216	0.679873	0.0169398	0.0234925	0.200606	0.0280637	0.747326	0.829655	0.12144	0.159532
DUSP2	RSM22	darkgreen	-0.379721	-0.0989158	0.0330851	-0.296444	-0.384205	-0.104838	-0.144148	-0.306607	0.149363	0.0677955	0.364564	0.410077	0.202242	0.0669468	0.0711517	0.0266129	0.00689744	-0.200063	-0.200681	0.0231778	-0.335407	0.0761124	0.181312	0.0475206	-0.111749	-0.0322631	0.0739134	0.653408	0.880873	0.169591	0.0702916	0.634032	0.511697	0.154743	0.496374	0.758571	0.0872065	0.0519628	0.354737	0.761508	0.74699	0.90406	0.975083	0.360054	0.358541	0.916398	0.117684
DUSP3	RSM5	green	-0.101604	0.659249	0.407051	0.299601	-0.182608	-0.342029	0.239391	-0.151888	0.614694	0.174373	-0.218641	-0.213931	0.41074	-0.450197	-0.62716	-0.11345	-0.725986	-0.293842	-0.222375	0.56902	0.389168	-0.419822	-0.01278	-0.0790472	-0.590567	-0.571765	0.644585	0.000622717	0.0538915	0.164877	0.404301	0.110166	0.271266	0.489039	0.00180208	0.426176	0.316206	0.327001	0.0515475	0.0311136	0.00136043	0.606262	8.8e-05	0.173547	0.307804	0.00460287	0.0664422
DUSP4	RSM14	cyan	0.674209	0.43097	-0.0189091	0.760093	0.328331	-0.03052	0.532017	0.247241	-0.00376319	0.215042	-0.207001	-0.762104	-0.20539	-0.634412	-0.427631	-0.106164	-0.498203	0.0307373	1.92e-05	0.122443	0.679101	-0.419655	0.0373695	-0.430565	-0.124412	-0.265477	0.000419081	0.0400649	0.931757	2.57e-05	0.126122	0.890052	0.00897516	0.255383	0.986404	0.324434	0.343284	2.38e-05	0.347136	0.0011488	0.0418068	0.629723	0.0155448	0.889274	0.999931	0.577821	0.000366399
DUSP5	RSM15	midnightblue	0.315707	-0.287707	-0.359668	0.17061	-0.135752	0.315936	0.221283	0.200043	-0.425345	0.207673	0.452133	-0.0850196	-0.494148	-0.265612	0.238235	-0.115638	0.2519	-0.332235	-0.114912	-0.343748	-0.14056	0.065578	-0.0295186	-0.476643	0.41858	0.215594	0.142245	0.183123	0.0918607	0.43638	0.536835	0.141941	0.310247	0.360102	0.0430335	0.341683	0.0303087	0.699718	0.0165447	0.220596	0.273658	0.59929	0.246245	0.121414	0.601599	0.108273	0.522369
DUSP6	RSM7	black	0.679583	-0.00835891	-0.160231	0.468979	0.350389	0.198622	0.498573	0.325944	-0.342476	-0.126588	-0.235877	-0.648333	-0.435465	-0.0858576	-0.0403479	-0.140145	0.02396	0.428108	-0.0192383	-0.12702	0.416074	-0.0450522	-0.222031	-0.284272	0.267422	0.101642	0.000361537	0.969805	0.465189	0.0239813	0.101184	0.363595	0.0154563	0.129064	0.109672	0.564909	0.278577	0.000820431	0.0378103	0.696894	0.854967	0.523611	0.913587	0.0415546	0.930571	0.563574	0.0482984
DUSP7	RSM6	red	-0.0280104	0.0447778	0.144899	-0.0327437	0.0851168	-0.201452	0.472252	-0.25003	0.11901	-0.152748	-0.240839	-0.147977	0.209173	0.161236	-0.0397383	0.26807	-0.291948	-0.0648538	-0.195609	0.117007	0.199575	-0.534668	-0.0414592	0.177923	-0.153718	0.0812189	0.899046	0.839235	0.509476	0.882094	0.69939	0.356657	0.022885	0.249888	0.588609	0.486553	0.268292	0.500426	0.338128	0.462359	0.857136	0.216193	0.176464	0.768764	0.371067	0.594946	0.361251
DUSP8	RSM19	lightyellow	-0.0581977	-0.542983	-0.410672	-0.408683	0.0182461	0.261433	-0.280073	-0.238007	-0.422755	0.0829378	0.290355	0.185557	-0.193944	0.333274	0.560952	0.402464	0.421547	0.161007	0.0237346	-0.48419	-0.191929	0.0955125	0.344556	0.177886	0.37031	0.496934	0.791961	0.00742077	0.0515896	0.0528443	0.934144	0.228218	0.195539	0.274132	0.0444568	0.706751	0.178946	0.39662	0.375233	0.120183	0.00535884	0.0569201	0.0451332	0.463002	0.914397	0.0192229	0.380309
DUSP9	RSM9	magenta	0.327251	0.17732	0.0663151	0.326606	0.529834	0.0827662	0.164518	0.18674	-0.036372	-0.103621	-0.227979	-0.36694	-0.0230469	0.0589643	-0.120341	-0.147158	-0.0508997	0.496767	0.405709	0.0257745	0.292311	-0.208647	-0.281889	0.0723918	-0.0831175	0.0228077	0.127448	0.418276	0.763696	0.128244	0.0093146	0.707331	0.453175	0.393565	0.869132	0.637992	0.295452	0.0850122	0.916869	0.78928	0.584418	0.502826	0.817593	0.0158931	0.0547645	0.907069	0.175903
DUT	RSM5	green	-0.720952	0.473049	0.632153	-0.215204	-0.327932	-0.736696	-0.327976	-0.273837	0.80478	-0.228832	-0.175487	0.499712	0.846276	0.061224	-0.435817	0.0983182	-0.440219	-0.446983	0.131638	0.569053	-0.188134	-0.162948	0.206378	0.483413	-0.750366	-0.536237	0.000103965	0.0226243	0.00121147	0.324063	0.126611	6.1e-05	0.126556	0.206096	3.66e-06	0.2936	0.42318	0.0151858	3.61e-07	0.781391	0.0376382	0.655376	0.0355359	0.0324876	0.549357	0.00460003	0.389978
DVL1	RSM13	salmon	-0.260066	0.0212808	-0.0801516	-0.353416	0.103181	0.0657034	-0.265327	-0.605071	0.16377	0.149881	0.0173517	-0.0077069	0.389173	0.1261	0.0238647	0.483818	-0.266693	0.0751627	0.0963926	-0.0957644	0.190767	-0.485825	0.468223	0.441111	-0.196841	0.0873683	0.230747	0.92322	0.716199	0.0980684	0.639429	0.765816	0.22111	0.00222139	0.45526	0.494866	0.937366	0.972159	0.066438	0.566424	0.913929	0.0193293	0.218654	0.733218	0.661731	0.66381	0.383255
DVL2	RSM1	turquoise	0.372617	-0.617071	-0.724139	-0.18381	0.400188	0.680022	0.0103455	-0.153466	-0.766164	0.350478	0.320525	-0.214144	-0.60331	0.135016	0.680966	0.385531	0.476131	0.21984	0.125343	-0.740594	0.0694421	-0.0712861	0.0682238	-0.0543225	0.671821	0.744404	0.0799379	0.00170953	9.36e-05	0.401161	0.0584703	0.000357151	0.962633	0.484483	2.02e-05	0.101091	0.135928	0.326507	0.00230643	0.539064	0.000347884	0.0692466	0.0216383	0.313493	0.568776	5.32e-05	0.752883
DVL3	RSM16	lightcyan	-0.521407	0.289931	0.333295	-0.282638	-0.00822932	-0.516105	-0.418951	-0.407769	0.527882	-0.0918001	-0.231688	0.325285	0.757776	0.245071	-0.186408	0.388429	-0.308121	-0.140231	0.487692	0.245905	0.0332288	-0.348404	0.384929	0.679101	-0.534874	-0.193064	0.0107261	0.17961	0.120158	0.191305	0.970273	0.0117011	0.0466139	0.0534291	0.00962715	0.67698	0.287451	0.129885	2.81e-05	0.259712	0.39442	0.067005	0.152612	0.523354	0.0182437	0.258044	0.880359
DYRK1A	RSM7	black	0.80699	0.0837166	-0.248855	0.618643	0.353695	0.364398	0.549938	0.397944	-0.365516	0.20552	-0.151908	-0.690154	-0.543497	-0.441004	-0.13227	-0.266747	-0.0980732	0.33261	-0.108425	-0.125291	0.524684	-0.0685483	-0.171004	-0.567311	0.265108	0.0436712	3.28e-06	0.704117	0.252194	0.00165062	0.0977851	0.0873611	0.00655598	0.0600309	0.0863223	0.346824	0.48898	0.000267984	0.00735374	0.035171	0.547424	0.218556	0.656183	0.120969	0.622403	0.568938	0.0101577
TOR1A	RSM5	green	-0.231986	0.646726	0.739123	0.316953	-0.061091	-0.546174	-0.099089	0.310358	0.662692	-0.366346	-0.440692	0.0719861	0.419768	-0.0458484	-0.6481	-0.407382	-0.356338	-0.0791512	-0.12917	0.76768	0.00969141	0.124089	-0.218013	0.106506	-0.638679	-0.629259	0.286813	0.000853671	5.6e-05	0.140592	0.781855	0.00701294	0.652838	0.149502	0.000569542	0.0855574	0.0353159	0.744118	0.0461436	0.835441	0.000825178	0.0536778	0.0951302	0.719602	0.556935	1.9e-05	0.964994
E2F1	RSM10	purple	0.151748	0.370439	0.0157144	0.224067	0.21385	-0.12498	0.348547	-0.254727	0.240948	0.238138	-0.205706	-0.401268	0.234956	-0.539272	-0.375458	0.17052	-0.656459	0.142726	0.206932	0.0869199	0.530532	-0.519813	0.273748	-0.054311	-0.309954	-0.318305	0.489444	0.0818573	0.943266	0.304042	0.327188	0.569905	0.103115	0.240805	0.268068	0.273861	0.346377	0.0577309	0.280512	0.00791951	0.0774862	0.436627	0.000668872	0.515914	0.343447	0.693319	0.00920503
E2F3	RSM7	black	0.339847	-0.0621864	0.0200734	0.257041	0.138613	0.0583182	0.330327	0.332788	-0.189585	-0.332432	-0.165141	-0.238435	-0.300674	0.0324612	-0.0546127	-0.331543	0.170051	0.469382	-0.104988	-0.0254001	0.0408947	0.310554	-0.322525	-0.203241	0.176256	-0.00852722	0.112603	0.778038	0.927565	0.236412	0.528204	0.791539	0.1237	0.120758	0.386265	0.12118	0.451442	0.273244	0.163296	0.883104	0.804528	0.12224	0.437907	0.0238441	0.633541	0.908414	0.853022
E2F4	RSM2	blue	-0.351688	0.449809	0.513933	0.0273747	0.0663304	-0.262208	-0.0773767	-0.261065	0.57081	-0.165989	-0.291426	-0.043902	0.482559	0.124101	-0.383378	-0.0346299	-0.43944	0.255175	-0.269635	0.582879	0.202465	-0.20678	0.0163581	0.338515	-0.582232	-0.332005	0.0998383	0.031277	0.0121209	0.901326	0.763643	0.226791	0.72565	0.228897	0.00444793	0.449088	0.177275	0.84234	0.0196933	0.572643	0.0709497	0.875352	0.0359012	0.239951	0.213422	0.00351282	0.354194
E2F5	RSM7	black	-0.270183	-0.264835	-0.210157	-0.310299	-0.402497	0.0924676	-0.486108	-0.0650445	-0.0907847	0.157622	0.50678	0.445215	-0.0550699	0.0395418	0.275058	0.0044672	0.340942	-0.342215	-0.106195	-0.140488	-0.441541	0.389571	0.175622	-0.0623815	0.168502	0.101614	0.212457	0.222	0.33581	0.149584	0.0568977	0.674756	0.0186815	0.768102	0.680368	0.472584	0.0135921	0.0332635	0.802922	0.857835	0.203999	0.983861	0.111375	0.10996	0.629621	0.522585	0.0349232
E2F6	RSM0	grey	-0.223337	-0.00951595	0.194005	-0.081418	-0.54828	0.0305671	-0.101781	0.221237	0.0820391	0.00512847	0.155027	0.280637	-0.0706543	0.0326559	-0.0572691	-0.274752	0.142388	-0.285163	-0.281461	0.158122	-0.39717	0.280469	-0.0760647	-0.191861	-0.00824866	-0.14878	0.305662	0.965628	0.37508	0.7119	0.00675415	0.889883	0.644006	0.310349	0.709794	0.981472	0.479996	0.194602	0.748703	0.882408	0.795212	0.204522	0.516919	0.187198	0.193241	0.471163	0.0605764
E4F1	RSM2	blue	-0.289149	0.341996	0.301206	-0.0236992	0.238534	-0.428634	-0.243616	-0.334369	0.415583	0.00480382	-0.143017	0.0429931	0.519576	0.0744413	-0.188684	0.428833	-0.416679	-0.240417	0.199702	0.298135	0.139329	-0.479455	0.362324	0.471319	-0.53044	-0.152524	0.18084	0.110202	0.162515	0.914524	0.273038	0.0412777	0.262643	0.118895	0.0485908	0.982645	0.515049	0.845566	0.011055	0.735689	0.388568	0.0411732	0.0479402	0.269156	0.36094	0.167055	0.526056
EBF1	RSM4	yellow	-0.093706	-0.377624	-0.26038	-0.381832	-0.123767	0.255222	0.16285	-0.308013	-0.238574	0.0728038	0.12233	0.0913179	-0.0942775	0.183035	0.37861	0.255047	0.140815	-0.195513	-0.242092	-0.30988	-0.148283	-0.17263	-0.184612	0.0245512	0.29667	0.355558	0.670636	0.0756547	0.230164	0.0721915	0.573683	0.23986	0.457829	0.152764	0.272955	0.741308	0.578175	0.678588	0.668738	0.403183	0.0748322	0.240195	0.521607	0.371305	0.265733	0.150163	0.49953
ECE1	RSM19	lightyellow	-0.139499	-0.732707	-0.52405	-0.52765	-0.190839	0.405933	-0.13011	-0.246579	-0.548054	0.108421	0.409258	0.287325	-0.344483	0.227834	0.748651	0.430699	0.531873	-0.199491	-0.13164	-0.585386	-0.368142	0.135936	0.175024	0.0173043	0.577181	0.634101	0.525546	7.01e-05	0.0102657	0.00966477	0.383071	0.054618	0.554043	0.256699	0.00678153	0.622417	0.0524795	0.183731	0.10747	0.29577	3.97e-05	0.040204	0.00899721	0.361456	0.549353	0.00334096	0.0839183
ECH1	RSM7	black	0.145587	-0.164384	0.0310468	-0.0417479	0.172676	0.117974	0.136198	0.349934	-0.200157	-0.320761	-0.311894	0.0326145	-0.188072	0.268653	0.0849899	-0.212575	0.33464	0.239411	0.218862	-0.128653	-0.136164	0.347391	-0.487826	0.0425745	0.239501	0.106921	0.507446	0.453547	0.888166	0.849989	0.430761	0.591883	0.535486	0.101659	0.359823	0.135624	0.147392	0.882556	0.390136	0.215159	0.699818	0.330149	0.118579	0.271226	0.315706	0.558526	0.535589
ECHS1	RSM3	brown	-0.00289458	0.347007	0.153188	0.121227	0.124515	-0.305625	-0.227728	-0.0257661	0.266844	-0.00330952	-0.175494	-0.0868601	0.231833	-0.325601	-0.33355	0.0409737	-0.34449	0.082408	0.234417	0.161388	0.216998	0.0589713	0.278281	0.0682324	-0.315783	-0.437132	0.989542	0.10475	0.485282	0.581632	0.571351	0.156137	0.295999	0.907099	0.218383	0.988043	0.42316	0.69352	0.28714	0.129491	0.119857	0.852741	0.107463	0.708544	0.281649	0.461932	0.319946
ECM1	RSM3	brown	-0.586195	0.185945	0.497816	-0.264395	-0.193882	-0.420717	-0.322919	-0.055524	0.48639	-0.42401	-0.30098	0.367261	0.542995	0.320562	-0.214363	-0.0411649	-0.0835881	0.0938033	0.18873	0.322977	-0.309189	0.0986237	-0.0375678	0.46107	-0.388728	-0.337417	0.00328704	0.395616	0.0156381	0.222798	0.375388	0.0456025	0.132864	0.801329	0.0186031	0.0437624	0.162846	0.0847195	0.00741915	0.135881	0.326002	0.852061	0.704551	0.670313	0.38845	0.132792	0.151121
ECT2	RSM2	blue	0.161378	0.836562	0.439583	0.604227	0.176412	-0.373902	0.0505356	0.113339	0.59063	0.116494	-0.230917	-0.35784	0.324761	-0.553515	-0.774158	-0.330638	-0.685434	0.0246746	0.0846151	0.618911	0.501757	-0.179588	-0.0124549	-0.126689	-0.674589	-0.713312	0.461959	6.57e-07	0.0358338	0.0022618	0.4207	0.0788217	0.818876	0.606619	0.0030043	0.596572	0.289102	0.0936442	0.130541	0.00614503	1.46e-05	0.123324	0.000306775	0.911019	0.701083	0.00164071	0.0147097
EDA	RSM11	greenyellow	-0.0526999	-0.0882308	-0.0374782	-0.00137405	-0.365621	0.0900691	-0.178724	0.19801	-0.0584804	0.096788	0.298728	0.131067	-0.0906991	-0.0381713	0.00413581	-0.196464	0.18792	-0.153582	0.0456536	-0.144207	-0.287942	0.127833	0.0421395	-0.191425	0.107937	-0.073259	0.811252	0.688917	0.865187	0.995035	0.0862252	0.68276	0.41454	0.365105	0.790972	0.660424	0.166171	0.551107	0.680654	0.862717	0.985058	0.368938	0.390526	0.484149	0.836131	0.511521	0.18275
EDN1	RSM0	grey	-0.112198	-0.731257	-0.684755	-0.558121	-0.310243	0.645307	-0.308721	-0.336281	-0.569438	0.508991	0.745461	0.311014	-0.394689	0.166963	0.723792	0.3167	0.543097	-0.0871119	-0.307561	-0.635761	-0.331783	0.182747	0.363923	-0.139005	0.594364	0.663576	0.610269	7.37e-05	0.000312734	0.00564756	0.14966	0.00088396	0.151774	0.116671	0.00456628	0.0131225	4.46e-05	0.148597	0.0623507	0.446393	9.47e-05	0.140927	0.00740588	0.692674	0.153398	0.00111271	0.121952
EDN2	RSM0	grey	0.0255525	-0.184765	-0.523458	-0.136429	-0.191152	0.457257	-0.1921	-0.340959	-0.220469	0.818662	0.635095	0.0349075	-0.276843	-0.467062	0.239322	0.167349	-0.0104609	-0.165199	-0.360051	-0.265279	0.105447	0.0541705	0.429339	-0.374162	0.199261	0.184388	0.907867	0.398675	0.0103673	0.534786	0.382279	0.0282577	0.379878	0.111356	0.312076	1.8e-06	0.00113042	0.87436	0.20096	0.0246427	0.271409	0.445329	0.962217	0.45128	0.0914899	0.221197	0.63205
EDN3	RSM25	orange	0.0480968	-0.0850721	0.0527745	0.0510063	-0.000327564	0.170252	0.179304	0.0296211	-0.0800948	-0.228978	-0.123574	-0.22464	-0.101218	0.228886	0.0527622	-0.0952595	0.0870685	0.392908	-0.115909	-0.0121466	-0.0226624	-0.0900126	-0.220957	0.0297341	0.100491	0.103062	0.827486	0.699541	0.81099	0.817217	0.998816	0.437359	0.413002	0.893272	0.716392	0.293283	0.574284	0.302775	0.645847	0.293482	0.811033	0.665482	0.69282	0.0636491	0.598429	0.956133	0.918251
EDNRA	RSM4	yellow	0.274908	-0.129475	-0.23905	0.152317	-0.279966	0.410201	0.0416837	0.246247	-0.288486	0.311369	0.402737	-0.0838311	-0.524461	-0.142301	0.0914291	-0.429096	0.265077	-0.015091	-0.503486	-0.0578201	-0.0876166	0.414543	-0.212829	-0.564087	0.34733	0.0788157	0.204256	0.555997	0.271971	0.487799	0.195716	0.0518848	0.850217	0.257361	0.181888	0.148111	0.0567363	0.70373	0.0101956	0.517176	0.678217	0.0410355	0.221563	0.945514	0.0143168	0.793282	0.690978
[truncated: 10,233 more rows]
[truncated: 5 more columns]

## Sheet: ChIPSeq_Modules
Gene Symbol	Module ID	Module Color	MMblack	MMblue	MMbrown	MMcyan	MMdarkgreen	MMdarkgrey	MMdarkorange	MMdarkred	MMdarkturquoise	MMgreen	MMgreenyellow	MMgrey	MMgrey60	MMlightcyan	MMlightgreen	MMlightyellow	MMmagenta	MMmidnightblue	MMorange	MMpink	MMpurple	MMred	MMroyalblue	MMsalmon	MMskyblue	MMtan	MMturquoise	MMwhite	MMyellow	p.MMblack	p.MMblue	p.MMbrown	p.MMcyan	p.MMdarkgreen	p.MMdarkgrey	p.MMdarkorange	p.MMdarkred	p.MMdarkturquoise	p.MMgreen	p.MMgreenyellow	p.MMgrey	p.MMgrey60	p.MMlightcyan	p.MMlightgreen	p.MMlightyellow	p.MMmagenta	p.MMmidnightblue
[truncated: 11,084 more rows]
[truncated: 11 more columns]
