# Supplementary material for: Epigenetic modulation of brain gene networks for cocaine and alcohol abuse
Source: Front Neurosci. 2015 May 20;9:176. doi: 10.3389/fnins.2015.00176 (PMC4438259; doi:10.3389/fnins.2015.00176)
Supplement: Supplemental Table 7 — Significantly overlapping RNA-Seq modules from the current study and superior frontal cortex (CTX) modules from Ponomarev et al. (2012). [file Table7.XLSX]

## Sheet: enrichment.csv
RNA-Seq Gene Modules	Ponomarev et al. 2012 Gene Modules	Overlap P-value	# of Overlapping Genes
RSM1	ctx8__ponomarev_2012	3.25942e-36	144
RSM5	ctx16__ponomarev_2012	2.31543e-31	94
RSM5	ctx1__ponomarev_2012	4.2435e-27	92
RSM2	ctx1__ponomarev_2012	4.16719e-22	121
RSM2	ctx16__ponomarev_2012	1.0949e-21	114
RSM1	ctx21__ponomarev_2012	1.646e-15	192
RSM5	ctx11__ponomarev_2012	9.38039e-14	48
RSM2	ctx22__ponomarev_2012	3.16016e-10	101
RSM20	ctx8__ponomarev_2012	9.52523e-09	26
RSM2	ctx4__ponomarev_2012	2.20592e-08	66
RSM16	ctx7__ponomarev_2012	1.54589e-07	37
RSM5	ctx22__ponomarev_2012	1.90378e-07	59
RSM5	ctx4__ponomarev_2012	4.68912e-07	41
RSM1	ctx14__ponomarev_2012	1.5175e-06	63
RSM1	ctx12__ponomarev_2012	2.18468e-06	42
RSM9	ctx2__ponomarev_2012	2.86549e-06	51
RSM15	ctx21__ponomarev_2012	4.62381e-06	55
RSM1	ctx6__ponomarev_2012	7.69158e-06	39
RSM19	ctx21__ponomarev_2012	8.5963e-06	41
RSM5	ctx9__ponomarev_2012	1.40259e-05	37
RSM15	ctx8__ponomarev_2012	1.50788e-05	30
RSM2	ctx11__ponomarev_2012	1.81485e-05	49
RSM3	ctx9__ponomarev_2012	8.48996e-05	39
RSM19	ctx6__ponomarev_2012	0.000177722	12
RSM4	ctx21__ponomarev_2012	0.000180079	95
RSM17	ctx18__ponomarev_2012	0.000262572	12
RSM14	ctx16__ponomarev_2012	0.000274677	27
RSM2	ctx17__ponomarev_2012	0.000333376	83
RSM23	ctx21__ponomarev_2012	0.000351537	27
RSM2	ctx9__ponomarev_2012	0.000427164	52
RSM25	ctx3__ponomarev_2012	0.000449552	16
RSM1	ctx10__ponomarev_2012	0.000537142	55
RSM11	ctx6__ponomarev_2012	0.000684039	15
RSM10	ctx15__ponomarev_2012	0.000798002	32
RSM9	ctx7__ponomarev_2012	0.000857404	42
RSM24	ctx6__ponomarev_2012	0.00100159	8
RSM14	ctx17__ponomarev_2012	0.00118625	30
RSM2	ctx13__ponomarev_2012	0.00122817	67
RSM1	ctx19__ponomarev_2012	0.00134941	57
RSM3	ctx15__ponomarev_2012	0.00142728	47
RSM10	ctx17__ponomarev_2012	0.00144082	36
RSM24	ctx12__ponomarev_2012	0.00144573	8
RSM7	ctx21__ponomarev_2012	0.00149197	73
RSM4	ctx10__ponomarev_2012	0.00218693	35
RSM7	ctx7__ponomarev_2012	0.00323417	47
RSM20	ctx18__ponomarev_2012	0.00371299	8
RSM14	ctx10__ponomarev_2012	0.00415396	19
RSM23	ctx8__ponomarev_2012	0.00597828	13
RSM5	ctx13__ponomarev_2012	0.00680124	38
RSM12	ctx13__ponomarev_2012	0.00700812	25
RSM14	ctx4__ponomarev_2012	0.00717709	18
RSM7	ctx3__ponomarev_2012	0.00805542	45
RSM16	ctx11__ponomarev_2012	0.0082755	13
RSM23	ctx20__ponomarev_2012	0.0106331	12
RSM2	ctx7__ponomarev_2012	0.0109066	82
RSM8	ctx15__ponomarev_2012	0.0112996	31
RSM19	ctx18__ponomarev_2012	0.0127516	8
RSM21	ctx14__ponomarev_2012	0.015306	10
RSM10	ctx1__ponomarev_2012	0.0156989	28
RSM15	ctx18__ponomarev_2012	0.0160944	10
RSM14	ctx20__ponomarev_2012	0.0169609	21
RSM25	ctx10__ponomarev_2012	0.0172474	8
RSM16	ctx9__ponomarev_2012	0.0172481	14
RSM3	ctx22__ponomarev_2012	0.0177234	47
RSM15	ctx12__ponomarev_2012	0.0188133	11
RSM5	ctx7__ponomarev_2012	0.0196929	47
RSM7	ctx14__ponomarev_2012	0.0200283	25
RSM7	ctx19__ponomarev_2012	0.0212306	27
RSM18	ctx12__ponomarev_2012	0.0213113	9
RSM16	ctx17__ponomarev_2012	0.0223606	21
RSM14	ctx13__ponomarev_2012	0.0274568	21
RSM3	ctx4__ponomarev_2012	0.0285624	30
RSM9	ctx13__ponomarev_2012	0.0289885	27
RSM17	ctx9__ponomarev_2012	0.0291551	13
RSM19	ctx12__ponomarev_2012	0.0304313	8
RSM13	ctx5__ponomarev_2012	0.0308189	8
RSM19	ctx8__ponomarev_2012	0.0312127	15
RSM23	ctx17__ponomarev_2012	0.031337	13
RSM8	ctx7__ponomarev_2012	0.034698	37
RSM3	ctx0__ponomarev_2012	0.0352489	44
RSM20	ctx21__ponomarev_2012	0.0361347	24
RSM5	ctx20__ponomarev_2012	0.0367042	33
RSM8	ctx13__ponomarev_2012	0.0384805	28
RSM3	ctx2__ponomarev_2012	0.0410265	53
RSM14	ctx22__ponomarev_2012	0.0422052	23
